# Supplementary material for: A Novel Workflow for In Silico Prediction of Bioactive Peptides: An Exploration of Solanum lycopersicum By-Products
Source: Biomolecules. 2024 Jul 31;14(8):930. doi: 10.3390/biom14080930 (PMC11352670; doi:10.3390/biom14080930)
Supplement: Supplementary file 1 [file biomolecules-14-00930-s001.zip]

Archive with 60 entries (49 files):
- .DS_Store
- Supplementary_data-files/
- Supplementary_data-files/.DS_Store
- Supplementary_data-files/ACP/
- Supplementary_data-files/ACP/.DS_Store
- Supplementary_data-files/ACP/1.In_silico_Enzymatic_Hydrolysis-output_file_43_46.fasta
- Supplementary_data-files/ACP/1a.Filtered_5aa_30aa-filtered_output_file_43_46.fasta
- Supplementary_data-files/ACP/2.Multi-Label Deep Learning-result_filtered_output_file_43_46/
- Supplementary_data-files/ACP/2.Multi-Label Deep Learning-result_filtered_output_file_43_46/.DS_Store
- Supplementary_data-files/ACP/2.Multi-Label Deep Learning-result_filtered_output_file_43_46/result.txt
- Supplementary_data-files/ACP/2.Multi-Label Deep Learning-result_filtered_output_file_43_46/result_occurences.csv
- Supplementary_data-files/ACP/2.Multi-Label Deep Learning-result_filtered_output_file_43_46/total_ACP_43_46.fasta
- Supplementary_data-files/ACP/3.Screening_Generated_BAPs&Selection_of_Best_in_class_BAPs-ACP.csv
- Supplementary_data-files/ACP/Seqs_top50.fasta
- Supplementary_data-files/ADP/
- Supplementary_data-files/ADP/.DS_Store
- Supplementary_data-files/ADP/1.In_silico_Enzymatic_Hydrolysis-output_file_42_21.fasta
- Supplementary_data-files/ADP/1a.Filtered_5aa_30aa-filtered_output_file_2_42_21.fasta
- Supplementary_data-files/ADP/2.Multi-Label Deep Learning-result_filtered_output_file_42_21/
- Supplementary_data-files/ADP/2.Multi-Label Deep Learning-result_filtered_output_file_42_21/.DS_Store
- Supplementary_data-files/ADP/2.Multi-Label Deep Learning-result_filtered_output_file_42_21/result.txt
- Supplementary_data-files/ADP/2.Multi-Label Deep Learning-result_filtered_output_file_42_21/result_occurences.csv
- Supplementary_data-files/ADP/2.Multi-Label Deep Learning-result_filtered_output_file_42_21/total_ADP_42_21.fasta
- Supplementary_data-files/ADP/3.Screening_Generated_BAPs&Selection_of_Best_in_class_BAPs-ADP.csv
- Supplementary_data-files/ADP/Seqs_top50.fasta
- Supplementary_data-files/AHP/
- Supplementary_data-files/AHP/.DS_Store
- Supplementary_data-files/AHP/1.In_silico_Enzymatic_Hydrolysis-output_file_38_19.fasta
- Supplementary_data-files/AHP/1a.Filtered_5aa_30aa-filtered_output_file_38_19.fasta
- Supplementary_data-files/AHP/2.Multi-Label Deep Learning-result_filtered_output_file_38_19/
- Supplementary_data-files/AHP/2.Multi-Label Deep Learning-result_filtered_output_file_38_19/.DS_Store
- Supplementary_data-files/AHP/2.Multi-Label Deep Learning-result_filtered_output_file_38_19/result.txt
- Supplementary_data-files/AHP/2.Multi-Label Deep Learning-result_filtered_output_file_38_19/result_occurences.csv
- Supplementary_data-files/AHP/2.Multi-Label Deep Learning-result_filtered_output_file_38_19/total_AHP_38_19.fasta
- Supplementary_data-files/AHP/3.Screening_Generated_BAPs&Selection_of_Best_in_class_BAPs-AHP.csv
- Supplementary_data-files/AHP/Seqs_top50.fasta
- Supplementary_data-files/AIP/
- Supplementary_data-files/AIP/.DS_Store
- Supplementary_data-files/AIP/1.In_silico_Enzymatic_Hydrolysis-output_file_2_32.fasta
- Supplementary_data-files/AIP/1a.Filtered_5aa_30aa-filtered_output_file_2_32.fasta
- Supplementary_data-files/AIP/2.Multi-Label Deep Learning-result_filtered_output_file_2_32/
- Supplementary_data-files/AIP/2.Multi-Label Deep Learning-result_filtered_output_file_2_32/.DS_Store
- Supplementary_data-files/AIP/2.Multi-Label Deep Learning-result_filtered_output_file_2_32/result.txt
- Supplementary_data-files/AIP/2.Multi-Label Deep Learning-result_filtered_output_file_2_32/result_occurences.csv
- Supplementary_data-files/AIP/2.Multi-Label Deep Learning-result_filtered_output_file_2_32/total_AIP_2_32.fasta
- Supplementary_data-files/AIP/3.Screening_Generated_BAPs&Selection_of_Best_in_class_BAPs-AIP.csv
- Supplementary_data-files/AIP/Seqs_top50.fasta
- Supplementary_data-files/AMP/
- Supplementary_data-files/AMP/.DS_Store
- Supplementary_data-files/AMP/1.In_silico_Enzymatic_Hydrolysis-output_file_43_35.fasta
- Supplementary_data-files/AMP/1a.Filtered_5aa_30aa-filtered_output_file_43_35.fasta
- Supplementary_data-files/AMP/2.Multi-Label Deep Learning-result_filtered_output_file_43_35/
- Supplementary_data-files/AMP/2.Multi-Label Deep Learning-result_filtered_output_file_43_35/.DS_Store
- Supplementary_data-files/AMP/2.Multi-Label Deep Learning-result_filtered_output_file_43_35/result.txt
- Supplementary_data-files/AMP/2.Multi-Label Deep Learning-result_filtered_output_file_43_35/result_occurences.csv
- Supplementary_data-files/AMP/2.Multi-Label Deep Learning-result_filtered_output_file_43_35/total_AMP_43_35.fasta
- Supplementary_data-files/AMP/3.Screening_Generated_BAPs&Selection_of_Best_in_class_BAPs-ZZZ.csv
- Supplementary_data-files/AMP/Seqs_top50.fasta
- Supplementary_data-files/README.pdf
- Supplementary_file_Biomolecules-3111576.pdf
