# Supplementary material for: A Novel Workflow for In Silico Prediction of Bioactive Peptides: An Exploration of Solanum lycopersicum By-Products
Source: Biomolecules. 2024 Jul 31;14(8):930. doi: 10.3390/biom14080930 (PMC11352670; doi:10.3390/biom14080930)
Supplement: Supplementary file 1 [file biomolecules-14-00930-s001.zip › Supplementary_data-files/ACP/1.In_silico_Enzymatic_Hydrolysis-output_file_43_46.fasta]

>sp|P05349|RBS4_SOLLC Ribulose bisphosphate carboxylase small subunit, chloroplastic 4 OS=Solanum lycopersicum OX=4081 GN=RBCS4 PE=3 SV=1_0_Asp-N Endopeptidase_43_43_4297.91488_11.49_0_aLP_2_2_220.28668_5.46
MA
>sp|P05349|RBS4_SOLLC Ribulose bisphosphate carboxylase small subunit, chloroplastic 4 OS=Solanum lycopersicum OX=4081 GN=RBCS4 PE=3 SV=1_0_Asp-N Endopeptidase_43_43_4297.91488_11.49_1_aLP_3_1_105.09348_5.46
S
>sp|P05349|RBS4_SOLLC Ribulose bisphosphate carboxylase small subunit, chloroplastic 4 OS=Solanum lycopersicum OX=4081 GN=RBCS4 PE=3 SV=1_0_Asp-N Endopeptidase_43_43_4297.91488_11.49_2_aLP_4_1_105.09348_5.46
S
>sp|P05349|RBS4_SOLLC Ribulose bisphosphate carboxylase small subunit, chloroplastic 4 OS=Solanum lycopersicum OX=4081 GN=RBCS4 PE=3 SV=1_0_Asp-N Endopeptidase_43_43_4297.91488_11.49_3_aLP_6_2_230.30728_5.46
IV
>sp|P05349|RBS4_SOLLC Ribulose bisphosphate carboxylase small subunit, chloroplastic 4 OS=Solanum lycopersicum OX=4081 GN=RBCS4 PE=3 SV=1_0_Asp-N Endopeptidase_43_43_4297.91488_11.49_4_aLP_7_1_105.09348_5.46
S
>sp|P05349|RBS4_SOLLC Ribulose bisphosphate carboxylase small subunit, chloroplastic 4 OS=Solanum lycopersicum OX=4081 GN=RBCS4 PE=3 SV=1_0_Asp-N Endopeptidase_43_43_4297.91488_11.49_5_aLP_8_1_105.09348_5.46
S
>sp|P05349|RBS4_SOLLC Ribulose bisphosphate carboxylase small subunit, chloroplastic 4 OS=Solanum lycopersicum OX=4081 GN=RBCS4 PE=3 SV=1_0_Asp-N Endopeptidase_43_43_4297.91488_11.49_6_aLP_9_1_89.09408_5.46
A
>sp|P05349|RBS4_SOLLC Ribulose bisphosphate carboxylase small subunit, chloroplastic 4 OS=Solanum lycopersicum OX=4081 GN=RBCS4 PE=3 SV=1_0_Asp-N Endopeptidase_43_43_4297.91488_11.49_7_aLP_10_1_89.09408_5.46
A
>sp|P05349|RBS4_SOLLC Ribulose bisphosphate carboxylase small subunit, chloroplastic 4 OS=Solanum lycopersicum OX=4081 GN=RBCS4 PE=3 SV=1_0_Asp-N Endopeptidase_43_43_4297.91488_11.49_8_aLP_11_1_117.14788_5.46
V
>sp|P05349|RBS4_SOLLC Ribulose bisphosphate carboxylase small subunit, chloroplastic 4 OS=Solanum lycopersicum OX=4081 GN=RBCS4 PE=3 SV=1_0_Asp-N Endopeptidase_43_43_4297.91488_11.49_9_aLP_12_1_89.09408_5.46
A
>sp|P05349|RBS4_SOLLC Ribulose bisphosphate carboxylase small subunit, chloroplastic 4 OS=Solanum lycopersicum OX=4081 GN=RBCS4 PE=3 SV=1_0_Asp-N Endopeptidase_43_43_4297.91488_11.49_10_aLP_13_1_119.12038_5.46
T
>sp|P05349|RBS4_SOLLC Ribulose bisphosphate carboxylase small subunit, chloroplastic 4 OS=Solanum lycopersicum OX=4081 GN=RBCS4 PE=3 SV=1_0_Asp-N Endopeptidase_43_43_4297.91488_11.49_11_aLP_18_5_473.48918_9.71
RGNGA
>sp|P05349|RBS4_SOLLC Ribulose bisphosphate carboxylase small subunit, chloroplastic 4 OS=Solanum lycopersicum OX=4081 GN=RBCS4 PE=3 SV=1_0_Asp-N Endopeptidase_43_43_4297.91488_11.49_12_aLP_20_2_217.22478_5.46
QA
>sp|P05349|RBS4_SOLLC Ribulose bisphosphate carboxylase small subunit, chloroplastic 4 OS=Solanum lycopersicum OX=4081 GN=RBCS4 PE=3 SV=1_0_Asp-N Endopeptidase_43_43_4297.91488_11.49_13_aLP_21_1_105.09348_5.46
S
>sp|P05349|RBS4_SOLLC Ribulose bisphosphate carboxylase small subunit, chloroplastic 4 OS=Solanum lycopersicum OX=4081 GN=RBCS4 PE=3 SV=1_0_Asp-N Endopeptidase_43_43_4297.91488_11.49_14_aLP_23_2_248.34048_5.46
MV
>sp|P05349|RBS4_SOLLC Ribulose bisphosphate carboxylase small subunit, chloroplastic 4 OS=Solanum lycopersicum OX=4081 GN=RBCS4 PE=3 SV=1_0_Asp-N Endopeptidase_43_43_4297.91488_11.49_15_aLP_24_1_89.09408_5.46
A
>sp|P05349|RBS4_SOLLC Ribulose bisphosphate carboxylase small subunit, chloroplastic 4 OS=Solanum lycopersicum OX=4081 GN=RBCS4 PE=3 SV=1_0_Asp-N Endopeptidase_43_43_4297.91488_11.49_16_aLP_27_3_363.41368_5.46
PFT
>sp|P05349|RBS4_SOLLC Ribulose bisphosphate carboxylase small subunit, chloroplastic 4 OS=Solanum lycopersicum OX=4081 GN=RBCS4 PE=3 SV=1_0_Asp-N Endopeptidase_43_43_4297.91488_11.49_17_aLP_31_4_403.47888_8.06
GLKS
>sp|P05349|RBS4_SOLLC Ribulose bisphosphate carboxylase small subunit, chloroplastic 4 OS=Solanum lycopersicum OX=4081 GN=RBCS4 PE=3 SV=1_0_Asp-N Endopeptidase_43_43_4297.91488_11.49_18_aLP_32_1_119.12038_5.46
T
>sp|P05349|RBS4_SOLLC Ribulose bisphosphate carboxylase small subunit, chloroplastic 4 OS=Solanum lycopersicum OX=4081 GN=RBCS4 PE=3 SV=1_0_Asp-N Endopeptidase_43_43_4297.91488_11.49_19_aLP_33_1_89.09408_5.46
A
>sp|P05349|RBS4_SOLLC Ribulose bisphosphate carboxylase small subunit, chloroplastic 4 OS=Solanum lycopersicum OX=4081 GN=RBCS4 PE=3 SV=1_0_Asp-N Endopeptidase_43_43_4297.91488_11.49_20_aLP_34_1_105.09348_5.46
S
>sp|P05349|RBS4_SOLLC Ribulose bisphosphate carboxylase small subunit, chloroplastic 4 OS=Solanum lycopersicum OX=4081 GN=RBCS4 PE=3 SV=1_0_Asp-N Endopeptidase_43_43_4297.91488_11.49_21_aLP_37_3_361.44118_5.46
FPV
>sp|P05349|RBS4_SOLLC Ribulose bisphosphate carboxylase small subunit, chloroplastic 4 OS=Solanum lycopersicum OX=4081 GN=RBCS4 PE=3 SV=1_0_Asp-N Endopeptidase_43_43_4297.91488_11.49_22_aLP_38_1_105.09348_5.46
S
>sp|P05349|RBS4_SOLLC Ribulose bisphosphate carboxylase small subunit, chloroplastic 4 OS=Solanum lycopersicum OX=4081 GN=RBCS4 PE=3 SV=1_0_Asp-N Endopeptidase_43_43_4297.91488_11.49_23_aLP_43_5_657.77078_9.93
RKQNL
>sp|P05349|RBS4_SOLLC Ribulose bisphosphate carboxylase small subunit, chloroplastic 4 OS=Solanum lycopersicum OX=4081 GN=RBCS4 PE=3 SV=1_1_Asp-N Endopeptidase_76_33_3700.30048_7.73_0_aLP_3_3_347.36838_3.48
DIT
>sp|P05349|RBS4_SOLLC Ribulose bisphosphate carboxylase small subunit, chloroplastic 4 OS=Solanum lycopersicum OX=4081 GN=RBCS4 PE=3 SV=1_1_Asp-N Endopeptidase_76_33_3700.30048_7.73_1_aLP_4_1_105.09348_5.46
S
>sp|P05349|RBS4_SOLLC Ribulose bisphosphate carboxylase small subunit, chloroplastic 4 OS=Solanum lycopersicum OX=4081 GN=RBCS4 PE=3 SV=1_1_Asp-N Endopeptidase_76_33_3700.30048_7.73_2_aLP_6_2_202.25348_5.46
IA
>sp|P05349|RBS4_SOLLC Ribulose bisphosphate carboxylase small subunit, chloroplastic 4 OS=Solanum lycopersicum OX=4081 GN=RBCS4 PE=3 SV=1_1_Asp-N Endopeptidase_76_33_3700.30048_7.73_3_aLP_7_1_105.09348_5.46
S
>sp|P05349|RBS4_SOLLC Ribulose bisphosphate carboxylase small subunit, chloroplastic 4 OS=Solanum lycopersicum OX=4081 GN=RBCS4 PE=3 SV=1_1_Asp-N Endopeptidase_76_33_3700.30048_7.73_4_aLP_12_5_501.54298_9.71
NGGRV
>sp|P05349|RBS4_SOLLC Ribulose bisphosphate carboxylase small subunit, chloroplastic 4 OS=Solanum lycopersicum OX=4081 GN=RBCS4 PE=3 SV=1_1_Asp-N Endopeptidase_76_33_3700.30048_7.73_5_aLP_13_1_105.09348_5.46
S
>sp|P05349|RBS4_SOLLC Ribulose bisphosphate carboxylase small subunit, chloroplastic 4 OS=Solanum lycopersicum OX=4081 GN=RBCS4 PE=3 SV=1_1_Asp-N Endopeptidase_76_33_3700.30048_7.73_6_aLP_17_4_479.60998_5.46
CMQV
>sp|P05349|RBS4_SOLLC Ribulose bisphosphate carboxylase small subunit, chloroplastic 4 OS=Solanum lycopersicum OX=4081 GN=RBCS4 PE=3 SV=1_1_Asp-N Endopeptidase_76_33_3700.30048_7.73_7_aLP_28_11_1406.66248_7.76
WPPINMKKYET
>sp|P05349|RBS4_SOLLC Ribulose bisphosphate carboxylase small subunit, chloroplastic 4 OS=Solanum lycopersicum OX=4081 GN=RBCS4 PE=3 SV=1_1_Asp-N Endopeptidase_76_33_3700.30048_7.73_8_aLP_30_2_218.25288_5.46
LS
>sp|P05349|RBS4_SOLLC Ribulose bisphosphate carboxylase small subunit, chloroplastic 4 OS=Solanum lycopersicum OX=4081 GN=RBCS4 PE=3 SV=1_1_Asp-N Endopeptidase_76_33_3700.30048_7.73_9_aLP_33_3_391.46738_5.45
YLP
>sp|P05349|RBS4_SOLLC Ribulose bisphosphate carboxylase small subunit, chloroplastic 4 OS=Solanum lycopersicum OX=4081 GN=RBCS4 PE=3 SV=1_2_Asp-N Endopeptidase_79_3_333.34148_3.48_0_aLP_0_3_333.34148_3.48
DLS
>sp|P05349|RBS4_SOLLC Ribulose bisphosphate carboxylase small subunit, chloroplastic 4 OS=Solanum lycopersicum OX=4081 GN=RBCS4 PE=3 SV=1_3_Asp-N Endopeptidase_119_40_4834.34998_4.67_0_aLP_6_6_703.74708_3.38
DEQLLS
>sp|P05349|RBS4_SOLLC Ribulose bisphosphate carboxylase small subunit, chloroplastic 4 OS=Solanum lycopersicum OX=4081 GN=RBCS4 PE=3 SV=1_3_Asp-N Endopeptidase_119_40_4834.34998_4.67_1_aLP_17_11_1363.57608_4.53
EIEYLLKNGWV
>sp|P05349|RBS4_SOLLC Ribulose bisphosphate carboxylase small subunit, chloroplastic 4 OS=Solanum lycopersicum OX=4081 GN=RBCS4 PE=3 SV=1_3_Asp-N Endopeptidase_119_40_4834.34998_4.67_2_aLP_24_7_837.94288_3.56
PCLEFET
>sp|P05349|RBS4_SOLLC Ribulose bisphosphate carboxylase small subunit, chloroplastic 4 OS=Solanum lycopersicum OX=4081 GN=RBCS4 PE=3 SV=1_3_Asp-N Endopeptidase_119_40_4834.34998_4.67_3_aLP_29_5_587.63298_5.48
EHGFV
>sp|P05349|RBS4_SOLLC Ribulose bisphosphate carboxylase small subunit, chloroplastic 4 OS=Solanum lycopersicum OX=4081 GN=RBCS4 PE=3 SV=1_3_Asp-N Endopeptidase_119_40_4834.34998_4.67_4_aLP_36_7_932.99148_8.02
YRENHKS
>sp|P05349|RBS4_SOLLC Ribulose bisphosphate carboxylase small subunit, chloroplastic 4 OS=Solanum lycopersicum OX=4081 GN=RBCS4 PE=3 SV=1_3_Asp-N Endopeptidase_119_40_4834.34998_4.67_5_aLP_40_4_498.53588_5.43
PGYY
>sp|P05349|RBS4_SOLLC Ribulose bisphosphate carboxylase small subunit, chloroplastic 4 OS=Solanum lycopersicum OX=4081 GN=RBCS4 PE=3 SV=1_4_Asp-N Endopeptidase_135_16_1992.35858_7.98_0_aLP_6_6_796.83758_5.97
DGRYWT
>sp|P05349|RBS4_SOLLC Ribulose bisphosphate carboxylase small subunit, chloroplastic 4 OS=Solanum lycopersicum OX=4081 GN=RBCS4 PE=3 SV=1_4_Asp-N Endopeptidase_135_16_1992.35858_7.98_1_aLP_16_10_1213.53628_8.02
MWKLPMFGCT
>sp|P05349|RBS4_SOLLC Ribulose bisphosphate carboxylase small subunit, chloroplastic 4 OS=Solanum lycopersicum OX=4081 GN=RBCS4 PE=3 SV=1_5_Asp-N Endopeptidase_161_26_2932.37218_6.23_0_aLP_2_2_204.18268_3.48
DA
>sp|P05349|RBS4_SOLLC Ribulose bisphosphate carboxylase small subunit, chloroplastic 4 OS=Solanum lycopersicum OX=4081 GN=RBCS4 PE=3 SV=1_5_Asp-N Endopeptidase_161_26_2932.37218_6.23_1_aLP_3_1_119.12038_5.46
T
>sp|P05349|RBS4_SOLLC Ribulose bisphosphate carboxylase small subunit, chloroplastic 4 OS=Solanum lycopersicum OX=4081 GN=RBCS4 PE=3 SV=1_5_Asp-N Endopeptidase_161_26_2932.37218_6.23_2_aLP_5_2_245.27858_5.46
QV
>sp|P05349|RBS4_SOLLC Ribulose bisphosphate carboxylase small subunit, chloroplastic 4 OS=Solanum lycopersicum OX=4081 GN=RBCS4 PE=3 SV=1_5_Asp-N Endopeptidase_161_26_2932.37218_6.23_3_aLP_7_2_202.25348_5.46
LA
>sp|P05349|RBS4_SOLLC Ribulose bisphosphate carboxylase small subunit, chloroplastic 4 OS=Solanum lycopersicum OX=4081 GN=RBCS4 PE=3 SV=1_5_Asp-N Endopeptidase_161_26_2932.37218_6.23_4_aLP_9_2_246.26338_3.74
EV
>sp|P05349|RBS4_SOLLC Ribulose bisphosphate carboxylase small subunit, chloroplastic 4 OS=Solanum lycopersicum OX=4081 GN=RBCS4 PE=3 SV=1_5_Asp-N Endopeptidase_161_26_2932.37218_6.23_5_aLP_12_3_346.34028_3.74
QEA
>sp|P05349|RBS4_SOLLC Ribulose bisphosphate carboxylase small subunit, chloroplastic 4 OS=Solanum lycopersicum OX=4081 GN=RBCS4 PE=3 SV=1_5_Asp-N Endopeptidase_161_26_2932.37218_6.23_6_aLP_15_3_345.44228_8.4
KKA
>sp|P05349|RBS4_SOLLC Ribulose bisphosphate carboxylase small subunit, chloroplastic 4 OS=Solanum lycopersicum OX=4081 GN=RBCS4 PE=3 SV=1_5_Asp-N Endopeptidase_161_26_2932.37218_6.23_7_aLP_19_4_477.51748_5.45
YPQA
>sp|P05349|RBS4_SOLLC Ribulose bisphosphate carboxylase small subunit, chloroplastic 4 OS=Solanum lycopersicum OX=4081 GN=RBCS4 PE=3 SV=1_5_Asp-N Endopeptidase_161_26_2932.37218_6.23_8_aLP_21_2_303.36108_5.46
WV
>sp|P05349|RBS4_SOLLC Ribulose bisphosphate carboxylase small subunit, chloroplastic 4 OS=Solanum lycopersicum OX=4081 GN=RBCS4 PE=3 SV=1_5_Asp-N Endopeptidase_161_26_2932.37218_6.23_9_aLP_26_5_604.75008_9.71
RIIGF
>sp|P05349|RBS4_SOLLC Ribulose bisphosphate carboxylase small subunit, chloroplastic 4 OS=Solanum lycopersicum OX=4081 GN=RBCS4 PE=3 SV=1_6_Asp-N Endopeptidase_180_19_2230.52318_6.16_0_aLP_3_3_346.34028_3.48
DNV
>sp|P05349|RBS4_SOLLC Ribulose bisphosphate carboxylase small subunit, chloroplastic 4 OS=Solanum lycopersicum OX=4081 GN=RBCS4 PE=3 SV=1_6_Asp-N Endopeptidase_180_19_2230.52318_6.16_1_aLP_6_3_401.46608_9.71
RQV
>sp|P05349|RBS4_SOLLC Ribulose bisphosphate carboxylase small subunit, chloroplastic 4 OS=Solanum lycopersicum OX=4081 GN=RBCS4 PE=3 SV=1_6_Asp-N Endopeptidase_180_19_2230.52318_6.16_2_aLP_10_4_449.52238_5.46
QCIS
>sp|P05349|RBS4_SOLLC Ribulose bisphosphate carboxylase small subunit, chloroplastic 4 OS=Solanum lycopersicum OX=4081 GN=RBCS4 PE=3 SV=1_6_Asp-N Endopeptidase_180_19_2230.52318_6.16_3_aLP_13_3_349.43008_5.46
FIA
>sp|P05349|RBS4_SOLLC Ribulose bisphosphate carboxylase small subunit, chloroplastic 4 OS=Solanum lycopersicum OX=4081 GN=RBCS4 PE=3 SV=1_6_Asp-N Endopeptidase_180_19_2230.52318_6.16_4_aLP_19_6_755.82548_6.12
YKPEGY
>sp|P29000|INVA_SOLLC Acid beta-fructofuranosidase OS=Solanum lycopersicum OX=4081 GN=TIV1 PE=2 SV=1_0_Asp-N Endopeptidase_6_6_715.83728_5.45_0_aLP_2_2_220.28668_5.46
MA
>sp|P29000|INVA_SOLLC Acid beta-fructofuranosidase OS=Solanum lycopersicum OX=4081 GN=TIV1 PE=2 SV=1_0_Asp-N Endopeptidase_6_6_715.83728_5.45_1_aLP_3_1_119.12038_5.46
T
>sp|P29000|INVA_SOLLC Acid beta-fructofuranosidase OS=Solanum lycopersicum OX=4081 GN=TIV1 PE=2 SV=1_0_Asp-N Endopeptidase_6_6_715.83728_5.45_2_aLP_6_3_412.46078_5.45
QCY
>sp|P29000|INVA_SOLLC Acid beta-fructofuranosidase OS=Solanum lycopersicum OX=4081 GN=TIV1 PE=2 SV=1_1_Asp-N Endopeptidase_19_13_1462.57918_4.29_0_aLP_5_5_560.51808_3.38
DPENS
>sp|P29000|INVA_SOLLC Acid beta-fructofuranosidase OS=Solanum lycopersicum OX=4081 GN=TIV1 PE=2 SV=1_1_Asp-N Endopeptidase_19_13_1462.57918_4.29_1_aLP_6_1_89.09408_5.46
A
>sp|P29000|INVA_SOLLC Acid beta-fructofuranosidase OS=Solanum lycopersicum OX=4081 GN=TIV1 PE=2 SV=1_1_Asp-N Endopeptidase_19_13_1462.57918_4.29_2_aLP_7_1_105.09348_5.46
S
>sp|P29000|INVA_SOLLC Acid beta-fructofuranosidase OS=Solanum lycopersicum OX=4081 GN=TIV1 PE=2 SV=1_1_Asp-N Endopeptidase_19_13_1462.57918_4.29_3_aLP_10_3_438.48388_8.55
RYT
>sp|P29000|INVA_SOLLC Acid beta-fructofuranosidase OS=Solanum lycopersicum OX=4081 GN=TIV1 PE=2 SV=1_1_Asp-N Endopeptidase_19_13_1462.57918_4.29_4_aLP_13_3_341.45078_5.46
LLP
>sp|P29000|INVA_SOLLC Acid beta-fructofuranosidase OS=Solanum lycopersicum OX=4081 GN=TIV1 PE=2 SV=1_2_Asp-N Endopeptidase_22_3_358.35128_3.48_0_aLP_0_3_358.35128_3.48
DQP
>sp|P29000|INVA_SOLLC Acid beta-fructofuranosidase OS=Solanum lycopersicum OX=4081 GN=TIV1 PE=2 SV=1_3_Asp-N Endopeptidase_57_35_3859.56978_8.4_0_aLP_2_2_220.18208_3.48
DS
>sp|P29000|INVA_SOLLC Acid beta-fructofuranosidase OS=Solanum lycopersicum OX=4081 GN=TIV1 PE=2 SV=1_3_Asp-N Endopeptidase_57_35_3859.56978_8.4_1_aLP_7_5_583.64808_9.93
GHRKS
>sp|P29000|INVA_SOLLC Acid beta-fructofuranosidase OS=Solanum lycopersicum OX=4081 GN=TIV1 PE=2 SV=1_3_Asp-N Endopeptidase_57_35_3859.56978_8.4_2_aLP_12_5_572.74578_8.06
LKIIS
>sp|P29000|INVA_SOLLC Acid beta-fructofuranosidase OS=Solanum lycopersicum OX=4081 GN=TIV1 PE=2 SV=1_3_Asp-N Endopeptidase_57_35_3859.56978_8.4_3_aLP_17_5_535.64078_5.46
GIFLS
>sp|P29000|INVA_SOLLC Acid beta-fructofuranosidase OS=Solanum lycopersicum OX=4081 GN=TIV1 PE=2 SV=1_3_Asp-N Endopeptidase_57_35_3859.56978_8.4_4_aLP_18_1_117.14788_5.46
V
>sp|P29000|INVA_SOLLC Acid beta-fructofuranosidase OS=Solanum lycopersicum OX=4081 GN=TIV1 PE=2 SV=1_3_Asp-N Endopeptidase_57_35_3859.56978_8.4_5_aLP_23_5_591.74828_5.46
FLLLS
>sp|P29000|INVA_SOLLC Acid beta-fructofuranosidase OS=Solanum lycopersicum OX=4081 GN=TIV1 PE=2 SV=1_3_Asp-N Endopeptidase_57_35_3859.56978_8.4_6_aLP_24_1_117.14788_5.46
V
>sp|P29000|INVA_SOLLC Acid beta-fructofuranosidase OS=Solanum lycopersicum OX=4081 GN=TIV1 PE=2 SV=1_3_Asp-N Endopeptidase_57_35_3859.56978_8.4_7_aLP_25_1_89.09408_5.46
A
>sp|P29000|INVA_SOLLC Acid beta-fructofuranosidase OS=Solanum lycopersicum OX=4081 GN=TIV1 PE=2 SV=1_3_Asp-N Endopeptidase_57_35_3859.56978_8.4_8_aLP_34_9_1079.22048_5.46
FFPILNNQS
>sp|P29000|INVA_SOLLC Acid beta-fructofuranosidase OS=Solanum lycopersicum OX=4081 GN=TIV1 PE=2 SV=1_3_Asp-N Endopeptidase_57_35_3859.56978_8.4_9_aLP_35_1_115.13198_5.46
P
>sp|P29000|INVA_SOLLC Acid beta-fructofuranosidase OS=Solanum lycopersicum OX=4081 GN=TIV1 PE=2 SV=1_4_Asp-N Endopeptidase_61_4_487.55338_3.48_0_aLP_0_4_487.55338_3.48
DLQI
>sp|P29000|INVA_SOLLC Acid beta-fructofuranosidase OS=Solanum lycopersicum OX=4081 GN=TIV1 PE=2 SV=1_5_Asp-N Endopeptidase_78_17_1683.79848_9.56_0_aLP_2_2_220.18208_3.48
DS
>sp|P29000|INVA_SOLLC Acid beta-fructofuranosidase OS=Solanum lycopersicum OX=4081 GN=TIV1 PE=2 SV=1_5_Asp-N Endopeptidase_78_17_1683.79848_9.56_1_aLP_4_2_261.28098_9.71
RS
>sp|P29000|INVA_SOLLC Acid beta-fructofuranosidase OS=Solanum lycopersicum OX=4081 GN=TIV1 PE=2 SV=1_5_Asp-N Endopeptidase_78_17_1683.79848_9.56_2_aLP_6_2_186.21078_5.46
PA
>sp|P29000|INVA_SOLLC Acid beta-fructofuranosidase OS=Solanum lycopersicum OX=4081 GN=TIV1 PE=2 SV=1_5_Asp-N Endopeptidase_78_17_1683.79848_9.56_3_aLP_9_3_299.32688_5.46
PPS
>sp|P29000|INVA_SOLLC Acid beta-fructofuranosidase OS=Solanum lycopersicum OX=4081 GN=TIV1 PE=2 SV=1_5_Asp-N Endopeptidase_78_17_1683.79848_9.56_4_aLP_12_3_330.38728_9.71
RGV
>sp|P29000|INVA_SOLLC Acid beta-fructofuranosidase OS=Solanum lycopersicum OX=4081 GN=TIV1 PE=2 SV=1_5_Asp-N Endopeptidase_78_17_1683.79848_9.56_5_aLP_13_1_105.09348_5.46
S
>sp|P29000|INVA_SOLLC Acid beta-fructofuranosidase OS=Solanum lycopersicum OX=4081 GN=TIV1 PE=2 SV=1_5_Asp-N Endopeptidase_78_17_1683.79848_9.56_6_aLP_16_3_302.33048_5.46
QGV
>sp|P29000|INVA_SOLLC Acid beta-fructofuranosidase OS=Solanum lycopersicum OX=4081 GN=TIV1 PE=2 SV=1_5_Asp-N Endopeptidase_78_17_1683.79848_9.56_7_aLP_17_1_105.09348_5.46
S
>sp|P29000|INVA_SOLLC Acid beta-fructofuranosidase OS=Solanum lycopersicum OX=4081 GN=TIV1 PE=2 SV=1_6_Asp-N Endopeptidase_83_5_665.74718_8.06_0_aLP_3_3_362.38308_5.87
DKT
>sp|P29000|INVA_SOLLC Acid beta-fructofuranosidase OS=Solanum lycopersicum OX=4081 GN=TIV1 PE=2 SV=1_6_Asp-N Endopeptidase_83_5_665.74718_8.06_1_aLP_5_2_321.37938_9.71
FR
>sp|P29000|INVA_SOLLC Acid beta-fructofuranosidase OS=Solanum lycopersicum OX=4081 GN=TIV1 PE=2 SV=1_7_Asp-N Endopeptidase_117_34_3983.40968_7.99_0_aLP_2_2_232.23648_3.48
DV
>sp|P29000|INVA_SOLLC Acid beta-fructofuranosidase OS=Solanum lycopersicum OX=4081 GN=TIV1 PE=2 SV=1_7_Asp-N Endopeptidase_117_34_3983.40968_7.99_1_aLP_3_1_89.09408_5.46
A
>sp|P29000|INVA_SOLLC Acid beta-fructofuranosidase OS=Solanum lycopersicum OX=4081 GN=TIV1 PE=2 SV=1_7_Asp-N Endopeptidase_117_34_3983.40968_7.99_2_aLP_5_2_146.14598_5.46
GA
>sp|P29000|INVA_SOLLC Acid beta-fructofuranosidase OS=Solanum lycopersicum OX=4081 GN=TIV1 PE=2 SV=1_7_Asp-N Endopeptidase_117_34_3983.40968_7.99_3_aLP_6_1_105.09348_5.46
S
>sp|P29000|INVA_SOLLC Acid beta-fructofuranosidase OS=Solanum lycopersicum OX=4081 GN=TIV1 PE=2 SV=1_7_Asp-N Endopeptidase_117_34_3983.40968_7.99_4_aLP_8_2_254.28898_7.2
HV
>sp|P29000|INVA_SOLLC Acid beta-fructofuranosidase OS=Solanum lycopersicum OX=4081 GN=TIV1 PE=2 SV=1_7_Asp-N Endopeptidase_117_34_3983.40968_7.99_5_aLP_9_1_105.09348_5.46
S
>sp|P29000|INVA_SOLLC Acid beta-fructofuranosidase OS=Solanum lycopersicum OX=4081 GN=TIV1 PE=2 SV=1_7_Asp-N Endopeptidase_117_34_3983.40968_7.99_6_aLP_11_2_252.27008_5.45
YA
>sp|P29000|INVA_SOLLC Acid beta-fructofuranosidase OS=Solanum lycopersicum OX=4081 GN=TIV1 PE=2 SV=1_7_Asp-N Endopeptidase_117_34_3983.40968_7.99_7_aLP_13_2_291.30668_5.46
WS
>sp|P29000|INVA_SOLLC Acid beta-fructofuranosidase OS=Solanum lycopersicum OX=4081 GN=TIV1 PE=2 SV=1_7_Asp-N Endopeptidase_117_34_3983.40968_7.99_8_aLP_15_2_203.19788_5.46
NA
>sp|P29000|INVA_SOLLC Acid beta-fructofuranosidase OS=Solanum lycopersicum OX=4081 GN=TIV1 PE=2 SV=1_7_Asp-N Endopeptidase_117_34_3983.40968_7.99_9_aLP_18_3_349.44548_5.46
MLS
>sp|P29000|INVA_SOLLC Acid beta-fructofuranosidase OS=Solanum lycopersicum OX=4081 GN=TIV1 PE=2 SV=1_7_Asp-N Endopeptidase_117_34_3983.40968_7.99_10_aLP_22_4_589.65178_9.71
WQRT
>sp|P29000|INVA_SOLLC Acid beta-fructofuranosidase OS=Solanum lycopersicum OX=4081 GN=TIV1 PE=2 SV=1_7_Asp-N Endopeptidase_117_34_3983.40968_7.99_11_aLP_23_1_89.09408_5.46
A
>sp|P29000|INVA_SOLLC Acid beta-fructofuranosidase OS=Solanum lycopersicum OX=4081 GN=TIV1 PE=2 SV=1_7_Asp-N Endopeptidase_117_34_3983.40968_7.99_12_aLP_34_11_1492.67458_8.02
YHFQPQKNWMN
>sp|P29000|INVA_SOLLC Acid beta-fructofuranosidase OS=Solanum lycopersicum OX=4081 GN=TIV1 PE=2 SV=1_8_Asp-N Endopeptidase_137_20_2509.76498_7.2_0_aLP_0_20_2509.76498_7.2
DPNGPLYHKGWYHLFYQYNP
>sp|P29000|INVA_SOLLC Acid beta-fructofuranosidase OS=Solanum lycopersicum OX=4081 GN=TIV1 PE=2 SV=1_9_Asp-N Endopeptidase_153_16_1741.92358_7.08_0_aLP_2_2_220.18208_3.48
DS
>sp|P29000|INVA_SOLLC Acid beta-fructofuranosidase OS=Solanum lycopersicum OX=4081 GN=TIV1 PE=2 SV=1_9_Asp-N Endopeptidase_153_16_1741.92358_7.08_1_aLP_3_1_89.09408_5.46
A
>sp|P29000|INVA_SOLLC Acid beta-fructofuranosidase OS=Solanum lycopersicum OX=4081 GN=TIV1 PE=2 SV=1_9_Asp-N Endopeptidase_153_16_1741.92358_7.08_2_aLP_9_6_702.80808_5.46
IWGNIT
>sp|P29000|INVA_SOLLC Acid beta-fructofuranosidase OS=Solanum lycopersicum OX=4081 GN=TIV1 PE=2 SV=1_9_Asp-N Endopeptidase_153_16_1741.92358_7.08_3_aLP_13_4_469.50028_7.2
WGHA
>sp|P29000|INVA_SOLLC Acid beta-fructofuranosidase OS=Solanum lycopersicum OX=4081 GN=TIV1 PE=2 SV=1_9_Asp-N Endopeptidase_153_16_1741.92358_7.08_4_aLP_14_1_117.14788_5.46
V
>sp|P29000|INVA_SOLLC Acid beta-fructofuranosidase OS=Solanum lycopersicum OX=4081 GN=TIV1 PE=2 SV=1_9_Asp-N Endopeptidase_153_16_1741.92358_7.08_5_aLP_15_1_105.09348_5.46
S
>sp|P29000|INVA_SOLLC Acid beta-fructofuranosidase OS=Solanum lycopersicum OX=4081 GN=TIV1 PE=2 SV=1_9_Asp-N Endopeptidase_153_16_1741.92358_7.08_6_aLP_16_1_146.18938_8.06
K
>sp|P29000|INVA_SOLLC Acid beta-fructofuranosidase OS=Solanum lycopersicum OX=4081 GN=TIV1 PE=2 SV=1_10_Asp-N Endopeptidase_167_14_1715.08578_5.22_0_aLP_11_11_1387.64388_5.22
DLIHWLYLPFA
>sp|P29000|INVA_SOLLC Acid beta-fructofuranosidase OS=Solanum lycopersicum OX=4081 GN=TIV1 PE=2 SV=1_10_Asp-N Endopeptidase_167_14_1715.08578_5.22_1_aLP_13_2_248.34048_5.46
MV
>sp|P29000|INVA_SOLLC Acid beta-fructofuranosidase OS=Solanum lycopersicum OX=4081 GN=TIV1 PE=2 SV=1_10_Asp-N Endopeptidase_167_14_1715.08578_5.22_2_aLP_14_1_115.13198_5.46
P
>sp|P29000|INVA_SOLLC Acid beta-fructofuranosidase OS=Solanum lycopersicum OX=4081 GN=TIV1 PE=2 SV=1_11_Asp-N Endopeptidase_171_4_610.62378_3.48_0_aLP_0_4_610.62378_3.48
DQWY
>sp|P29000|INVA_SOLLC Acid beta-fructofuranosidase OS=Solanum lycopersicum OX=4081 GN=TIV1 PE=2 SV=1_12_Asp-N Endopeptidase_185_14_1443.61938_3.48_0_aLP_5_5_516.55158_3.48
DINGV
>sp|P29000|INVA_SOLLC Acid beta-fructofuranosidase OS=Solanum lycopersicum OX=4081 GN=TIV1 PE=2 SV=1_12_Asp-N Endopeptidase_185_14_1443.61938_3.48_1_aLP_7_2_305.33358_5.46
WT
>sp|P29000|INVA_SOLLC Acid beta-fructofuranosidase OS=Solanum lycopersicum OX=4081 GN=TIV1 PE=2 SV=1_12_Asp-N Endopeptidase_185_14_1443.61938_3.48_2_aLP_9_2_162.14538_5.46
GS
>sp|P29000|INVA_SOLLC Acid beta-fructofuranosidase OS=Solanum lycopersicum OX=4081 GN=TIV1 PE=2 SV=1_12_Asp-N Endopeptidase_185_14_1443.61938_3.48_3_aLP_10_1_89.09408_5.46
A
>sp|P29000|INVA_SOLLC Acid beta-fructofuranosidase OS=Solanum lycopersicum OX=4081 GN=TIV1 PE=2 SV=1_12_Asp-N Endopeptidase_185_14_1443.61938_3.48_4_aLP_11_1_119.12038_5.46
T
>sp|P29000|INVA_SOLLC Acid beta-fructofuranosidase OS=Solanum lycopersicum OX=4081 GN=TIV1 PE=2 SV=1_12_Asp-N Endopeptidase_185_14_1443.61938_3.48_5_aLP_14_3_341.45078_5.46
ILP
>sp|P29000|INVA_SOLLC Acid beta-fructofuranosidase OS=Solanum lycopersicum OX=4081 GN=TIV1 PE=2 SV=1_13_Asp-N Endopeptidase_195_10_1128.32348_3.48_0_aLP_9_9_1071.27158_3.48
DGQIMMLYT
>sp|P29000|INVA_SOLLC Acid beta-fructofuranosidase OS=Solanum lycopersicum OX=4081 GN=TIV1 PE=2 SV=1_13_Asp-N Endopeptidase_195_10_1128.32348_3.48_1_aLP_10_1_75.06718_5.46
G
>sp|P29000|INVA_SOLLC Acid beta-fructofuranosidase OS=Solanum lycopersicum OX=4081 GN=TIV1 PE=2 SV=1_14_Asp-N Endopeptidase_197_2_234.20898_3.48_0_aLP_0_2_234.20898_3.48
DT
>sp|P29000|INVA_SOLLC Acid beta-fructofuranosidase OS=Solanum lycopersicum OX=4081 GN=TIV1 PE=2 SV=1_15_Asp-N Endopeptidase_198_1_133.10388_3.48_0_aLP_0_1_133.10388_3.48
D
>sp|P29000|INVA_SOLLC Acid beta-fructofuranosidase OS=Solanum lycopersicum OX=4081 GN=TIV1 PE=2 SV=1_16_Asp-N Endopeptidase_213_15_1694.86138_3.48_0_aLP_3_3_395.41248_3.48
DYV
>sp|P29000|INVA_SOLLC Acid beta-fructofuranosidase OS=Solanum lycopersicum OX=4081 GN=TIV1 PE=2 SV=1_16_Asp-N Endopeptidase_213_15_1694.86138_3.48_1_aLP_5_2_245.27858_5.46
QV
>sp|P29000|INVA_SOLLC Acid beta-fructofuranosidase OS=Solanum lycopersicum OX=4081 GN=TIV1 PE=2 SV=1_16_Asp-N Endopeptidase_213_15_1694.86138_3.48_2_aLP_9_4_444.48798_5.46
QNLA
>sp|P29000|INVA_SOLLC Acid beta-fructofuranosidase OS=Solanum lycopersicum OX=4081 GN=TIV1 PE=2 SV=1_16_Asp-N Endopeptidase_213_15_1694.86138_3.48_3_aLP_12_3_349.38678_5.45
YPA
>sp|P29000|INVA_SOLLC Acid beta-fructofuranosidase OS=Solanum lycopersicum OX=4081 GN=TIV1 PE=2 SV=1_16_Asp-N Endopeptidase_213_15_1694.86138_3.48_4_aLP_15_3_332.35668_5.46
NLS
>sp|P29000|INVA_SOLLC Acid beta-fructofuranosidase OS=Solanum lycopersicum OX=4081 GN=TIV1 PE=2 SV=1_17_Asp-N Endopeptidase_218_5_569.69878_3.48_0_aLP_0_5_569.69878_3.48
DPLLL
>sp|P29000|INVA_SOLLC Acid beta-fructofuranosidase OS=Solanum lycopersicum OX=4081 GN=TIV1 PE=2 SV=1_18_Asp-N Endopeptidase_238_20_2147.59148_8.11_0_aLP_3_3_418.44968_3.48
DWV
>sp|P29000|INVA_SOLLC Acid beta-fructofuranosidase OS=Solanum lycopersicum OX=4081 GN=TIV1 PE=2 SV=1_18_Asp-N Endopeptidase_238_20_2147.59148_8.11_1_aLP_10_7_788.94508_8.4
KFKGNPV
>sp|P29000|INVA_SOLLC Acid beta-fructofuranosidase OS=Solanum lycopersicum OX=4081 GN=TIV1 PE=2 SV=1_18_Asp-N Endopeptidase_238_20_2147.59148_8.11_2_aLP_12_2_230.30728_5.46
LV
>sp|P29000|INVA_SOLLC Acid beta-fructofuranosidase OS=Solanum lycopersicum OX=4081 GN=TIV1 PE=2 SV=1_18_Asp-N Endopeptidase_238_20_2147.59148_8.11_3_aLP_19_7_635.76118_5.46
PPPGIGV
>sp|P29000|INVA_SOLLC Acid beta-fructofuranosidase OS=Solanum lycopersicum OX=4081 GN=TIV1 PE=2 SV=1_18_Asp-N Endopeptidase_238_20_2147.59148_8.11_4_aLP_20_1_146.18938_8.06
K
>sp|P29000|INVA_SOLLC Acid beta-fructofuranosidase OS=Solanum lycopersicum OX=4081 GN=TIV1 PE=2 SV=1_19_Asp-N Endopeptidase_241_3_436.46798_5.98_0_aLP_0_3_436.46798_5.98
DFR
>sp|P29000|INVA_SOLLC Acid beta-fructofuranosidase OS=Solanum lycopersicum OX=4081 GN=TIV1 PE=2 SV=1_20_Asp-N Endopeptidase_283_42_4542.16808_7.61_0_aLP_3_3_331.32568_3.48
DPT
>sp|P29000|INVA_SOLLC Acid beta-fructofuranosidase OS=Solanum lycopersicum OX=4081 GN=TIV1 PE=2 SV=1_20_Asp-N Endopeptidase_283_42_4542.16808_7.61_1_aLP_4_1_119.12038_5.46
T
>sp|P29000|INVA_SOLLC Acid beta-fructofuranosidase OS=Solanum lycopersicum OX=4081 GN=TIV1 PE=2 SV=1_20_Asp-N Endopeptidase_283_42_4542.16808_7.61_2_aLP_5_1_89.09408_5.46
A
>sp|P29000|INVA_SOLLC Acid beta-fructofuranosidase OS=Solanum lycopersicum OX=4081 GN=TIV1 PE=2 SV=1_20_Asp-N Endopeptidase_283_42_4542.16808_7.61_3_aLP_7_2_305.33358_5.46
WT
>sp|P29000|INVA_SOLLC Acid beta-fructofuranosidase OS=Solanum lycopersicum OX=4081 GN=TIV1 PE=2 SV=1_20_Asp-N Endopeptidase_283_42_4542.16808_7.61_4_aLP_17_10_1113.23808_5.46
GPQNGQWLLT
>sp|P29000|INVA_SOLLC Acid beta-fructofuranosidase OS=Solanum lycopersicum OX=4081 GN=TIV1 PE=2 SV=1_20_Asp-N Endopeptidase_283_42_4542.16808_7.61_5_aLP_20_3_275.30478_5.46
IGS
>sp|P29000|INVA_SOLLC Acid beta-fructofuranosidase OS=Solanum lycopersicum OX=4081 GN=TIV1 PE=2 SV=1_20_Asp-N Endopeptidase_283_42_4542.16808_7.61_6_aLP_25_5_545.67988_8.4
KIGKT
>sp|P29000|INVA_SOLLC Acid beta-fructofuranosidase OS=Solanum lycopersicum OX=4081 GN=TIV1 PE=2 SV=1_20_Asp-N Endopeptidase_283_42_4542.16808_7.61_7_aLP_27_2_174.19978_5.46
GV
>sp|P29000|INVA_SOLLC Acid beta-fructofuranosidase OS=Solanum lycopersicum OX=4081 GN=TIV1 PE=2 SV=1_20_Asp-N Endopeptidase_283_42_4542.16808_7.61_8_aLP_28_1_89.09408_5.46
A
>sp|P29000|INVA_SOLLC Acid beta-fructofuranosidase OS=Solanum lycopersicum OX=4081 GN=TIV1 PE=2 SV=1_20_Asp-N Endopeptidase_283_42_4542.16808_7.61_9_aLP_30_2_230.30728_5.46
LV
>sp|P29000|INVA_SOLLC Acid beta-fructofuranosidase OS=Solanum lycopersicum OX=4081 GN=TIV1 PE=2 SV=1_20_Asp-N Endopeptidase_283_42_4542.16808_7.61_10_aLP_33_3_411.41188_3.74
YET
>sp|P29000|INVA_SOLLC Acid beta-fructofuranosidase OS=Solanum lycopersicum OX=4081 GN=TIV1 PE=2 SV=1_20_Asp-N Endopeptidase_283_42_4542.16808_7.61_11_aLP_34_1_105.09348_5.46
S
>sp|P29000|INVA_SOLLC Acid beta-fructofuranosidase OS=Solanum lycopersicum OX=4081 GN=TIV1 PE=2 SV=1_20_Asp-N Endopeptidase_283_42_4542.16808_7.61_12_aLP_37_3_380.40078_5.46
NFT
>sp|P29000|INVA_SOLLC Acid beta-fructofuranosidase OS=Solanum lycopersicum OX=4081 GN=TIV1 PE=2 SV=1_20_Asp-N Endopeptidase_283_42_4542.16808_7.61_13_aLP_38_1_105.09348_5.46
S
>sp|P29000|INVA_SOLLC Acid beta-fructofuranosidase OS=Solanum lycopersicum OX=4081 GN=TIV1 PE=2 SV=1_20_Asp-N Endopeptidase_283_42_4542.16808_7.61_14_aLP_42_4_519.68478_8.06
FKLL
>sp|P29000|INVA_SOLLC Acid beta-fructofuranosidase OS=Solanum lycopersicum OX=4081 GN=TIV1 PE=2 SV=1_21_Asp-N Endopeptidase_299_16_1670.91858_4.27_0_aLP_3_3_289.28838_3.48
DGV
>sp|P29000|INVA_SOLLC Acid beta-fructofuranosidase OS=Solanum lycopersicum OX=4081 GN=TIV1 PE=2 SV=1_21_Asp-N Endopeptidase_299_16_1670.91858_4.27_1_aLP_6_3_339.39458_7.2
LHA
>sp|P29000|INVA_SOLLC Acid beta-fructofuranosidase OS=Solanum lycopersicum OX=4081 GN=TIV1 PE=2 SV=1_21_Asp-N Endopeptidase_299_16_1670.91858_4.27_2_aLP_7_1_117.14788_5.46
V
>sp|P29000|INVA_SOLLC Acid beta-fructofuranosidase OS=Solanum lycopersicum OX=4081 GN=TIV1 PE=2 SV=1_21_Asp-N Endopeptidase_299_16_1670.91858_4.27_3_aLP_10_3_273.28898_5.46
PGT
>sp|P29000|INVA_SOLLC Acid beta-fructofuranosidase OS=Solanum lycopersicum OX=4081 GN=TIV1 PE=2 SV=1_21_Asp-N Endopeptidase_299_16_1670.91858_4.27_4_aLP_16_6_723.85988_3.74
GMWECV
>sp|P29000|INVA_SOLLC Acid beta-fructofuranosidase OS=Solanum lycopersicum OX=4081 GN=TIV1 PE=2 SV=1_22_Asp-N Endopeptidase_312_13_1469.65748_7.76_0_aLP_5_5_639.70578_3.48
DFYPV
>sp|P29000|INVA_SOLLC Acid beta-fructofuranosidase OS=Solanum lycopersicum OX=4081 GN=TIV1 PE=2 SV=1_22_Asp-N Endopeptidase_312_13_1469.65748_7.76_1_aLP_6_1_105.09348_5.46
S
>sp|P29000|INVA_SOLLC Acid beta-fructofuranosidase OS=Solanum lycopersicum OX=4081 GN=TIV1 PE=2 SV=1_22_Asp-N Endopeptidase_312_13_1469.65748_7.76_2_aLP_7_1_119.12038_5.46
T
>sp|P29000|INVA_SOLLC Acid beta-fructofuranosidase OS=Solanum lycopersicum OX=4081 GN=TIV1 PE=2 SV=1_22_Asp-N Endopeptidase_312_13_1469.65748_7.76_3_aLP_10_3_375.46858_8.4
KKT
>sp|P29000|INVA_SOLLC Acid beta-fructofuranosidase OS=Solanum lycopersicum OX=4081 GN=TIV1 PE=2 SV=1_22_Asp-N Endopeptidase_312_13_1469.65748_7.76_4_aLP_13_3_302.33038_5.46
NGL
>sp|P29000|INVA_SOLLC Acid beta-fructofuranosidase OS=Solanum lycopersicum OX=4081 GN=TIV1 PE=2 SV=1_23_Asp-N Endopeptidase_329_17_1786.01778_7.79_0_aLP_2_2_234.20898_3.48
DT
>sp|P29000|INVA_SOLLC Acid beta-fructofuranosidase OS=Solanum lycopersicum OX=4081 GN=TIV1 PE=2 SV=1_23_Asp-N Endopeptidase_329_17_1786.01778_7.79_1_aLP_3_1_105.09348_5.46
S
>sp|P29000|INVA_SOLLC Acid beta-fructofuranosidase OS=Solanum lycopersicum OX=4081 GN=TIV1 PE=2 SV=1_23_Asp-N Endopeptidase_329_17_1786.01778_7.79_2_aLP_9_6_605.64818_5.45
YNGPGV
>sp|P29000|INVA_SOLLC Acid beta-fructofuranosidase OS=Solanum lycopersicum OX=4081 GN=TIV1 PE=2 SV=1_23_Asp-N Endopeptidase_329_17_1786.01778_7.79_3_aLP_12_3_382.46308_8.07
KHV
>sp|P29000|INVA_SOLLC Acid beta-fructofuranosidase OS=Solanum lycopersicum OX=4081 GN=TIV1 PE=2 SV=1_23_Asp-N Endopeptidase_329_17_1786.01778_7.79_4_aLP_15_3_330.42758_8.06
LKA
>sp|P29000|INVA_SOLLC Acid beta-fructofuranosidase OS=Solanum lycopersicum OX=4081 GN=TIV1 PE=2 SV=1_23_Asp-N Endopeptidase_329_17_1786.01778_7.79_5_aLP_16_1_105.09348_5.46
S
>sp|P29000|INVA_SOLLC Acid beta-fructofuranosidase OS=Solanum lycopersicum OX=4081 GN=TIV1 PE=2 SV=1_23_Asp-N Endopeptidase_329_17_1786.01778_7.79_6_aLP_17_1_131.17468_5.46
L
>sp|P29000|INVA_SOLLC Acid beta-fructofuranosidase OS=Solanum lycopersicum OX=4081 GN=TIV1 PE=2 SV=1_24_Asp-N Endopeptidase_330_1_133.10388_3.48_0_aLP_0_1_133.10388_3.48
D
>sp|P29000|INVA_SOLLC Acid beta-fructofuranosidase OS=Solanum lycopersicum OX=4081 GN=TIV1 PE=2 SV=1_25_Asp-N Endopeptidase_334_4_503.51248_5.87_0_aLP_0_4_503.51248_5.87
DNKQ
>sp|P29000|INVA_SOLLC Acid beta-fructofuranosidase OS=Solanum lycopersicum OX=4081 GN=TIV1 PE=2 SV=1_26_Asp-N Endopeptidase_342_8_938.99218_5.22_0_aLP_4_4_504.49978_5.22
DHYA
>sp|P29000|INVA_SOLLC Acid beta-fructofuranosidase OS=Solanum lycopersicum OX=4081 GN=TIV1 PE=2 SV=1_26_Asp-N Endopeptidase_342_8_938.99218_5.22_1_aLP_7_3_289.33168_5.46
IGT
>sp|P29000|INVA_SOLLC Acid beta-fructofuranosidase OS=Solanum lycopersicum OX=4081 GN=TIV1 PE=2 SV=1_26_Asp-N Endopeptidase_342_8_938.99218_5.22_2_aLP_8_1_181.19128_5.45
Y
>sp|P29000|INVA_SOLLC Acid beta-fructofuranosidase OS=Solanum lycopersicum OX=4081 GN=TIV1 PE=2 SV=1_27_Asp-N Endopeptidase_351_9_1058.20218_7.79_0_aLP_8_8_961.08548_7.79
DLGKNKWT
>sp|P29000|INVA_SOLLC Acid beta-fructofuranosidase OS=Solanum lycopersicum OX=4081 GN=TIV1 PE=2 SV=1_27_Asp-N Endopeptidase_351_9_1058.20218_7.79_1_aLP_9_1_115.13198_5.46
P
>sp|P29000|INVA_SOLLC Acid beta-fructofuranosidase OS=Solanum lycopersicum OX=4081 GN=TIV1 PE=2 SV=1_28_Asp-N Endopeptidase_356_5_586.59928_3.38_0_aLP_0_5_586.59928_3.38
DNPEL
>sp|P29000|INVA_SOLLC Acid beta-fructofuranosidase OS=Solanum lycopersicum OX=4081 GN=TIV1 PE=2 SV=1_29_Asp-N Endopeptidase_364_8_846.01218_5.97_0_aLP_0_8_846.01218_5.97
DCGIGLRL
>sp|P29000|INVA_SOLLC Acid beta-fructofuranosidase OS=Solanum lycopersicum OX=4081 GN=TIV1 PE=2 SV=1_30_Asp-N Endopeptidase_376_12_1505.64668_7.69_0_aLP_7_7_878.93668_5.84
DYGKYYA
>sp|P29000|INVA_SOLLC Acid beta-fructofuranosidase OS=Solanum lycopersicum OX=4081 GN=TIV1 PE=2 SV=1_30_Asp-N Endopeptidase_376_12_1505.64668_7.69_1_aLP_8_1_105.09348_5.46
S
>sp|P29000|INVA_SOLLC Acid beta-fructofuranosidase OS=Solanum lycopersicum OX=4081 GN=TIV1 PE=2 SV=1_30_Asp-N Endopeptidase_376_12_1505.64668_7.69_2_aLP_10_2_247.29448_8.06
KT
>sp|P29000|INVA_SOLLC Acid beta-fructofuranosidase OS=Solanum lycopersicum OX=4081 GN=TIV1 PE=2 SV=1_30_Asp-N Endopeptidase_376_12_1505.64668_7.69_3_aLP_12_2_328.36788_5.45
FY
>sp|P29000|INVA_SOLLC Acid beta-fructofuranosidase OS=Solanum lycopersicum OX=4081 GN=TIV1 PE=2 SV=1_31_Asp-N Endopeptidase_392_16_1970.26148_7.79_0_aLP_8_8_1027.19188_8.4
DPKKERRV
>sp|P29000|INVA_SOLLC Acid beta-fructofuranosidase OS=Solanum lycopersicum OX=4081 GN=TIV1 PE=2 SV=1_31_Asp-N Endopeptidase_392_16_1970.26148_7.79_1_aLP_16_8_961.08488_3.74
LWGWIGET
>sp|P29000|INVA_SOLLC Acid beta-fructofuranosidase OS=Solanum lycopersicum OX=4081 GN=TIV1 PE=2 SV=1_32_Asp-N Endopeptidase_397_5_507.45458_3.38_0_aLP_2_2_220.18208_3.48
DS
>sp|P29000|INVA_SOLLC Acid beta-fructofuranosidase OS=Solanum lycopersicum OX=4081 GN=TIV1 PE=2 SV=1_32_Asp-N Endopeptidase_397_5_507.45458_3.38_1_aLP_4_2_234.20898_3.74
ES
>sp|P29000|INVA_SOLLC Acid beta-fructofuranosidase OS=Solanum lycopersicum OX=4081 GN=TIV1 PE=2 SV=1_32_Asp-N Endopeptidase_397_5_507.45458_3.38_2_aLP_5_1_89.09408_5.46
A
>sp|P29000|INVA_SOLLC Acid beta-fructofuranosidase OS=Solanum lycopersicum OX=4081 GN=TIV1 PE=2 SV=1_33_Asp-N Endopeptidase_415_18_2061.36838_7.99_0_aLP_7_7_816.91198_5.87
DLQKGWA
>sp|P29000|INVA_SOLLC Acid beta-fructofuranosidase OS=Solanum lycopersicum OX=4081 GN=TIV1 PE=2 SV=1_33_Asp-N Endopeptidase_415_18_2061.36838_7.99_1_aLP_8_1_105.09348_5.46
S
>sp|P29000|INVA_SOLLC Acid beta-fructofuranosidase OS=Solanum lycopersicum OX=4081 GN=TIV1 PE=2 SV=1_33_Asp-N Endopeptidase_415_18_2061.36838_7.99_2_aLP_9_1_117.14788_5.46
V
>sp|P29000|INVA_SOLLC Acid beta-fructofuranosidase OS=Solanum lycopersicum OX=4081 GN=TIV1 PE=2 SV=1_33_Asp-N Endopeptidase_415_18_2061.36838_7.99_3_aLP_11_2_233.22418_5.46
QS
>sp|P29000|INVA_SOLLC Acid beta-fructofuranosidase OS=Solanum lycopersicum OX=4081 GN=TIV1 PE=2 SV=1_33_Asp-N Endopeptidase_415_18_2061.36838_7.99_4_aLP_15_4_485.58398_9.71
IPRT
>sp|P29000|INVA_SOLLC Acid beta-fructofuranosidase OS=Solanum lycopersicum OX=4081 GN=TIV1 PE=2 SV=1_33_Asp-N Endopeptidase_415_18_2061.36838_7.99_5_aLP_16_1_117.14788_5.46
V
>sp|P29000|INVA_SOLLC Acid beta-fructofuranosidase OS=Solanum lycopersicum OX=4081 GN=TIV1 PE=2 SV=1_33_Asp-N Endopeptidase_415_18_2061.36838_7.99_6_aLP_18_2_294.35068_5.45
LY
>sp|P29000|INVA_SOLLC Acid beta-fructofuranosidase OS=Solanum lycopersicum OX=4081 GN=TIV1 PE=2 SV=1_34_Asp-N Endopeptidase_437_22_2535.88278_5.75_0_aLP_4_4_490.55718_7.79
DKKT
>sp|P29000|INVA_SOLLC Acid beta-fructofuranosidase OS=Solanum lycopersicum OX=4081 GN=TIV1 PE=2 SV=1_34_Asp-N Endopeptidase_437_22_2535.88278_5.75_1_aLP_6_2_176.17228_5.46
GT
>sp|P29000|INVA_SOLLC Acid beta-fructofuranosidase OS=Solanum lycopersicum OX=4081 GN=TIV1 PE=2 SV=1_34_Asp-N Endopeptidase_437_22_2535.88278_5.75_2_aLP_13_7_892.06838_7.2
HLLQWPV
>sp|P29000|INVA_SOLLC Acid beta-fructofuranosidase OS=Solanum lycopersicum OX=4081 GN=TIV1 PE=2 SV=1_34_Asp-N Endopeptidase_437_22_2535.88278_5.75_3_aLP_18_5_605.59938_3.47
EEIES
>sp|P29000|INVA_SOLLC Acid beta-fructofuranosidase OS=Solanum lycopersicum OX=4081 GN=TIV1 PE=2 SV=1_34_Asp-N Endopeptidase_437_22_2535.88278_5.75_4_aLP_21_3_386.49478_9.71
LRV
>sp|P29000|INVA_SOLLC Acid beta-fructofuranosidase OS=Solanum lycopersicum OX=4081 GN=TIV1 PE=2 SV=1_34_Asp-N Endopeptidase_437_22_2535.88278_5.75_5_aLP_22_1_75.06718_5.46
G
>sp|P29000|INVA_SOLLC Acid beta-fructofuranosidase OS=Solanum lycopersicum OX=4081 GN=TIV1 PE=2 SV=1_35_Asp-N Endopeptidase_444_7_785.89568_5.87_0_aLP_3_3_331.32568_3.48
DPT
>sp|P29000|INVA_SOLLC Acid beta-fructofuranosidase OS=Solanum lycopersicum OX=4081 GN=TIV1 PE=2 SV=1_35_Asp-N Endopeptidase_444_7_785.89568_5.87_1_aLP_4_1_117.14788_5.46
V
>sp|P29000|INVA_SOLLC Acid beta-fructofuranosidase OS=Solanum lycopersicum OX=4081 GN=TIV1 PE=2 SV=1_35_Asp-N Endopeptidase_444_7_785.89568_5.87_2_aLP_7_3_373.45268_8.06
KQV
>sp|P29000|INVA_SOLLC Acid beta-fructofuranosidase OS=Solanum lycopersicum OX=4081 GN=TIV1 PE=2 SV=1_36_Asp-N Endopeptidase_456_12_1339.55458_4.29_0_aLP_6_6_615.64078_3.48
DLQPGS
>sp|P29000|INVA_SOLLC Acid beta-fructofuranosidase OS=Solanum lycopersicum OX=4081 GN=TIV1 PE=2 SV=1_36_Asp-N Endopeptidase_456_12_1339.55458_4.29_1_aLP_12_6_741.92908_6.23
IELLRV
>sp|P29000|INVA_SOLLC Acid beta-fructofuranosidase OS=Solanum lycopersicum OX=4081 GN=TIV1 PE=2 SV=1_37_Asp-N Endopeptidase_462_6_604.61458_3.38_0_aLP_2_2_220.18208_3.48
DS
>sp|P29000|INVA_SOLLC Acid beta-fructofuranosidase OS=Solanum lycopersicum OX=4081 GN=TIV1 PE=2 SV=1_37_Asp-N Endopeptidase_462_6_604.61458_3.38_1_aLP_3_1_89.09408_5.46
A
>sp|P29000|INVA_SOLLC Acid beta-fructofuranosidase OS=Solanum lycopersicum OX=4081 GN=TIV1 PE=2 SV=1_37_Asp-N Endopeptidase_462_6_604.61458_3.38_2_aLP_4_1_89.09408_5.46
A
>sp|P29000|INVA_SOLLC Acid beta-fructofuranosidase OS=Solanum lycopersicum OX=4081 GN=TIV1 PE=2 SV=1_37_Asp-N Endopeptidase_462_6_604.61458_3.38_3_aLP_6_2_260.29018_3.74
EL
>sp|P29000|INVA_SOLLC Acid beta-fructofuranosidase OS=Solanum lycopersicum OX=4081 GN=TIV1 PE=2 SV=1_38_Asp-N Endopeptidase_470_8_908.96048_3.33_0_aLP_4_4_446.45758_3.38
DIEA
>sp|P29000|INVA_SOLLC Acid beta-fructofuranosidase OS=Solanum lycopersicum OX=4081 GN=TIV1 PE=2 SV=1_38_Asp-N Endopeptidase_470_8_908.96048_3.33_1_aLP_5_1_105.09348_5.46
S
>sp|P29000|INVA_SOLLC Acid beta-fructofuranosidase OS=Solanum lycopersicum OX=4081 GN=TIV1 PE=2 SV=1_38_Asp-N Endopeptidase_470_8_908.96048_3.33_2_aLP_8_3_393.43998_3.74
FEV
>sp|P29000|INVA_SOLLC Acid beta-fructofuranosidase OS=Solanum lycopersicum OX=4081 GN=TIV1 PE=2 SV=1_39_Asp-N Endopeptidase_481_11_1156.34448_4.29_0_aLP_3_3_360.41058_5.87
DKV
>sp|P29000|INVA_SOLLC Acid beta-fructofuranosidase OS=Solanum lycopersicum OX=4081 GN=TIV1 PE=2 SV=1_39_Asp-N Endopeptidase_481_11_1156.34448_4.29_1_aLP_4_1_89.09408_5.46
A
>sp|P29000|INVA_SOLLC Acid beta-fructofuranosidase OS=Solanum lycopersicum OX=4081 GN=TIV1 PE=2 SV=1_39_Asp-N Endopeptidase_481_11_1156.34448_4.29_2_aLP_11_7_742.87038_3.74
LQGIIEA
>sp|P29000|INVA_SOLLC Acid beta-fructofuranosidase OS=Solanum lycopersicum OX=4081 GN=TIV1 PE=2 SV=1_40_Asp-N Endopeptidase_509_28_2676.04228_7.18_0_aLP_3_3_369.37758_5.22
DHV
>sp|P29000|INVA_SOLLC Acid beta-fructofuranosidase OS=Solanum lycopersicum OX=4081 GN=TIV1 PE=2 SV=1_40_Asp-N Endopeptidase_509_28_2676.04228_7.18_1_aLP_6_3_309.32198_5.46
GFS
>sp|P29000|INVA_SOLLC Acid beta-fructofuranosidase OS=Solanum lycopersicum OX=4081 GN=TIV1 PE=2 SV=1_40_Asp-N Endopeptidase_509_28_2676.04228_7.18_2_aLP_8_2_208.23228_5.46
CS
>sp|P29000|INVA_SOLLC Acid beta-fructofuranosidase OS=Solanum lycopersicum OX=4081 GN=TIV1 PE=2 SV=1_40_Asp-N Endopeptidase_509_28_2676.04228_7.18_3_aLP_9_1_119.12038_5.46
T
>sp|P29000|INVA_SOLLC Acid beta-fructofuranosidase OS=Solanum lycopersicum OX=4081 GN=TIV1 PE=2 SV=1_40_Asp-N Endopeptidase_509_28_2676.04228_7.18_4_aLP_10_1_105.09348_5.46
S
>sp|P29000|INVA_SOLLC Acid beta-fructofuranosidase OS=Solanum lycopersicum OX=4081 GN=TIV1 PE=2 SV=1_40_Asp-N Endopeptidase_509_28_2676.04228_7.18_5_aLP_13_3_203.19788_5.46
GGA
>sp|P29000|INVA_SOLLC Acid beta-fructofuranosidase OS=Solanum lycopersicum OX=4081 GN=TIV1 PE=2 SV=1_40_Asp-N Endopeptidase_509_28_2676.04228_7.18_6_aLP_14_1_89.09408_5.46
A
>sp|P29000|INVA_SOLLC Acid beta-fructofuranosidase OS=Solanum lycopersicum OX=4081 GN=TIV1 PE=2 SV=1_40_Asp-N Endopeptidase_509_28_2676.04228_7.18_7_aLP_15_1_105.09348_5.46
S
>sp|P29000|INVA_SOLLC Acid beta-fructofuranosidase OS=Solanum lycopersicum OX=4081 GN=TIV1 PE=2 SV=1_40_Asp-N Endopeptidase_509_28_2676.04228_7.18_8_aLP_24_9_915.10318_9.71
RGILGPFGV
>sp|P29000|INVA_SOLLC Acid beta-fructofuranosidase OS=Solanum lycopersicum OX=4081 GN=TIV1 PE=2 SV=1_40_Asp-N Endopeptidase_509_28_2676.04228_7.18_9_aLP_26_2_230.30728_5.46
IV
>sp|P29000|INVA_SOLLC Acid beta-fructofuranosidase OS=Solanum lycopersicum OX=4081 GN=TIV1 PE=2 SV=1_40_Asp-N Endopeptidase_509_28_2676.04228_7.18_10_aLP_28_2_202.25348_5.46
IA
>sp|P29000|INVA_SOLLC Acid beta-fructofuranosidase OS=Solanum lycopersicum OX=4081 GN=TIV1 PE=2 SV=1_41_Asp-N Endopeptidase_527_18_2032.27758_4.29_0_aLP_3_3_362.33968_3.48
DQT
>sp|P29000|INVA_SOLLC Acid beta-fructofuranosidase OS=Solanum lycopersicum OX=4081 GN=TIV1 PE=2 SV=1_41_Asp-N Endopeptidase_527_18_2032.27758_4.29_1_aLP_5_2_218.25288_5.46
LS
>sp|P29000|INVA_SOLLC Acid beta-fructofuranosidase OS=Solanum lycopersicum OX=4081 GN=TIV1 PE=2 SV=1_41_Asp-N Endopeptidase_527_18_2032.27758_4.29_2_aLP_8_3_361.39528_3.74
ELT
>sp|P29000|INVA_SOLLC Acid beta-fructofuranosidase OS=Solanum lycopersicum OX=4081 GN=TIV1 PE=2 SV=1_41_Asp-N Endopeptidase_527_18_2032.27758_4.29_3_aLP_10_2_214.26458_5.46
PV
>sp|P29000|INVA_SOLLC Acid beta-fructofuranosidase OS=Solanum lycopersicum OX=4081 GN=TIV1 PE=2 SV=1_41_Asp-N Endopeptidase_527_18_2032.27758_4.29_4_aLP_15_5_691.78148_5.43
YFYIS
>sp|P29000|INVA_SOLLC Acid beta-fructofuranosidase OS=Solanum lycopersicum OX=4081 GN=TIV1 PE=2 SV=1_41_Asp-N Endopeptidase_527_18_2032.27758_4.29_5_aLP_18_3_274.32008_8.06
KGA
>sp|P29000|INVA_SOLLC Acid beta-fructofuranosidase OS=Solanum lycopersicum OX=4081 GN=TIV1 PE=2 SV=1_42_Asp-N Endopeptidase_537_10_1106.17798_5.53_0_aLP_4_4_417.42208_5.98
DGRA
>sp|P29000|INVA_SOLLC Acid beta-fructofuranosidase OS=Solanum lycopersicum OX=4081 GN=TIV1 PE=2 SV=1_42_Asp-N Endopeptidase_537_10_1106.17798_5.53_1_aLP_6_2_248.23588_3.74
ET
>sp|P29000|INVA_SOLLC Acid beta-fructofuranosidase OS=Solanum lycopersicum OX=4081 GN=TIV1 PE=2 SV=1_42_Asp-N Endopeptidase_537_10_1106.17798_5.53_2_aLP_10_4_476.55058_7.18
HFCA
>sp|P29000|INVA_SOLLC Acid beta-fructofuranosidase OS=Solanum lycopersicum OX=4081 GN=TIV1 PE=2 SV=1_43_Asp-N Endopeptidase_560_23_2361.59398_6.17_0_aLP_3_3_362.33968_3.48
DQT
>sp|P29000|INVA_SOLLC Acid beta-fructofuranosidase OS=Solanum lycopersicum OX=4081 GN=TIV1 PE=2 SV=1_43_Asp-N Endopeptidase_560_23_2361.59398_6.17_1_aLP_5_2_261.28098_9.71
RS
>sp|P29000|INVA_SOLLC Acid beta-fructofuranosidase OS=Solanum lycopersicum OX=4081 GN=TIV1 PE=2 SV=1_43_Asp-N Endopeptidase_560_23_2361.59398_6.17_2_aLP_6_1_105.09348_5.46
S
>sp|P29000|INVA_SOLLC Acid beta-fructofuranosidase OS=Solanum lycopersicum OX=4081 GN=TIV1 PE=2 SV=1_43_Asp-N Endopeptidase_560_23_2361.59398_6.17_3_aLP_8_2_218.20958_3.74
EA
>sp|P29000|INVA_SOLLC Acid beta-fructofuranosidase OS=Solanum lycopersicum OX=4081 GN=TIV1 PE=2 SV=1_43_Asp-N Endopeptidase_560_23_2361.59398_6.17_4_aLP_11_3_271.31648_5.46
PGV
>sp|P29000|INVA_SOLLC Acid beta-fructofuranosidase OS=Solanum lycopersicum OX=4081 GN=TIV1 PE=2 SV=1_43_Asp-N Endopeptidase_560_23_2361.59398_6.17_5_aLP_15_4_430.50458_8.06
GKQV
>sp|P29000|INVA_SOLLC Acid beta-fructofuranosidase OS=Solanum lycopersicum OX=4081 GN=TIV1 PE=2 SV=1_43_Asp-N Endopeptidase_560_23_2361.59398_6.17_6_aLP_18_3_325.32138_5.45
YGS
>sp|P29000|INVA_SOLLC Acid beta-fructofuranosidase OS=Solanum lycopersicum OX=4081 GN=TIV1 PE=2 SV=1_43_Asp-N Endopeptidase_560_23_2361.59398_6.17_7_aLP_19_1_105.09348_5.46
S
>sp|P29000|INVA_SOLLC Acid beta-fructofuranosidase OS=Solanum lycopersicum OX=4081 GN=TIV1 PE=2 SV=1_43_Asp-N Endopeptidase_560_23_2361.59398_6.17_8_aLP_20_1_117.14788_5.46
V
>sp|P29000|INVA_SOLLC Acid beta-fructofuranosidase OS=Solanum lycopersicum OX=4081 GN=TIV1 PE=2 SV=1_43_Asp-N Endopeptidase_560_23_2361.59398_6.17_9_aLP_22_2_214.26458_5.46
PV
>sp|P29000|INVA_SOLLC Acid beta-fructofuranosidase OS=Solanum lycopersicum OX=4081 GN=TIV1 PE=2 SV=1_43_Asp-N Endopeptidase_560_23_2361.59398_6.17_10_aLP_23_1_131.17468_5.46
L
>sp|P29000|INVA_SOLLC Acid beta-fructofuranosidase OS=Solanum lycopersicum OX=4081 GN=TIV1 PE=2 SV=1_44_Asp-N Endopeptidase_571_11_1284.49618_7.08_0_aLP_6_6_671.66468_5.53
DGEKHS
>sp|P29000|INVA_SOLLC Acid beta-fructofuranosidase OS=Solanum lycopersicum OX=4081 GN=TIV1 PE=2 SV=1_44_Asp-N Endopeptidase_571_11_1284.49618_7.08_1_aLP_11_5_630.84678_9.71
MRLLV
>sp|P29000|INVA_SOLLC Acid beta-fructofuranosidase OS=Solanum lycopersicum OX=4081 GN=TIV1 PE=2 SV=1_45_Asp-N Endopeptidase_634_63_6725.58288_8.32_0_aLP_3_3_357.32318_5.22
DHS
>sp|P29000|INVA_SOLLC Acid beta-fructofuranosidase OS=Solanum lycopersicum OX=4081 GN=TIV1 PE=2 SV=1_45_Asp-N Endopeptidase_634_63_6725.58288_8.32_1_aLP_5_2_230.30728_5.46
IV
>sp|P29000|INVA_SOLLC Acid beta-fructofuranosidase OS=Solanum lycopersicum OX=4081 GN=TIV1 PE=2 SV=1_45_Asp-N Endopeptidase_634_63_6725.58288_8.32_2_aLP_7_2_234.20898_3.74
ES
>sp|P29000|INVA_SOLLC Acid beta-fructofuranosidase OS=Solanum lycopersicum OX=4081 GN=TIV1 PE=2 SV=1_45_Asp-N Endopeptidase_634_63_6725.58288_8.32_3_aLP_9_2_236.27068_5.46
FA
>sp|P29000|INVA_SOLLC Acid beta-fructofuranosidase OS=Solanum lycopersicum OX=4081 GN=TIV1 PE=2 SV=1_45_Asp-N Endopeptidase_634_63_6725.58288_8.32_4_aLP_14_5_517.54238_9.71
QGGRT
>sp|P29000|INVA_SOLLC Acid beta-fructofuranosidase OS=Solanum lycopersicum OX=4081 GN=TIV1 PE=2 SV=1_45_Asp-N Endopeptidase_634_63_6725.58288_8.32_5_aLP_15_1_117.14788_5.46
V
>sp|P29000|INVA_SOLLC Acid beta-fructofuranosidase OS=Solanum lycopersicum OX=4081 GN=TIV1 PE=2 SV=1_45_Asp-N Endopeptidase_634_63_6725.58288_8.32_6_aLP_17_2_232.27978_5.46
IT
>sp|P29000|INVA_SOLLC Acid beta-fructofuranosidase OS=Solanum lycopersicum OX=4081 GN=TIV1 PE=2 SV=1_45_Asp-N Endopeptidase_634_63_6725.58288_8.32_7_aLP_18_1_105.09348_5.46
S
>sp|P29000|INVA_SOLLC Acid beta-fructofuranosidase OS=Solanum lycopersicum OX=4081 GN=TIV1 PE=2 SV=1_45_Asp-N Endopeptidase_634_63_6725.58288_8.32_8_aLP_23_5_648.75998_8.55
RIYPT
>sp|P29000|INVA_SOLLC Acid beta-fructofuranosidase OS=Solanum lycopersicum OX=4081 GN=TIV1 PE=2 SV=1_45_Asp-N Endopeptidase_634_63_6725.58288_8.32_9_aLP_25_2_217.26818_8.06
KA
>sp|P29000|INVA_SOLLC Acid beta-fructofuranosidase OS=Solanum lycopersicum OX=4081 GN=TIV1 PE=2 SV=1_45_Asp-N Endopeptidase_634_63_6725.58288_8.32_10_aLP_26_1_117.14788_5.46
V
>sp|P29000|INVA_SOLLC Acid beta-fructofuranosidase OS=Solanum lycopersicum OX=4081 GN=TIV1 PE=2 SV=1_45_Asp-N Endopeptidase_634_63_6725.58288_8.32_11_aLP_29_3_260.24978_5.46
NGA
>sp|P29000|INVA_SOLLC Acid beta-fructofuranosidase OS=Solanum lycopersicum OX=4081 GN=TIV1 PE=2 SV=1_45_Asp-N Endopeptidase_634_63_6725.58288_8.32_12_aLP_30_1_89.09408_5.46
A
>sp|P29000|INVA_SOLLC Acid beta-fructofuranosidase OS=Solanum lycopersicum OX=4081 GN=TIV1 PE=2 SV=1_45_Asp-N Endopeptidase_634_63_6725.58288_8.32_13_aLP_34_4_533.67138_9.71
RLFV
>sp|P29000|INVA_SOLLC Acid beta-fructofuranosidase OS=Solanum lycopersicum OX=4081 GN=TIV1 PE=2 SV=1_45_Asp-N Endopeptidase_634_63_6725.58288_8.32_14_aLP_38_4_464.47828_5.46
FNNA
>sp|P29000|INVA_SOLLC Acid beta-fructofuranosidase OS=Solanum lycopersicum OX=4081 GN=TIV1 PE=2 SV=1_45_Asp-N Endopeptidase_634_63_6725.58288_8.32_15_aLP_39_1_119.12038_5.46
T
>sp|P29000|INVA_SOLLC Acid beta-fructofuranosidase OS=Solanum lycopersicum OX=4081 GN=TIV1 PE=2 SV=1_45_Asp-N Endopeptidase_634_63_6725.58288_8.32_16_aLP_41_2_146.14598_5.46
GA
>sp|P29000|INVA_SOLLC Acid beta-fructofuranosidase OS=Solanum lycopersicum OX=4081 GN=TIV1 PE=2 SV=1_45_Asp-N Endopeptidase_634_63_6725.58288_8.32_17_aLP_42_1_105.09348_5.46
S
>sp|P29000|INVA_SOLLC Acid beta-fructofuranosidase OS=Solanum lycopersicum OX=4081 GN=TIV1 PE=2 SV=1_45_Asp-N Endopeptidase_634_63_6725.58288_8.32_18_aLP_43_1_117.14788_5.46
V
>sp|P29000|INVA_SOLLC Acid beta-fructofuranosidase OS=Solanum lycopersicum OX=4081 GN=TIV1 PE=2 SV=1_45_Asp-N Endopeptidase_634_63_6725.58288_8.32_19_aLP_44_1_119.12038_5.46
T
>sp|P29000|INVA_SOLLC Acid beta-fructofuranosidase OS=Solanum lycopersicum OX=4081 GN=TIV1 PE=2 SV=1_45_Asp-N Endopeptidase_634_63_6725.58288_8.32_20_aLP_45_1_89.09408_5.46
A
>sp|P29000|INVA_SOLLC Acid beta-fructofuranosidase OS=Solanum lycopersicum OX=4081 GN=TIV1 PE=2 SV=1_45_Asp-N Endopeptidase_634_63_6725.58288_8.32_21_aLP_46_1_105.09348_5.46
S
>sp|P29000|INVA_SOLLC Acid beta-fructofuranosidase OS=Solanum lycopersicum OX=4081 GN=TIV1 PE=2 SV=1_45_Asp-N Endopeptidase_634_63_6725.58288_8.32_22_aLP_47_1_117.14788_5.46
V
>sp|P29000|INVA_SOLLC Acid beta-fructofuranosidase OS=Solanum lycopersicum OX=4081 GN=TIV1 PE=2 SV=1_45_Asp-N Endopeptidase_634_63_6725.58288_8.32_23_aLP_51_4_532.64018_8.06
KIWS
>sp|P29000|INVA_SOLLC Acid beta-fructofuranosidase OS=Solanum lycopersicum OX=4081 GN=TIV1 PE=2 SV=1_45_Asp-N Endopeptidase_634_63_6725.58288_8.32_24_aLP_54_3_347.36838_3.74
LES
>sp|P29000|INVA_SOLLC Acid beta-fructofuranosidase OS=Solanum lycopersicum OX=4081 GN=TIV1 PE=2 SV=1_45_Asp-N Endopeptidase_634_63_6725.58288_8.32_25_aLP_55_1_89.09408_5.46
A
>sp|P29000|INVA_SOLLC Acid beta-fructofuranosidase OS=Solanum lycopersicum OX=4081 GN=TIV1 PE=2 SV=1_45_Asp-N Endopeptidase_634_63_6725.58288_8.32_26_aLP_59_4_460.48738_5.46
NIQS
>sp|P29000|INVA_SOLLC Acid beta-fructofuranosidase OS=Solanum lycopersicum OX=4081 GN=TIV1 PE=2 SV=1_45_Asp-N Endopeptidase_634_63_6725.58288_8.32_27_aLP_63_4_503.59868_5.46
FPLQ
>sp|P29000|INVA_SOLLC Acid beta-fructofuranosidase OS=Solanum lycopersicum OX=4081 GN=TIV1 PE=2 SV=1_46_Asp-N Endopeptidase_636_2_246.26328_3.48_0_aLP_0_2_246.26328_3.48
DL
>AAA86424.1 heat shock protein [Solanum lycopersicum]_0_Asp-N Endopeptidase_16_16_1732.97218_9.93_0_aLP_2_2_220.28668_5.46
MA
>AAA86424.1 heat shock protein [Solanum lycopersicum]_0_Asp-N Endopeptidase_16_16_1732.97218_9.93_1_aLP_4_2_261.28098_9.71
RS
>AAA86424.1 heat shock protein [Solanum lycopersicum]_0_Asp-N Endopeptidase_16_16_1732.97218_9.93_2_aLP_6_2_252.27008_5.46
FS
>AAA86424.1 heat shock protein [Solanum lycopersicum]_0_Asp-N Endopeptidase_16_16_1732.97218_9.93_3_aLP_8_2_219.19728_5.46
NS
>AAA86424.1 heat shock protein [Solanum lycopersicum]_0_Asp-N Endopeptidase_16_16_1732.97218_9.93_4_aLP_10_2_247.29448_8.06
KT
>AAA86424.1 heat shock protein [Solanum lycopersicum]_0_Asp-N Endopeptidase_16_16_1732.97218_9.93_5_aLP_12_2_218.25288_5.46
LS
>AAA86424.1 heat shock protein [Solanum lycopersicum]_0_Asp-N Endopeptidase_16_16_1732.97218_9.93_6_aLP_13_1_89.09408_5.46
A
>AAA86424.1 heat shock protein [Solanum lycopersicum]_0_Asp-N Endopeptidase_16_16_1732.97218_9.93_7_aLP_15_2_264.32448_5.46
FV
>AAA86424.1 heat shock protein [Solanum lycopersicum]_0_Asp-N Endopeptidase_16_16_1732.97218_9.93_8_aLP_16_1_105.09348_5.46
S
>AAA86424.1 heat shock protein [Solanum lycopersicum]_1_Asp-N Endopeptidase_64_48_4971.59808_8.5_0_aLP_2_2_220.18208_3.48
DS
>AAA86424.1 heat shock protein [Solanum lycopersicum]_1_Asp-N Endopeptidase_64_48_4971.59808_8.5_1_aLP_3_1_117.14788_5.46
V
>AAA86424.1 heat shock protein [Solanum lycopersicum]_1_Asp-N Endopeptidase_64_48_4971.59808_8.5_2_aLP_4_1_105.09348_5.46
S
>AAA86424.1 heat shock protein [Solanum lycopersicum]_1_Asp-N Endopeptidase_64_48_4971.59808_8.5_3_aLP_5_1_89.09408_5.46
A
>AAA86424.1 heat shock protein [Solanum lycopersicum]_1_Asp-N Endopeptidase_64_48_4971.59808_8.5_4_aLP_8_3_365.42948_5.46
FLS
>AAA86424.1 heat shock protein [Solanum lycopersicum]_1_Asp-N Endopeptidase_64_48_4971.59808_8.5_5_aLP_13_5_621.69698_10.18
RRGYA
>AAA86424.1 heat shock protein [Solanum lycopersicum]_1_Asp-N Endopeptidase_64_48_4971.59808_8.5_6_aLP_14_1_89.09408_5.46
A
>AAA86424.1 heat shock protein [Solanum lycopersicum]_1_Asp-N Endopeptidase_64_48_4971.59808_8.5_7_aLP_15_1_89.09408_5.46
A
>AAA86424.1 heat shock protein [Solanum lycopersicum]_1_Asp-N Endopeptidase_64_48_4971.59808_8.5_8_aLP_16_1_105.09348_5.46
S
>AAA86424.1 heat shock protein [Solanum lycopersicum]_1_Asp-N Endopeptidase_64_48_4971.59808_8.5_9_aLP_19_3_274.27668_5.46
QGA
>AAA86424.1 heat shock protein [Solanum lycopersicum]_1_Asp-N Endopeptidase_64_48_4971.59808_8.5_10_aLP_20_1_117.14788_5.46
V
>AAA86424.1 heat shock protein [Solanum lycopersicum]_1_Asp-N Endopeptidase_64_48_4971.59808_8.5_11_aLP_21_1_105.09348_5.46
S
>AAA86424.1 heat shock protein [Solanum lycopersicum]_1_Asp-N Endopeptidase_64_48_4971.59808_8.5_12_aLP_23_2_174.19978_5.46
GV
>AAA86424.1 heat shock protein [Solanum lycopersicum]_1_Asp-N Endopeptidase_64_48_4971.59808_8.5_13_aLP_24_1_89.09408_5.46
A
>AAA86424.1 heat shock protein [Solanum lycopersicum]_1_Asp-N Endopeptidase_64_48_4971.59808_8.5_14_aLP_27_3_302.37388_8.06
KGV
>AAA86424.1 heat shock protein [Solanum lycopersicum]_1_Asp-N Endopeptidase_64_48_4971.59808_8.5_15_aLP_30_3_358.39768_9.71
PRS
>AAA86424.1 heat shock protein [Solanum lycopersicum]_1_Asp-N Endopeptidase_64_48_4971.59808_8.5_16_aLP_32_2_231.25168_5.46
NV
>AAA86424.1 heat shock protein [Solanum lycopersicum]_1_Asp-N Endopeptidase_64_48_4971.59808_8.5_17_aLP_37_5_623.78348_8.06
MMQKS
>AAA86424.1 heat shock protein [Solanum lycopersicum]_1_Asp-N Endopeptidase_64_48_4971.59808_8.5_18_aLP_41_4_420.37638_3.56
GEES
>AAA86424.1 heat shock protein [Solanum lycopersicum]_1_Asp-N Endopeptidase_64_48_4971.59808_8.5_19_aLP_42_1_117.14788_5.46
V
>AAA86424.1 heat shock protein [Solanum lycopersicum]_1_Asp-N Endopeptidase_64_48_4971.59808_8.5_20_aLP_44_2_247.29448_8.06
KT
>AAA86424.1 heat shock protein [Solanum lycopersicum]_1_Asp-N Endopeptidase_64_48_4971.59808_8.5_21_aLP_45_1_105.09348_5.46
S
>AAA86424.1 heat shock protein [Solanum lycopersicum]_1_Asp-N Endopeptidase_64_48_4971.59808_8.5_22_aLP_47_2_303.36108_5.46
WV
>AAA86424.1 heat shock protein [Solanum lycopersicum]_1_Asp-N Endopeptidase_64_48_4971.59808_8.5_23_aLP_48_1_115.13198_5.46
P
>AAA86424.1 heat shock protein [Solanum lycopersicum]_2_Asp-N Endopeptidase_80_16_1808.92198_4.05_0_aLP_3_3_329.35318_3.48
DPV
>AAA86424.1 heat shock protein [Solanum lycopersicum]_2_Asp-N Endopeptidase_80_16_1808.92198_4.05_1_aLP_4_1_119.12038_5.46
T
>AAA86424.1 heat shock protein [Solanum lycopersicum]_2_Asp-N Endopeptidase_80_16_1808.92198_4.05_2_aLP_13_9_1040.10028_6.21
GYYRPEGQA
>AAA86424.1 heat shock protein [Solanum lycopersicum]_2_Asp-N Endopeptidase_80_16_1808.92198_4.05_3_aLP_16_3_374.39398_3.74
NEI
>AAA86424.1 heat shock protein [Solanum lycopersicum]_3_Asp-N Endopeptidase_97_17_1926.22418_8.4_0_aLP_2_2_204.18268_3.48
DA
>AAA86424.1 heat shock protein [Solanum lycopersicum]_3_Asp-N Endopeptidase_97_17_1926.22418_8.4_1_aLP_3_1_89.09408_5.46
A
>AAA86424.1 heat shock protein [Solanum lycopersicum]_3_Asp-N Endopeptidase_97_17_1926.22418_8.4_2_aLP_14_11_1410.74408_9.89
ELRKMLLKHRS
>AAA86424.1 heat shock protein [Solanum lycopersicum]_3_Asp-N Endopeptidase_97_17_1926.22418_8.4_3_aLP_16_2_162.14538_5.46
GS
>AAA86424.1 heat shock protein [Solanum lycopersicum]_3_Asp-N Endopeptidase_97_17_1926.22418_8.4_4_aLP_17_1_132.11908_5.46
N
>sp|Q6DUX3|TCTP_SOLLC Translationally-controlled tumor protein homolog OS=Solanum lycopersicum OX=4081 GN=TCTP PE=2 SV=1_0_Asp-N Endopeptidase_5_5_652.80658_5.45_0_aLP_3_3_361.49988_5.46
MLV
>sp|Q6DUX3|TCTP_SOLLC Translationally-controlled tumor protein homolog OS=Solanum lycopersicum OX=4081 GN=TCTP PE=2 SV=1_0_Asp-N Endopeptidase_5_5_652.80658_5.45_1_aLP_5_2_309.32198_5.45
YQ
>sp|Q6DUX3|TCTP_SOLLC Translationally-controlled tumor protein homolog OS=Solanum lycopersicum OX=4081 GN=TCTP PE=2 SV=1_1_Asp-N Endopeptidase_10_5_517.57968_3.48_0_aLP_4_4_460.52778_3.48
DLLT
>sp|Q6DUX3|TCTP_SOLLC Translationally-controlled tumor protein homolog OS=Solanum lycopersicum OX=4081 GN=TCTP PE=2 SV=1_1_Asp-N Endopeptidase_10_5_517.57968_3.48_1_aLP_5_1_75.06718_5.46
G
>sp|Q6DUX3|TCTP_SOLLC Translationally-controlled tumor protein homolog OS=Solanum lycopersicum OX=4081 GN=TCTP PE=2 SV=1_2_Asp-N Endopeptidase_15_5_575.61638_3.38_0_aLP_0_5_575.61638_3.38
DELLS
>sp|Q6DUX3|TCTP_SOLLC Translationally-controlled tumor protein homolog OS=Solanum lycopersicum OX=4081 GN=TCTP PE=2 SV=1_3_Asp-N Endopeptidase_41_26_2964.32718_4.4_0_aLP_2_2_220.18208_3.48
DS
>sp|Q6DUX3|TCTP_SOLLC Translationally-controlled tumor protein homolog OS=Solanum lycopersicum OX=4081 GN=TCTP PE=2 SV=1_3_Asp-N Endopeptidase_41_26_2964.32718_4.4_1_aLP_8_6_781.90678_6.12
FPYKEV
>sp|Q6DUX3|TCTP_SOLLC Translationally-controlled tumor protein homolog OS=Solanum lycopersicum OX=4081 GN=TCTP PE=2 SV=1_3_Asp-N Endopeptidase_41_26_2964.32718_4.4_2_aLP_12_4_417.41908_3.74
ENGV
>sp|Q6DUX3|TCTP_SOLLC Translationally-controlled tumor protein homolog OS=Solanum lycopersicum OX=4081 GN=TCTP PE=2 SV=1_3_Asp-N Endopeptidase_41_26_2964.32718_4.4_3_aLP_16_4_545.63598_3.74
LWEV
>sp|Q6DUX3|TCTP_SOLLC Translationally-controlled tumor protein homolog OS=Solanum lycopersicum OX=4081 GN=TCTP PE=2 SV=1_3_Asp-N Endopeptidase_41_26_2964.32718_4.4_4_aLP_21_5_616.71778_8.06
QGKWV
>sp|Q6DUX3|TCTP_SOLLC Translationally-controlled tumor protein homolog OS=Solanum lycopersicum OX=4081 GN=TCTP PE=2 SV=1_3_Asp-N Endopeptidase_41_26_2964.32718_4.4_5_aLP_22_1_117.14788_5.46
V
>sp|Q6DUX3|TCTP_SOLLC Translationally-controlled tumor protein homolog OS=Solanum lycopersicum OX=4081 GN=TCTP PE=2 SV=1_3_Asp-N Endopeptidase_41_26_2964.32718_4.4_6_aLP_25_3_274.27668_5.46
QGA
>sp|Q6DUX3|TCTP_SOLLC Translationally-controlled tumor protein homolog OS=Solanum lycopersicum OX=4081 GN=TCTP PE=2 SV=1_3_Asp-N Endopeptidase_41_26_2964.32718_4.4_7_aLP_26_1_117.14788_5.46
V
>sp|Q6DUX3|TCTP_SOLLC Translationally-controlled tumor protein homolog OS=Solanum lycopersicum OX=4081 GN=TCTP PE=2 SV=1_4_Asp-N Endopeptidase_56_15_1432.48148_3.33_0_aLP_2_2_232.23648_3.48
DV
>sp|Q6DUX3|TCTP_SOLLC Translationally-controlled tumor protein homolog OS=Solanum lycopersicum OX=4081 GN=TCTP PE=2 SV=1_4_Asp-N Endopeptidase_56_15_1432.48148_3.33_1_aLP_6_4_373.40918_5.46
NIGA
>sp|Q6DUX3|TCTP_SOLLC Translationally-controlled tumor protein homolog OS=Solanum lycopersicum OX=4081 GN=TCTP PE=2 SV=1_4_Asp-N Endopeptidase_56_15_1432.48148_3.33_2_aLP_9_3_316.31398_5.46
NPS
>sp|Q6DUX3|TCTP_SOLLC Translationally-controlled tumor protein homolog OS=Solanum lycopersicum OX=4081 GN=TCTP PE=2 SV=1_4_Asp-N Endopeptidase_56_15_1432.48148_3.33_3_aLP_10_1_89.09408_5.46
A
>sp|Q6DUX3|TCTP_SOLLC Translationally-controlled tumor protein homolog OS=Solanum lycopersicum OX=4081 GN=TCTP PE=2 SV=1_4_Asp-N Endopeptidase_56_15_1432.48148_3.33_4_aLP_15_5_493.48888_3.56
EGGCE
>sp|Q6DUX3|TCTP_SOLLC Translationally-controlled tumor protein homolog OS=Solanum lycopersicum OX=4081 GN=TCTP PE=2 SV=1_5_Asp-N Endopeptidase_60_4_418.40388_3.38_0_aLP_0_4_418.40388_3.38
DEGV
>sp|Q6DUX3|TCTP_SOLLC Translationally-controlled tumor protein homolog OS=Solanum lycopersicum OX=4081 GN=TCTP PE=2 SV=1_6_Asp-N Endopeptidase_61_1_133.10388_3.48_0_aLP_0_1_133.10388_3.48
D
>sp|Q6DUX3|TCTP_SOLLC Translationally-controlled tumor protein homolog OS=Solanum lycopersicum OX=4081 GN=TCTP PE=2 SV=1_7_Asp-N Endopeptidase_68_7_785.89868_5.98_0_aLP_3_3_332.31338_3.48
DQA
>sp|Q6DUX3|TCTP_SOLLC Translationally-controlled tumor protein homolog OS=Solanum lycopersicum OX=4081 GN=TCTP PE=2 SV=1_7_Asp-N Endopeptidase_68_7_785.89868_5.98_1_aLP_4_1_117.14788_5.46
V
>sp|Q6DUX3|TCTP_SOLLC Translationally-controlled tumor protein homolog OS=Solanum lycopersicum OX=4081 GN=TCTP PE=2 SV=1_7_Asp-N Endopeptidase_68_7_785.89868_5.98_2_aLP_6_2_273.33538_9.71
RV
>sp|Q6DUX3|TCTP_SOLLC Translationally-controlled tumor protein homolog OS=Solanum lycopersicum OX=4081 GN=TCTP PE=2 SV=1_7_Asp-N Endopeptidase_68_7_785.89868_5.98_3_aLP_7_1_117.14788_5.46
V
>sp|Q6DUX3|TCTP_SOLLC Translationally-controlled tumor protein homolog OS=Solanum lycopersicum OX=4081 GN=TCTP PE=2 SV=1_8_Asp-N Endopeptidase_71_3_345.39588_3.48_0_aLP_0_3_345.39588_3.48
DIV
>sp|Q6DUX3|TCTP_SOLLC Translationally-controlled tumor protein homolog OS=Solanum lycopersicum OX=4081 GN=TCTP PE=2 SV=1_9_Asp-N Endopeptidase_82_11_1351.48148_4.29_0_aLP_2_2_234.20898_3.48
DT
>sp|Q6DUX3|TCTP_SOLLC Translationally-controlled tumor protein homolog OS=Solanum lycopersicum OX=4081 GN=TCTP PE=2 SV=1_9_Asp-N Endopeptidase_82_11_1351.48148_4.29_1_aLP_10_8_988.11118_6.23
FRLQEQPA
>sp|Q6DUX3|TCTP_SOLLC Translationally-controlled tumor protein homolog OS=Solanum lycopersicum OX=4081 GN=TCTP PE=2 SV=1_9_Asp-N Endopeptidase_82_11_1351.48148_4.29_2_aLP_11_1_165.19188_5.46
F
>sp|Q6DUX3|TCTP_SOLLC Translationally-controlled tumor protein homolog OS=Solanum lycopersicum OX=4081 GN=TCTP PE=2 SV=1_10_Asp-N Endopeptidase_126_44_5246.24288_8.21_0_aLP_6_6_763.89198_7.79
DKKQFV
>sp|Q6DUX3|TCTP_SOLLC Translationally-controlled tumor protein homolog OS=Solanum lycopersicum OX=4081 GN=TCTP PE=2 SV=1_10_Asp-N Endopeptidase_126_44_5246.24288_8.21_1_aLP_7_1_119.12038_5.46
T
>sp|Q6DUX3|TCTP_SOLLC Translationally-controlled tumor protein homolog OS=Solanum lycopersicum OX=4081 GN=TCTP PE=2 SV=1_10_Asp-N Endopeptidase_126_44_5246.24288_8.21_2_aLP_17_10_1313.62388_8.93
FMKRYIKNLT
>sp|Q6DUX3|TCTP_SOLLC Translationally-controlled tumor protein homolog OS=Solanum lycopersicum OX=4081 GN=TCTP PE=2 SV=1_10_Asp-N Endopeptidase_126_44_5246.24288_8.21_3_aLP_24_7_772.85348_4.53
PKLEGET
>sp|Q6DUX3|TCTP_SOLLC Translationally-controlled tumor protein homolog OS=Solanum lycopersicum OX=4081 GN=TCTP PE=2 SV=1_10_Asp-N Endopeptidase_126_44_5246.24288_8.21_4_aLP_27_3_346.34028_3.74
QEA
>sp|Q6DUX3|TCTP_SOLLC Translationally-controlled tumor protein homolog OS=Solanum lycopersicum OX=4081 GN=TCTP PE=2 SV=1_10_Asp-N Endopeptidase_126_44_5246.24288_8.21_5_aLP_34_7_848.99758_7.79
FKKNIEA
>sp|Q6DUX3|TCTP_SOLLC Translationally-controlled tumor protein homolog OS=Solanum lycopersicum OX=4081 GN=TCTP PE=2 SV=1_10_Asp-N Endopeptidase_126_44_5246.24288_8.21_6_aLP_35_1_89.09408_5.46
A
>sp|Q6DUX3|TCTP_SOLLC Translationally-controlled tumor protein homolog OS=Solanum lycopersicum OX=4081 GN=TCTP PE=2 SV=1_10_Asp-N Endopeptidase_126_44_5246.24288_8.21_7_aLP_36_1_119.12038_5.46
T
>sp|Q6DUX3|TCTP_SOLLC Translationally-controlled tumor protein homolog OS=Solanum lycopersicum OX=4081 GN=TCTP PE=2 SV=1_10_Asp-N Endopeptidase_126_44_5246.24288_8.21_8_aLP_44_8_1017.32308_8.59
KFLLQKIK
>sp|Q6DUX3|TCTP_SOLLC Translationally-controlled tumor protein homolog OS=Solanum lycopersicum OX=4081 GN=TCTP PE=2 SV=1_11_Asp-N Endopeptidase_137_11_1309.45908_4.27_0_aLP_6_6_767.87978_3.48
DLQFFV
>sp|Q6DUX3|TCTP_SOLLC Translationally-controlled tumor protein homolog OS=Solanum lycopersicum OX=4081 GN=TCTP PE=2 SV=1_11_Asp-N Endopeptidase_137_11_1309.45908_4.27_1_aLP_9_3_291.26088_3.74
GES
>sp|Q6DUX3|TCTP_SOLLC Translationally-controlled tumor protein homolog OS=Solanum lycopersicum OX=4081 GN=TCTP PE=2 SV=1_11_Asp-N Endopeptidase_137_11_1309.45908_4.27_2_aLP_11_2_286.34898_7.2
MH
>sp|Q6DUX3|TCTP_SOLLC Translationally-controlled tumor protein homolog OS=Solanum lycopersicum OX=4081 GN=TCTP PE=2 SV=1_12_Asp-N Endopeptidase_138_1_133.10388_3.48_0_aLP_0_1_133.10388_3.48
D
>sp|Q6DUX3|TCTP_SOLLC Translationally-controlled tumor protein homolog OS=Solanum lycopersicum OX=4081 GN=TCTP PE=2 SV=1_13_Asp-N Endopeptidase_152_14_1490.63248_4.29_0_aLP_3_3_261.23458_3.48
DGA
>sp|Q6DUX3|TCTP_SOLLC Translationally-controlled tumor protein homolog OS=Solanum lycopersicum OX=4081 GN=TCTP PE=2 SV=1_13_Asp-N Endopeptidase_152_14_1490.63248_4.29_1_aLP_5_2_230.30728_5.46
LV
>sp|Q6DUX3|TCTP_SOLLC Translationally-controlled tumor protein homolog OS=Solanum lycopersicum OX=4081 GN=TCTP PE=2 SV=1_13_Asp-N Endopeptidase_152_14_1490.63248_4.29_2_aLP_7_2_236.27068_5.46
FA
>sp|Q6DUX3|TCTP_SOLLC Translationally-controlled tumor protein homolog OS=Solanum lycopersicum OX=4081 GN=TCTP PE=2 SV=1_13_Asp-N Endopeptidase_152_14_1490.63248_4.29_3_aLP_13_6_745.78698_6.12
YYKEGS
>sp|Q6DUX3|TCTP_SOLLC Translationally-controlled tumor protein homolog OS=Solanum lycopersicum OX=4081 GN=TCTP PE=2 SV=1_13_Asp-N Endopeptidase_152_14_1490.63248_4.29_4_aLP_14_1_89.09408_5.46
A
>sp|Q6DUX3|TCTP_SOLLC Translationally-controlled tumor protein homolog OS=Solanum lycopersicum OX=4081 GN=TCTP PE=2 SV=1_14_Asp-N Endopeptidase_168_16_1804.17738_6.1_0_aLP_8_8_935.08748_3.48
DPPFLYIA
>sp|Q6DUX3|TCTP_SOLLC Translationally-controlled tumor protein homolog OS=Solanum lycopersicum OX=4081 GN=TCTP PE=2 SV=1_14_Asp-N Endopeptidase_168_16_1804.17738_6.1_1_aLP_16_8_887.10518_7.77
PGLKEIKC
>tr|Q43511|Q43511_SOLLC H1 histone-like protein OS=Solanum lycopersicum OX=4081 PE=2 SV=1_0_Asp-N Endopeptidase_84_84_9183.65558_7.95_0_aLP_2_2_250.31298_5.46
MT
>tr|Q43511|Q43511_SOLLC H1 histone-like protein OS=Solanum lycopersicum OX=4081 PE=2 SV=1_0_Asp-N Endopeptidase_84_84_9183.65558_7.95_1_aLP_3_1_89.09408_5.46
A
>tr|Q43511|Q43511_SOLLC H1 histone-like protein OS=Solanum lycopersicum OX=4081 PE=2 SV=1_0_Asp-N Endopeptidase_84_84_9183.65558_7.95_2_aLP_7_4_416.47468_3.74
IGEV
>tr|Q43511|Q43511_SOLLC H1 histone-like protein OS=Solanum lycopersicum OX=4081 PE=2 SV=1_0_Asp-N Endopeptidase_84_84_9183.65558_7.95_3_aLP_11_4_429.43008_3.74
ENPA
>tr|Q43511|Q43511_SOLLC H1 histone-like protein OS=Solanum lycopersicum OX=4081 PE=2 SV=1_0_Asp-N Endopeptidase_84_84_9183.65558_7.95_4_aLP_12_1_117.14788_5.46
V
>tr|Q43511|Q43511_SOLLC H1 histone-like protein OS=Solanum lycopersicum OX=4081 PE=2 SV=1_0_Asp-N Endopeptidase_84_84_9183.65558_7.95_5_aLP_13_1_117.14788_5.46
V
>tr|Q43511|Q43511_SOLLC H1 histone-like protein OS=Solanum lycopersicum OX=4081 PE=2 SV=1_0_Asp-N Endopeptidase_84_84_9183.65558_7.95_6_aLP_17_4_500.55528_9.71
QRPT
>tr|Q43511|Q43511_SOLLC H1 histone-like protein OS=Solanum lycopersicum OX=4081 PE=2 SV=1_0_Asp-N Endopeptidase_84_84_9183.65558_7.95_7_aLP_19_2_218.20958_3.74
EA
>tr|Q43511|Q43511_SOLLC H1 histone-like protein OS=Solanum lycopersicum OX=4081 PE=2 SV=1_0_Asp-N Endopeptidase_84_84_9183.65558_7.95_8_aLP_20_1_105.09348_5.46
S
>tr|Q43511|Q43511_SOLLC H1 histone-like protein OS=Solanum lycopersicum OX=4081 PE=2 SV=1_0_Asp-N Endopeptidase_84_84_9183.65558_7.95_9_aLP_22_2_245.32198_8.06
KV
>tr|Q43511|Q43511_SOLLC H1 histone-like protein OS=Solanum lycopersicum OX=4081 PE=2 SV=1_0_Asp-N Endopeptidase_84_84_9183.65558_7.95_10_aLP_26_4_474.51438_6.13
KEQA
>tr|Q43511|Q43511_SOLLC H1 histone-like protein OS=Solanum lycopersicum OX=4081 PE=2 SV=1_0_Asp-N Endopeptidase_84_84_9183.65558_7.95_11_aLP_27_1_105.09348_5.46
S
>tr|Q43511|Q43511_SOLLC H1 histone-like protein OS=Solanum lycopersicum OX=4081 PE=2 SV=1_0_Asp-N Endopeptidase_84_84_9183.65558_7.95_12_aLP_28_1_89.09408_5.46
A
>tr|Q43511|Q43511_SOLLC H1 histone-like protein OS=Solanum lycopersicum OX=4081 PE=2 SV=1_0_Asp-N Endopeptidase_84_84_9183.65558_7.95_13_aLP_29_1_119.12038_5.46
T
>tr|Q43511|Q43511_SOLLC H1 histone-like protein OS=Solanum lycopersicum OX=4081 PE=2 SV=1_0_Asp-N Endopeptidase_84_84_9183.65558_7.95_14_aLP_32_3_346.38368_6.13
EKA
>tr|Q43511|Q43511_SOLLC H1 histone-like protein OS=Solanum lycopersicum OX=4081 PE=2 SV=1_0_Asp-N Endopeptidase_84_84_9183.65558_7.95_15_aLP_33_1_117.14788_5.46
V
>tr|Q43511|Q43511_SOLLC H1 histone-like protein OS=Solanum lycopersicum OX=4081 PE=2 SV=1_0_Asp-N Endopeptidase_84_84_9183.65558_7.95_16_aLP_40_7_856.03608_8.59
KEKKPRA
>tr|Q43511|Q43511_SOLLC H1 histone-like protein OS=Solanum lycopersicum OX=4081 PE=2 SV=1_0_Asp-N Endopeptidase_84_84_9183.65558_7.95_17_aLP_48_8_941.13878_8.31
PKEKKPKS
>tr|Q43511|Q43511_SOLLC H1 histone-like protein OS=Solanum lycopersicum OX=4081 PE=2 SV=1_0_Asp-N Endopeptidase_84_84_9183.65558_7.95_18_aLP_49_1_89.09408_5.46
A
>tr|Q43511|Q43511_SOLLC H1 histone-like protein OS=Solanum lycopersicum OX=4081 PE=2 SV=1_0_Asp-N Endopeptidase_84_84_9183.65558_7.95_19_aLP_51_2_217.26818_8.06
KA
>tr|Q43511|Q43511_SOLLC H1 histone-like protein OS=Solanum lycopersicum OX=4081 PE=2 SV=1_0_Asp-N Endopeptidase_84_84_9183.65558_7.95_20_aLP_52_1_117.14788_5.46
V
>tr|Q43511|Q43511_SOLLC H1 histone-like protein OS=Solanum lycopersicum OX=4081 PE=2 SV=1_0_Asp-N Endopeptidase_84_84_9183.65558_7.95_21_aLP_53_1_119.12038_5.46
T
>tr|Q43511|Q43511_SOLLC H1 histone-like protein OS=Solanum lycopersicum OX=4081 PE=2 SV=1_0_Asp-N Endopeptidase_84_84_9183.65558_7.95_22_aLP_64_11_1360.59348_7.06
HPPYFQMIKEA
>tr|Q43511|Q43511_SOLLC H1 histone-like protein OS=Solanum lycopersicum OX=4081 PE=2 SV=1_0_Asp-N Endopeptidase_84_84_9183.65558_7.95_23_aLP_67_3_331.41228_5.46
LLS
>tr|Q43511|Q43511_SOLLC H1 histone-like protein OS=Solanum lycopersicum OX=4081 PE=2 SV=1_0_Asp-N Endopeptidase_84_84_9183.65558_7.95_24_aLP_74_7_703.75008_6.13
LNEKGGS
>tr|Q43511|Q43511_SOLLC H1 histone-like protein OS=Solanum lycopersicum OX=4081 PE=2 SV=1_0_Asp-N Endopeptidase_84_84_9183.65558_7.95_25_aLP_75_1_105.09348_5.46
S
>tr|Q43511|Q43511_SOLLC H1 histone-like protein OS=Solanum lycopersicum OX=4081 PE=2 SV=1_0_Asp-N Endopeptidase_84_84_9183.65558_7.95_26_aLP_78_3_349.38678_5.45
PYA
>tr|Q43511|Q43511_SOLLC H1 histone-like protein OS=Solanum lycopersicum OX=4081 PE=2 SV=1_0_Asp-N Endopeptidase_84_84_9183.65558_7.95_27_aLP_79_1_117.14788_5.46
V
>tr|Q43511|Q43511_SOLLC H1 histone-like protein OS=Solanum lycopersicum OX=4081 PE=2 SV=1_0_Asp-N Endopeptidase_84_84_9183.65558_7.95_28_aLP_80_1_89.09408_5.46
A
>tr|Q43511|Q43511_SOLLC H1 histone-like protein OS=Solanum lycopersicum OX=4081 PE=2 SV=1_0_Asp-N Endopeptidase_84_84_9183.65558_7.95_29_aLP_84_4_569.67348_6.12
KYME
>tr|Q43511|Q43511_SOLLC H1 histone-like protein OS=Solanum lycopersicum OX=4081 PE=2 SV=1_1_Asp-N Endopeptidase_88_4_526.59318_7.81_0_aLP_0_4_526.59318_7.81
DKHK
>tr|Q43511|Q43511_SOLLC H1 histone-like protein OS=Solanum lycopersicum OX=4081 PE=2 SV=1_2_Asp-N Endopeptidase_141_53_5786.88628_8.52_0_aLP_5_5_543.57428_3.38
DELPA
>tr|Q43511|Q43511_SOLLC H1 histone-like protein OS=Solanum lycopersicum OX=4081 PE=2 SV=1_2_Asp-N Endopeptidase_141_53_5786.88628_8.52_1_aLP_18_13_1530.83358_10.04
NFRKILGLQLKNS
>tr|Q43511|Q43511_SOLLC H1 histone-like protein OS=Solanum lycopersicum OX=4081 PE=2 SV=1_2_Asp-N Endopeptidase_141_53_5786.88628_8.52_2_aLP_19_1_89.09408_5.46
A
>tr|Q43511|Q43511_SOLLC H1 histone-like protein OS=Solanum lycopersicum OX=4081 PE=2 SV=1_2_Asp-N Endopeptidase_141_53_5786.88628_8.52_3_aLP_20_1_89.09408_5.46
A
>tr|Q43511|Q43511_SOLLC H1 histone-like protein OS=Solanum lycopersicum OX=4081 PE=2 SV=1_2_Asp-N Endopeptidase_141_53_5786.88628_8.52_4_aLP_29_9_998.32058_8.73
KGKLIKIKA
>tr|Q43511|Q43511_SOLLC H1 histone-like protein OS=Solanum lycopersicum OX=4081 PE=2 SV=1_2_Asp-N Endopeptidase_141_53_5786.88628_8.52_5_aLP_30_1_105.09348_5.46
S
>tr|Q43511|Q43511_SOLLC H1 histone-like protein OS=Solanum lycopersicum OX=4081 PE=2 SV=1_2_Asp-N Endopeptidase_141_53_5786.88628_8.52_6_aLP_34_4_509.60298_8.0
YKLS
>tr|Q43511|Q43511_SOLLC H1 histone-like protein OS=Solanum lycopersicum OX=4081 PE=2 SV=1_2_Asp-N Endopeptidase_141_53_5786.88628_8.52_7_aLP_36_2_218.20958_3.74
EA
>tr|Q43511|Q43511_SOLLC H1 histone-like protein OS=Solanum lycopersicum OX=4081 PE=2 SV=1_2_Asp-N Endopeptidase_141_53_5786.88628_8.52_8_aLP_41_5_561.63598_7.79
GKKET
>tr|Q43511|Q43511_SOLLC H1 histone-like protein OS=Solanum lycopersicum OX=4081 PE=2 SV=1_2_Asp-N Endopeptidase_141_53_5786.88628_8.52_9_aLP_42_1_119.12038_5.46
T
>tr|Q43511|Q43511_SOLLC H1 histone-like protein OS=Solanum lycopersicum OX=4081 PE=2 SV=1_2_Asp-N Endopeptidase_141_53_5786.88628_8.52_10_aLP_43_1_119.12038_5.46
T
>tr|Q43511|Q43511_SOLLC H1 histone-like protein OS=Solanum lycopersicum OX=4081 PE=2 SV=1_2_Asp-N Endopeptidase_141_53_5786.88628_8.52_11_aLP_45_2_247.29448_8.06
KT
>tr|Q43511|Q43511_SOLLC H1 histone-like protein OS=Solanum lycopersicum OX=4081 PE=2 SV=1_2_Asp-N Endopeptidase_141_53_5786.88628_8.52_12_aLP_46_1_105.09348_5.46
S
>tr|Q43511|Q43511_SOLLC H1 histone-like protein OS=Solanum lycopersicum OX=4081 PE=2 SV=1_2_Asp-N Endopeptidase_141_53_5786.88628_8.52_13_aLP_47_1_119.12038_5.46
T
>tr|Q43511|Q43511_SOLLC H1 histone-like protein OS=Solanum lycopersicum OX=4081 PE=2 SV=1_2_Asp-N Endopeptidase_141_53_5786.88628_8.52_14_aLP_53_6_683.89248_8.59
KKLPKA
>tr|Q43511|Q43511_SOLLC H1 histone-like protein OS=Solanum lycopersicum OX=4081 PE=2 SV=1_3_Asp-N Endopeptidase_207_66_7078.50548_11.33_0_aLP_2_2_220.18208_3.48
DS
>tr|Q43511|Q43511_SOLLC H1 histone-like protein OS=Solanum lycopersicum OX=4081 PE=2 SV=1_3_Asp-N Endopeptidase_207_66_7078.50548_11.33_1_aLP_8_6_742.91998_10.11
KKKPRS
>tr|Q43511|Q43511_SOLLC H1 histone-like protein OS=Solanum lycopersicum OX=4081 PE=2 SV=1_3_Asp-N Endopeptidase_207_66_7078.50548_11.33_2_aLP_9_1_119.12038_5.46
T
>tr|Q43511|Q43511_SOLLC H1 histone-like protein OS=Solanum lycopersicum OX=4081 PE=2 SV=1_3_Asp-N Endopeptidase_207_66_7078.50548_11.33_3_aLP_11_2_245.28158_9.71
RA
>tr|Q43511|Q43511_SOLLC H1 histone-like protein OS=Solanum lycopersicum OX=4081 PE=2 SV=1_3_Asp-N Endopeptidase_207_66_7078.50548_11.33_4_aLP_12_1_119.12038_5.46
T
>tr|Q43511|Q43511_SOLLC H1 histone-like protein OS=Solanum lycopersicum OX=4081 PE=2 SV=1_3_Asp-N Endopeptidase_207_66_7078.50548_11.33_5_aLP_13_1_105.09348_5.46
S
>tr|Q43511|Q43511_SOLLC H1 histone-like protein OS=Solanum lycopersicum OX=4081 PE=2 SV=1_3_Asp-N Endopeptidase_207_66_7078.50548_11.33_6_aLP_14_1_119.12038_5.46
T
>tr|Q43511|Q43511_SOLLC H1 histone-like protein OS=Solanum lycopersicum OX=4081 PE=2 SV=1_3_Asp-N Endopeptidase_207_66_7078.50548_11.33_7_aLP_15_1_89.09408_5.46
A
>tr|Q43511|Q43511_SOLLC H1 histone-like protein OS=Solanum lycopersicum OX=4081 PE=2 SV=1_3_Asp-N Endopeptidase_207_66_7078.50548_11.33_8_aLP_16_1_89.09408_5.46
A
>tr|Q43511|Q43511_SOLLC H1 histone-like protein OS=Solanum lycopersicum OX=4081 PE=2 SV=1_3_Asp-N Endopeptidase_207_66_7078.50548_11.33_9_aLP_19_3_375.46858_8.4
KKT
>tr|Q43511|Q43511_SOLLC H1 histone-like protein OS=Solanum lycopersicum OX=4081 PE=2 SV=1_3_Asp-N Endopeptidase_207_66_7078.50548_11.33_10_aLP_21_2_246.26338_3.74
EV
>tr|Q43511|Q43511_SOLLC H1 histone-like protein OS=Solanum lycopersicum OX=4081 PE=2 SV=1_3_Asp-N Endopeptidase_207_66_7078.50548_11.33_11_aLP_25_4_442.55898_8.4
PKKA
>tr|Q43511|Q43511_SOLLC H1 histone-like protein OS=Solanum lycopersicum OX=4081 PE=2 SV=1_3_Asp-N Endopeptidase_207_66_7078.50548_11.33_12_aLP_27_2_217.26818_8.06
KA
>tr|Q43511|Q43511_SOLLC H1 histone-like protein OS=Solanum lycopersicum OX=4081 PE=2 SV=1_3_Asp-N Endopeptidase_207_66_7078.50548_11.33_13_aLP_28_1_119.12038_5.46
T
>tr|Q43511|Q43511_SOLLC H1 histone-like protein OS=Solanum lycopersicum OX=4081 PE=2 SV=1_3_Asp-N Endopeptidase_207_66_7078.50548_11.33_14_aLP_34_6_695.90358_8.59
PKPKKV
>tr|Q43511|Q43511_SOLLC H1 histone-like protein OS=Solanum lycopersicum OX=4081 PE=2 SV=1_3_Asp-N Endopeptidase_207_66_7078.50548_11.33_15_aLP_36_2_146.14598_5.46
GA
>tr|Q43511|Q43511_SOLLC H1 histone-like protein OS=Solanum lycopersicum OX=4081 PE=2 SV=1_3_Asp-N Endopeptidase_207_66_7078.50548_11.33_16_aLP_39_3_403.48198_9.93
KRT
>tr|Q43511|Q43511_SOLLC H1 histone-like protein OS=Solanum lycopersicum OX=4081 PE=2 SV=1_3_Asp-N Endopeptidase_207_66_7078.50548_11.33_17_aLP_42_3_389.45508_9.93
RKS
>tr|Q43511|Q43511_SOLLC H1 histone-like protein OS=Solanum lycopersicum OX=4081 PE=2 SV=1_3_Asp-N Endopeptidase_207_66_7078.50548_11.33_18_aLP_43_1_119.12038_5.46
T
>tr|Q43511|Q43511_SOLLC H1 histone-like protein OS=Solanum lycopersicum OX=4081 PE=2 SV=1_3_Asp-N Endopeptidase_207_66_7078.50548_11.33_19_aLP_45_2_186.21078_5.46
PA
>tr|Q43511|Q43511_SOLLC H1 histone-like protein OS=Solanum lycopersicum OX=4081 PE=2 SV=1_3_Asp-N Endopeptidase_207_66_7078.50548_11.33_20_aLP_47_2_217.26818_8.06
KA
>tr|Q43511|Q43511_SOLLC H1 histone-like protein OS=Solanum lycopersicum OX=4081 PE=2 SV=1_3_Asp-N Endopeptidase_207_66_7078.50548_11.33_21_aLP_52_5_586.68908_8.4
KQPKS
>tr|Q43511|Q43511_SOLLC H1 histone-like protein OS=Solanum lycopersicum OX=4081 PE=2 SV=1_3_Asp-N Endopeptidase_207_66_7078.50548_11.33_22_aLP_55_3_346.42698_8.06
IKS
>tr|Q43511|Q43511_SOLLC H1 histone-like protein OS=Solanum lycopersicum OX=4081 PE=2 SV=1_3_Asp-N Endopeptidase_207_66_7078.50548_11.33_23_aLP_57_2_186.21078_5.46
PA
>tr|Q43511|Q43511_SOLLC H1 histone-like protein OS=Solanum lycopersicum OX=4081 PE=2 SV=1_3_Asp-N Endopeptidase_207_66_7078.50548_11.33_24_aLP_58_1_89.09408_5.46
A
>tr|Q43511|Q43511_SOLLC H1 histone-like protein OS=Solanum lycopersicum OX=4081 PE=2 SV=1_3_Asp-N Endopeptidase_207_66_7078.50548_11.33_25_aLP_61_3_373.45568_9.93
KRA
>tr|Q43511|Q43511_SOLLC H1 histone-like protein OS=Solanum lycopersicum OX=4081 PE=2 SV=1_3_Asp-N Endopeptidase_207_66_7078.50548_11.33_26_aLP_65_4_458.60168_8.4
KKIA
>tr|Q43511|Q43511_SOLLC H1 histone-like protein OS=Solanum lycopersicum OX=4081 PE=2 SV=1_3_Asp-N Endopeptidase_207_66_7078.50548_11.33_27_aLP_66_1_117.14788_5.46
V
>sp|P08196|PSY1_SOLLC Phytoene synthase 1, chloroplastic OS=Solanum lycopersicum OX=4081 GN=PSY1 PE=1 SV=2_0_Asp-N Endopeptidase_12_12_1304.62838_5.46_0_aLP_2_2_236.28608_5.46
MS
>sp|P08196|PSY1_SOLLC Phytoene synthase 1, chloroplastic OS=Solanum lycopersicum OX=4081 GN=PSY1 PE=1 SV=2_0_Asp-N Endopeptidase_12_12_1304.62838_5.46_1_aLP_3_1_117.14788_5.46
V
>sp|P08196|PSY1_SOLLC Phytoene synthase 1, chloroplastic OS=Solanum lycopersicum OX=4081 GN=PSY1 PE=1 SV=2_0_Asp-N Endopeptidase_12_12_1304.62838_5.46_2_aLP_4_1_89.09408_5.46
A
>sp|P08196|PSY1_SOLLC Phytoene synthase 1, chloroplastic OS=Solanum lycopersicum OX=4081 GN=PSY1 PE=1 SV=2_0_Asp-N Endopeptidase_12_12_1304.62838_5.46_3_aLP_8_4_529.67988_5.46
LLWV
>sp|P08196|PSY1_SOLLC Phytoene synthase 1, chloroplastic OS=Solanum lycopersicum OX=4081 GN=PSY1 PE=1 SV=2_0_Asp-N Endopeptidase_12_12_1304.62838_5.46_4_aLP_9_1_117.14788_5.46
V
>sp|P08196|PSY1_SOLLC Phytoene synthase 1, chloroplastic OS=Solanum lycopersicum OX=4081 GN=PSY1 PE=1 SV=2_0_Asp-N Endopeptidase_12_12_1304.62838_5.46_5_aLP_10_1_105.09348_5.46
S
>sp|P08196|PSY1_SOLLC Phytoene synthase 1, chloroplastic OS=Solanum lycopersicum OX=4081 GN=PSY1 PE=1 SV=2_0_Asp-N Endopeptidase_12_12_1304.62838_5.46_6_aLP_12_2_218.27078_5.46
PC
>sp|P08196|PSY1_SOLLC Phytoene synthase 1, chloroplastic OS=Solanum lycopersicum OX=4081 GN=PSY1 PE=1 SV=2_1_Asp-N Endopeptidase_31_19_2179.34858_4.67_0_aLP_2_2_232.23648_3.48
DV
>sp|P08196|PSY1_SOLLC Phytoene synthase 1, chloroplastic OS=Solanum lycopersicum OX=4081 GN=PSY1 PE=1 SV=2_1_Asp-N Endopeptidase_31_19_2179.34858_4.67_1_aLP_3_1_105.09348_5.46
S
>sp|P08196|PSY1_SOLLC Phytoene synthase 1, chloroplastic OS=Solanum lycopersicum OX=4081 GN=PSY1 PE=1 SV=2_1_Asp-N Endopeptidase_31_19_2179.34858_4.67_2_aLP_6_3_290.27608_5.46
NGT
>sp|P08196|PSY1_SOLLC Phytoene synthase 1, chloroplastic OS=Solanum lycopersicum OX=4081 GN=PSY1 PE=1 SV=2_1_Asp-N Endopeptidase_31_19_2179.34858_4.67_3_aLP_7_1_105.09348_5.46
S
>sp|P08196|PSY1_SOLLC Phytoene synthase 1, chloroplastic OS=Solanum lycopersicum OX=4081 GN=PSY1 PE=1 SV=2_1_Asp-N Endopeptidase_31_19_2179.34858_4.67_4_aLP_11_4_512.57818_3.74
FMES
>sp|P08196|PSY1_SOLLC Phytoene synthase 1, chloroplastic OS=Solanum lycopersicum OX=4081 GN=PSY1 PE=1 SV=2_1_Asp-N Endopeptidase_31_19_2179.34858_4.67_5_aLP_12_1_117.14788_5.46
V
>sp|P08196|PSY1_SOLLC Phytoene synthase 1, chloroplastic OS=Solanum lycopersicum OX=4081 GN=PSY1 PE=1 SV=2_1_Asp-N Endopeptidase_31_19_2179.34858_4.67_6_aLP_19_7_925.01468_9.56
REGNRFF
>sp|P08196|PSY1_SOLLC Phytoene synthase 1, chloroplastic OS=Solanum lycopersicum OX=4081 GN=PSY1 PE=1 SV=2_2_Asp-N Endopeptidase_82_51_5695.30738_10.73_0_aLP_2_2_220.18208_3.48
DS
>sp|P08196|PSY1_SOLLC Phytoene synthase 1, chloroplastic OS=Solanum lycopersicum OX=4081 GN=PSY1 PE=1 SV=2_2_Asp-N Endopeptidase_82_51_5695.30738_10.73_1_aLP_3_1_105.09348_5.46
S
>sp|P08196|PSY1_SOLLC Phytoene synthase 1, chloroplastic OS=Solanum lycopersicum OX=4081 GN=PSY1 PE=1 SV=2_2_Asp-N Endopeptidase_82_51_5695.30738_10.73_2_aLP_9_6_793.92718_11.49
RHRNLV
>sp|P08196|PSY1_SOLLC Phytoene synthase 1, chloroplastic OS=Solanum lycopersicum OX=4081 GN=PSY1 PE=1 SV=2_2_Asp-N Endopeptidase_82_51_5695.30738_10.73_3_aLP_10_1_105.09348_5.46
S
>sp|P08196|PSY1_SOLLC Phytoene synthase 1, chloroplastic OS=Solanum lycopersicum OX=4081 GN=PSY1 PE=1 SV=2_2_Asp-N Endopeptidase_82_51_5695.30738_10.73_4_aLP_22_12_1329.43838_9.78
NERINRGGGKQT
>sp|P08196|PSY1_SOLLC Phytoene synthase 1, chloroplastic OS=Solanum lycopersicum OX=4081 GN=PSY1 PE=1 SV=2_2_Asp-N Endopeptidase_82_51_5695.30738_10.73_5_aLP_29_7_821.89118_9.93
NNGRKFS
>sp|P08196|PSY1_SOLLC Phytoene synthase 1, chloroplastic OS=Solanum lycopersicum OX=4081 GN=PSY1 PE=1 SV=2_2_Asp-N Endopeptidase_82_51_5695.30738_10.73_6_aLP_30_1_117.14788_5.46
V
>sp|P08196|PSY1_SOLLC Phytoene synthase 1, chloroplastic OS=Solanum lycopersicum OX=4081 GN=PSY1 PE=1 SV=2_2_Asp-N Endopeptidase_82_51_5695.30738_10.73_7_aLP_32_2_261.28098_9.71
RS
>sp|P08196|PSY1_SOLLC Phytoene synthase 1, chloroplastic OS=Solanum lycopersicum OX=4081 GN=PSY1 PE=1 SV=2_2_Asp-N Endopeptidase_82_51_5695.30738_10.73_8_aLP_33_1_89.09408_5.46
A
>sp|P08196|PSY1_SOLLC Phytoene synthase 1, chloroplastic OS=Solanum lycopersicum OX=4081 GN=PSY1 PE=1 SV=2_2_Asp-N Endopeptidase_82_51_5695.30738_10.73_9_aLP_36_3_315.41288_5.46
ILA
>sp|P08196|PSY1_SOLLC Phytoene synthase 1, chloroplastic OS=Solanum lycopersicum OX=4081 GN=PSY1 PE=1 SV=2_2_Asp-N Endopeptidase_82_51_5695.30738_10.73_10_aLP_37_1_119.12038_5.46
T
>sp|P08196|PSY1_SOLLC Phytoene synthase 1, chloroplastic OS=Solanum lycopersicum OX=4081 GN=PSY1 PE=1 SV=2_2_Asp-N Endopeptidase_82_51_5695.30738_10.73_11_aLP_39_2_202.21018_5.46
PS
>sp|P08196|PSY1_SOLLC Phytoene synthase 1, chloroplastic OS=Solanum lycopersicum OX=4081 GN=PSY1 PE=1 SV=2_2_Asp-N Endopeptidase_82_51_5695.30738_10.73_12_aLP_43_4_461.47528_6.23
GERT
>sp|P08196|PSY1_SOLLC Phytoene synthase 1, chloroplastic OS=Solanum lycopersicum OX=4081 GN=PSY1 PE=1 SV=2_2_Asp-N Endopeptidase_82_51_5695.30738_10.73_13_aLP_45_2_250.31298_5.46
MT
>sp|P08196|PSY1_SOLLC Phytoene synthase 1, chloroplastic OS=Solanum lycopersicum OX=4081 GN=PSY1 PE=1 SV=2_2_Asp-N Endopeptidase_82_51_5695.30738_10.73_14_aLP_46_1_105.09348_5.46
S
>sp|P08196|PSY1_SOLLC Phytoene synthase 1, chloroplastic OS=Solanum lycopersicum OX=4081 GN=PSY1 PE=1 SV=2_2_Asp-N Endopeptidase_82_51_5695.30738_10.73_15_aLP_50_4_505.58668_3.74
EQMV
>sp|P08196|PSY1_SOLLC Phytoene synthase 1, chloroplastic OS=Solanum lycopersicum OX=4081 GN=PSY1 PE=1 SV=2_2_Asp-N Endopeptidase_82_51_5695.30738_10.73_16_aLP_51_1_181.19128_5.45
Y
>sp|P08196|PSY1_SOLLC Phytoene synthase 1, chloroplastic OS=Solanum lycopersicum OX=4081 GN=PSY1 PE=1 SV=2_3_Asp-N Endopeptidase_106_24_2763.23638_8.4_0_aLP_2_2_232.23648_3.48
DV
>sp|P08196|PSY1_SOLLC Phytoene synthase 1, chloroplastic OS=Solanum lycopersicum OX=4081 GN=PSY1 PE=1 SV=2_3_Asp-N Endopeptidase_106_24_2763.23638_8.4_1_aLP_3_1_117.14788_5.46
V
>sp|P08196|PSY1_SOLLC Phytoene synthase 1, chloroplastic OS=Solanum lycopersicum OX=4081 GN=PSY1 PE=1 SV=2_3_Asp-N Endopeptidase_106_24_2763.23638_8.4_2_aLP_7_4_486.57168_9.71
LRQA
>sp|P08196|PSY1_SOLLC Phytoene synthase 1, chloroplastic OS=Solanum lycopersicum OX=4081 GN=PSY1 PE=1 SV=2_3_Asp-N Endopeptidase_106_24_2763.23638_8.4_3_aLP_8_1_89.09408_5.46
A
>sp|P08196|PSY1_SOLLC Phytoene synthase 1, chloroplastic OS=Solanum lycopersicum OX=4081 GN=PSY1 PE=1 SV=2_3_Asp-N Endopeptidase_106_24_2763.23638_8.4_4_aLP_10_2_230.30728_5.46
LV
>sp|P08196|PSY1_SOLLC Phytoene synthase 1, chloroplastic OS=Solanum lycopersicum OX=4081 GN=PSY1 PE=1 SV=2_3_Asp-N Endopeptidase_106_24_2763.23638_8.4_5_aLP_16_6_786.93268_11.49
KRQLRS
>sp|P08196|PSY1_SOLLC Phytoene synthase 1, chloroplastic OS=Solanum lycopersicum OX=4081 GN=PSY1 PE=1 SV=2_3_Asp-N Endopeptidase_106_24_2763.23638_8.4_6_aLP_17_1_119.12038_5.46
T
>sp|P08196|PSY1_SOLLC Phytoene synthase 1, chloroplastic OS=Solanum lycopersicum OX=4081 GN=PSY1 PE=1 SV=2_3_Asp-N Endopeptidase_106_24_2763.23638_8.4_7_aLP_22_5_602.64208_3.56
NELEV
>sp|P08196|PSY1_SOLLC Phytoene synthase 1, chloroplastic OS=Solanum lycopersicum OX=4081 GN=PSY1 PE=1 SV=2_3_Asp-N Endopeptidase_106_24_2763.23638_8.4_8_aLP_24_2_243.30608_8.06
KP
>sp|P08196|PSY1_SOLLC Phytoene synthase 1, chloroplastic OS=Solanum lycopersicum OX=4081 GN=PSY1 PE=1 SV=2_4_Asp-N Endopeptidase_121_15_1571.79038_3.38_0_aLP_12_12_1208.42008_3.48
DIPIPGNLGLLS
>sp|P08196|PSY1_SOLLC Phytoene synthase 1, chloroplastic OS=Solanum lycopersicum OX=4081 GN=PSY1 PE=1 SV=2_4_Asp-N Endopeptidase_121_15_1571.79038_3.38_1_aLP_14_2_218.20958_3.74
EA
>sp|P08196|PSY1_SOLLC Phytoene synthase 1, chloroplastic OS=Solanum lycopersicum OX=4081 GN=PSY1 PE=1 SV=2_4_Asp-N Endopeptidase_121_15_1571.79038_3.38_2_aLP_15_1_181.19128_5.45
Y
>sp|P08196|PSY1_SOLLC Phytoene synthase 1, chloroplastic OS=Solanum lycopersicum OX=4081 GN=PSY1 PE=1 SV=2_5_Asp-N Endopeptidase_160_39_4668.46878_8.85_0_aLP_6_6_677.73018_4.29
DRCGEV
>sp|P08196|PSY1_SOLLC Phytoene synthase 1, chloroplastic OS=Solanum lycopersicum OX=4081 GN=PSY1 PE=1 SV=2_5_Asp-N Endopeptidase_160_39_4668.46878_8.85_1_aLP_8_2_192.23288_5.46
CA
>sp|P08196|PSY1_SOLLC Phytoene synthase 1, chloroplastic OS=Solanum lycopersicum OX=4081 GN=PSY1 PE=1 SV=2_5_Asp-N Endopeptidase_160_39_4668.46878_8.85_2_aLP_11_3_381.38558_3.74
EYA
>sp|P08196|PSY1_SOLLC Phytoene synthase 1, chloroplastic OS=Solanum lycopersicum OX=4081 GN=PSY1 PE=1 SV=2_5_Asp-N Endopeptidase_160_39_4668.46878_8.85_3_aLP_13_2_247.29448_8.06
KT
>sp|P08196|PSY1_SOLLC Phytoene synthase 1, chloroplastic OS=Solanum lycopersicum OX=4081 GN=PSY1 PE=1 SV=2_5_Asp-N Endopeptidase_160_39_4668.46878_8.85_4_aLP_18_5_550.61208_5.46
FNLGT
>sp|P08196|PSY1_SOLLC Phytoene synthase 1, chloroplastic OS=Solanum lycopersicum OX=4081 GN=PSY1 PE=1 SV=2_5_Asp-N Endopeptidase_160_39_4668.46878_8.85_5_aLP_22_4_494.66498_5.46
MLMT
>sp|P08196|PSY1_SOLLC Phytoene synthase 1, chloroplastic OS=Solanum lycopersicum OX=4081 GN=PSY1 PE=1 SV=2_5_Asp-N Endopeptidase_160_39_4668.46878_8.85_6_aLP_28_6_783.88878_11.19
PERRRA
>sp|P08196|PSY1_SOLLC Phytoene synthase 1, chloroplastic OS=Solanum lycopersicum OX=4081 GN=PSY1 PE=1 SV=2_5_Asp-N Endopeptidase_160_39_4668.46878_8.85_7_aLP_31_3_388.46668_5.46
IWA
>sp|P08196|PSY1_SOLLC Phytoene synthase 1, chloroplastic OS=Solanum lycopersicum OX=4081 GN=PSY1 PE=1 SV=2_5_Asp-N Endopeptidase_160_39_4668.46878_8.85_8_aLP_34_3_393.48328_5.45
IYV
>sp|P08196|PSY1_SOLLC Phytoene synthase 1, chloroplastic OS=Solanum lycopersicum OX=4081 GN=PSY1 PE=1 SV=2_5_Asp-N Endopeptidase_160_39_4668.46878_8.85_9_aLP_39_5_720.84738_10.32
WCRRT
>sp|P08196|PSY1_SOLLC Phytoene synthase 1, chloroplastic OS=Solanum lycopersicum OX=4081 GN=PSY1 PE=1 SV=2_6_Asp-N Endopeptidase_164_4_474.51138_3.38_0_aLP_0_4_474.51138_3.38
DELV
>sp|P08196|PSY1_SOLLC Phytoene synthase 1, chloroplastic OS=Solanum lycopersicum OX=4081 GN=PSY1 PE=1 SV=2_7_Asp-N Endopeptidase_177_13_1289.40748_3.48_0_aLP_5_5_472.45508_3.48
DGPNA
>sp|P08196|PSY1_SOLLC Phytoene synthase 1, chloroplastic OS=Solanum lycopersicum OX=4081 GN=PSY1 PE=1 SV=2_7_Asp-N Endopeptidase_177_13_1289.40748_3.48_1_aLP_6_1_105.09348_5.46
S
>sp|P08196|PSY1_SOLLC Phytoene synthase 1, chloroplastic OS=Solanum lycopersicum OX=4081 GN=PSY1 PE=1 SV=2_7_Asp-N Endopeptidase_177_13_1289.40748_3.48_2_aLP_9_3_395.45578_5.45
YIT
>sp|P08196|PSY1_SOLLC Phytoene synthase 1, chloroplastic OS=Solanum lycopersicum OX=4081 GN=PSY1 PE=1 SV=2_7_Asp-N Endopeptidase_177_13_1289.40748_3.48_3_aLP_11_2_186.21078_5.46
PA
>sp|P08196|PSY1_SOLLC Phytoene synthase 1, chloroplastic OS=Solanum lycopersicum OX=4081 GN=PSY1 PE=1 SV=2_7_Asp-N Endopeptidase_177_13_1289.40748_3.48_4_aLP_12_1_89.09408_5.46
A
>sp|P08196|PSY1_SOLLC Phytoene synthase 1, chloroplastic OS=Solanum lycopersicum OX=4081 GN=PSY1 PE=1 SV=2_7_Asp-N Endopeptidase_177_13_1289.40748_3.48_5_aLP_13_1_131.17468_5.46
L
>sp|P08196|PSY1_SOLLC Phytoene synthase 1, chloroplastic OS=Solanum lycopersicum OX=4081 GN=PSY1 PE=1 SV=2_8_Asp-N Endopeptidase_185_8_1117.18628_4.67_0_aLP_0_8_1117.18628_4.67
DRWENRLE
>sp|P08196|PSY1_SOLLC Phytoene synthase 1, chloroplastic OS=Solanum lycopersicum OX=4081 GN=PSY1 PE=1 SV=2_9_Asp-N Endopeptidase_193_8_951.04958_5.98_0_aLP_2_2_232.23648_3.48
DV
>sp|P08196|PSY1_SOLLC Phytoene synthase 1, chloroplastic OS=Solanum lycopersicum OX=4081 GN=PSY1 PE=1 SV=2_9_Asp-N Endopeptidase_193_8_951.04958_5.98_1_aLP_8_6_736.82838_9.71
FNGRPF
>sp|P08196|PSY1_SOLLC Phytoene synthase 1, chloroplastic OS=Solanum lycopersicum OX=4081 GN=PSY1 PE=1 SV=2_10_Asp-N Endopeptidase_196_3_377.45588_3.48_0_aLP_0_3_377.45588_3.48
DML
>sp|P08196|PSY1_SOLLC Phytoene synthase 1, chloroplastic OS=Solanum lycopersicum OX=4081 GN=PSY1 PE=1 SV=2_11_Asp-N Endopeptidase_201_5_461.47218_3.48_0_aLP_3_3_261.23458_3.48
DGA
>sp|P08196|PSY1_SOLLC Phytoene synthase 1, chloroplastic OS=Solanum lycopersicum OX=4081 GN=PSY1 PE=1 SV=2_11_Asp-N Endopeptidase_201_5_461.47218_3.48_1_aLP_5_2_218.25288_5.46
LS
>sp|P08196|PSY1_SOLLC Phytoene synthase 1, chloroplastic OS=Solanum lycopersicum OX=4081 GN=PSY1 PE=1 SV=2_12_Asp-N Endopeptidase_209_8_877.94948_3.48_0_aLP_2_2_234.20898_3.48
DT
>sp|P08196|PSY1_SOLLC Phytoene synthase 1, chloroplastic OS=Solanum lycopersicum OX=4081 GN=PSY1 PE=1 SV=2_12_Asp-N Endopeptidase_209_8_877.94948_3.48_1_aLP_3_1_117.14788_5.46
V
>sp|P08196|PSY1_SOLLC Phytoene synthase 1, chloroplastic OS=Solanum lycopersicum OX=4081 GN=PSY1 PE=1 SV=2_12_Asp-N Endopeptidase_209_8_877.94948_3.48_2_aLP_4_1_105.09348_5.46
S
>sp|P08196|PSY1_SOLLC Phytoene synthase 1, chloroplastic OS=Solanum lycopersicum OX=4081 GN=PSY1 PE=1 SV=2_12_Asp-N Endopeptidase_209_8_877.94948_3.48_3_aLP_8_4_475.54498_5.46
NFPV
>sp|P08196|PSY1_SOLLC Phytoene synthase 1, chloroplastic OS=Solanum lycopersicum OX=4081 GN=PSY1 PE=1 SV=2_13_Asp-N Endopeptidase_215_6_774.87478_5.98_0_aLP_0_6_774.87478_5.98
DIQPFR
>sp|P08196|PSY1_SOLLC Phytoene synthase 1, chloroplastic OS=Solanum lycopersicum OX=4081 GN=PSY1 PE=1 SV=2_14_Asp-N Endopeptidase_223_8_982.19598_4.29_0_aLP_0_8_982.19598_4.29
DMIEGMRM
>sp|P08196|PSY1_SOLLC Phytoene synthase 1, chloroplastic OS=Solanum lycopersicum OX=4081 GN=PSY1 PE=1 SV=2_15_Asp-N Endopeptidase_233_10_1326.52108_8.93_0_aLP_5_5_617.70308_8.06
DLRKS
>sp|P08196|PSY1_SOLLC Phytoene synthase 1, chloroplastic OS=Solanum lycopersicum OX=4081 GN=PSY1 PE=1 SV=2_15_Asp-N Endopeptidase_233_10_1326.52108_8.93_1_aLP_10_5_726.83328_8.8
RYKNF
>sp|P08196|PSY1_SOLLC Phytoene synthase 1, chloroplastic OS=Solanum lycopersicum OX=4081 GN=PSY1 PE=1 SV=2_16_Asp-N Endopeptidase_286_53_5683.58948_4.4_0_aLP_10_10_1343.51358_3.38
DELYLYCYYV
>sp|P08196|PSY1_SOLLC Phytoene synthase 1, chloroplastic OS=Solanum lycopersicum OX=4081 GN=PSY1 PE=1 SV=2_16_Asp-N Endopeptidase_286_53_5683.58948_4.4_1_aLP_11_1_89.09408_5.46
A
>sp|P08196|PSY1_SOLLC Phytoene synthase 1, chloroplastic OS=Solanum lycopersicum OX=4081 GN=PSY1 PE=1 SV=2_16_Asp-N Endopeptidase_286_53_5683.58948_4.4_2_aLP_13_2_176.17228_5.46
GT
>sp|P08196|PSY1_SOLLC Phytoene synthase 1, chloroplastic OS=Solanum lycopersicum OX=4081 GN=PSY1 PE=1 SV=2_16_Asp-N Endopeptidase_286_53_5683.58948_4.4_3_aLP_14_1_117.14788_5.46
V
>sp|P08196|PSY1_SOLLC Phytoene synthase 1, chloroplastic OS=Solanum lycopersicum OX=4081 GN=PSY1 PE=1 SV=2_16_Asp-N Endopeptidase_286_53_5683.58948_4.4_4_aLP_18_4_406.49738_5.46
GLMS
>sp|P08196|PSY1_SOLLC Phytoene synthase 1, chloroplastic OS=Solanum lycopersicum OX=4081 GN=PSY1 PE=1 SV=2_16_Asp-N Endopeptidase_286_53_5683.58948_4.4_5_aLP_19_1_117.14788_5.46
V
>sp|P08196|PSY1_SOLLC Phytoene synthase 1, chloroplastic OS=Solanum lycopersicum OX=4081 GN=PSY1 PE=1 SV=2_16_Asp-N Endopeptidase_286_53_5683.58948_4.4_6_aLP_25_6_600.77408_5.46
PIMGIA
>sp|P08196|PSY1_SOLLC Phytoene synthase 1, chloroplastic OS=Solanum lycopersicum OX=4081 GN=PSY1 PE=1 SV=2_16_Asp-N Endopeptidase_286_53_5683.58948_4.4_7_aLP_28_3_331.32568_3.74
PES
>sp|P08196|PSY1_SOLLC Phytoene synthase 1, chloroplastic OS=Solanum lycopersicum OX=4081 GN=PSY1 PE=1 SV=2_16_Asp-N Endopeptidase_286_53_5683.58948_4.4_8_aLP_30_2_217.26818_8.06
KA
>sp|P08196|PSY1_SOLLC Phytoene synthase 1, chloroplastic OS=Solanum lycopersicum OX=4081 GN=PSY1 PE=1 SV=2_16_Asp-N Endopeptidase_286_53_5683.58948_4.4_9_aLP_31_1_119.12038_5.46
T
>sp|P08196|PSY1_SOLLC Phytoene synthase 1, chloroplastic OS=Solanum lycopersicum OX=4081 GN=PSY1 PE=1 SV=2_16_Asp-N Endopeptidase_286_53_5683.58948_4.4_10_aLP_32_1_119.12038_5.46
T
>sp|P08196|PSY1_SOLLC Phytoene synthase 1, chloroplastic OS=Solanum lycopersicum OX=4081 GN=PSY1 PE=1 SV=2_16_Asp-N Endopeptidase_286_53_5683.58948_4.4_11_aLP_34_2_234.20898_3.74
ES
>sp|P08196|PSY1_SOLLC Phytoene synthase 1, chloroplastic OS=Solanum lycopersicum OX=4081 GN=PSY1 PE=1 SV=2_16_Asp-N Endopeptidase_286_53_5683.58948_4.4_12_aLP_35_1_117.14788_5.46
V
>sp|P08196|PSY1_SOLLC Phytoene synthase 1, chloroplastic OS=Solanum lycopersicum OX=4081 GN=PSY1 PE=1 SV=2_16_Asp-N Endopeptidase_286_53_5683.58948_4.4_13_aLP_38_3_366.37388_5.45
YNA
>sp|P08196|PSY1_SOLLC Phytoene synthase 1, chloroplastic OS=Solanum lycopersicum OX=4081 GN=PSY1 PE=1 SV=2_16_Asp-N Endopeptidase_286_53_5683.58948_4.4_14_aLP_39_1_89.09408_5.46
A
>sp|P08196|PSY1_SOLLC Phytoene synthase 1, chloroplastic OS=Solanum lycopersicum OX=4081 GN=PSY1 PE=1 SV=2_16_Asp-N Endopeptidase_286_53_5683.58948_4.4_15_aLP_41_2_202.25348_5.46
LA
>sp|P08196|PSY1_SOLLC Phytoene synthase 1, chloroplastic OS=Solanum lycopersicum OX=4081 GN=PSY1 PE=1 SV=2_16_Asp-N Endopeptidase_286_53_5683.58948_4.4_16_aLP_45_4_372.46478_5.46
LGIA
>sp|P08196|PSY1_SOLLC Phytoene synthase 1, chloroplastic OS=Solanum lycopersicum OX=4081 GN=PSY1 PE=1 SV=2_16_Asp-N Endopeptidase_286_53_5683.58948_4.4_17_aLP_49_4_474.51428_5.46
NQLT
>sp|P08196|PSY1_SOLLC Phytoene synthase 1, chloroplastic OS=Solanum lycopersicum OX=4081 GN=PSY1 PE=1 SV=2_16_Asp-N Endopeptidase_286_53_5683.58948_4.4_18_aLP_53_4_514.62538_9.71
NILR
>sp|P08196|PSY1_SOLLC Phytoene synthase 1, chloroplastic OS=Solanum lycopersicum OX=4081 GN=PSY1 PE=1 SV=2_17_Asp-N Endopeptidase_290_4_418.40388_3.38_0_aLP_2_2_232.23648_3.48
DV
>sp|P08196|PSY1_SOLLC Phytoene synthase 1, chloroplastic OS=Solanum lycopersicum OX=4081 GN=PSY1 PE=1 SV=2_17_Asp-N Endopeptidase_290_4_418.40388_3.38_1_aLP_4_2_204.18268_3.74
GE
>sp|P08196|PSY1_SOLLC Phytoene synthase 1, chloroplastic OS=Solanum lycopersicum OX=4081 GN=PSY1 PE=1 SV=2_18_Asp-N Endopeptidase_301_11_1330.51248_10.08_0_aLP_2_2_204.18268_3.48
DA
>sp|P08196|PSY1_SOLLC Phytoene synthase 1, chloroplastic OS=Solanum lycopersicum OX=4081 GN=PSY1 PE=1 SV=2_18_Asp-N Endopeptidase_301_11_1330.51248_10.08_1_aLP_7_5_642.76228_11.79
RRGRV
>sp|P08196|PSY1_SOLLC Phytoene synthase 1, chloroplastic OS=Solanum lycopersicum OX=4081 GN=PSY1 PE=1 SV=2_18_Asp-N Endopeptidase_301_11_1330.51248_10.08_2_aLP_11_4_519.59808_5.45
YLPQ
>sp|P08196|PSY1_SOLLC Phytoene synthase 1, chloroplastic OS=Solanum lycopersicum OX=4081 GN=PSY1 PE=1 SV=2_19_Asp-N Endopeptidase_310_9_902.95658_3.38_0_aLP_4_4_446.45758_3.38
DELA
>sp|P08196|PSY1_SOLLC Phytoene synthase 1, chloroplastic OS=Solanum lycopersicum OX=4081 GN=PSY1 PE=1 SV=2_19_Asp-N Endopeptidase_310_9_902.95658_3.38_1_aLP_6_2_217.22478_5.46
QA
>sp|P08196|PSY1_SOLLC Phytoene synthase 1, chloroplastic OS=Solanum lycopersicum OX=4081 GN=PSY1 PE=1 SV=2_19_Asp-N Endopeptidase_310_9_902.95658_3.38_2_aLP_9_3_275.30478_5.46
GLS
>sp|P08196|PSY1_SOLLC Phytoene synthase 1, chloroplastic OS=Solanum lycopersicum OX=4081 GN=PSY1 PE=1 SV=2_20_Asp-N Endopeptidase_312_2_262.21938_3.38_0_aLP_0_2_262.21938_3.38
DE
>sp|P08196|PSY1_SOLLC Phytoene synthase 1, chloroplastic OS=Solanum lycopersicum OX=4081 GN=PSY1 PE=1 SV=2_21_Asp-N Endopeptidase_320_8_877.99578_5.98_0_aLP_4_4_464.51868_3.48
DIFA
>sp|P08196|PSY1_SOLLC Phytoene synthase 1, chloroplastic OS=Solanum lycopersicum OX=4081 GN=PSY1 PE=1 SV=2_21_Asp-N Endopeptidase_320_8_877.99578_5.98_1_aLP_7_3_330.38728_9.71
GRV
>sp|P08196|PSY1_SOLLC Phytoene synthase 1, chloroplastic OS=Solanum lycopersicum OX=4081 GN=PSY1 PE=1 SV=2_21_Asp-N Endopeptidase_320_8_877.99578_5.98_2_aLP_8_1_119.12038_5.46
T
>sp|P08196|PSY1_SOLLC Phytoene synthase 1, chloroplastic OS=Solanum lycopersicum OX=4081 GN=PSY1 PE=1 SV=2_22_Asp-N Endopeptidase_338_18_2435.96778_11.19_0_aLP_14_14_1857.25298_9.96
DKWRIFMKKQIHRA
>sp|P08196|PSY1_SOLLC Phytoene synthase 1, chloroplastic OS=Solanum lycopersicum OX=4081 GN=PSY1 PE=1 SV=2_22_Asp-N Endopeptidase_338_18_2435.96778_11.19_1_aLP_18_4_596.73008_9.93
RKFF
>sp|P08196|PSY1_SOLLC Phytoene synthase 1, chloroplastic OS=Solanum lycopersicum OX=4081 GN=PSY1 PE=1 SV=2_23_Asp-N Endopeptidase_367_29_3265.75708_6.31_0_aLP_3_3_333.29818_3.38
DEA
>sp|P08196|PSY1_SOLLC Phytoene synthase 1, chloroplastic OS=Solanum lycopersicum OX=4081 GN=PSY1 PE=1 SV=2_23_Asp-N Endopeptidase_367_29_3265.75708_6.31_1_aLP_7_4_431.48938_6.13
EKGV
>sp|P08196|PSY1_SOLLC Phytoene synthase 1, chloroplastic OS=Solanum lycopersicum OX=4081 GN=PSY1 PE=1 SV=2_23_Asp-N Endopeptidase_367_29_3265.75708_6.31_2_aLP_8_1_119.12038_5.46
T
>sp|P08196|PSY1_SOLLC Phytoene synthase 1, chloroplastic OS=Solanum lycopersicum OX=4081 GN=PSY1 PE=1 SV=2_23_Asp-N Endopeptidase_367_29_3265.75708_6.31_3_aLP_11_3_347.36838_3.74
ELS
>sp|P08196|PSY1_SOLLC Phytoene synthase 1, chloroplastic OS=Solanum lycopersicum OX=4081 GN=PSY1 PE=1 SV=2_23_Asp-N Endopeptidase_367_29_3265.75708_6.31_4_aLP_12_1_105.09348_5.46
S
>sp|P08196|PSY1_SOLLC Phytoene synthase 1, chloroplastic OS=Solanum lycopersicum OX=4081 GN=PSY1 PE=1 SV=2_23_Asp-N Endopeptidase_367_29_3265.75708_6.31_5_aLP_13_1_89.09408_5.46
A
>sp|P08196|PSY1_SOLLC Phytoene synthase 1, chloroplastic OS=Solanum lycopersicum OX=4081 GN=PSY1 PE=1 SV=2_23_Asp-N Endopeptidase_367_29_3265.75708_6.31_6_aLP_14_1_105.09348_5.46
S
>sp|P08196|PSY1_SOLLC Phytoene synthase 1, chloroplastic OS=Solanum lycopersicum OX=4081 GN=PSY1 PE=1 SV=2_23_Asp-N Endopeptidase_367_29_3265.75708_6.31_7_aLP_18_4_517.62868_9.71
RFPV
>sp|P08196|PSY1_SOLLC Phytoene synthase 1, chloroplastic OS=Solanum lycopersicum OX=4081 GN=PSY1 PE=1 SV=2_23_Asp-N Endopeptidase_367_29_3265.75708_6.31_8_aLP_20_2_275.30728_5.46
WA
>sp|P08196|PSY1_SOLLC Phytoene synthase 1, chloroplastic OS=Solanum lycopersicum OX=4081 GN=PSY1 PE=1 SV=2_23_Asp-N Endopeptidase_367_29_3265.75708_6.31_9_aLP_21_1_105.09348_5.46
S
>sp|P08196|PSY1_SOLLC Phytoene synthase 1, chloroplastic OS=Solanum lycopersicum OX=4081 GN=PSY1 PE=1 SV=2_23_Asp-N Endopeptidase_367_29_3265.75708_6.31_10_aLP_23_2_230.30728_5.46
LV
>sp|P08196|PSY1_SOLLC Phytoene synthase 1, chloroplastic OS=Solanum lycopersicum OX=4081 GN=PSY1 PE=1 SV=2_23_Asp-N Endopeptidase_367_29_3265.75708_6.31_11_aLP_29_6_805.03108_8.8
LYRKIL
>sp|P08196|PSY1_SOLLC Phytoene synthase 1, chloroplastic OS=Solanum lycopersicum OX=4081 GN=PSY1 PE=1 SV=2_24_Asp-N Endopeptidase_373_6_689.67688_3.33_0_aLP_5_5_575.57308_3.33
DEIEA
>sp|P08196|PSY1_SOLLC Phytoene synthase 1, chloroplastic OS=Solanum lycopersicum OX=4081 GN=PSY1 PE=1 SV=2_24_Asp-N Endopeptidase_373_6_689.67688_3.33_1_aLP_6_1_132.11908_5.46
N
>sp|P08196|PSY1_SOLLC Phytoene synthase 1, chloroplastic OS=Solanum lycopersicum OX=4081 GN=PSY1 PE=1 SV=2_25_Asp-N Endopeptidase_412_39_4383.16018_8.89_0_aLP_6_6_772.76918_3.48
DYNNFT
>sp|P08196|PSY1_SOLLC Phytoene synthase 1, chloroplastic OS=Solanum lycopersicum OX=4081 GN=PSY1 PE=1 SV=2_25_Asp-N Endopeptidase_412_39_4383.16018_8.89_1_aLP_9_3_373.45568_9.93
KRA
>sp|P08196|PSY1_SOLLC Phytoene synthase 1, chloroplastic OS=Solanum lycopersicum OX=4081 GN=PSY1 PE=1 SV=2_25_Asp-N Endopeptidase_412_39_4383.16018_8.89_2_aLP_11_2_280.32388_5.45
YV
>sp|P08196|PSY1_SOLLC Phytoene synthase 1, chloroplastic OS=Solanum lycopersicum OX=4081 GN=PSY1 PE=1 SV=2_25_Asp-N Endopeptidase_412_39_4383.16018_8.89_3_aLP_12_1_105.09348_5.46
S
>sp|P08196|PSY1_SOLLC Phytoene synthase 1, chloroplastic OS=Solanum lycopersicum OX=4081 GN=PSY1 PE=1 SV=2_25_Asp-N Endopeptidase_412_39_4383.16018_8.89_4_aLP_14_2_233.26758_8.06
KS
>sp|P08196|PSY1_SOLLC Phytoene synthase 1, chloroplastic OS=Solanum lycopersicum OX=4081 GN=PSY1 PE=1 SV=2_25_Asp-N Endopeptidase_412_39_4383.16018_8.89_5_aLP_19_5_571.76108_8.4
KKLIA
>sp|P08196|PSY1_SOLLC Phytoene synthase 1, chloroplastic OS=Solanum lycopersicum OX=4081 GN=PSY1 PE=1 SV=2_25_Asp-N Endopeptidase_412_39_4383.16018_8.89_6_aLP_23_4_412.52958_5.46
LPIA
>sp|P08196|PSY1_SOLLC Phytoene synthase 1, chloroplastic OS=Solanum lycopersicum OX=4081 GN=PSY1 PE=1 SV=2_25_Asp-N Endopeptidase_412_39_4383.16018_8.89_7_aLP_25_2_252.27008_5.45
YA
>sp|P08196|PSY1_SOLLC Phytoene synthase 1, chloroplastic OS=Solanum lycopersicum OX=4081 GN=PSY1 PE=1 SV=2_25_Asp-N Endopeptidase_412_39_4383.16018_8.89_8_aLP_27_2_233.26758_8.06
KS
>sp|P08196|PSY1_SOLLC Phytoene synthase 1, chloroplastic OS=Solanum lycopersicum OX=4081 GN=PSY1 PE=1 SV=2_25_Asp-N Endopeptidase_412_39_4383.16018_8.89_9_aLP_29_2_230.30728_5.46
LV
>sp|P08196|PSY1_SOLLC Phytoene synthase 1, chloroplastic OS=Solanum lycopersicum OX=4081 GN=PSY1 PE=1 SV=2_25_Asp-N Endopeptidase_412_39_4383.16018_8.89_10_aLP_32_3_313.35378_5.46
PPT
>sp|P08196|PSY1_SOLLC Phytoene synthase 1, chloroplastic OS=Solanum lycopersicum OX=4081 GN=PSY1 PE=1 SV=2_25_Asp-N Endopeptidase_412_39_4383.16018_8.89_11_aLP_34_2_247.29448_8.06
KT
>sp|P08196|PSY1_SOLLC Phytoene synthase 1, chloroplastic OS=Solanum lycopersicum OX=4081 GN=PSY1 PE=1 SV=2_25_Asp-N Endopeptidase_412_39_4383.16018_8.89_12_aLP_35_1_89.09408_5.46
A
>sp|P08196|PSY1_SOLLC Phytoene synthase 1, chloroplastic OS=Solanum lycopersicum OX=4081 GN=PSY1 PE=1 SV=2_25_Asp-N Endopeptidase_412_39_4383.16018_8.89_13_aLP_36_1_105.09348_5.46
S
>sp|P08196|PSY1_SOLLC Phytoene synthase 1, chloroplastic OS=Solanum lycopersicum OX=4081 GN=PSY1 PE=1 SV=2_25_Asp-N Endopeptidase_412_39_4383.16018_8.89_14_aLP_39_3_415.49288_9.71
LQR
>sp|P10967|ACCH3_SOLLC 1-aminocyclopropane-1-carboxylate oxidase homolog OS=Solanum lycopersicum OX=4081 GN=ACO3 PE=2 SV=1_0_Asp-N Endopeptidase_10_10_1226.32358_4.25_0_aLP_3_3_365.40158_3.74
MES
>sp|P10967|ACCH3_SOLLC 1-aminocyclopropane-1-carboxylate oxidase homolog OS=Solanum lycopersicum OX=4081 GN=ACO3 PE=2 SV=1_0_Asp-N Endopeptidase_10_10_1226.32358_4.25_1_aLP_6_3_370.45208_9.71
PRV
>sp|P10967|ACCH3_SOLLC 1-aminocyclopropane-1-carboxylate oxidase homolog OS=Solanum lycopersicum OX=4081 GN=ACO3 PE=2 SV=1_0_Asp-N Endopeptidase_10_10_1226.32358_4.25_2_aLP_9_3_363.32448_3.56
EES
>sp|P10967|ACCH3_SOLLC 1-aminocyclopropane-1-carboxylate oxidase homolog OS=Solanum lycopersicum OX=4081 GN=ACO3 PE=2 SV=1_0_Asp-N Endopeptidase_10_10_1226.32358_4.25_3_aLP_10_1_181.19128_5.45
Y
>sp|P10967|ACCH3_SOLLC 1-aminocyclopropane-1-carboxylate oxidase homolog OS=Solanum lycopersicum OX=4081 GN=ACO3 PE=2 SV=1_1_Asp-N Endopeptidase_19_9_1068.25318_6.12_0_aLP_4_4_479.54878_5.87
DKMS
>sp|P10967|ACCH3_SOLLC 1-aminocyclopropane-1-carboxylate oxidase homolog OS=Solanum lycopersicum OX=4081 GN=ACO3 PE=2 SV=1_1_Asp-N Endopeptidase_19_9_1068.25318_6.12_1_aLP_8_4_459.54308_6.13
ELKA
>sp|P10967|ACCH3_SOLLC 1-aminocyclopropane-1-carboxylate oxidase homolog OS=Solanum lycopersicum OX=4081 GN=ACO3 PE=2 SV=1_1_Asp-N Endopeptidase_19_9_1068.25318_6.12_2_aLP_9_1_165.19188_5.46
F
>sp|P10967|ACCH3_SOLLC 1-aminocyclopropane-1-carboxylate oxidase homolog OS=Solanum lycopersicum OX=4081 GN=ACO3 PE=2 SV=1_2_Asp-N Endopeptidase_20_1_133.10388_3.48_0_aLP_0_1_133.10388_3.48
D
>sp|P10967|ACCH3_SOLLC 1-aminocyclopropane-1-carboxylate oxidase homolog OS=Solanum lycopersicum OX=4081 GN=ACO3 PE=2 SV=1_3_Asp-N Endopeptidase_30_10_987.16438_7.79_0_aLP_2_2_234.20898_3.48
DT
>sp|P10967|ACCH3_SOLLC 1-aminocyclopropane-1-carboxylate oxidase homolog OS=Solanum lycopersicum OX=4081 GN=ACO3 PE=2 SV=1_3_Asp-N Endopeptidase_30_10_987.16438_7.79_1_aLP_4_2_217.26818_8.06
KA
>sp|P10967|ACCH3_SOLLC 1-aminocyclopropane-1-carboxylate oxidase homolog OS=Solanum lycopersicum OX=4081 GN=ACO3 PE=2 SV=1_3_Asp-N Endopeptidase_30_10_987.16438_7.79_2_aLP_6_2_174.19978_5.46
GV
>sp|P10967|ACCH3_SOLLC 1-aminocyclopropane-1-carboxylate oxidase homolog OS=Solanum lycopersicum OX=4081 GN=ACO3 PE=2 SV=1_3_Asp-N Endopeptidase_30_10_987.16438_7.79_3_aLP_10_4_415.53328_8.06
KGLV
>sp|P10967|ACCH3_SOLLC 1-aminocyclopropane-1-carboxylate oxidase homolog OS=Solanum lycopersicum OX=4081 GN=ACO3 PE=2 SV=1_4_Asp-N Endopeptidase_46_16_1739.08808_7.79_0_aLP_2_2_220.18208_3.48
DS
>sp|P10967|ACCH3_SOLLC 1-aminocyclopropane-1-carboxylate oxidase homolog OS=Solanum lycopersicum OX=4081 GN=ACO3 PE=2 SV=1_4_Asp-N Endopeptidase_46_16_1739.08808_7.79_1_aLP_5_3_289.33168_5.46
GIT
>sp|P10967|ACCH3_SOLLC 1-aminocyclopropane-1-carboxylate oxidase homolog OS=Solanum lycopersicum OX=4081 GN=ACO3 PE=2 SV=1_4_Asp-N Endopeptidase_46_16_1739.08808_7.79_2_aLP_7_2_245.32198_8.06
KV
>sp|P10967|ACCH3_SOLLC 1-aminocyclopropane-1-carboxylate oxidase homolog OS=Solanum lycopersicum OX=4081 GN=ACO3 PE=2 SV=1_4_Asp-N Endopeptidase_46_16_1739.08808_7.79_3_aLP_12_5_602.73128_5.46
PQIFV
>sp|P10967|ACCH3_SOLLC 1-aminocyclopropane-1-carboxylate oxidase homolog OS=Solanum lycopersicum OX=4081 GN=ACO3 PE=2 SV=1_4_Asp-N Endopeptidase_46_16_1739.08808_7.79_4_aLP_16_4_453.58218_8.06
LPPK
>sp|P10967|ACCH3_SOLLC 1-aminocyclopropane-1-carboxylate oxidase homolog OS=Solanum lycopersicum OX=4081 GN=ACO3 PE=2 SV=1_5_Asp-N Endopeptidase_61_15_1790.11338_7.8_0_aLP_3_3_360.37018_5.98
DRA
>sp|P10967|ACCH3_SOLLC 1-aminocyclopropane-1-carboxylate oxidase homolog OS=Solanum lycopersicum OX=4081 GN=ACO3 PE=2 SV=1_5_Asp-N Endopeptidase_61_15_1790.11338_7.8_1_aLP_8_5_607.72288_7.77
KKCET
>sp|P10967|ACCH3_SOLLC 1-aminocyclopropane-1-carboxylate oxidase homolog OS=Solanum lycopersicum OX=4081 GN=ACO3 PE=2 SV=1_5_Asp-N Endopeptidase_61_15_1790.11338_7.8_2_aLP_11_3_401.46558_7.2
HFV
>sp|P10967|ACCH3_SOLLC 1-aminocyclopropane-1-carboxylate oxidase homolog OS=Solanum lycopersicum OX=4081 GN=ACO3 PE=2 SV=1_5_Asp-N Endopeptidase_61_15_1790.11338_7.8_3_aLP_14_3_361.44118_5.46
FPV
>sp|P10967|ACCH3_SOLLC 1-aminocyclopropane-1-carboxylate oxidase homolog OS=Solanum lycopersicum OX=4081 GN=ACO3 PE=2 SV=1_5_Asp-N Endopeptidase_61_15_1790.11338_7.8_4_aLP_15_1_131.17468_5.46
I
>sp|P10967|ACCH3_SOLLC 1-aminocyclopropane-1-carboxylate oxidase homolog OS=Solanum lycopersicum OX=4081 GN=ACO3 PE=2 SV=1_6_Asp-N Endopeptidase_66_5_544.60528_3.48_0_aLP_0_5_544.60528_3.48
DLQGI
>sp|P10967|ACCH3_SOLLC 1-aminocyclopropane-1-carboxylate oxidase homolog OS=Solanum lycopersicum OX=4081 GN=ACO3 PE=2 SV=1_7_Asp-N Endopeptidase_68_2_262.21938_3.38_0_aLP_0_2_262.21938_3.38
DE
>sp|P10967|ACCH3_SOLLC 1-aminocyclopropane-1-carboxylate oxidase homolog OS=Solanum lycopersicum OX=4081 GN=ACO3 PE=2 SV=1_8_Asp-N Endopeptidase_77_9_1078.27678_6.99_0_aLP_0_9_1078.27678_6.99
DPIKHKEIV
>sp|P10967|ACCH3_SOLLC 1-aminocyclopropane-1-carboxylate oxidase homolog OS=Solanum lycopersicum OX=4081 GN=ACO3 PE=2 SV=1_9_Asp-N Endopeptidase_81_4_516.59808_8.06_0_aLP_3_3_360.41058_5.87
DKV
>sp|P10967|ACCH3_SOLLC 1-aminocyclopropane-1-carboxylate oxidase homolog OS=Solanum lycopersicum OX=4081 GN=ACO3 PE=2 SV=1_9_Asp-N Endopeptidase_81_4_516.59808_8.06_1_aLP_4_1_174.20278_9.71
R
>sp|P10967|ACCH3_SOLLC 1-aminocyclopropane-1-carboxylate oxidase homolog OS=Solanum lycopersicum OX=4081 GN=ACO3 PE=2 SV=1_10_Asp-N Endopeptidase_102_21_2331.61288_5.53_0_aLP_2_2_204.18268_3.48
DA
>sp|P10967|ACCH3_SOLLC 1-aminocyclopropane-1-carboxylate oxidase homolog OS=Solanum lycopersicum OX=4081 GN=ACO3 PE=2 SV=1_10_Asp-N Endopeptidase_102_21_2331.61288_5.53_1_aLP_3_1_105.09348_5.46
S
>sp|P10967|ACCH3_SOLLC 1-aminocyclopropane-1-carboxylate oxidase homolog OS=Solanum lycopersicum OX=4081 GN=ACO3 PE=2 SV=1_10_Asp-N Endopeptidase_102_21_2331.61288_5.53_2_aLP_11_8_1040.18648_6.13
EKWGFFQV
>sp|P10967|ACCH3_SOLLC 1-aminocyclopropane-1-carboxylate oxidase homolog OS=Solanum lycopersicum OX=4081 GN=ACO3 PE=2 SV=1_10_Asp-N Endopeptidase_102_21_2331.61288_5.53_3_aLP_12_1_117.14788_5.46
V
>sp|P10967|ACCH3_SOLLC 1-aminocyclopropane-1-carboxylate oxidase homolog OS=Solanum lycopersicum OX=4081 GN=ACO3 PE=2 SV=1_10_Asp-N Endopeptidase_102_21_2331.61288_5.53_4_aLP_18_6_637.69328_7.2
NHGIPT
>sp|P10967|ACCH3_SOLLC 1-aminocyclopropane-1-carboxylate oxidase homolog OS=Solanum lycopersicum OX=4081 GN=ACO3 PE=2 SV=1_10_Asp-N Endopeptidase_102_21_2331.61288_5.53_5_aLP_19_1_105.09348_5.46
S
>sp|P10967|ACCH3_SOLLC 1-aminocyclopropane-1-carboxylate oxidase homolog OS=Solanum lycopersicum OX=4081 GN=ACO3 PE=2 SV=1_10_Asp-N Endopeptidase_102_21_2331.61288_5.53_6_aLP_20_1_117.14788_5.46
V
>sp|P10967|ACCH3_SOLLC 1-aminocyclopropane-1-carboxylate oxidase homolog OS=Solanum lycopersicum OX=4081 GN=ACO3 PE=2 SV=1_10_Asp-N Endopeptidase_102_21_2331.61288_5.53_7_aLP_21_1_131.17468_5.46
L
>sp|P10967|ACCH3_SOLLC 1-aminocyclopropane-1-carboxylate oxidase homolog OS=Solanum lycopersicum OX=4081 GN=ACO3 PE=2 SV=1_11_Asp-N Endopeptidase_115_13_1625.76118_6.28_0_aLP_3_3_390.39648_5.98
DRT
>sp|P10967|ACCH3_SOLLC 1-aminocyclopropane-1-carboxylate oxidase homolog OS=Solanum lycopersicum OX=4081 GN=ACO3 PE=2 SV=1_11_Asp-N Endopeptidase_115_13_1625.76118_6.28_1_aLP_7_4_417.46238_5.46
LQGT
>sp|P10967|ACCH3_SOLLC 1-aminocyclopropane-1-carboxylate oxidase homolog OS=Solanum lycopersicum OX=4081 GN=ACO3 PE=2 SV=1_11_Asp-N Endopeptidase_115_13_1625.76118_6.28_2_aLP_13_6_853.93288_6.23
RQFFEQ
>sp|P10967|ACCH3_SOLLC 1-aminocyclopropane-1-carboxylate oxidase homolog OS=Solanum lycopersicum OX=4081 GN=ACO3 PE=2 SV=1_12_Asp-N Endopeptidase_126_11_1443.57928_7.73_0_aLP_4_4_475.45578_3.38
DNEV
>sp|P10967|ACCH3_SOLLC 1-aminocyclopropane-1-carboxylate oxidase homolog OS=Solanum lycopersicum OX=4081 GN=ACO3 PE=2 SV=1_12_Asp-N Endopeptidase_126_11_1443.57928_7.73_1_aLP_10_6_829.95128_8.25
KKQYYT
>sp|P10967|ACCH3_SOLLC 1-aminocyclopropane-1-carboxylate oxidase homolog OS=Solanum lycopersicum OX=4081 GN=ACO3 PE=2 SV=1_12_Asp-N Endopeptidase_126_11_1443.57928_7.73_2_aLP_11_1_174.20278_9.71
R
>sp|P10967|ACCH3_SOLLC 1-aminocyclopropane-1-carboxylate oxidase homolog OS=Solanum lycopersicum OX=4081 GN=ACO3 PE=2 SV=1_13_Asp-N Endopeptidase_138_12_1338.52368_7.76_0_aLP_2_2_234.20898_3.48
DT
>sp|P10967|ACCH3_SOLLC 1-aminocyclopropane-1-carboxylate oxidase homolog OS=Solanum lycopersicum OX=4081 GN=ACO3 PE=2 SV=1_13_Asp-N Endopeptidase_138_12_1338.52368_7.76_1_aLP_3_1_89.09408_5.46
A
>sp|P10967|ACCH3_SOLLC 1-aminocyclopropane-1-carboxylate oxidase homolog OS=Solanum lycopersicum OX=4081 GN=ACO3 PE=2 SV=1_13_Asp-N Endopeptidase_138_12_1338.52368_7.76_2_aLP_6_3_373.49608_8.4
KKV
>sp|P10967|ACCH3_SOLLC 1-aminocyclopropane-1-carboxylate oxidase homolog OS=Solanum lycopersicum OX=4081 GN=ACO3 PE=2 SV=1_13_Asp-N Endopeptidase_138_12_1338.52368_7.76_3_aLP_7_1_117.14788_5.46
V
>sp|P10967|ACCH3_SOLLC 1-aminocyclopropane-1-carboxylate oxidase homolog OS=Solanum lycopersicum OX=4081 GN=ACO3 PE=2 SV=1_13_Asp-N Endopeptidase_138_12_1338.52368_7.76_4_aLP_9_2_282.29638_5.45
YT
>sp|P10967|ACCH3_SOLLC 1-aminocyclopropane-1-carboxylate oxidase homolog OS=Solanum lycopersicum OX=4081 GN=ACO3 PE=2 SV=1_13_Asp-N Endopeptidase_138_12_1338.52368_7.76_5_aLP_10_1_105.09348_5.46
S
>sp|P10967|ACCH3_SOLLC 1-aminocyclopropane-1-carboxylate oxidase homolog OS=Solanum lycopersicum OX=4081 GN=ACO3 PE=2 SV=1_13_Asp-N Endopeptidase_138_12_1338.52368_7.76_6_aLP_12_2_245.27848_5.46
NL
>sp|P10967|ACCH3_SOLLC 1-aminocyclopropane-1-carboxylate oxidase homolog OS=Solanum lycopersicum OX=4081 GN=ACO3 PE=2 SV=1_14_Asp-N Endopeptidase_151_13_1479.65558_7.99_0_aLP_5_5_624.69158_5.87
DLYKS
>sp|P10967|ACCH3_SOLLC 1-aminocyclopropane-1-carboxylate oxidase homolog OS=Solanum lycopersicum OX=4081 GN=ACO3 PE=2 SV=1_14_Asp-N Endopeptidase_151_13_1479.65558_7.99_1_aLP_6_1_105.09348_5.46
S
>sp|P10967|ACCH3_SOLLC 1-aminocyclopropane-1-carboxylate oxidase homolog OS=Solanum lycopersicum OX=4081 GN=ACO3 PE=2 SV=1_14_Asp-N Endopeptidase_151_13_1479.65558_7.99_2_aLP_7_1_117.14788_5.46
V
>sp|P10967|ACCH3_SOLLC 1-aminocyclopropane-1-carboxylate oxidase homolog OS=Solanum lycopersicum OX=4081 GN=ACO3 PE=2 SV=1_14_Asp-N Endopeptidase_151_13_1479.65558_7.99_3_aLP_9_2_186.21078_5.46
PA
>sp|P10967|ACCH3_SOLLC 1-aminocyclopropane-1-carboxylate oxidase homolog OS=Solanum lycopersicum OX=4081 GN=ACO3 PE=2 SV=1_14_Asp-N Endopeptidase_151_13_1479.65558_7.99_4_aLP_10_1_89.09408_5.46
A
>sp|P10967|ACCH3_SOLLC 1-aminocyclopropane-1-carboxylate oxidase homolog OS=Solanum lycopersicum OX=4081 GN=ACO3 PE=2 SV=1_14_Asp-N Endopeptidase_151_13_1479.65558_7.99_5_aLP_11_1_105.09348_5.46
S
>sp|P10967|ACCH3_SOLLC 1-aminocyclopropane-1-carboxylate oxidase homolog OS=Solanum lycopersicum OX=4081 GN=ACO3 PE=2 SV=1_14_Asp-N Endopeptidase_151_13_1479.65558_7.99_6_aLP_13_2_360.41598_9.71
WR
>sp|P10967|ACCH3_SOLLC 1-aminocyclopropane-1-carboxylate oxidase homolog OS=Solanum lycopersicum OX=4081 GN=ACO3 PE=2 SV=1_15_Asp-N Endopeptidase_177_26_2871.28718_3.33_0_aLP_2_2_234.20898_3.48
DT
>sp|P10967|ACCH3_SOLLC 1-aminocyclopropane-1-carboxylate oxidase homolog OS=Solanum lycopersicum OX=4081 GN=ACO3 PE=2 SV=1_15_Asp-N Endopeptidase_177_26_2871.28718_3.33_1_aLP_8_6_746.93748_5.45
IFCYMA
>sp|P10967|ACCH3_SOLLC 1-aminocyclopropane-1-carboxylate oxidase homolog OS=Solanum lycopersicum OX=4081 GN=ACO3 PE=2 SV=1_15_Asp-N Endopeptidase_177_26_2871.28718_3.33_2_aLP_13_5_510.54738_5.46
PNPPS
>sp|P10967|ACCH3_SOLLC 1-aminocyclopropane-1-carboxylate oxidase homolog OS=Solanum lycopersicum OX=4081 GN=ACO3 PE=2 SV=1_15_Asp-N Endopeptidase_177_26_2871.28718_3.33_3_aLP_19_6_733.81928_3.74
LQEFPT
>sp|P10967|ACCH3_SOLLC 1-aminocyclopropane-1-carboxylate oxidase homolog OS=Solanum lycopersicum OX=4081 GN=ACO3 PE=2 SV=1_15_Asp-N Endopeptidase_177_26_2871.28718_3.33_4_aLP_24_5_491.51638_3.74
PCGES
>sp|P10967|ACCH3_SOLLC 1-aminocyclopropane-1-carboxylate oxidase homolog OS=Solanum lycopersicum OX=4081 GN=ACO3 PE=2 SV=1_15_Asp-N Endopeptidase_177_26_2871.28718_3.33_5_aLP_26_2_244.33408_5.46
LI
>sp|P10967|ACCH3_SOLLC 1-aminocyclopropane-1-carboxylate oxidase homolog OS=Solanum lycopersicum OX=4081 GN=ACO3 PE=2 SV=1_16_Asp-N Endopeptidase_181_4_495.53278_5.87_0_aLP_3_3_367.35868_3.48
DFS
>sp|P10967|ACCH3_SOLLC 1-aminocyclopropane-1-carboxylate oxidase homolog OS=Solanum lycopersicum OX=4081 GN=ACO3 PE=2 SV=1_16_Asp-N Endopeptidase_181_4_495.53278_5.87_1_aLP_4_1_146.18938_8.06
K
>sp|P10967|ACCH3_SOLLC 1-aminocyclopropane-1-carboxylate oxidase homolog OS=Solanum lycopersicum OX=4081 GN=ACO3 PE=2 SV=1_17_Asp-N Endopeptidase_200_19_2045.44708_4.67_0_aLP_2_2_232.23648_3.48
DV
>sp|P10967|ACCH3_SOLLC 1-aminocyclopropane-1-carboxylate oxidase homolog OS=Solanum lycopersicum OX=4081 GN=ACO3 PE=2 SV=1_17_Asp-N Endopeptidase_200_19_2045.44708_4.67_1_aLP_8_6_692.85648_8.4
KKLGFT
>sp|P10967|ACCH3_SOLLC 1-aminocyclopropane-1-carboxylate oxidase homolog OS=Solanum lycopersicum OX=4081 GN=ACO3 PE=2 SV=1_17_Asp-N Endopeptidase_200_19_2045.44708_4.67_2_aLP_14_6_686.84658_3.74
LLELLS
>sp|P10967|ACCH3_SOLLC 1-aminocyclopropane-1-carboxylate oxidase homolog OS=Solanum lycopersicum OX=4081 GN=ACO3 PE=2 SV=1_17_Asp-N Endopeptidase_200_19_2045.44708_4.67_3_aLP_19_5_487.55338_3.74
EGLGL
>sp|P10967|ACCH3_SOLLC 1-aminocyclopropane-1-carboxylate oxidase homolog OS=Solanum lycopersicum OX=4081 GN=ACO3 PE=2 SV=1_18_Asp-N Endopeptidase_206_6_780.87908_7.99_0_aLP_3_3_376.36958_5.98
DRS
>sp|P10967|ACCH3_SOLLC 1-aminocyclopropane-1-carboxylate oxidase homolog OS=Solanum lycopersicum OX=4081 GN=ACO3 PE=2 SV=1_18_Asp-N Endopeptidase_206_6_780.87908_7.99_1_aLP_6_3_422.52478_8.0
YLK
>sp|P10967|ACCH3_SOLLC 1-aminocyclopropane-1-carboxylate oxidase homolog OS=Solanum lycopersicum OX=4081 GN=ACO3 PE=2 SV=1_19_Asp-N Endopeptidase_209_3_427.47248_3.48_0_aLP_0_3_427.47248_3.48
DYM
>sp|P10967|ACCH3_SOLLC 1-aminocyclopropane-1-carboxylate oxidase homolog OS=Solanum lycopersicum OX=4081 GN=ACO3 PE=2 SV=1_20_Asp-N Endopeptidase_237_28_3246.71018_5.38_0_aLP_8_8_971.11338_5.22
DCFHLFCS
>sp|P10967|ACCH3_SOLLC 1-aminocyclopropane-1-carboxylate oxidase homolog OS=Solanum lycopersicum OX=4081 GN=ACO3 PE=2 SV=1_20_Asp-N Endopeptidase_237_28_3246.71018_5.38_1_aLP_21_13_1524.72618_3.74
CNYYPPCPQPELT
>sp|P10967|ACCH3_SOLLC 1-aminocyclopropane-1-carboxylate oxidase homolog OS=Solanum lycopersicum OX=4081 GN=ACO3 PE=2 SV=1_20_Asp-N Endopeptidase_237_28_3246.71018_5.38_2_aLP_24_3_307.36488_5.46
MGT
>sp|P10967|ACCH3_SOLLC 1-aminocyclopropane-1-carboxylate oxidase homolog OS=Solanum lycopersicum OX=4081 GN=ACO3 PE=2 SV=1_20_Asp-N Endopeptidase_237_28_3246.71018_5.38_3_aLP_28_4_497.55158_7.2
IQHT
>sp|P10967|ACCH3_SOLLC 1-aminocyclopropane-1-carboxylate oxidase homolog OS=Solanum lycopersicum OX=4081 GN=ACO3 PE=2 SV=1_21_Asp-N Endopeptidase_247_10_1118.33838_3.48_0_aLP_5_5_549.62438_3.48
DIGFV
>sp|P10967|ACCH3_SOLLC 1-aminocyclopropane-1-carboxylate oxidase homolog OS=Solanum lycopersicum OX=4081 GN=ACO3 PE=2 SV=1_21_Asp-N Endopeptidase_247_10_1118.33838_3.48_1_aLP_6_1_119.12038_5.46
T
>sp|P10967|ACCH3_SOLLC 1-aminocyclopropane-1-carboxylate oxidase homolog OS=Solanum lycopersicum OX=4081 GN=ACO3 PE=2 SV=1_21_Asp-N Endopeptidase_247_10_1118.33838_3.48_2_aLP_10_4_485.62418_5.46
ILLQ
>sp|P10967|ACCH3_SOLLC 1-aminocyclopropane-1-carboxylate oxidase homolog OS=Solanum lycopersicum OX=4081 GN=ACO3 PE=2 SV=1_22_Asp-N Endopeptidase_248_1_133.10388_3.48_0_aLP_0_1_133.10388_3.48
D
>sp|P10967|ACCH3_SOLLC 1-aminocyclopropane-1-carboxylate oxidase homolog OS=Solanum lycopersicum OX=4081 GN=ACO3 PE=2 SV=1_23_Asp-N Endopeptidase_262_14_1633.84488_6.42_0_aLP_7_7_718.82298_3.48
DMGGLQV
>sp|P10967|ACCH3_SOLLC 1-aminocyclopropane-1-carboxylate oxidase homolog OS=Solanum lycopersicum OX=4081 GN=ACO3 PE=2 SV=1_23_Asp-N Endopeptidase_262_14_1633.84488_6.42_1_aLP_14_7_933.03718_7.38
LHQNHWV
>sp|P10967|ACCH3_SOLLC 1-aminocyclopropane-1-carboxylate oxidase homolog OS=Solanum lycopersicum OX=4081 GN=ACO3 PE=2 SV=1_24_Asp-N Endopeptidase_276_14_1364.56148_3.48_0_aLP_2_2_232.23648_3.48
DV
>sp|P10967|ACCH3_SOLLC 1-aminocyclopropane-1-carboxylate oxidase homolog OS=Solanum lycopersicum OX=4081 GN=ACO3 PE=2 SV=1_24_Asp-N Endopeptidase_276_14_1364.56148_3.48_1_aLP_5_3_313.35378_5.46
PPT
>sp|P10967|ACCH3_SOLLC 1-aminocyclopropane-1-carboxylate oxidase homolog OS=Solanum lycopersicum OX=4081 GN=ACO3 PE=2 SV=1_24_Asp-N Endopeptidase_276_14_1364.56148_3.48_2_aLP_8_3_259.26208_5.46
PGS
>sp|P10967|ACCH3_SOLLC 1-aminocyclopropane-1-carboxylate oxidase homolog OS=Solanum lycopersicum OX=4081 GN=ACO3 PE=2 SV=1_24_Asp-N Endopeptidase_276_14_1364.56148_3.48_3_aLP_10_2_230.30728_5.46
LV
>sp|P10967|ACCH3_SOLLC 1-aminocyclopropane-1-carboxylate oxidase homolog OS=Solanum lycopersicum OX=4081 GN=ACO3 PE=2 SV=1_24_Asp-N Endopeptidase_276_14_1364.56148_3.48_4_aLP_11_1_117.14788_5.46
V
>sp|P10967|ACCH3_SOLLC 1-aminocyclopropane-1-carboxylate oxidase homolog OS=Solanum lycopersicum OX=4081 GN=ACO3 PE=2 SV=1_24_Asp-N Endopeptidase_276_14_1364.56148_3.48_5_aLP_14_3_302.33038_5.46
NIG
>sp|P10967|ACCH3_SOLLC 1-aminocyclopropane-1-carboxylate oxidase homolog OS=Solanum lycopersicum OX=4081 GN=ACO3 PE=2 SV=1_25_Asp-N Endopeptidase_284_8_949.07138_3.48_0_aLP_7_7_834.96758_3.48
DFLQLLS
>sp|P10967|ACCH3_SOLLC 1-aminocyclopropane-1-carboxylate oxidase homolog OS=Solanum lycopersicum OX=4081 GN=ACO3 PE=2 SV=1_25_Asp-N Endopeptidase_284_8_949.07138_3.48_1_aLP_8_1_132.11908_5.46
N
>sp|P10967|ACCH3_SOLLC 1-aminocyclopropane-1-carboxylate oxidase homolog OS=Solanum lycopersicum OX=4081 GN=ACO3 PE=2 SV=1_26_Asp-N Endopeptidase_329_45_5055.66578_5.8_0_aLP_5_5_624.69158_5.87
DKYLS
>sp|P10967|ACCH3_SOLLC 1-aminocyclopropane-1-carboxylate oxidase homolog OS=Solanum lycopersicum OX=4081 GN=ACO3 PE=2 SV=1_26_Asp-N Endopeptidase_329_45_5055.66578_5.8_1_aLP_6_1_117.14788_5.46
V
>sp|P10967|ACCH3_SOLLC 1-aminocyclopropane-1-carboxylate oxidase homolog OS=Solanum lycopersicum OX=4081 GN=ACO3 PE=2 SV=1_26_Asp-N Endopeptidase_329_45_5055.66578_5.8_2_aLP_10_4_511.53818_7.2
EHRA
>sp|P10967|ACCH3_SOLLC 1-aminocyclopropane-1-carboxylate oxidase homolog OS=Solanum lycopersicum OX=4081 GN=ACO3 PE=2 SV=1_26_Asp-N Endopeptidase_329_45_5055.66578_5.8_3_aLP_12_2_218.25288_5.46
IS
>sp|P10967|ACCH3_SOLLC 1-aminocyclopropane-1-carboxylate oxidase homolog OS=Solanum lycopersicum OX=4081 GN=ACO3 PE=2 SV=1_26_Asp-N Endopeptidase_329_45_5055.66578_5.8_4_aLP_15_3_345.35548_5.46
NNV
>sp|P10967|ACCH3_SOLLC 1-aminocyclopropane-1-carboxylate oxidase homolog OS=Solanum lycopersicum OX=4081 GN=ACO3 PE=2 SV=1_26_Asp-N Endopeptidase_329_45_5055.66578_5.8_5_aLP_17_2_162.14538_5.46
GS
>sp|P10967|ACCH3_SOLLC 1-aminocyclopropane-1-carboxylate oxidase homolog OS=Solanum lycopersicum OX=4081 GN=ACO3 PE=2 SV=1_26_Asp-N Endopeptidase_329_45_5055.66578_5.8_6_aLP_20_3_392.47358_9.71
RMS
>sp|P10967|ACCH3_SOLLC 1-aminocyclopropane-1-carboxylate oxidase homolog OS=Solanum lycopersicum OX=4081 GN=ACO3 PE=2 SV=1_26_Asp-N Endopeptidase_329_45_5055.66578_5.8_7_aLP_22_2_232.27978_5.46
IT
>sp|P10967|ACCH3_SOLLC 1-aminocyclopropane-1-carboxylate oxidase homolog OS=Solanum lycopersicum OX=4081 GN=ACO3 PE=2 SV=1_26_Asp-N Endopeptidase_329_45_5055.66578_5.8_8_aLP_28_6_688.75288_3.74
CFFGES
>sp|P10967|ACCH3_SOLLC 1-aminocyclopropane-1-carboxylate oxidase homolog OS=Solanum lycopersicum OX=4081 GN=ACO3 PE=2 SV=1_26_Asp-N Endopeptidase_329_45_5055.66578_5.8_9_aLP_32_4_493.51688_5.45
PYQS
>sp|P10967|ACCH3_SOLLC 1-aminocyclopropane-1-carboxylate oxidase homolog OS=Solanum lycopersicum OX=4081 GN=ACO3 PE=2 SV=1_26_Asp-N Endopeptidase_329_45_5055.66578_5.8_10_aLP_33_1_105.09348_5.46
S
>sp|P10967|ACCH3_SOLLC 1-aminocyclopropane-1-carboxylate oxidase homolog OS=Solanum lycopersicum OX=4081 GN=ACO3 PE=2 SV=1_26_Asp-N Endopeptidase_329_45_5055.66578_5.8_11_aLP_40_7_790.95788_8.0
KLYGPIT
>sp|P10967|ACCH3_SOLLC 1-aminocyclopropane-1-carboxylate oxidase homolog OS=Solanum lycopersicum OX=4081 GN=ACO3 PE=2 SV=1_26_Asp-N Endopeptidase_329_45_5055.66578_5.8_12_aLP_44_4_460.52778_3.74
ELLS
>sp|P10967|ACCH3_SOLLC 1-aminocyclopropane-1-carboxylate oxidase homolog OS=Solanum lycopersicum OX=4081 GN=ACO3 PE=2 SV=1_26_Asp-N Endopeptidase_329_45_5055.66578_5.8_13_aLP_45_1_147.13078_3.74
E
>sp|P10967|ACCH3_SOLLC 1-aminocyclopropane-1-carboxylate oxidase homolog OS=Solanum lycopersicum OX=4081 GN=ACO3 PE=2 SV=1_27_Asp-N Endopeptidase_341_12_1389.57438_8.32_0_aLP_8_8_960.05748_7.99
DNPPKYRA
>sp|P10967|ACCH3_SOLLC 1-aminocyclopropane-1-carboxylate oxidase homolog OS=Solanum lycopersicum OX=4081 GN=ACO3 PE=2 SV=1_27_Asp-N Endopeptidase_341_12_1389.57438_8.32_1_aLP_9_1_119.12038_5.46
T
>sp|P10967|ACCH3_SOLLC 1-aminocyclopropane-1-carboxylate oxidase homolog OS=Solanum lycopersicum OX=4081 GN=ACO3 PE=2 SV=1_27_Asp-N Endopeptidase_341_12_1389.57438_8.32_2_aLP_10_1_119.12038_5.46
T
>sp|P10967|ACCH3_SOLLC 1-aminocyclopropane-1-carboxylate oxidase homolog OS=Solanum lycopersicum OX=4081 GN=ACO3 PE=2 SV=1_27_Asp-N Endopeptidase_341_12_1389.57438_8.32_3_aLP_11_1_117.14788_5.46
V
>sp|P10967|ACCH3_SOLLC 1-aminocyclopropane-1-carboxylate oxidase homolog OS=Solanum lycopersicum OX=4081 GN=ACO3 PE=2 SV=1_27_Asp-N Endopeptidase_341_12_1389.57438_8.32_4_aLP_12_1_146.18938_8.06
K
>sp|P10967|ACCH3_SOLLC 1-aminocyclopropane-1-carboxylate oxidase homolog OS=Solanum lycopersicum OX=4081 GN=ACO3 PE=2 SV=1_28_Asp-N Endopeptidase_352_11_1312.40738_7.35_0_aLP_3_3_371.35008_5.22
DHT
>sp|P10967|ACCH3_SOLLC 1-aminocyclopropane-1-carboxylate oxidase homolog OS=Solanum lycopersicum OX=4081 GN=ACO3 PE=2 SV=1_28_Asp-N Endopeptidase_352_11_1312.40738_7.35_1_aLP_4_1_105.09348_5.46
S
>sp|P10967|ACCH3_SOLLC 1-aminocyclopropane-1-carboxylate oxidase homolog OS=Solanum lycopersicum OX=4081 GN=ACO3 PE=2 SV=1_28_Asp-N Endopeptidase_352_11_1312.40738_7.35_2_aLP_11_7_871.99438_8.57
YLHNRGL
>sp|P10967|ACCH3_SOLLC 1-aminocyclopropane-1-carboxylate oxidase homolog OS=Solanum lycopersicum OX=4081 GN=ACO3 PE=2 SV=1_29_Asp-N Endopeptidase_363_11_1210.35248_7.99_0_aLP_3_3_291.26088_3.48
DGT
>sp|P10967|ACCH3_SOLLC 1-aminocyclopropane-1-carboxylate oxidase homolog OS=Solanum lycopersicum OX=4081 GN=ACO3 PE=2 SV=1_29_Asp-N Endopeptidase_363_11_1210.35248_7.99_1_aLP_4_1_105.09348_5.46
S
>sp|P10967|ACCH3_SOLLC 1-aminocyclopropane-1-carboxylate oxidase homolog OS=Solanum lycopersicum OX=4081 GN=ACO3 PE=2 SV=1_29_Asp-N Endopeptidase_363_11_1210.35248_7.99_2_aLP_5_1_89.09408_5.46
A
>sp|P10967|ACCH3_SOLLC 1-aminocyclopropane-1-carboxylate oxidase homolog OS=Solanum lycopersicum OX=4081 GN=ACO3 PE=2 SV=1_29_Asp-N Endopeptidase_363_11_1210.35248_7.99_3_aLP_7_2_218.25288_5.46
LS
>sp|P10967|ACCH3_SOLLC 1-aminocyclopropane-1-carboxylate oxidase homolog OS=Solanum lycopersicum OX=4081 GN=ACO3 PE=2 SV=1_29_Asp-N Endopeptidase_363_11_1210.35248_7.99_4_aLP_11_4_578.71228_8.8
RYKI
>sp|Q43779|SODC2_SOLLC Superoxide dismutase [Cu-Zn] 2 OS=Solanum lycopersicum OX=4081 GN=SODCC.5 PE=3 SV=3_0_Asp-N Endopeptidase_22_22_2251.62338_6.13_0_aLP_2_2_248.34048_5.46
MV
>sp|Q43779|SODC2_SOLLC Superoxide dismutase [Cu-Zn] 2 OS=Solanum lycopersicum OX=4081 GN=SODCC.5 PE=3 SV=3_0_Asp-N Endopeptidase_22_22_2251.62338_6.13_1_aLP_4_2_217.26818_8.06
KA
>sp|Q43779|SODC2_SOLLC Superoxide dismutase [Cu-Zn] 2 OS=Solanum lycopersicum OX=4081 GN=SODCC.5 PE=3 SV=3_0_Asp-N Endopeptidase_22_22_2251.62338_6.13_2_aLP_5_1_117.14788_5.46
V
>sp|Q43779|SODC2_SOLLC Superoxide dismutase [Cu-Zn] 2 OS=Solanum lycopersicum OX=4081 GN=SODCC.5 PE=3 SV=3_0_Asp-N Endopeptidase_22_22_2251.62338_6.13_3_aLP_6_1_89.09408_5.46
A
>sp|Q43779|SODC2_SOLLC Superoxide dismutase [Cu-Zn] 2 OS=Solanum lycopersicum OX=4081 GN=SODCC.5 PE=3 SV=3_0_Asp-N Endopeptidase_22_22_2251.62338_6.13_4_aLP_7_1_117.14788_5.46
V
>sp|Q43779|SODC2_SOLLC Superoxide dismutase [Cu-Zn] 2 OS=Solanum lycopersicum OX=4081 GN=SODCC.5 PE=3 SV=3_0_Asp-N Endopeptidase_22_22_2251.62338_6.13_5_aLP_10_3_332.35668_5.46
LNS
>sp|Q43779|SODC2_SOLLC Superoxide dismutase [Cu-Zn] 2 OS=Solanum lycopersicum OX=4081 GN=SODCC.5 PE=3 SV=3_0_Asp-N Endopeptidase_22_22_2251.62338_6.13_6_aLP_11_1_105.09348_5.46
S
>sp|Q43779|SODC2_SOLLC Superoxide dismutase [Cu-Zn] 2 OS=Solanum lycopersicum OX=4081 GN=SODCC.5 PE=3 SV=3_0_Asp-N Endopeptidase_22_22_2251.62338_6.13_7_aLP_14_3_303.31528_3.74
EGV
>sp|Q43779|SODC2_SOLLC Superoxide dismutase [Cu-Zn] 2 OS=Solanum lycopersicum OX=4081 GN=SODCC.5 PE=3 SV=3_0_Asp-N Endopeptidase_22_22_2251.62338_6.13_8_aLP_15_1_105.09348_5.46
S
>sp|Q43779|SODC2_SOLLC Superoxide dismutase [Cu-Zn] 2 OS=Solanum lycopersicum OX=4081 GN=SODCC.5 PE=3 SV=3_0_Asp-N Endopeptidase_22_22_2251.62338_6.13_9_aLP_17_2_176.17228_5.46
GT
>sp|Q43779|SODC2_SOLLC Superoxide dismutase [Cu-Zn] 2 OS=Solanum lycopersicum OX=4081 GN=SODCC.5 PE=3 SV=3_0_Asp-N Endopeptidase_22_22_2251.62338_6.13_10_aLP_21_4_492.61578_5.46
ILFT
>sp|Q43779|SODC2_SOLLC Superoxide dismutase [Cu-Zn] 2 OS=Solanum lycopersicum OX=4081 GN=SODCC.5 PE=3 SV=3_0_Asp-N Endopeptidase_22_22_2251.62338_6.13_11_aLP_22_1_146.14598_5.46
Q
>sp|Q43779|SODC2_SOLLC Superoxide dismutase [Cu-Zn] 2 OS=Solanum lycopersicum OX=4081 GN=SODCC.5 PE=3 SV=3_1_Asp-N Endopeptidase_50_28_2738.05788_7.35_0_aLP_3_3_261.23458_3.48
DGA
>sp|Q43779|SODC2_SOLLC Superoxide dismutase [Cu-Zn] 2 OS=Solanum lycopersicum OX=4081 GN=SODCC.5 PE=3 SV=3_1_Asp-N Endopeptidase_50_28_2738.05788_7.35_1_aLP_4_1_89.09408_5.46
A
>sp|Q43779|SODC2_SOLLC Superoxide dismutase [Cu-Zn] 2 OS=Solanum lycopersicum OX=4081 GN=SODCC.5 PE=3 SV=3_1_Asp-N Endopeptidase_50_28_2738.05788_7.35_2_aLP_6_2_216.23708_5.46
PT
>sp|Q43779|SODC2_SOLLC Superoxide dismutase [Cu-Zn] 2 OS=Solanum lycopersicum OX=4081 GN=SODCC.5 PE=3 SV=3_1_Asp-N Endopeptidase_50_28_2738.05788_7.35_3_aLP_7_1_119.12038_5.46
T
>sp|Q43779|SODC2_SOLLC Superoxide dismutase [Cu-Zn] 2 OS=Solanum lycopersicum OX=4081 GN=SODCC.5 PE=3 SV=3_1_Asp-N Endopeptidase_50_28_2738.05788_7.35_4_aLP_8_1_117.14788_5.46
V
>sp|Q43779|SODC2_SOLLC Superoxide dismutase [Cu-Zn] 2 OS=Solanum lycopersicum OX=4081 GN=SODCC.5 PE=3 SV=3_1_Asp-N Endopeptidase_50_28_2738.05788_7.35_5_aLP_13_5_503.51238_5.46
NGNIS
>sp|Q43779|SODC2_SOLLC Superoxide dismutase [Cu-Zn] 2 OS=Solanum lycopersicum OX=4081 GN=SODCC.5 PE=3 SV=3_1_Asp-N Endopeptidase_50_28_2738.05788_7.35_6_aLP_24_11_1161.37198_8.1
GLKPGLHGFHV
>sp|Q43779|SODC2_SOLLC Superoxide dismutase [Cu-Zn] 2 OS=Solanum lycopersicum OX=4081 GN=SODCC.5 PE=3 SV=3_1_Asp-N Endopeptidase_50_28_2738.05788_7.35_7_aLP_26_2_226.23518_7.2
HA
>sp|Q43779|SODC2_SOLLC Superoxide dismutase [Cu-Zn] 2 OS=Solanum lycopersicum OX=4081 GN=SODCC.5 PE=3 SV=3_1_Asp-N Endopeptidase_50_28_2738.05788_7.35_8_aLP_28_2_188.22658_5.46
LG
>sp|Q43779|SODC2_SOLLC Superoxide dismutase [Cu-Zn] 2 OS=Solanum lycopersicum OX=4081 GN=SODCC.5 PE=3 SV=3_2_Asp-N Endopeptidase_74_24_2471.61498_5.5_0_aLP_2_2_234.20898_3.48
DT
>sp|Q43779|SODC2_SOLLC Superoxide dismutase [Cu-Zn] 2 OS=Solanum lycopersicum OX=4081 GN=SODCC.5 PE=3 SV=3_2_Asp-N Endopeptidase_74_24_2471.61498_5.5_1_aLP_3_1_119.12038_5.46
T
>sp|Q43779|SODC2_SOLLC Superoxide dismutase [Cu-Zn] 2 OS=Solanum lycopersicum OX=4081 GN=SODCC.5 PE=3 SV=3_2_Asp-N Endopeptidase_74_24_2471.61498_5.5_2_aLP_8_5_510.58058_5.46
NGCMS
>sp|Q43779|SODC2_SOLLC Superoxide dismutase [Cu-Zn] 2 OS=Solanum lycopersicum OX=4081 GN=SODCC.5 PE=3 SV=3_2_Asp-N Endopeptidase_74_24_2471.61498_5.5_3_aLP_9_1_119.12038_5.46
T
>sp|Q43779|SODC2_SOLLC Superoxide dismutase [Cu-Zn] 2 OS=Solanum lycopersicum OX=4081 GN=SODCC.5 PE=3 SV=3_2_Asp-N Endopeptidase_74_24_2471.61498_5.5_4_aLP_16_7_754.80028_7.17
GPHYNPA
>sp|Q43779|SODC2_SOLLC Superoxide dismutase [Cu-Zn] 2 OS=Solanum lycopersicum OX=4081 GN=SODCC.5 PE=3 SV=3_2_Asp-N Endopeptidase_74_24_2471.61498_5.5_5_aLP_22_6_597.62858_7.08
GKEHGA
>sp|Q43779|SODC2_SOLLC Superoxide dismutase [Cu-Zn] 2 OS=Solanum lycopersicum OX=4081 GN=SODCC.5 PE=3 SV=3_2_Asp-N Endopeptidase_74_24_2471.61498_5.5_6_aLP_24_2_244.24748_3.74
PE
>sp|Q43779|SODC2_SOLLC Superoxide dismutase [Cu-Zn] 2 OS=Solanum lycopersicum OX=4081 GN=SODCC.5 PE=3 SV=3_3_Asp-N Endopeptidase_81_7_782.81128_5.53_0_aLP_3_3_361.35198_3.38
DEV
>sp|Q43779|SODC2_SOLLC Superoxide dismutase [Cu-Zn] 2 OS=Solanum lycopersicum OX=4081 GN=SODCC.5 PE=3 SV=3_3_Asp-N Endopeptidase_81_7_782.81128_5.53_1_aLP_6_3_382.42268_9.73
RHA
>sp|Q43779|SODC2_SOLLC Superoxide dismutase [Cu-Zn] 2 OS=Solanum lycopersicum OX=4081 GN=SODCC.5 PE=3 SV=3_3_Asp-N Endopeptidase_81_7_782.81128_5.53_2_aLP_7_1_75.06718_5.46
G
>sp|Q43779|SODC2_SOLLC Superoxide dismutase [Cu-Zn] 2 OS=Solanum lycopersicum OX=4081 GN=SODCC.5 PE=3 SV=3_4_Asp-N Endopeptidase_90_9_916.98348_3.38_0_aLP_6_6_631.68348_3.48
DLGNIT
>sp|Q43779|SODC2_SOLLC Superoxide dismutase [Cu-Zn] 2 OS=Solanum lycopersicum OX=4081 GN=SODCC.5 PE=3 SV=3_4_Asp-N Endopeptidase_90_9_916.98348_3.38_1_aLP_7_1_117.14788_5.46
V
>sp|Q43779|SODC2_SOLLC Superoxide dismutase [Cu-Zn] 2 OS=Solanum lycopersicum OX=4081 GN=SODCC.5 PE=3 SV=3_4_Asp-N Endopeptidase_90_9_916.98348_3.38_2_aLP_9_2_204.18268_3.74
GE
>sp|Q43779|SODC2_SOLLC Superoxide dismutase [Cu-Zn] 2 OS=Solanum lycopersicum OX=4081 GN=SODCC.5 PE=3 SV=3_5_Asp-N Endopeptidase_99_9_911.96408_3.48_0_aLP_3_3_291.26088_3.48
DGT
>sp|Q43779|SODC2_SOLLC Superoxide dismutase [Cu-Zn] 2 OS=Solanum lycopersicum OX=4081 GN=SODCC.5 PE=3 SV=3_5_Asp-N Endopeptidase_99_9_911.96408_3.48_1_aLP_4_1_89.09408_5.46
A
>sp|Q43779|SODC2_SOLLC Superoxide dismutase [Cu-Zn] 2 OS=Solanum lycopersicum OX=4081 GN=SODCC.5 PE=3 SV=3_5_Asp-N Endopeptidase_99_9_911.96408_3.48_2_aLP_5_1_105.09348_5.46
S
>sp|Q43779|SODC2_SOLLC Superoxide dismutase [Cu-Zn] 2 OS=Solanum lycopersicum OX=4081 GN=SODCC.5 PE=3 SV=3_5_Asp-N Endopeptidase_99_9_911.96408_3.48_3_aLP_7_2_266.29698_5.46
FT
>sp|Q43779|SODC2_SOLLC Superoxide dismutase [Cu-Zn] 2 OS=Solanum lycopersicum OX=4081 GN=SODCC.5 PE=3 SV=3_5_Asp-N Endopeptidase_99_9_911.96408_3.48_4_aLP_9_2_232.27978_5.46
IT
>sp|Q43779|SODC2_SOLLC Superoxide dismutase [Cu-Zn] 2 OS=Solanum lycopersicum OX=4081 GN=SODCC.5 PE=3 SV=3_6_Asp-N Endopeptidase_120_21_2199.58148_8.07_0_aLP_7_7_813.94928_5.87
DKQIPLT
>sp|Q43779|SODC2_SOLLC Superoxide dismutase [Cu-Zn] 2 OS=Solanum lycopersicum OX=4081 GN=SODCC.5 PE=3 SV=3_6_Asp-N Endopeptidase_120_21_2199.58148_8.07_1_aLP_11_4_387.39278_5.46
GPQS
>sp|Q43779|SODC2_SOLLC Superoxide dismutase [Cu-Zn] 2 OS=Solanum lycopersicum OX=4081 GN=SODCC.5 PE=3 SV=3_6_Asp-N Endopeptidase_120_21_2199.58148_8.07_2_aLP_16_5_528.65228_9.71
IIGRA
>sp|Q43779|SODC2_SOLLC Superoxide dismutase [Cu-Zn] 2 OS=Solanum lycopersicum OX=4081 GN=SODCC.5 PE=3 SV=3_6_Asp-N Endopeptidase_120_21_2199.58148_8.07_3_aLP_17_1_117.14788_5.46
V
>sp|Q43779|SODC2_SOLLC Superoxide dismutase [Cu-Zn] 2 OS=Solanum lycopersicum OX=4081 GN=SODCC.5 PE=3 SV=3_6_Asp-N Endopeptidase_120_21_2199.58148_8.07_4_aLP_18_1_117.14788_5.46
V
>sp|Q43779|SODC2_SOLLC Superoxide dismutase [Cu-Zn] 2 OS=Solanum lycopersicum OX=4081 GN=SODCC.5 PE=3 SV=3_6_Asp-N Endopeptidase_120_21_2199.58148_8.07_5_aLP_19_1_117.14788_5.46
V
>sp|Q43779|SODC2_SOLLC Superoxide dismutase [Cu-Zn] 2 OS=Solanum lycopersicum OX=4081 GN=SODCC.5 PE=3 SV=3_6_Asp-N Endopeptidase_120_21_2199.58148_8.07_6_aLP_21_2_226.23518_7.2
HA
>sp|Q43779|SODC2_SOLLC Superoxide dismutase [Cu-Zn] 2 OS=Solanum lycopersicum OX=4081 GN=SODCC.5 PE=3 SV=3_7_Asp-N Endopeptidase_122_2_230.22058_3.48_0_aLP_0_2_230.22058_3.48
DP
>sp|Q43779|SODC2_SOLLC Superoxide dismutase [Cu-Zn] 2 OS=Solanum lycopersicum OX=4081 GN=SODCC.5 PE=3 SV=3_8_Asp-N Endopeptidase_123_1_133.10388_3.48_0_aLP_0_1_133.10388_3.48
D
>sp|Q43779|SODC2_SOLLC Superoxide dismutase [Cu-Zn] 2 OS=Solanum lycopersicum OX=4081 GN=SODCC.5 PE=3 SV=3_9_Asp-N Endopeptidase_152_29_2767.11208_7.8_0_aLP_10_10_1012.08728_5.53
DLGKGGHELS
>sp|Q43779|SODC2_SOLLC Superoxide dismutase [Cu-Zn] 2 OS=Solanum lycopersicum OX=4081 GN=SODCC.5 PE=3 SV=3_9_Asp-N Endopeptidase_152_29_2767.11208_7.8_1_aLP_12_2_233.26758_8.06
KS
>sp|Q43779|SODC2_SOLLC Superoxide dismutase [Cu-Zn] 2 OS=Solanum lycopersicum OX=4081 GN=SODCC.5 PE=3 SV=3_9_Asp-N Endopeptidase_152_29_2767.11208_7.8_2_aLP_13_1_119.12038_5.46
T
>sp|Q43779|SODC2_SOLLC Superoxide dismutase [Cu-Zn] 2 OS=Solanum lycopersicum OX=4081 GN=SODCC.5 PE=3 SV=3_9_Asp-N Endopeptidase_152_29_2767.11208_7.8_3_aLP_16_3_260.24978_5.46
GNA
>sp|Q43779|SODC2_SOLLC Superoxide dismutase [Cu-Zn] 2 OS=Solanum lycopersicum OX=4081 GN=SODCC.5 PE=3 SV=3_9_Asp-N Endopeptidase_152_29_2767.11208_7.8_4_aLP_21_5_472.54478_9.71
GGRIA
>sp|Q43779|SODC2_SOLLC Superoxide dismutase [Cu-Zn] 2 OS=Solanum lycopersicum OX=4081 GN=SODCC.5 PE=3 SV=3_9_Asp-N Endopeptidase_152_29_2767.11208_7.8_5_aLP_29_8_759.91868_5.46
CGIIGLQG
>sp|P30221|HSP11_SOLLC 17.8 kDa class I heat shock protein OS=Solanum lycopersicum OX=4081 PE=2 SV=1_0_Asp-N Endopeptidase_9_9_1033.29698_9.71_0_aLP_2_2_236.28608_5.46
MS
>sp|P30221|HSP11_SOLLC 17.8 kDa class I heat shock protein OS=Solanum lycopersicum OX=4081 PE=2 SV=1_0_Asp-N Endopeptidase_9_9_1033.29698_9.71_1_aLP_9_7_815.02618_9.71
LIPRIFG
>sp|P30221|HSP11_SOLLC 17.8 kDa class I heat shock protein OS=Solanum lycopersicum OX=4081 PE=2 SV=1_1_Asp-N Endopeptidase_17_8_985.08268_9.56_0_aLP_4_4_532.55708_9.56
DRRS
>sp|P30221|HSP11_SOLLC 17.8 kDa class I heat shock protein OS=Solanum lycopersicum OX=4081 PE=2 SV=1_1_Asp-N Endopeptidase_17_8_985.08268_9.56_1_aLP_5_1_105.09348_5.46
S
>sp|P30221|HSP11_SOLLC 17.8 kDa class I heat shock protein OS=Solanum lycopersicum OX=4081 PE=2 SV=1_1_Asp-N Endopeptidase_17_8_985.08268_9.56_2_aLP_6_1_105.09348_5.46
S
>sp|P30221|HSP11_SOLLC 17.8 kDa class I heat shock protein OS=Solanum lycopersicum OX=4081 PE=2 SV=1_1_Asp-N Endopeptidase_17_8_985.08268_9.56_3_aLP_8_2_296.38448_5.46
MF
>sp|P30221|HSP11_SOLLC 17.8 kDa class I heat shock protein OS=Solanum lycopersicum OX=4081 PE=2 SV=1_2_Asp-N Endopeptidase_22_5_577.63478_3.48_0_aLP_4_4_464.47538_3.48
DPFS
>sp|P30221|HSP11_SOLLC 17.8 kDa class I heat shock protein OS=Solanum lycopersicum OX=4081 PE=2 SV=1_2_Asp-N Endopeptidase_22_5_577.63478_3.48_1_aLP_5_1_131.17468_5.46
I
>sp|P30221|HSP11_SOLLC 17.8 kDa class I heat shock protein OS=Solanum lycopersicum OX=4081 PE=2 SV=1_3_Asp-N Endopeptidase_25_3_379.41308_3.48_0_aLP_2_2_232.23648_3.48
DV
>sp|P30221|HSP11_SOLLC 17.8 kDa class I heat shock protein OS=Solanum lycopersicum OX=4081 PE=2 SV=1_3_Asp-N Endopeptidase_25_3_379.41308_3.48_1_aLP_3_1_165.19188_5.46
F
>sp|P30221|HSP11_SOLLC 17.8 kDa class I heat shock protein OS=Solanum lycopersicum OX=4081 PE=2 SV=1_4_Asp-N Endopeptidase_49_24_2600.78388_4.67_0_aLP_10_10_1164.28298_4.29
DPFRELGFPS
>sp|P30221|HSP11_SOLLC 17.8 kDa class I heat shock protein OS=Solanum lycopersicum OX=4081 PE=2 SV=1_4_Asp-N Endopeptidase_49_24_2600.78388_4.67_1_aLP_11_1_119.12038_5.46
T
>sp|P30221|HSP11_SOLLC 17.8 kDa class I heat shock protein OS=Solanum lycopersicum OX=4081 PE=2 SV=1_4_Asp-N Endopeptidase_49_24_2600.78388_4.67_2_aLP_13_2_219.19728_5.46
NS
>sp|P30221|HSP11_SOLLC 17.8 kDa class I heat shock protein OS=Solanum lycopersicum OX=4081 PE=2 SV=1_4_Asp-N Endopeptidase_49_24_2600.78388_4.67_3_aLP_16_3_291.26088_3.74
GES
>sp|P30221|HSP11_SOLLC 17.8 kDa class I heat shock protein OS=Solanum lycopersicum OX=4081 PE=2 SV=1_4_Asp-N Endopeptidase_49_24_2600.78388_4.67_4_aLP_17_1_105.09348_5.46
S
>sp|P30221|HSP11_SOLLC 17.8 kDa class I heat shock protein OS=Solanum lycopersicum OX=4081 PE=2 SV=1_4_Asp-N Endopeptidase_49_24_2600.78388_4.67_5_aLP_18_1_89.09408_5.46
A
>sp|P30221|HSP11_SOLLC 17.8 kDa class I heat shock protein OS=Solanum lycopersicum OX=4081 PE=2 SV=1_4_Asp-N Endopeptidase_49_24_2600.78388_4.67_6_aLP_20_2_236.27068_5.46
FA
>sp|P30221|HSP11_SOLLC 17.8 kDa class I heat shock protein OS=Solanum lycopersicum OX=4081 PE=2 SV=1_4_Asp-N Endopeptidase_49_24_2600.78388_4.67_7_aLP_22_2_233.22418_5.46
NT
>sp|P30221|HSP11_SOLLC 17.8 kDa class I heat shock protein OS=Solanum lycopersicum OX=4081 PE=2 SV=1_4_Asp-N Endopeptidase_49_24_2600.78388_4.67_8_aLP_24_2_287.36218_9.71
RI
>sp|P30221|HSP11_SOLLC 17.8 kDa class I heat shock protein OS=Solanum lycopersicum OX=4081 PE=2 SV=1_5_Asp-N Endopeptidase_62_13_1611.81768_5.65_0_aLP_5_5_677.71178_4.29
DWKET
>sp|P30221|HSP11_SOLLC 17.8 kDa class I heat shock protein OS=Solanum lycopersicum OX=4081 PE=2 SV=1_5_Asp-N Endopeptidase_62_13_1611.81768_5.65_1_aLP_10_5_577.63788_5.48
PEPHV
>sp|P30221|HSP11_SOLLC 17.8 kDa class I heat shock protein OS=Solanum lycopersicum OX=4081 PE=2 SV=1_5_Asp-N Endopeptidase_62_13_1611.81768_5.65_2_aLP_13_3_392.49858_8.06
FKV
>sp|P30221|HSP11_SOLLC 17.8 kDa class I heat shock protein OS=Solanum lycopersicum OX=4081 PE=2 SV=1_6_Asp-N Endopeptidase_78_16_1841.08888_4.44_0_aLP_10_10_1127.30308_4.67
DLPGLKKEEV
>sp|P30221|HSP11_SOLLC 17.8 kDa class I heat shock protein OS=Solanum lycopersicum OX=4081 PE=2 SV=1_6_Asp-N Endopeptidase_78_16_1841.08888_4.44_1_aLP_12_2_245.32198_8.06
KV
>sp|P30221|HSP11_SOLLC 17.8 kDa class I heat shock protein OS=Solanum lycopersicum OX=4081 PE=2 SV=1_6_Asp-N Endopeptidase_78_16_1841.08888_4.44_2_aLP_14_2_246.26338_3.74
EV
>sp|P30221|HSP11_SOLLC 17.8 kDa class I heat shock protein OS=Solanum lycopersicum OX=4081 PE=2 SV=1_6_Asp-N Endopeptidase_78_16_1841.08888_4.44_3_aLP_16_2_276.24628_3.56
EE
>sp|P30221|HSP11_SOLLC 17.8 kDa class I heat shock protein OS=Solanum lycopersicum OX=4081 PE=2 SV=1_7_Asp-N Endopeptidase_93_15_1771.94808_4.89_0_aLP_3_3_388.42398_5.98
DRV
>sp|P30221|HSP11_SOLLC 17.8 kDa class I heat shock protein OS=Solanum lycopersicum OX=4081 PE=2 SV=1_7_Asp-N Endopeptidase_93_15_1771.94808_4.89_1_aLP_7_4_459.54298_5.46
LQIS
>sp|P30221|HSP11_SOLLC 17.8 kDa class I heat shock protein OS=Solanum lycopersicum OX=4081 PE=2 SV=1_7_Asp-N Endopeptidase_93_15_1771.94808_4.89_2_aLP_12_5_573.60658_6.23
GERNV
>sp|P30221|HSP11_SOLLC 17.8 kDa class I heat shock protein OS=Solanum lycopersicum OX=4081 PE=2 SV=1_7_Asp-N Endopeptidase_93_15_1771.94808_4.89_3_aLP_15_3_404.42038_4.53
EKE
>sp|P30221|HSP11_SOLLC 17.8 kDa class I heat shock protein OS=Solanum lycopersicum OX=4081 PE=2 SV=1_8_Asp-N Endopeptidase_96_3_375.38178_5.87_0_aLP_0_3_375.38178_5.87
DKN
>sp|P30221|HSP11_SOLLC 17.8 kDa class I heat shock protein OS=Solanum lycopersicum OX=4081 PE=2 SV=1_9_Asp-N Endopeptidase_121_25_3194.74698_10.89_0_aLP_9_9_1244.39358_8.07
DKWHRMERS
>sp|P30221|HSP11_SOLLC 17.8 kDa class I heat shock protein OS=Solanum lycopersicum OX=4081 PE=2 SV=1_9_Asp-N Endopeptidase_121_25_3194.74698_10.89_1_aLP_10_1_105.09348_5.46
S
>sp|P30221|HSP11_SOLLC 17.8 kDa class I heat shock protein OS=Solanum lycopersicum OX=4081 PE=2 SV=1_9_Asp-N Endopeptidase_121_25_3194.74698_10.89_2_aLP_23_13_1621.92378_11.19
GKFMRRFRLPENA
>sp|P30221|HSP11_SOLLC 17.8 kDa class I heat shock protein OS=Solanum lycopersicum OX=4081 PE=2 SV=1_9_Asp-N Endopeptidase_121_25_3194.74698_10.89_3_aLP_25_2_277.38198_8.06
KM
>sp|P30221|HSP11_SOLLC 17.8 kDa class I heat shock protein OS=Solanum lycopersicum OX=4081 PE=2 SV=1_10_Asp-N Endopeptidase_154_33_3570.11358_5.15_0_aLP_3_3_360.36718_3.48
DQV
>sp|P30221|HSP11_SOLLC 17.8 kDa class I heat shock protein OS=Solanum lycopersicum OX=4081 PE=2 SV=1_10_Asp-N Endopeptidase_154_33_3570.11358_5.15_1_aLP_5_2_217.26818_8.06
KA
>sp|P30221|HSP11_SOLLC 17.8 kDa class I heat shock protein OS=Solanum lycopersicum OX=4081 PE=2 SV=1_10_Asp-N Endopeptidase_154_33_3570.11358_5.15_2_aLP_6_1_105.09348_5.46
S
>sp|P30221|HSP11_SOLLC 17.8 kDa class I heat shock protein OS=Solanum lycopersicum OX=4081 PE=2 SV=1_10_Asp-N Endopeptidase_154_33_3570.11358_5.15_3_aLP_11_5_548.61168_3.74
MENGV
>sp|P30221|HSP11_SOLLC 17.8 kDa class I heat shock protein OS=Solanum lycopersicum OX=4081 PE=2 SV=1_10_Asp-N Endopeptidase_154_33_3570.11358_5.15_4_aLP_13_2_232.27978_5.46
LT
>sp|P30221|HSP11_SOLLC 17.8 kDa class I heat shock protein OS=Solanum lycopersicum OX=4081 PE=2 SV=1_10_Asp-N Endopeptidase_154_33_3570.11358_5.15_5_aLP_14_1_117.14788_5.46
V
>sp|P30221|HSP11_SOLLC 17.8 kDa class I heat shock protein OS=Solanum lycopersicum OX=4081 PE=2 SV=1_10_Asp-N Endopeptidase_154_33_3570.11358_5.15_6_aLP_15_1_119.12038_5.46
T
>sp|P30221|HSP11_SOLLC 17.8 kDa class I heat shock protein OS=Solanum lycopersicum OX=4081 PE=2 SV=1_10_Asp-N Endopeptidase_154_33_3570.11358_5.15_7_aLP_16_1_117.14788_5.46
V
>sp|P30221|HSP11_SOLLC 17.8 kDa class I heat shock protein OS=Solanum lycopersicum OX=4081 PE=2 SV=1_10_Asp-N Endopeptidase_154_33_3570.11358_5.15_8_aLP_21_5_600.66968_4.53
PKEEV
>sp|P30221|HSP11_SOLLC 17.8 kDa class I heat shock protein OS=Solanum lycopersicum OX=4081 PE=2 SV=1_10_Asp-N Endopeptidase_154_33_3570.11358_5.15_9_aLP_26_5_599.72828_7.79
KKPEV
>sp|P30221|HSP11_SOLLC 17.8 kDa class I heat shock protein OS=Solanum lycopersicum OX=4081 PE=2 SV=1_10_Asp-N Endopeptidase_154_33_3570.11358_5.15_10_aLP_28_2_233.26758_8.06
KS
>sp|P30221|HSP11_SOLLC 17.8 kDa class I heat shock protein OS=Solanum lycopersicum OX=4081 PE=2 SV=1_10_Asp-N Endopeptidase_154_33_3570.11358_5.15_11_aLP_32_4_460.52778_3.74
IEIS
>sp|P30221|HSP11_SOLLC 17.8 kDa class I heat shock protein OS=Solanum lycopersicum OX=4081 PE=2 SV=1_10_Asp-N Endopeptidase_154_33_3570.11358_5.15_12_aLP_33_1_75.06718_5.46
G
>sp|Q40158|MT2B_SOLLC Metallothionein-like protein type 2 B OS=Solanum lycopersicum OX=4081 GN=MTB PE=2 SV=1_0_Asp-N Endopeptidase_27_27_2568.00918_8.13_0_aLP_2_2_236.28608_5.46
MS
>sp|Q40158|MT2B_SOLLC Metallothionein-like protein type 2 B OS=Solanum lycopersicum OX=4081 GN=MTB PE=2 SV=1_0_Asp-N Endopeptidase_27_27_2568.00918_8.13_1_aLP_12_10_859.96008_5.43
CCGGNCGCGS
>sp|Q40158|MT2B_SOLLC Metallothionein-like protein type 2 B OS=Solanum lycopersicum OX=4081 GN=MTB PE=2 SV=1_0_Asp-N Endopeptidase_27_27_2568.00918_8.13_2_aLP_13_1_105.09348_5.46
S
>sp|Q40158|MT2B_SOLLC Metallothionein-like protein type 2 B OS=Solanum lycopersicum OX=4081 GN=MTB PE=2 SV=1_0_Asp-N Endopeptidase_27_27_2568.00918_8.13_3_aLP_27_14_1420.71538_8.2
CKCGNGCGGCKMYP
>sp|Q40158|MT2B_SOLLC Metallothionein-like protein type 2 B OS=Solanum lycopersicum OX=4081 GN=MTB PE=2 SV=1_1_Asp-N Endopeptidase_71_44_4519.97568_4.04_0_aLP_3_3_351.37468_3.48
DMS
>sp|Q40158|MT2B_SOLLC Metallothionein-like protein type 2 B OS=Solanum lycopersicum OX=4081 GN=MTB PE=2 SV=1_1_Asp-N Endopeptidase_71_44_4519.97568_4.04_1_aLP_5_2_282.29638_5.45
YT
>sp|Q40158|MT2B_SOLLC Metallothionein-like protein type 2 B OS=Solanum lycopersicum OX=4081 GN=MTB PE=2 SV=1_1_Asp-N Endopeptidase_71_44_4519.97568_4.04_2_aLP_7_2_234.20898_3.74
ES
>sp|Q40158|MT2B_SOLLC Metallothionein-like protein type 2 B OS=Solanum lycopersicum OX=4081 GN=MTB PE=2 SV=1_1_Asp-N Endopeptidase_71_44_4519.97568_4.04_3_aLP_8_1_105.09348_5.46
S
>sp|Q40158|MT2B_SOLLC Metallothionein-like protein type 2 B OS=Solanum lycopersicum OX=4081 GN=MTB PE=2 SV=1_1_Asp-N Endopeptidase_71_44_4519.97568_4.04_4_aLP_9_1_119.12038_5.46
T
>sp|Q40158|MT2B_SOLLC Metallothionein-like protein type 2 B OS=Solanum lycopersicum OX=4081 GN=MTB PE=2 SV=1_1_Asp-N Endopeptidase_71_44_4519.97568_4.04_5_aLP_10_1_119.12038_5.46
T
>sp|Q40158|MT2B_SOLLC Metallothionein-like protein type 2 B OS=Solanum lycopersicum OX=4081 GN=MTB PE=2 SV=1_1_Asp-N Endopeptidase_71_44_4519.97568_4.04_6_aLP_11_1_119.12038_5.46
T
>sp|Q40158|MT2B_SOLLC Metallothionein-like protein type 2 B OS=Solanum lycopersicum OX=4081 GN=MTB PE=2 SV=1_1_Asp-N Endopeptidase_71_44_4519.97568_4.04_7_aLP_13_2_248.23588_3.74
ET
>sp|Q40158|MT2B_SOLLC Metallothionein-like protein type 2 B OS=Solanum lycopersicum OX=4081 GN=MTB PE=2 SV=1_1_Asp-N Endopeptidase_71_44_4519.97568_4.04_8_aLP_15_2_230.30728_5.46
LV
>sp|Q40158|MT2B_SOLLC Metallothionein-like protein type 2 B OS=Solanum lycopersicum OX=4081 GN=MTB PE=2 SV=1_1_Asp-N Endopeptidase_71_44_4519.97568_4.04_9_aLP_18_3_287.35918_5.46
LGV
>sp|Q40158|MT2B_SOLLC Metallothionein-like protein type 2 B OS=Solanum lycopersicum OX=4081 GN=MTB PE=2 SV=1_1_Asp-N Endopeptidase_71_44_4519.97568_4.04_10_aLP_23_5_530.57858_6.13
GPEKT
>sp|Q40158|MT2B_SOLLC Metallothionein-like protein type 2 B OS=Solanum lycopersicum OX=4081 GN=MTB PE=2 SV=1_1_Asp-N Endopeptidase_71_44_4519.97568_4.04_11_aLP_24_1_105.09348_5.46
S
>sp|Q40158|MT2B_SOLLC Metallothionein-like protein type 2 B OS=Solanum lycopersicum OX=4081 GN=MTB PE=2 SV=1_1_Asp-N Endopeptidase_71_44_4519.97568_4.04_12_aLP_27_3_293.32258_5.46
FGA
>sp|Q40158|MT2B_SOLLC Metallothionein-like protein type 2 B OS=Solanum lycopersicum OX=4081 GN=MTB PE=2 SV=1_1_Asp-N Endopeptidase_71_44_4519.97568_4.04_13_aLP_33_6_682.76158_3.56
MEMGES
>sp|Q40158|MT2B_SOLLC Metallothionein-like protein type 2 B OS=Solanum lycopersicum OX=4081 GN=MTB PE=2 SV=1_1_Asp-N Endopeptidase_71_44_4519.97568_4.04_14_aLP_35_2_214.26458_5.46
PV
>sp|Q40158|MT2B_SOLLC Metallothionein-like protein type 2 B OS=Solanum lycopersicum OX=4081 GN=MTB PE=2 SV=1_1_Asp-N Endopeptidase_71_44_4519.97568_4.04_15_aLP_36_1_89.09408_5.46
A
>sp|Q40158|MT2B_SOLLC Metallothionein-like protein type 2 B OS=Solanum lycopersicum OX=4081 GN=MTB PE=2 SV=1_1_Asp-N Endopeptidase_71_44_4519.97568_4.04_16_aLP_44_8_796.86828_6.12
ENGCKCGS
>sp|Q40158|MT2B_SOLLC Metallothionein-like protein type 2 B OS=Solanum lycopersicum OX=4081 GN=MTB PE=2 SV=1_2_Asp-N Endopeptidase_82_11_1201.41108_7.73_0_aLP_8_8_883.01998_5.86
DCKCNPCT
>sp|Q40158|MT2B_SOLLC Metallothionein-like protein type 2 B OS=Solanum lycopersicum OX=4081 GN=MTB PE=2 SV=1_2_Asp-N Endopeptidase_82_11_1201.41108_7.73_1_aLP_10_2_208.23228_5.46
CS
>sp|Q40158|MT2B_SOLLC Metallothionein-like protein type 2 B OS=Solanum lycopersicum OX=4081 GN=MTB PE=2 SV=1_2_Asp-N Endopeptidase_82_11_1201.41108_7.73_2_aLP_11_1_146.18938_8.06
K
>NP_001234021.1 polygalacturonase-2 precursor [Solanum lycopersicum]_0_Asp-N Endopeptidase_27_27_3005.67068_10.32_0_aLP_2_2_248.34048_5.46
MV
>NP_001234021.1 polygalacturonase-2 precursor [Solanum lycopersicum]_0_Asp-N Endopeptidase_27_27_3005.67068_10.32_1_aLP_7_5_616.67488_9.71
IQRNS
>NP_001234021.1 polygalacturonase-2 precursor [Solanum lycopersicum]_0_Asp-N Endopeptidase_27_27_3005.67068_10.32_2_aLP_16_9_1028.38648_5.46
ILLLIIIFA
>NP_001234021.1 polygalacturonase-2 precursor [Solanum lycopersicum]_0_Asp-N Endopeptidase_27_27_3005.67068_10.32_3_aLP_17_1_105.09348_5.46
S
>NP_001234021.1 polygalacturonase-2 precursor [Solanum lycopersicum]_0_Asp-N Endopeptidase_27_27_3005.67068_10.32_4_aLP_18_1_105.09348_5.46
S
>NP_001234021.1 polygalacturonase-2 precursor [Solanum lycopersicum]_0_Asp-N Endopeptidase_27_27_3005.67068_10.32_5_aLP_20_2_218.25288_5.46
IS
>NP_001234021.1 polygalacturonase-2 precursor [Solanum lycopersicum]_0_Asp-N Endopeptidase_27_27_3005.67068_10.32_6_aLP_21_1_119.12038_5.46
T
>NP_001234021.1 polygalacturonase-2 precursor [Solanum lycopersicum]_0_Asp-N Endopeptidase_27_27_3005.67068_10.32_7_aLP_24_3_364.41978_8.7
CRS
>NP_001234021.1 polygalacturonase-2 precursor [Solanum lycopersicum]_0_Asp-N Endopeptidase_27_27_3005.67068_10.32_8_aLP_26_2_231.25168_5.46
NV
>NP_001234021.1 polygalacturonase-2 precursor [Solanum lycopersicum]_0_Asp-N Endopeptidase_27_27_3005.67068_10.32_9_aLP_27_1_131.17468_5.46
I
>NP_001234021.1 polygalacturonase-2 precursor [Solanum lycopersicum]_1_Asp-N Endopeptidase_28_1_133.10388_3.48_0_aLP_0_1_133.10388_3.48
D
>NP_001234021.1 polygalacturonase-2 precursor [Solanum lycopersicum]_2_Asp-N Endopeptidase_36_8_1026.15708_5.87_0_aLP_7_7_862.98108_5.87
DNLFKQV
>NP_001234021.1 polygalacturonase-2 precursor [Solanum lycopersicum]_2_Asp-N Endopeptidase_36_8_1026.15708_5.87_1_aLP_8_1_181.19128_5.45
Y
>NP_001234021.1 polygalacturonase-2 precursor [Solanum lycopersicum]_3_Asp-N Endopeptidase_46_10_1215.28468_4.05_0_aLP_9_9_1078.14358_3.33
DNILEQEFA
>NP_001234021.1 polygalacturonase-2 precursor [Solanum lycopersicum]_3_Asp-N Endopeptidase_46_10_1215.28468_4.05_1_aLP_10_1_155.15638_7.2
H
>NP_001234021.1 polygalacturonase-2 precursor [Solanum lycopersicum]_4_Asp-N Endopeptidase_65_19_2233.41898_4.29_0_aLP_4_4_479.48998_3.48
DFQA
>NP_001234021.1 polygalacturonase-2 precursor [Solanum lycopersicum]_4_Asp-N Endopeptidase_65_19_2233.41898_4.29_1_aLP_7_3_381.42888_5.45
YLS
>NP_001234021.1 polygalacturonase-2 precursor [Solanum lycopersicum]_4_Asp-N Endopeptidase_65_19_2233.41898_4.29_2_aLP_10_3_381.42888_5.45
YLS
>NP_001234021.1 polygalacturonase-2 precursor [Solanum lycopersicum]_4_Asp-N Endopeptidase_65_19_2233.41898_4.29_3_aLP_15_5_589.64628_6.13
KNIES
>NP_001234021.1 polygalacturonase-2 precursor [Solanum lycopersicum]_4_Asp-N Endopeptidase_65_19_2233.41898_4.29_4_aLP_19_4_473.48608_5.46
NNNI
>NP_001234021.1 polygalacturonase-2 precursor [Solanum lycopersicum]_5_Asp-N Endopeptidase_68_3_360.41058_5.87_0_aLP_0_3_360.41058_5.87
DKV
>NP_001234021.1 polygalacturonase-2 precursor [Solanum lycopersicum]_6_Asp-N Endopeptidase_85_17_1760.06648_8.11_0_aLP_7_7_772.89978_7.79
DKNGIKV
>NP_001234021.1 polygalacturonase-2 precursor [Solanum lycopersicum]_6_Asp-N Endopeptidase_85_17_1760.06648_8.11_1_aLP_10_3_344.41108_5.46
INV
>NP_001234021.1 polygalacturonase-2 precursor [Solanum lycopersicum]_6_Asp-N Endopeptidase_85_17_1760.06648_8.11_2_aLP_12_2_218.25288_5.46
LS
>NP_001234021.1 polygalacturonase-2 precursor [Solanum lycopersicum]_6_Asp-N Endopeptidase_85_17_1760.06648_8.11_3_aLP_15_3_293.32258_5.46
FGA
>NP_001234021.1 polygalacturonase-2 precursor [Solanum lycopersicum]_6_Asp-N Endopeptidase_85_17_1760.06648_8.11_4_aLP_17_2_203.24128_8.06
KG
>NP_001234021.1 polygalacturonase-2 precursor [Solanum lycopersicum]_7_Asp-N Endopeptidase_90_5_582.61098_5.87_0_aLP_4_4_419.43498_5.87
DGKT
>NP_001234021.1 polygalacturonase-2 precursor [Solanum lycopersicum]_7_Asp-N Endopeptidase_90_5_582.61098_5.87_1_aLP_5_1_181.19128_5.45
Y
>NP_001234021.1 polygalacturonase-2 precursor [Solanum lycopersicum]_8_Asp-N Endopeptidase_149_59_6523.44328_8.09_0_aLP_4_4_431.44588_3.48
DNIA
>NP_001234021.1 polygalacturonase-2 precursor [Solanum lycopersicum]_8_Asp-N Endopeptidase_149_59_6523.44328_8.09_1_aLP_8_4_493.51688_3.74
FEQA
>NP_001234021.1 polygalacturonase-2 precursor [Solanum lycopersicum]_8_Asp-N Endopeptidase_149_59_6523.44328_8.09_2_aLP_12_4_518.52658_3.74
WNEA
>NP_001234021.1 polygalacturonase-2 precursor [Solanum lycopersicum]_8_Asp-N Endopeptidase_149_59_6523.44328_8.09_3_aLP_14_2_208.23228_5.46
CS
>NP_001234021.1 polygalacturonase-2 precursor [Solanum lycopersicum]_8_Asp-N Endopeptidase_149_59_6523.44328_8.09_4_aLP_15_1_105.09348_5.46
S
>NP_001234021.1 polygalacturonase-2 precursor [Solanum lycopersicum]_8_Asp-N Endopeptidase_149_59_6523.44328_8.09_5_aLP_17_2_275.30788_9.71
RT
>NP_001234021.1 polygalacturonase-2 precursor [Solanum lycopersicum]_8_Asp-N Endopeptidase_149_59_6523.44328_8.09_6_aLP_19_2_214.26458_5.46
PV
>NP_001234021.1 polygalacturonase-2 precursor [Solanum lycopersicum]_8_Asp-N Endopeptidase_149_59_6523.44328_8.09_7_aLP_22_3_392.45518_5.46
QFV
>NP_001234021.1 polygalacturonase-2 precursor [Solanum lycopersicum]_8_Asp-N Endopeptidase_149_59_6523.44328_8.09_8_aLP_23_1_117.14788_5.46
V
>NP_001234021.1 polygalacturonase-2 precursor [Solanum lycopersicum]_8_Asp-N Endopeptidase_149_59_6523.44328_8.09_9_aLP_35_12_1459.75188_8.5
PKNKNYLLKQIT
>NP_001234021.1 polygalacturonase-2 precursor [Solanum lycopersicum]_8_Asp-N Endopeptidase_149_59_6523.44328_8.09_10_aLP_37_2_252.27008_5.46
FS
>NP_001234021.1 polygalacturonase-2 precursor [Solanum lycopersicum]_8_Asp-N Endopeptidase_149_59_6523.44328_8.09_11_aLP_42_5_518.58838_8.7
GPCRS
>NP_001234021.1 polygalacturonase-2 precursor [Solanum lycopersicum]_8_Asp-N Endopeptidase_149_59_6523.44328_8.09_12_aLP_43_1_105.09348_5.46
S
>NP_001234021.1 polygalacturonase-2 precursor [Solanum lycopersicum]_8_Asp-N Endopeptidase_149_59_6523.44328_8.09_13_aLP_45_2_218.25288_5.46
IS
>NP_001234021.1 polygalacturonase-2 precursor [Solanum lycopersicum]_8_Asp-N Endopeptidase_149_59_6523.44328_8.09_14_aLP_46_1_117.14788_5.46
V
>NP_001234021.1 polygalacturonase-2 precursor [Solanum lycopersicum]_8_Asp-N Endopeptidase_149_59_6523.44328_8.09_15_aLP_51_5_550.65548_8.06
KIFGS
>NP_001234021.1 polygalacturonase-2 precursor [Solanum lycopersicum]_8_Asp-N Endopeptidase_149_59_6523.44328_8.09_16_aLP_54_3_331.36898_3.74
LEA
>NP_001234021.1 polygalacturonase-2 precursor [Solanum lycopersicum]_8_Asp-N Endopeptidase_149_59_6523.44328_8.09_17_aLP_55_1_105.09348_5.46
S
>NP_001234021.1 polygalacturonase-2 precursor [Solanum lycopersicum]_8_Asp-N Endopeptidase_149_59_6523.44328_8.09_18_aLP_56_1_105.09348_5.46
S
>NP_001234021.1 polygalacturonase-2 precursor [Solanum lycopersicum]_8_Asp-N Endopeptidase_149_59_6523.44328_8.09_19_aLP_59_3_346.42698_8.06
KIS
>NP_001234021.1 polygalacturonase-2 precursor [Solanum lycopersicum]_9_Asp-N Endopeptidase_152_3_424.45398_5.87_0_aLP_0_3_424.45398_5.87
DYK
>NP_001234021.1 polygalacturonase-2 precursor [Solanum lycopersicum]_10_Asp-N Endopeptidase_160_8_1076.26628_9.56_0_aLP_7_7_929.08968_9.56
DRRLWIA
>NP_001234021.1 polygalacturonase-2 precursor [Solanum lycopersicum]_10_Asp-N Endopeptidase_160_8_1076.26628_9.56_1_aLP_8_1_165.19188_5.46
F
>NP_001234021.1 polygalacturonase-2 precursor [Solanum lycopersicum]_11_Asp-N Endopeptidase_195_35_3672.15088_8.31_0_aLP_2_2_220.18208_3.48
DS
>NP_001234021.1 polygalacturonase-2 precursor [Solanum lycopersicum]_11_Asp-N Endopeptidase_195_35_3672.15088_8.31_1_aLP_3_1_117.14788_5.46
V
>NP_001234021.1 polygalacturonase-2 precursor [Solanum lycopersicum]_11_Asp-N Endopeptidase_195_35_3672.15088_8.31_2_aLP_7_4_472.54178_5.46
QNLV
>NP_001234021.1 polygalacturonase-2 precursor [Solanum lycopersicum]_11_Asp-N Endopeptidase_195_35_3672.15088_8.31_3_aLP_8_1_117.14788_5.46
V
>NP_001234021.1 polygalacturonase-2 precursor [Solanum lycopersicum]_11_Asp-N Endopeptidase_195_35_3672.15088_8.31_4_aLP_13_5_347.32798_5.46
GGGGT
>NP_001234021.1 polygalacturonase-2 precursor [Solanum lycopersicum]_11_Asp-N Endopeptidase_195_35_3672.15088_8.31_5_aLP_20_7_700.74938_5.46
INGNGQV
>NP_001234021.1 polygalacturonase-2 precursor [Solanum lycopersicum]_11_Asp-N Endopeptidase_195_35_3672.15088_8.31_6_aLP_24_4_574.63658_5.46
WWPS
>NP_001234021.1 polygalacturonase-2 precursor [Solanum lycopersicum]_11_Asp-N Endopeptidase_195_35_3672.15088_8.31_7_aLP_25_1_105.09348_5.46
S
>NP_001234021.1 polygalacturonase-2 precursor [Solanum lycopersicum]_11_Asp-N Endopeptidase_195_35_3672.15088_8.31_8_aLP_31_6_691.84368_8.35
CKINKS
>NP_001234021.1 polygalacturonase-2 precursor [Solanum lycopersicum]_11_Asp-N Endopeptidase_195_35_3672.15088_8.31_9_aLP_35_4_487.61768_8.7
LPCR
>NP_001234021.1 polygalacturonase-2 precursor [Solanum lycopersicum]_12_Asp-N Endopeptidase_248_53_5819.66848_8.24_0_aLP_2_2_204.18268_3.48
DA
>NP_001234021.1 polygalacturonase-2 precursor [Solanum lycopersicum]_12_Asp-N Endopeptidase_248_53_5819.66848_8.24_1_aLP_4_2_216.23708_5.46
PT
>NP_001234021.1 polygalacturonase-2 precursor [Solanum lycopersicum]_12_Asp-N Endopeptidase_248_53_5819.66848_8.24_2_aLP_5_1_89.09408_5.46
A
>NP_001234021.1 polygalacturonase-2 precursor [Solanum lycopersicum]_12_Asp-N Endopeptidase_248_53_5819.66848_8.24_3_aLP_7_2_232.27978_5.46
LT
>NP_001234021.1 polygalacturonase-2 precursor [Solanum lycopersicum]_12_Asp-N Endopeptidase_248_53_5819.66848_8.24_4_aLP_16_9_1151.39168_8.35
FWNCKNLKV
>NP_001234021.1 polygalacturonase-2 precursor [Solanum lycopersicum]_12_Asp-N Endopeptidase_248_53_5819.66848_8.24_5_aLP_21_5_574.63458_8.06
NNLKS
>NP_001234021.1 polygalacturonase-2 precursor [Solanum lycopersicum]_12_Asp-N Endopeptidase_248_53_5819.66848_8.24_6_aLP_24_3_331.37198_8.06
KNA
>NP_001234021.1 polygalacturonase-2 precursor [Solanum lycopersicum]_12_Asp-N Endopeptidase_248_53_5819.66848_8.24_7_aLP_33_9_1129.28098_7.08
QQIHIKFES
>NP_001234021.1 polygalacturonase-2 precursor [Solanum lycopersicum]_12_Asp-N Endopeptidase_248_53_5819.66848_8.24_8_aLP_35_2_222.25918_5.46
CT
>NP_001234021.1 polygalacturonase-2 precursor [Solanum lycopersicum]_12_Asp-N Endopeptidase_248_53_5819.66848_8.24_9_aLP_37_2_231.25168_5.46
NV
>NP_001234021.1 polygalacturonase-2 precursor [Solanum lycopersicum]_12_Asp-N Endopeptidase_248_53_5819.66848_8.24_10_aLP_38_1_117.14788_5.46
V
>NP_001234021.1 polygalacturonase-2 precursor [Solanum lycopersicum]_12_Asp-N Endopeptidase_248_53_5819.66848_8.24_11_aLP_39_1_89.09408_5.46
A
>NP_001234021.1 polygalacturonase-2 precursor [Solanum lycopersicum]_12_Asp-N Endopeptidase_248_53_5819.66848_8.24_12_aLP_40_1_105.09348_5.46
S
>NP_001234021.1 polygalacturonase-2 precursor [Solanum lycopersicum]_12_Asp-N Endopeptidase_248_53_5819.66848_8.24_13_aLP_46_6_674.81308_5.46
NLMINA
>NP_001234021.1 polygalacturonase-2 precursor [Solanum lycopersicum]_12_Asp-N Endopeptidase_248_53_5819.66848_8.24_14_aLP_47_1_105.09348_5.46
S
>NP_001234021.1 polygalacturonase-2 precursor [Solanum lycopersicum]_12_Asp-N Endopeptidase_248_53_5819.66848_8.24_15_aLP_48_1_89.09408_5.46
A
>NP_001234021.1 polygalacturonase-2 precursor [Solanum lycopersicum]_12_Asp-N Endopeptidase_248_53_5819.66848_8.24_16_aLP_50_2_233.26758_8.06
KS
>NP_001234021.1 polygalacturonase-2 precursor [Solanum lycopersicum]_12_Asp-N Endopeptidase_248_53_5819.66848_8.24_17_aLP_53_3_330.34088_5.46
PNT
>NP_001234021.1 polygalacturonase-2 precursor [Solanum lycopersicum]_13_Asp-N Endopeptidase_262_14_1560.68358_5.22_0_aLP_3_3_289.28838_3.48
DGV
>NP_001234021.1 polygalacturonase-2 precursor [Solanum lycopersicum]_13_Asp-N Endopeptidase_262_14_1560.68358_5.22_1_aLP_5_2_254.28898_7.2
HV
>NP_001234021.1 polygalacturonase-2 precursor [Solanum lycopersicum]_13_Asp-N Endopeptidase_262_14_1560.68358_5.22_2_aLP_6_1_105.09348_5.46
S
>NP_001234021.1 polygalacturonase-2 precursor [Solanum lycopersicum]_13_Asp-N Endopeptidase_262_14_1560.68358_5.22_3_aLP_8_2_233.22418_5.46
NT
>NP_001234021.1 polygalacturonase-2 precursor [Solanum lycopersicum]_13_Asp-N Endopeptidase_262_14_1560.68358_5.22_4_aLP_14_6_750.84968_5.45
QYIQIS
>NP_001234021.1 polygalacturonase-2 precursor [Solanum lycopersicum]_14_Asp-N Endopeptidase_269_7_675.73668_3.48_0_aLP_2_2_234.20898_3.48
DT
>NP_001234021.1 polygalacturonase-2 precursor [Solanum lycopersicum]_14_Asp-N Endopeptidase_269_7_675.73668_3.48_1_aLP_6_4_402.49108_5.46
IIGT
>NP_001234021.1 polygalacturonase-2 precursor [Solanum lycopersicum]_14_Asp-N Endopeptidase_269_7_675.73668_3.48_2_aLP_7_1_75.06718_5.46
G
>NP_001234021.1 polygalacturonase-2 precursor [Solanum lycopersicum]_15_Asp-N Endopeptidase_270_1_133.10388_3.48_0_aLP_0_1_133.10388_3.48
D
>NP_001234021.1 polygalacturonase-2 precursor [Solanum lycopersicum]_16_Asp-N Endopeptidase_349_79_8065.95418_5.8_0_aLP_4_4_436.48028_3.48
DCIS
>NP_001234021.1 polygalacturonase-2 precursor [Solanum lycopersicum]_16_Asp-N Endopeptidase_349_79_8065.95418_5.8_1_aLP_6_2_230.30728_5.46
IV
>NP_001234021.1 polygalacturonase-2 precursor [Solanum lycopersicum]_16_Asp-N Endopeptidase_349_79_8065.95418_5.8_2_aLP_7_1_105.09348_5.46
S
>NP_001234021.1 polygalacturonase-2 precursor [Solanum lycopersicum]_16_Asp-N Endopeptidase_349_79_8065.95418_5.8_3_aLP_9_2_162.14538_5.46
GS
>NP_001234021.1 polygalacturonase-2 precursor [Solanum lycopersicum]_16_Asp-N Endopeptidase_349_79_8065.95418_5.8_4_aLP_12_3_359.38238_5.46
QNV
>NP_001234021.1 polygalacturonase-2 precursor [Solanum lycopersicum]_16_Asp-N Endopeptidase_349_79_8065.95418_5.8_5_aLP_14_2_217.22478_5.46
QA
>NP_001234021.1 polygalacturonase-2 precursor [Solanum lycopersicum]_16_Asp-N Endopeptidase_349_79_8065.95418_5.8_6_aLP_15_1_119.12038_5.46
T
>NP_001234021.1 polygalacturonase-2 precursor [Solanum lycopersicum]_16_Asp-N Endopeptidase_349_79_8065.95418_5.8_7_aLP_18_3_346.38358_5.46
NIT
>NP_001234021.1 polygalacturonase-2 precursor [Solanum lycopersicum]_16_Asp-N Endopeptidase_349_79_8065.95418_5.8_8_aLP_26_8_726.80518_7.18
CGPGHGIS
>NP_001234021.1 polygalacturonase-2 precursor [Solanum lycopersicum]_16_Asp-N Endopeptidase_349_79_8065.95418_5.8_9_aLP_29_3_275.30478_5.46
IGS
>NP_001234021.1 polygalacturonase-2 precursor [Solanum lycopersicum]_16_Asp-N Endopeptidase_349_79_8065.95418_5.8_10_aLP_32_3_275.30478_5.46
LGS
>NP_001234021.1 polygalacturonase-2 precursor [Solanum lycopersicum]_16_Asp-N Endopeptidase_349_79_8065.95418_5.8_11_aLP_35_3_276.24918_5.46
GNS
>NP_001234021.1 polygalacturonase-2 precursor [Solanum lycopersicum]_16_Asp-N Endopeptidase_349_79_8065.95418_5.8_12_aLP_37_2_218.20958_3.74
EA
>NP_001234021.1 polygalacturonase-2 precursor [Solanum lycopersicum]_16_Asp-N Endopeptidase_349_79_8065.95418_5.8_13_aLP_39_2_280.32388_5.45
YV
>NP_001234021.1 polygalacturonase-2 precursor [Solanum lycopersicum]_16_Asp-N Endopeptidase_349_79_8065.95418_5.8_14_aLP_40_1_105.09348_5.46
S
>NP_001234021.1 polygalacturonase-2 precursor [Solanum lycopersicum]_16_Asp-N Endopeptidase_349_79_8065.95418_5.8_15_aLP_42_2_231.25168_5.46
NV
>NP_001234021.1 polygalacturonase-2 precursor [Solanum lycopersicum]_16_Asp-N Endopeptidase_349_79_8065.95418_5.8_16_aLP_43_1_119.12038_5.46
T
>NP_001234021.1 polygalacturonase-2 precursor [Solanum lycopersicum]_16_Asp-N Endopeptidase_349_79_8065.95418_5.8_17_aLP_44_1_117.14788_5.46
V
>NP_001234021.1 polygalacturonase-2 precursor [Solanum lycopersicum]_16_Asp-N Endopeptidase_349_79_8065.95418_5.8_18_aLP_47_3_332.31338_3.74
NEA
>NP_001234021.1 polygalacturonase-2 precursor [Solanum lycopersicum]_16_Asp-N Endopeptidase_349_79_8065.95418_5.8_19_aLP_52_5_500.63888_8.06
KIIGA
>NP_001234021.1 polygalacturonase-2 precursor [Solanum lycopersicum]_16_Asp-N Endopeptidase_349_79_8065.95418_5.8_20_aLP_56_4_417.41908_3.74
ENGV
>NP_001234021.1 polygalacturonase-2 precursor [Solanum lycopersicum]_16_Asp-N Endopeptidase_349_79_8065.95418_5.8_21_aLP_60_4_516.64138_9.93
RIKT
>NP_001234021.1 polygalacturonase-2 precursor [Solanum lycopersicum]_16_Asp-N Endopeptidase_349_79_8065.95418_5.8_22_aLP_65_5_533.54118_5.46
WQGGS
>NP_001234021.1 polygalacturonase-2 precursor [Solanum lycopersicum]_16_Asp-N Endopeptidase_349_79_8065.95418_5.8_23_aLP_68_3_274.27668_5.46
GQA
>NP_001234021.1 polygalacturonase-2 precursor [Solanum lycopersicum]_16_Asp-N Endopeptidase_349_79_8065.95418_5.8_24_aLP_69_1_105.09348_5.46
S
>NP_001234021.1 polygalacturonase-2 precursor [Solanum lycopersicum]_16_Asp-N Endopeptidase_349_79_8065.95418_5.8_25_aLP_76_7_847.02498_8.06
NIKFLNV
>NP_001234021.1 polygalacturonase-2 precursor [Solanum lycopersicum]_16_Asp-N Endopeptidase_349_79_8065.95418_5.8_26_aLP_79_3_406.45408_3.74
EMQ
>NP_001234021.1 polygalacturonase-2 precursor [Solanum lycopersicum]_17_Asp-N Endopeptidase_357_8_960.18148_5.87_0_aLP_2_2_232.23648_3.48
DV
>NP_001234021.1 polygalacturonase-2 precursor [Solanum lycopersicum]_17_Asp-N Endopeptidase_357_8_960.18148_5.87_1_aLP_8_6_745.96028_8.0
KYPIII
>NP_001234021.1 polygalacturonase-2 precursor [Solanum lycopersicum]_18_Asp-N Endopeptidase_362_5_641.65318_3.48_0_aLP_0_5_641.65318_3.48
DQNYC
>NP_001234021.1 polygalacturonase-2 precursor [Solanum lycopersicum]_19_Asp-N Endopeptidase_397_35_3911.53188_7.91_0_aLP_3_3_388.42398_5.98
DRV
>NP_001234021.1 polygalacturonase-2 precursor [Solanum lycopersicum]_19_Asp-N Endopeptidase_397_35_3911.53188_7.91_1_aLP_11_8_951.06188_3.74
EPCIQQFS
>NP_001234021.1 polygalacturonase-2 precursor [Solanum lycopersicum]_19_Asp-N Endopeptidase_397_35_3911.53188_7.91_2_aLP_12_1_89.09408_5.46
A
>NP_001234021.1 polygalacturonase-2 precursor [Solanum lycopersicum]_19_Asp-N Endopeptidase_397_35_3911.53188_7.91_3_aLP_13_1_117.14788_5.46
V
>NP_001234021.1 polygalacturonase-2 precursor [Solanum lycopersicum]_19_Asp-N Endopeptidase_397_35_3911.53188_7.91_4_aLP_15_2_245.27858_5.46
QV
>NP_001234021.1 polygalacturonase-2 precursor [Solanum lycopersicum]_19_Asp-N Endopeptidase_397_35_3911.53188_7.91_5_aLP_18_3_359.42578_8.06
KNV
>NP_001234021.1 polygalacturonase-2 precursor [Solanum lycopersicum]_19_Asp-N Endopeptidase_397_35_3911.53188_7.91_6_aLP_19_1_117.14788_5.46
V
>NP_001234021.1 polygalacturonase-2 precursor [Solanum lycopersicum]_19_Asp-N Endopeptidase_397_35_3911.53188_7.91_7_aLP_26_7_823.90108_6.12
YENIKGT
>NP_001234021.1 polygalacturonase-2 precursor [Solanum lycopersicum]_19_Asp-N Endopeptidase_397_35_3911.53188_7.91_8_aLP_27_1_105.09348_5.46
S
>NP_001234021.1 polygalacturonase-2 precursor [Solanum lycopersicum]_19_Asp-N Endopeptidase_397_35_3911.53188_7.91_9_aLP_28_1_89.09408_5.46
A
>NP_001234021.1 polygalacturonase-2 precursor [Solanum lycopersicum]_19_Asp-N Endopeptidase_397_35_3911.53188_7.91_10_aLP_29_1_119.12038_5.46
T
>NP_001234021.1 polygalacturonase-2 precursor [Solanum lycopersicum]_19_Asp-N Endopeptidase_397_35_3911.53188_7.91_11_aLP_31_2_245.32198_8.06
KV
>NP_001234021.1 polygalacturonase-2 precursor [Solanum lycopersicum]_19_Asp-N Endopeptidase_397_35_3911.53188_7.91_12_aLP_32_1_89.09408_5.46
A
>NP_001234021.1 polygalacturonase-2 precursor [Solanum lycopersicum]_19_Asp-N Endopeptidase_397_35_3911.53188_7.91_13_aLP_35_3_406.52538_8.06
IKF
>NP_001234021.1 polygalacturonase-2 precursor [Solanum lycopersicum]_20_Asp-N Endopeptidase_449_52_5648.23668_4.67_0_aLP_3_3_323.32088_3.48
DCS
>NP_001234021.1 polygalacturonase-2 precursor [Solanum lycopersicum]_20_Asp-N Endopeptidase_449_52_5648.23668_4.67_1_aLP_4_1_119.12038_5.46
T
>NP_001234021.1 polygalacturonase-2 precursor [Solanum lycopersicum]_20_Asp-N Endopeptidase_449_52_5648.23668_4.67_2_aLP_19_15_1706.00448_3.56
NFPCEGIIMENINLV
>NP_001234021.1 polygalacturonase-2 precursor [Solanum lycopersicum]_20_Asp-N Endopeptidase_449_52_5648.23668_4.67_3_aLP_22_3_291.26088_3.74
GES
>NP_001234021.1 polygalacturonase-2 precursor [Solanum lycopersicum]_20_Asp-N Endopeptidase_449_52_5648.23668_4.67_4_aLP_26_4_387.43618_8.06
GKPS
>NP_001234021.1 polygalacturonase-2 precursor [Solanum lycopersicum]_20_Asp-N Endopeptidase_449_52_5648.23668_4.67_5_aLP_28_2_218.20958_3.74
EA
>NP_001234021.1 polygalacturonase-2 precursor [Solanum lycopersicum]_20_Asp-N Endopeptidase_449_52_5648.23668_4.67_6_aLP_29_1_119.12038_5.46
T
>NP_001234021.1 polygalacturonase-2 precursor [Solanum lycopersicum]_20_Asp-N Endopeptidase_449_52_5648.23668_4.67_7_aLP_33_4_462.56458_8.02
CKNV
>NP_001234021.1 polygalacturonase-2 precursor [Solanum lycopersicum]_20_Asp-N Endopeptidase_449_52_5648.23668_4.67_8_aLP_38_5_601.61938_7.2
HFNNA
>NP_001234021.1 polygalacturonase-2 precursor [Solanum lycopersicum]_20_Asp-N Endopeptidase_449_52_5648.23668_4.67_9_aLP_41_3_383.40448_5.48
EHV
>NP_001234021.1 polygalacturonase-2 precursor [Solanum lycopersicum]_20_Asp-N Endopeptidase_449_52_5648.23668_4.67_10_aLP_42_1_119.12038_5.46
T
>NP_001234021.1 polygalacturonase-2 precursor [Solanum lycopersicum]_20_Asp-N Endopeptidase_449_52_5648.23668_4.67_11_aLP_46_4_456.51698_7.18
PHCT
>NP_001234021.1 polygalacturonase-2 precursor [Solanum lycopersicum]_20_Asp-N Endopeptidase_449_52_5648.23668_4.67_12_aLP_47_1_105.09348_5.46
S
>NP_001234021.1 polygalacturonase-2 precursor [Solanum lycopersicum]_20_Asp-N Endopeptidase_449_52_5648.23668_4.67_13_aLP_51_4_460.52778_3.74
LEIS
>NP_001234021.1 polygalacturonase-2 precursor [Solanum lycopersicum]_20_Asp-N Endopeptidase_449_52_5648.23668_4.67_14_aLP_52_1_147.13078_3.74
E
>NP_001234021.1 polygalacturonase-2 precursor [Solanum lycopersicum]_21_Asp-N Endopeptidase_457_8_1000.07278_3.38_0_aLP_3_3_333.29818_3.38
DEA
>NP_001234021.1 polygalacturonase-2 precursor [Solanum lycopersicum]_21_Asp-N Endopeptidase_457_8_1000.07278_3.38_1_aLP_8_5_684.78988_5.43
LLYNY
>sp|P28032|ADH2_SOLLC Alcohol dehydrogenase 2 OS=Solanum lycopersicum OX=4081 GN=ADH2 PE=2 SV=2_0_Asp-N Endopeptidase_28_28_3004.57128_6.3_0_aLP_2_2_236.28608_5.46
MS
>sp|P28032|ADH2_SOLLC Alcohol dehydrogenase 2 OS=Solanum lycopersicum OX=4081 GN=ADH2 PE=2 SV=2_0_Asp-N Endopeptidase_28_28_3004.57128_6.3_1_aLP_3_1_119.12038_5.46
T
>sp|P28032|ADH2_SOLLC Alcohol dehydrogenase 2 OS=Solanum lycopersicum OX=4081 GN=ADH2 PE=2 SV=2_0_Asp-N Endopeptidase_28_28_3004.57128_6.3_2_aLP_4_1_119.12038_5.46
T
>sp|P28032|ADH2_SOLLC Alcohol dehydrogenase 2 OS=Solanum lycopersicum OX=4081 GN=ADH2 PE=2 SV=2_0_Asp-N Endopeptidase_28_28_3004.57128_6.3_3_aLP_5_1_117.14788_5.46
V
>sp|P28032|ADH2_SOLLC Alcohol dehydrogenase 2 OS=Solanum lycopersicum OX=4081 GN=ADH2 PE=2 SV=2_0_Asp-N Endopeptidase_28_28_3004.57128_6.3_4_aLP_8_3_302.33048_5.46
GQV
>sp|P28032|ADH2_SOLLC Alcohol dehydrogenase 2 OS=Solanum lycopersicum OX=4081 GN=ADH2 PE=2 SV=2_0_Asp-N Endopeptidase_28_28_3004.57128_6.3_5_aLP_13_5_589.75388_8.93
IRCKA
>sp|P28032|ADH2_SOLLC Alcohol dehydrogenase 2 OS=Solanum lycopersicum OX=4081 GN=ADH2 PE=2 SV=2_0_Asp-N Endopeptidase_28_28_3004.57128_6.3_6_aLP_14_1_89.09408_5.46
A
>sp|P28032|ADH2_SOLLC Alcohol dehydrogenase 2 OS=Solanum lycopersicum OX=4081 GN=ADH2 PE=2 SV=2_0_Asp-N Endopeptidase_28_28_3004.57128_6.3_7_aLP_15_1_117.14788_5.46
V
>sp|P28032|ADH2_SOLLC Alcohol dehydrogenase 2 OS=Solanum lycopersicum OX=4081 GN=ADH2 PE=2 SV=2_0_Asp-N Endopeptidase_28_28_3004.57128_6.3_8_aLP_16_1_89.09408_5.46
A
>sp|P28032|ADH2_SOLLC Alcohol dehydrogenase 2 OS=Solanum lycopersicum OX=4081 GN=ADH2 PE=2 SV=2_0_Asp-N Endopeptidase_28_28_3004.57128_6.3_9_aLP_19_3_404.42278_3.74
WEA
>sp|P28032|ADH2_SOLLC Alcohol dehydrogenase 2 OS=Solanum lycopersicum OX=4081 GN=ADH2 PE=2 SV=2_0_Asp-N Endopeptidase_28_28_3004.57128_6.3_10_aLP_24_5_512.64998_8.06
GKPLV
>sp|P28032|ADH2_SOLLC Alcohol dehydrogenase 2 OS=Solanum lycopersicum OX=4081 GN=ADH2 PE=2 SV=2_0_Asp-N Endopeptidase_28_28_3004.57128_6.3_11_aLP_28_4_506.57148_3.56
MEEV
>sp|P28032|ADH2_SOLLC Alcohol dehydrogenase 2 OS=Solanum lycopersicum OX=4081 GN=ADH2 PE=2 SV=2_1_Asp-N Endopeptidase_50_22_2543.03768_7.77_0_aLP_2_2_232.23648_3.48
DV
>sp|P28032|ADH2_SOLLC Alcohol dehydrogenase 2 OS=Solanum lycopersicum OX=4081 GN=ADH2 PE=2 SV=2_1_Asp-N Endopeptidase_50_22_2543.03768_7.77_1_aLP_3_1_89.09408_5.46
A
>sp|P28032|ADH2_SOLLC Alcohol dehydrogenase 2 OS=Solanum lycopersicum OX=4081 GN=ADH2 PE=2 SV=2_1_Asp-N Endopeptidase_50_22_2543.03768_7.77_2_aLP_10_7_827.99418_6.13
PPQKMEV
>sp|P28032|ADH2_SOLLC Alcohol dehydrogenase 2 OS=Solanum lycopersicum OX=4081 GN=ADH2 PE=2 SV=2_1_Asp-N Endopeptidase_50_22_2543.03768_7.77_3_aLP_17_7_906.13618_8.8
RLKILYT
>sp|P28032|ADH2_SOLLC Alcohol dehydrogenase 2 OS=Solanum lycopersicum OX=4081 GN=ADH2 PE=2 SV=2_1_Asp-N Endopeptidase_50_22_2543.03768_7.77_4_aLP_18_1_105.09348_5.46
S
>sp|P28032|ADH2_SOLLC Alcohol dehydrogenase 2 OS=Solanum lycopersicum OX=4081 GN=ADH2 PE=2 SV=2_1_Asp-N Endopeptidase_50_22_2543.03768_7.77_5_aLP_22_4_472.55968_7.18
LCHT
>sp|P28032|ADH2_SOLLC Alcohol dehydrogenase 2 OS=Solanum lycopersicum OX=4081 GN=ADH2 PE=2 SV=2_2_Asp-N Endopeptidase_84_34_3673.09928_4.6_0_aLP_2_2_232.23648_3.48
DV
>sp|P28032|ADH2_SOLLC Alcohol dehydrogenase 2 OS=Solanum lycopersicum OX=4081 GN=ADH2 PE=2 SV=2_2_Asp-N Endopeptidase_84_34_3673.09928_4.6_1_aLP_7_5_714.77538_3.74
YFWEA
>sp|P28032|ADH2_SOLLC Alcohol dehydrogenase 2 OS=Solanum lycopersicum OX=4081 GN=ADH2 PE=2 SV=2_2_Asp-N Endopeptidase_84_34_3673.09928_4.6_2_aLP_13_6_641.72508_8.06
KGQNPV
>sp|P28032|ADH2_SOLLC Alcohol dehydrogenase 2 OS=Solanum lycopersicum OX=4081 GN=ADH2 PE=2 SV=2_2_Asp-N Endopeptidase_84_34_3673.09928_4.6_3_aLP_22_9_1039.20218_7.2
FPRILGHEA
>sp|P28032|ADH2_SOLLC Alcohol dehydrogenase 2 OS=Solanum lycopersicum OX=4081 GN=ADH2 PE=2 SV=2_2_Asp-N Endopeptidase_84_34_3673.09928_4.6_4_aLP_23_1_89.09408_5.46
A
>sp|P28032|ADH2_SOLLC Alcohol dehydrogenase 2 OS=Solanum lycopersicum OX=4081 GN=ADH2 PE=2 SV=2_2_Asp-N Endopeptidase_84_34_3673.09928_4.6_5_aLP_26_3_287.35918_5.46
GIV
>sp|P28032|ADH2_SOLLC Alcohol dehydrogenase 2 OS=Solanum lycopersicum OX=4081 GN=ADH2 PE=2 SV=2_2_Asp-N Endopeptidase_84_34_3673.09928_4.6_6_aLP_28_2_234.20898_3.74
ES
>sp|P28032|ADH2_SOLLC Alcohol dehydrogenase 2 OS=Solanum lycopersicum OX=4081 GN=ADH2 PE=2 SV=2_2_Asp-N Endopeptidase_84_34_3673.09928_4.6_7_aLP_29_1_117.14788_5.46
V
>sp|P28032|ADH2_SOLLC Alcohol dehydrogenase 2 OS=Solanum lycopersicum OX=4081 GN=ADH2 PE=2 SV=2_2_Asp-N Endopeptidase_84_34_3673.09928_4.6_8_aLP_33_4_360.36718_3.74
GEGV
>sp|P28032|ADH2_SOLLC Alcohol dehydrogenase 2 OS=Solanum lycopersicum OX=4081 GN=ADH2 PE=2 SV=2_2_Asp-N Endopeptidase_84_34_3673.09928_4.6_9_aLP_34_1_119.12038_5.46
T
>sp|P28032|ADH2_SOLLC Alcohol dehydrogenase 2 OS=Solanum lycopersicum OX=4081 GN=ADH2 PE=2 SV=2_3_Asp-N Endopeptidase_89_5_471.51068_3.48_0_aLP_3_3_317.34208_3.48
DLA
>sp|P28032|ADH2_SOLLC Alcohol dehydrogenase 2 OS=Solanum lycopersicum OX=4081 GN=ADH2 PE=2 SV=2_3_Asp-N Endopeptidase_89_5_471.51068_3.48_1_aLP_5_2_172.18388_5.46
PG
>sp|P28032|ADH2_SOLLC Alcohol dehydrogenase 2 OS=Solanum lycopersicum OX=4081 GN=ADH2 PE=2 SV=2_4_Asp-N Endopeptidase_101_12_1344.54828_5.53_0_aLP_3_3_369.37758_5.22
DHV
>sp|P28032|ADH2_SOLLC Alcohol dehydrogenase 2 OS=Solanum lycopersicum OX=4081 GN=ADH2 PE=2 SV=2_4_Asp-N Endopeptidase_101_12_1344.54828_5.53_1_aLP_6_3_327.42398_5.46
LPV
>sp|P28032|ADH2_SOLLC Alcohol dehydrogenase 2 OS=Solanum lycopersicum OX=4081 GN=ADH2 PE=2 SV=2_4_Asp-N Endopeptidase_101_12_1344.54828_5.53_2_aLP_8_2_266.29698_5.46
FT
>sp|P28032|ADH2_SOLLC Alcohol dehydrogenase 2 OS=Solanum lycopersicum OX=4081 GN=ADH2 PE=2 SV=2_4_Asp-N Endopeptidase_101_12_1344.54828_5.53_3_aLP_12_4_435.49558_6.12
GECK
>sp|P28032|ADH2_SOLLC Alcohol dehydrogenase 2 OS=Solanum lycopersicum OX=4081 GN=ADH2 PE=2 SV=2_5_Asp-N Endopeptidase_121_20_2254.55088_5.67_0_aLP_3_3_307.32148_3.48
DCA
>sp|P28032|ADH2_SOLLC Alcohol dehydrogenase 2 OS=Solanum lycopersicum OX=4081 GN=ADH2 PE=2 SV=2_5_Asp-N Endopeptidase_121_20_2254.55088_5.67_1_aLP_7_4_473.54748_8.05
HCKS
>sp|P28032|ADH2_SOLLC Alcohol dehydrogenase 2 OS=Solanum lycopersicum OX=4081 GN=ADH2 PE=2 SV=2_5_Asp-N Endopeptidase_121_20_2254.55088_5.67_2_aLP_10_3_363.32448_3.56
EES
>sp|P28032|ADH2_SOLLC Alcohol dehydrogenase 2 OS=Solanum lycopersicum OX=4081 GN=ADH2 PE=2 SV=2_5_Asp-N Endopeptidase_121_20_2254.55088_5.67_3_aLP_14_4_453.52868_5.46
NMCS
>sp|P28032|ADH2_SOLLC Alcohol dehydrogenase 2 OS=Solanum lycopersicum OX=4081 GN=ADH2 PE=2 SV=2_5_Asp-N Endopeptidase_121_20_2254.55088_5.67_4_aLP_20_6_728.88988_9.71
LLRINT
>sp|P28032|ADH2_SOLLC Alcohol dehydrogenase 2 OS=Solanum lycopersicum OX=4081 GN=ADH2 PE=2 SV=2_6_Asp-N Endopeptidase_128_7_803.93168_5.98_0_aLP_4_4_445.47588_5.98
DRGV
>sp|P28032|ADH2_SOLLC Alcohol dehydrogenase 2 OS=Solanum lycopersicum OX=4081 GN=ADH2 PE=2 SV=2_6_Asp-N Endopeptidase_128_7_803.93168_5.98_1_aLP_7_3_376.47108_5.46
MLN
>sp|P28032|ADH2_SOLLC Alcohol dehydrogenase 2 OS=Solanum lycopersicum OX=4081 GN=ADH2 PE=2 SV=2_7_Asp-N Endopeptidase_170_42_4537.17268_7.77_0_aLP_4_4_405.40808_5.87
DGKS
>sp|P28032|ADH2_SOLLC Alcohol dehydrogenase 2 OS=Solanum lycopersicum OX=4081 GN=ADH2 PE=2 SV=2_7_Asp-N Endopeptidase_170_42_4537.17268_7.77_1_aLP_7_3_408.45758_9.71
RFS
>sp|P28032|ADH2_SOLLC Alcohol dehydrogenase 2 OS=Solanum lycopersicum OX=4081 GN=ADH2 PE=2 SV=2_7_Asp-N Endopeptidase_170_42_4537.17268_7.77_2_aLP_17_10_1173.33658_7.17
INGNPIYHFV
>sp|P28032|ADH2_SOLLC Alcohol dehydrogenase 2 OS=Solanum lycopersicum OX=4081 GN=ADH2 PE=2 SV=2_7_Asp-N Endopeptidase_170_42_4537.17268_7.77_3_aLP_19_2_176.17228_5.46
GT
>sp|P28032|ADH2_SOLLC Alcohol dehydrogenase 2 OS=Solanum lycopersicum OX=4081 GN=ADH2 PE=2 SV=2_7_Asp-N Endopeptidase_170_42_4537.17268_7.77_4_aLP_20_1_105.09348_5.46
S
>sp|P28032|ADH2_SOLLC Alcohol dehydrogenase 2 OS=Solanum lycopersicum OX=4081 GN=ADH2 PE=2 SV=2_7_Asp-N Endopeptidase_170_42_4537.17268_7.77_5_aLP_21_1_119.12038_5.46
T
>sp|P28032|ADH2_SOLLC Alcohol dehydrogenase 2 OS=Solanum lycopersicum OX=4081 GN=ADH2 PE=2 SV=2_7_Asp-N Endopeptidase_170_42_4537.17268_7.77_6_aLP_23_2_252.27008_5.46
FS
>sp|P28032|ADH2_SOLLC Alcohol dehydrogenase 2 OS=Solanum lycopersicum OX=4081 GN=ADH2 PE=2 SV=2_7_Asp-N Endopeptidase_170_42_4537.17268_7.77_7_aLP_26_3_411.41188_3.74
EYT
>sp|P28032|ADH2_SOLLC Alcohol dehydrogenase 2 OS=Solanum lycopersicum OX=4081 GN=ADH2 PE=2 SV=2_7_Asp-N Endopeptidase_170_42_4537.17268_7.77_8_aLP_27_1_117.14788_5.46
V
>sp|P28032|ADH2_SOLLC Alcohol dehydrogenase 2 OS=Solanum lycopersicum OX=4081 GN=ADH2 PE=2 SV=2_7_Asp-N Endopeptidase_170_42_4537.17268_7.77_9_aLP_28_1_117.14788_5.46
V
>sp|P28032|ADH2_SOLLC Alcohol dehydrogenase 2 OS=Solanum lycopersicum OX=4081 GN=ADH2 PE=2 SV=2_7_Asp-N Endopeptidase_170_42_4537.17268_7.77_10_aLP_30_2_254.28898_7.2
HV
>sp|P28032|ADH2_SOLLC Alcohol dehydrogenase 2 OS=Solanum lycopersicum OX=4081 GN=ADH2 PE=2 SV=2_7_Asp-N Endopeptidase_170_42_4537.17268_7.77_11_aLP_33_3_277.33858_5.46
GCV
>sp|P28032|ADH2_SOLLC Alcohol dehydrogenase 2 OS=Solanum lycopersicum OX=4081 GN=ADH2 PE=2 SV=2_7_Asp-N Endopeptidase_170_42_4537.17268_7.77_12_aLP_34_1_89.09408_5.46
A
>sp|P28032|ADH2_SOLLC Alcohol dehydrogenase 2 OS=Solanum lycopersicum OX=4081 GN=ADH2 PE=2 SV=2_7_Asp-N Endopeptidase_170_42_4537.17268_7.77_13_aLP_40_6_654.80748_8.06
KINPLA
>sp|P28032|ADH2_SOLLC Alcohol dehydrogenase 2 OS=Solanum lycopersicum OX=4081 GN=ADH2 PE=2 SV=2_7_Asp-N Endopeptidase_170_42_4537.17268_7.77_14_aLP_42_2_228.29138_5.46
PL
>sp|P28032|ADH2_SOLLC Alcohol dehydrogenase 2 OS=Solanum lycopersicum OX=4081 GN=ADH2 PE=2 SV=2_8_Asp-N Endopeptidase_226_56_5256.16738_8.48_0_aLP_3_3_360.41058_5.87
DKV
>sp|P28032|ADH2_SOLLC Alcohol dehydrogenase 2 OS=Solanum lycopersicum OX=4081 GN=ADH2 PE=2 SV=2_8_Asp-N Endopeptidase_226_56_5256.16738_8.48_1_aLP_5_2_220.28668_5.46
CV
>sp|P28032|ADH2_SOLLC Alcohol dehydrogenase 2 OS=Solanum lycopersicum OX=4081 GN=ADH2 PE=2 SV=2_8_Asp-N Endopeptidase_226_56_5256.16738_8.48_2_aLP_7_2_218.25288_5.46
LS
>sp|P28032|ADH2_SOLLC Alcohol dehydrogenase 2 OS=Solanum lycopersicum OX=4081 GN=ADH2 PE=2 SV=2_8_Asp-N Endopeptidase_226_56_5256.16738_8.48_3_aLP_11_4_378.44358_5.46
CGIS
>sp|P28032|ADH2_SOLLC Alcohol dehydrogenase 2 OS=Solanum lycopersicum OX=4081 GN=ADH2 PE=2 SV=2_8_Asp-N Endopeptidase_226_56_5256.16738_8.48_4_aLP_12_1_119.12038_5.46
T
>sp|P28032|ADH2_SOLLC Alcohol dehydrogenase 2 OS=Solanum lycopersicum OX=4081 GN=ADH2 PE=2 SV=2_8_Asp-N Endopeptidase_226_56_5256.16738_8.48_5_aLP_16_4_316.35728_5.46
GLGA
>sp|P28032|ADH2_SOLLC Alcohol dehydrogenase 2 OS=Solanum lycopersicum OX=4081 GN=ADH2 PE=2 SV=2_8_Asp-N Endopeptidase_226_56_5256.16738_8.48_6_aLP_17_1_105.09348_5.46
S
>sp|P28032|ADH2_SOLLC Alcohol dehydrogenase 2 OS=Solanum lycopersicum OX=4081 GN=ADH2 PE=2 SV=2_8_Asp-N Endopeptidase_226_56_5256.16738_8.48_7_aLP_20_3_344.41108_5.46
LNV
>sp|P28032|ADH2_SOLLC Alcohol dehydrogenase 2 OS=Solanum lycopersicum OX=4081 GN=ADH2 PE=2 SV=2_8_Asp-N Endopeptidase_226_56_5256.16738_8.48_8_aLP_21_1_89.09408_5.46
A
>sp|P28032|ADH2_SOLLC Alcohol dehydrogenase 2 OS=Solanum lycopersicum OX=4081 GN=ADH2 PE=2 SV=2_8_Asp-N Endopeptidase_226_56_5256.16738_8.48_9_aLP_24_3_344.41118_8.06
KPT
>sp|P28032|ADH2_SOLLC Alcohol dehydrogenase 2 OS=Solanum lycopersicum OX=4081 GN=ADH2 PE=2 SV=2_8_Asp-N Endopeptidase_226_56_5256.16738_8.48_10_aLP_27_3_290.31948_8.06
KGS
>sp|P28032|ADH2_SOLLC Alcohol dehydrogenase 2 OS=Solanum lycopersicum OX=4081 GN=ADH2 PE=2 SV=2_8_Asp-N Endopeptidase_226_56_5256.16738_8.48_11_aLP_28_1_105.09348_5.46
S
>sp|P28032|ADH2_SOLLC Alcohol dehydrogenase 2 OS=Solanum lycopersicum OX=4081 GN=ADH2 PE=2 SV=2_8_Asp-N Endopeptidase_226_56_5256.16738_8.48_12_aLP_29_1_117.14788_5.46
V
>sp|P28032|ADH2_SOLLC Alcohol dehydrogenase 2 OS=Solanum lycopersicum OX=4081 GN=ADH2 PE=2 SV=2_8_Asp-N Endopeptidase_226_56_5256.16738_8.48_13_aLP_30_1_89.09408_5.46
A
>sp|P28032|ADH2_SOLLC Alcohol dehydrogenase 2 OS=Solanum lycopersicum OX=4081 GN=ADH2 PE=2 SV=2_8_Asp-N Endopeptidase_226_56_5256.16738_8.48_14_aLP_36_6_576.69328_5.46
IFGLGA
>sp|P28032|ADH2_SOLLC Alcohol dehydrogenase 2 OS=Solanum lycopersicum OX=4081 GN=ADH2 PE=2 SV=2_8_Asp-N Endopeptidase_226_56_5256.16738_8.48_15_aLP_37_1_117.14788_5.46
V
>sp|P28032|ADH2_SOLLC Alcohol dehydrogenase 2 OS=Solanum lycopersicum OX=4081 GN=ADH2 PE=2 SV=2_8_Asp-N Endopeptidase_226_56_5256.16738_8.48_16_aLP_40_3_259.30538_5.46
GLA
>sp|P28032|ADH2_SOLLC Alcohol dehydrogenase 2 OS=Solanum lycopersicum OX=4081 GN=ADH2 PE=2 SV=2_8_Asp-N Endopeptidase_226_56_5256.16738_8.48_17_aLP_41_1_89.09408_5.46
A
>sp|P28032|ADH2_SOLLC Alcohol dehydrogenase 2 OS=Solanum lycopersicum OX=4081 GN=ADH2 PE=2 SV=2_8_Asp-N Endopeptidase_226_56_5256.16738_8.48_18_aLP_42_1_89.09408_5.46
A
>sp|P28032|ADH2_SOLLC Alcohol dehydrogenase 2 OS=Solanum lycopersicum OX=4081 GN=ADH2 PE=2 SV=2_8_Asp-N Endopeptidase_226_56_5256.16738_8.48_19_aLP_45_3_275.26148_3.74
EGA
>sp|P28032|ADH2_SOLLC Alcohol dehydrogenase 2 OS=Solanum lycopersicum OX=4081 GN=ADH2 PE=2 SV=2_8_Asp-N Endopeptidase_226_56_5256.16738_8.48_20_aLP_48_3_358.44098_9.71
RIA
>sp|P28032|ADH2_SOLLC Alcohol dehydrogenase 2 OS=Solanum lycopersicum OX=4081 GN=ADH2 PE=2 SV=2_8_Asp-N Endopeptidase_226_56_5256.16738_8.48_21_aLP_50_2_146.14598_5.46
GA
>sp|P28032|ADH2_SOLLC Alcohol dehydrogenase 2 OS=Solanum lycopersicum OX=4081 GN=ADH2 PE=2 SV=2_8_Asp-N Endopeptidase_226_56_5256.16738_8.48_22_aLP_51_1_105.09348_5.46
S
>sp|P28032|ADH2_SOLLC Alcohol dehydrogenase 2 OS=Solanum lycopersicum OX=4081 GN=ADH2 PE=2 SV=2_8_Asp-N Endopeptidase_226_56_5256.16738_8.48_23_aLP_56_5_556.70608_9.71
RIIGV
>sp|P28032|ADH2_SOLLC Alcohol dehydrogenase 2 OS=Solanum lycopersicum OX=4081 GN=ADH2 PE=2 SV=2_9_Asp-N Endopeptidase_248_22_2525.84688_7.64_0_aLP_4_4_431.44588_3.48
DLNA
>sp|P28032|ADH2_SOLLC Alcohol dehydrogenase 2 OS=Solanum lycopersicum OX=4081 GN=ADH2 PE=2 SV=2_9_Asp-N Endopeptidase_248_22_2525.84688_7.64_1_aLP_5_1_105.09348_5.46
S
>sp|P28032|ADH2_SOLLC Alcohol dehydrogenase 2 OS=Solanum lycopersicum OX=4081 GN=ADH2 PE=2 SV=2_9_Asp-N Endopeptidase_248_22_2525.84688_7.64_2_aLP_10_5_649.70438_6.23
RFEQA
>sp|P28032|ADH2_SOLLC Alcohol dehydrogenase 2 OS=Solanum lycopersicum OX=4081 GN=ADH2 PE=2 SV=2_9_Asp-N Endopeptidase_248_22_2525.84688_7.64_3_aLP_15_5_577.72458_8.4
KKFGV
>sp|P28032|ADH2_SOLLC Alcohol dehydrogenase 2 OS=Solanum lycopersicum OX=4081 GN=ADH2 PE=2 SV=2_9_Asp-N Endopeptidase_248_22_2525.84688_7.64_4_aLP_16_1_119.12038_5.46
T
>sp|P28032|ADH2_SOLLC Alcohol dehydrogenase 2 OS=Solanum lycopersicum OX=4081 GN=ADH2 PE=2 SV=2_9_Asp-N Endopeptidase_248_22_2525.84688_7.64_5_aLP_19_3_393.43998_3.74
EFV
>sp|P28032|ADH2_SOLLC Alcohol dehydrogenase 2 OS=Solanum lycopersicum OX=4081 GN=ADH2 PE=2 SV=2_9_Asp-N Endopeptidase_248_22_2525.84688_7.64_6_aLP_22_3_357.40988_8.06
NPK
>sp|P28032|ADH2_SOLLC Alcohol dehydrogenase 2 OS=Solanum lycopersicum OX=4081 GN=ADH2 PE=2 SV=2_10_Asp-N Endopeptidase_262_14_1609.81168_4.05_0_aLP_3_3_383.35808_3.48
DYS
>sp|P28032|ADH2_SOLLC Alcohol dehydrogenase 2 OS=Solanum lycopersicum OX=4081 GN=ADH2 PE=2 SV=2_10_Asp-N Endopeptidase_262_14_1609.81168_4.05_1_aLP_6_3_342.43868_8.06
KPV
>sp|P28032|ADH2_SOLLC Alcohol dehydrogenase 2 OS=Solanum lycopersicum OX=4081 GN=ADH2 PE=2 SV=2_10_Asp-N Endopeptidase_262_14_1609.81168_4.05_2_aLP_9_3_374.39408_3.74
QEV
>sp|P28032|ADH2_SOLLC Alcohol dehydrogenase 2 OS=Solanum lycopersicum OX=4081 GN=ADH2 PE=2 SV=2_10_Asp-N Endopeptidase_262_14_1609.81168_4.05_3_aLP_11_2_202.25348_5.46
IA
>sp|P28032|ADH2_SOLLC Alcohol dehydrogenase 2 OS=Solanum lycopersicum OX=4081 GN=ADH2 PE=2 SV=2_10_Asp-N Endopeptidase_262_14_1609.81168_4.05_4_aLP_14_3_379.42848_3.74
EMT
>sp|P28032|ADH2_SOLLC Alcohol dehydrogenase 2 OS=Solanum lycopersicum OX=4081 GN=ADH2 PE=2 SV=2_11_Asp-N Endopeptidase_266_4_346.34028_3.48_0_aLP_0_4_346.34028_3.48
DGGV
>sp|P28032|ADH2_SOLLC Alcohol dehydrogenase 2 OS=Solanum lycopersicum OX=4081 GN=ADH2 PE=2 SV=2_12_Asp-N Endopeptidase_276_10_1116.21398_5.53_0_aLP_3_3_376.36958_5.98
DRS
>sp|P28032|ADH2_SOLLC Alcohol dehydrogenase 2 OS=Solanum lycopersicum OX=4081 GN=ADH2 PE=2 SV=2_12_Asp-N Endopeptidase_276_10_1116.21398_5.53_1_aLP_4_1_117.14788_5.46
V
>sp|P28032|ADH2_SOLLC Alcohol dehydrogenase 2 OS=Solanum lycopersicum OX=4081 GN=ADH2 PE=2 SV=2_12_Asp-N Endopeptidase_276_10_1116.21398_5.53_2_aLP_7_3_351.37468_3.74
ECT
>sp|P28032|ADH2_SOLLC Alcohol dehydrogenase 2 OS=Solanum lycopersicum OX=4081 GN=ADH2 PE=2 SV=2_12_Asp-N Endopeptidase_276_10_1116.21398_5.53_3_aLP_10_3_325.36768_7.2
GHI
>sp|P28032|ADH2_SOLLC Alcohol dehydrogenase 2 OS=Solanum lycopersicum OX=4081 GN=ADH2 PE=2 SV=2_13_Asp-N Endopeptidase_287_11_1222.39628_4.27_0_aLP_2_2_204.18268_3.48
DA
>sp|P28032|ADH2_SOLLC Alcohol dehydrogenase 2 OS=Solanum lycopersicum OX=4081 GN=ADH2 PE=2 SV=2_13_Asp-N Endopeptidase_287_11_1222.39628_4.27_1_aLP_5_3_349.44548_5.46
MIS
>sp|P28032|ADH2_SOLLC Alcohol dehydrogenase 2 OS=Solanum lycopersicum OX=4081 GN=ADH2 PE=2 SV=2_13_Asp-N Endopeptidase_287_11_1222.39628_4.27_2_aLP_6_1_89.09408_5.46
A
>sp|P28032|ADH2_SOLLC Alcohol dehydrogenase 2 OS=Solanum lycopersicum OX=4081 GN=ADH2 PE=2 SV=2_13_Asp-N Endopeptidase_287_11_1222.39628_4.27_3_aLP_10_4_496.57878_3.74
FECV
>sp|P28032|ADH2_SOLLC Alcohol dehydrogenase 2 OS=Solanum lycopersicum OX=4081 GN=ADH2 PE=2 SV=2_13_Asp-N Endopeptidase_287_11_1222.39628_4.27_4_aLP_11_1_155.15638_7.2
H
>sp|P28032|ADH2_SOLLC Alcohol dehydrogenase 2 OS=Solanum lycopersicum OX=4081 GN=ADH2 PE=2 SV=2_14_Asp-N Endopeptidase_330_43_4828.55678_8.26_0_aLP_5_5_532.55348_3.48
DGWGV
>sp|P28032|ADH2_SOLLC Alcohol dehydrogenase 2 OS=Solanum lycopersicum OX=4081 GN=ADH2 PE=2 SV=2_14_Asp-N Endopeptidase_330_43_4828.55678_8.26_1_aLP_6_1_89.09408_5.46
A
>sp|P28032|ADH2_SOLLC Alcohol dehydrogenase 2 OS=Solanum lycopersicum OX=4081 GN=ADH2 PE=2 SV=2_14_Asp-N Endopeptidase_330_43_4828.55678_8.26_2_aLP_7_1_117.14788_5.46
V
>sp|P28032|ADH2_SOLLC Alcohol dehydrogenase 2 OS=Solanum lycopersicum OX=4081 GN=ADH2 PE=2 SV=2_14_Asp-N Endopeptidase_330_43_4828.55678_8.26_3_aLP_9_2_230.30728_5.46
LV
>sp|P28032|ADH2_SOLLC Alcohol dehydrogenase 2 OS=Solanum lycopersicum OX=4081 GN=ADH2 PE=2 SV=2_14_Asp-N Endopeptidase_330_43_4828.55678_8.26_4_aLP_11_2_174.19978_5.46
GV
>sp|P28032|ADH2_SOLLC Alcohol dehydrogenase 2 OS=Solanum lycopersicum OX=4081 GN=ADH2 PE=2 SV=2_14_Asp-N Endopeptidase_330_43_4828.55678_8.26_5_aLP_16_5_580.64148_7.08
PHKEA
>sp|P28032|ADH2_SOLLC Alcohol dehydrogenase 2 OS=Solanum lycopersicum OX=4081 GN=ADH2 PE=2 SV=2_14_Asp-N Endopeptidase_330_43_4828.55678_8.26_6_aLP_17_1_117.14788_5.46
V
>sp|P28032|ADH2_SOLLC Alcohol dehydrogenase 2 OS=Solanum lycopersicum OX=4081 GN=ADH2 PE=2 SV=2_14_Asp-N Endopeptidase_330_43_4828.55678_8.26_7_aLP_20_3_394.47108_8.06
FKT
>sp|P28032|ADH2_SOLLC Alcohol dehydrogenase 2 OS=Solanum lycopersicum OX=4081 GN=ADH2 PE=2 SV=2_14_Asp-N Endopeptidase_330_43_4828.55678_8.26_8_aLP_30_10_1240.38418_7.2
HPLNFLNERT
>sp|P28032|ADH2_SOLLC Alcohol dehydrogenase 2 OS=Solanum lycopersicum OX=4081 GN=ADH2 PE=2 SV=2_14_Asp-N Endopeptidase_330_43_4828.55678_8.26_9_aLP_34_4_417.50578_8.06
LKGT
>sp|P28032|ADH2_SOLLC Alcohol dehydrogenase 2 OS=Solanum lycopersicum OX=4081 GN=ADH2 PE=2 SV=2_14_Asp-N Endopeptidase_330_43_4828.55678_8.26_10_aLP_43_9_1115.25668_8.8
FFGNYKPRS
>sp|P28032|ADH2_SOLLC Alcohol dehydrogenase 2 OS=Solanum lycopersicum OX=4081 GN=ADH2 PE=2 SV=2_15_Asp-N Endopeptidase_363_33_3911.58648_5.12_0_aLP_5_5_545.65138_3.48
DIPCV
>sp|P28032|ADH2_SOLLC Alcohol dehydrogenase 2 OS=Solanum lycopersicum OX=4081 GN=ADH2 PE=2 SV=2_15_Asp-N Endopeptidase_363_33_3911.58648_5.12_1_aLP_6_1_117.14788_5.46
V
>sp|P28032|ADH2_SOLLC Alcohol dehydrogenase 2 OS=Solanum lycopersicum OX=4081 GN=ADH2 PE=2 SV=2_15_Asp-N Endopeptidase_363_33_3911.58648_5.12_2_aLP_21_15_1915.23188_4.98
EKYMNKELELEKFIT
>sp|P28032|ADH2_SOLLC Alcohol dehydrogenase 2 OS=Solanum lycopersicum OX=4081 GN=ADH2 PE=2 SV=2_15_Asp-N Endopeptidase_363_33_3911.58648_5.12_3_aLP_23_2_256.26148_7.2
HT
>sp|P28032|ADH2_SOLLC Alcohol dehydrogenase 2 OS=Solanum lycopersicum OX=4081 GN=ADH2 PE=2 SV=2_15_Asp-N Endopeptidase_363_33_3911.58648_5.12_4_aLP_27_4_446.54678_5.46
LPFA
>sp|P28032|ADH2_SOLLC Alcohol dehydrogenase 2 OS=Solanum lycopersicum OX=4081 GN=ADH2 PE=2 SV=2_15_Asp-N Endopeptidase_363_33_3911.58648_5.12_5_aLP_32_5_573.64688_6.13
EINKA
>sp|P28032|ADH2_SOLLC Alcohol dehydrogenase 2 OS=Solanum lycopersicum OX=4081 GN=ADH2 PE=2 SV=2_15_Asp-N Endopeptidase_363_33_3911.58648_5.12_6_aLP_33_1_165.19188_5.46
F
>sp|P28032|ADH2_SOLLC Alcohol dehydrogenase 2 OS=Solanum lycopersicum OX=4081 GN=ADH2 PE=2 SV=2_16_Asp-N Endopeptidase_379_16_1764.18968_6.17_0_aLP_14_14_1561.91828_6.17
DLMLKGEGLRCIIT
>sp|P28032|ADH2_SOLLC Alcohol dehydrogenase 2 OS=Solanum lycopersicum OX=4081 GN=ADH2 PE=2 SV=2_16_Asp-N Endopeptidase_379_16_1764.18968_6.17_1_aLP_16_2_220.28668_5.46
MA
>sp|P28032|ADH2_SOLLC Alcohol dehydrogenase 2 OS=Solanum lycopersicum OX=4081 GN=ADH2 PE=2 SV=2_17_Asp-N Endopeptidase_380_1_133.10388_3.48_0_aLP_0_1_133.10388_3.48
D
>AAK95687.1 transcription factor JERF1 [Solanum lycopersicum]_0_Asp-N Endopeptidase_8_8_750.92628_5.46_0_aLP_5_5_437.52928_5.46
MCGGA
>AAK95687.1 transcription factor JERF1 [Solanum lycopersicum]_0_Asp-N Endopeptidase_8_8_750.92628_5.46_1_aLP_8_3_331.41228_5.46
IIS
>AAK95687.1 transcription factor JERF1 [Solanum lycopersicum]_1_Asp-N Endopeptidase_22_14_1580.85088_11.19_0_aLP_3_3_345.39588_3.48
DLV
>AAK95687.1 transcription factor JERF1 [Solanum lycopersicum]_1_Asp-N Endopeptidase_22_14_1580.85088_11.19_1_aLP_6_3_299.32688_5.46
PPS
>AAK95687.1 transcription factor JERF1 [Solanum lycopersicum]_1_Asp-N Endopeptidase_22_14_1580.85088_11.19_2_aLP_9_3_374.44038_9.71
RIS
>AAK95687.1 transcription factor JERF1 [Solanum lycopersicum]_1_Asp-N Endopeptidase_22_14_1580.85088_11.19_3_aLP_13_4_544.65478_11.49
RRLT
>AAK95687.1 transcription factor JERF1 [Solanum lycopersicum]_1_Asp-N Endopeptidase_22_14_1580.85088_11.19_4_aLP_14_1_89.09408_5.46
A
>AAK95687.1 transcription factor JERF1 [Solanum lycopersicum]_2_Asp-N Endopeptidase_29_7_824.88828_3.48_0_aLP_6_6_737.81008_3.48
DFLWGT
>AAK95687.1 transcription factor JERF1 [Solanum lycopersicum]_2_Asp-N Endopeptidase_29_7_824.88828_3.48_1_aLP_7_1_105.09348_5.46
S
>AAK95687.1 transcription factor JERF1 [Solanum lycopersicum]_3_Asp-N Endopeptidase_51_22_2643.08728_8.78_0_aLP_10_10_1171.36218_8.31
DLNKKKKNPS
>AAK95687.1 transcription factor JERF1 [Solanum lycopersicum]_3_Asp-N Endopeptidase_51_22_2643.08728_8.78_1_aLP_14_4_519.51438_7.17
NYHS
>AAK95687.1 transcription factor JERF1 [Solanum lycopersicum]_3_Asp-N Endopeptidase_51_22_2643.08728_8.78_2_aLP_19_5_599.73118_9.93
KPLRS
>AAK95687.1 transcription factor JERF1 [Solanum lycopersicum]_3_Asp-N Endopeptidase_51_22_2643.08728_8.78_3_aLP_22_3_406.52538_8.06
KFI
>AAK95687.1 transcription factor JERF1 [Solanum lycopersicum]_4_Asp-N Endopeptidase_54_3_375.37878_3.38_0_aLP_0_3_375.37878_3.38
DLE
>AAK95687.1 transcription factor JERF1 [Solanum lycopersicum]_5_Asp-N Endopeptidase_59_5_609.59028_3.33_0_aLP_0_5_609.59028_3.33
DEFEA
>AAK95687.1 transcription factor JERF1 [Solanum lycopersicum]_6_Asp-N Endopeptidase_65_6_820.90298_7.08_0_aLP_0_6_820.90298_7.08
DFQHFK
>AAK95687.1 transcription factor JERF1 [Solanum lycopersicum]_7_Asp-N Endopeptidase_68_3_334.28588_3.48_0_aLP_0_3_334.28588_3.48
DNS
>AAK95687.1 transcription factor JERF1 [Solanum lycopersicum]_8_Asp-N Endopeptidase_69_1_133.10388_3.48_0_aLP_0_1_133.10388_3.48
D
>AAK95687.1 transcription factor JERF1 [Solanum lycopersicum]_9_Asp-N Endopeptidase_70_1_133.10388_3.48_0_aLP_0_1_133.10388_3.48
D
>AAK95687.1 transcription factor JERF1 [Solanum lycopersicum]_10_Asp-N Endopeptidase_71_1_133.10388_3.48_0_aLP_0_1_133.10388_3.48
D
>AAK95687.1 transcription factor JERF1 [Solanum lycopersicum]_11_Asp-N Endopeptidase_72_1_133.10388_3.48_0_aLP_0_1_133.10388_3.48
D
>AAK95687.1 transcription factor JERF1 [Solanum lycopersicum]_12_Asp-N Endopeptidase_85_13_1347.53708_8.4_0_aLP_2_2_232.23648_3.48
DV
>AAK95687.1 transcription factor JERF1 [Solanum lycopersicum]_12_Asp-N Endopeptidase_85_13_1347.53708_8.4_1_aLP_4_2_217.26818_8.06
KA
>AAK95687.1 transcription factor JERF1 [Solanum lycopersicum]_12_Asp-N Endopeptidase_85_13_1347.53708_8.4_2_aLP_9_5_534.61278_8.06
FGPKS
>AAK95687.1 transcription factor JERF1 [Solanum lycopersicum]_12_Asp-N Endopeptidase_85_13_1347.53708_8.4_3_aLP_10_1_117.14788_5.46
V
>AAK95687.1 transcription factor JERF1 [Solanum lycopersicum]_12_Asp-N Endopeptidase_85_13_1347.53708_8.4_4_aLP_12_2_261.28098_9.71
RS
>AAK95687.1 transcription factor JERF1 [Solanum lycopersicum]_12_Asp-N Endopeptidase_85_13_1347.53708_8.4_5_aLP_13_1_75.06718_5.46
G
>AAK95687.1 transcription factor JERF1 [Solanum lycopersicum]_13_Asp-N Endopeptidase_91_6_637.61898_3.38_0_aLP_2_2_220.18208_3.48
DS
>AAK95687.1 transcription factor JERF1 [Solanum lycopersicum]_13_Asp-N Endopeptidase_91_6_637.61898_3.38_1_aLP_6_4_435.45218_3.74
NCEA
>AAK95687.1 transcription factor JERF1 [Solanum lycopersicum]_14_Asp-N Endopeptidase_119_28_3528.04918_11.37_0_aLP_3_3_376.36958_5.98
DRS
>AAK95687.1 transcription factor JERF1 [Solanum lycopersicum]_14_Asp-N Endopeptidase_119_28_3528.04918_11.37_1_aLP_4_1_105.09348_5.46
S
>AAK95687.1 transcription factor JERF1 [Solanum lycopersicum]_14_Asp-N Endopeptidase_119_28_3528.04918_11.37_2_aLP_24_20_2613.07548_11.67
KRKRKNQYRGIRQRPWGKWA
>AAK95687.1 transcription factor JERF1 [Solanum lycopersicum]_14_Asp-N Endopeptidase_119_28_3528.04918_11.37_3_aLP_25_1_89.09408_5.46
A
>AAK95687.1 transcription factor JERF1 [Solanum lycopersicum]_14_Asp-N Endopeptidase_119_28_3528.04918_11.37_4_aLP_28_3_416.47768_6.23
EIR
>AAK95687.1 transcription factor JERF1 [Solanum lycopersicum]_15_Asp-N Endopeptidase_142_23_2607.91148_7.99_0_aLP_8_8_940.11358_9.78
DPRKGIRV
>AAK95687.1 transcription factor JERF1 [Solanum lycopersicum]_15_Asp-N Endopeptidase_142_23_2607.91148_7.99_1_aLP_12_4_475.54488_5.46
WLGT
>AAK95687.1 transcription factor JERF1 [Solanum lycopersicum]_15_Asp-N Endopeptidase_142_23_2607.91148_7.99_2_aLP_15_3_366.37388_5.46
FNS
>AAK95687.1 transcription factor JERF1 [Solanum lycopersicum]_15_Asp-N Endopeptidase_142_23_2607.91148_7.99_3_aLP_16_1_89.09408_5.46
A
>AAK95687.1 transcription factor JERF1 [Solanum lycopersicum]_15_Asp-N Endopeptidase_142_23_2607.91148_7.99_4_aLP_19_3_347.32508_3.56
EEA
>AAK95687.1 transcription factor JERF1 [Solanum lycopersicum]_15_Asp-N Endopeptidase_142_23_2607.91148_7.99_5_aLP_20_1_89.09408_5.46
A
>AAK95687.1 transcription factor JERF1 [Solanum lycopersicum]_15_Asp-N Endopeptidase_142_23_2607.91148_7.99_6_aLP_22_2_245.28158_9.71
RA
>AAK95687.1 transcription factor JERF1 [Solanum lycopersicum]_15_Asp-N Endopeptidase_142_23_2607.91148_7.99_7_aLP_23_1_181.19128_5.45
Y
>AAK95687.1 transcription factor JERF1 [Solanum lycopersicum]_16_Asp-N Endopeptidase_159_17_1956.28158_9.86_0_aLP_2_2_204.18268_3.48
DA
>AAK95687.1 transcription factor JERF1 [Solanum lycopersicum]_16_Asp-N Endopeptidase_159_17_1956.28158_9.86_1_aLP_4_2_218.20958_3.74
EA
>AAK95687.1 transcription factor JERF1 [Solanum lycopersicum]_16_Asp-N Endopeptidase_159_17_1956.28158_9.86_2_aLP_12_8_984.21608_11.79
RRIRGKKA
>AAK95687.1 transcription factor JERF1 [Solanum lycopersicum]_16_Asp-N Endopeptidase_159_17_1956.28158_9.86_3_aLP_14_2_245.32198_8.06
KV
>AAK95687.1 transcription factor JERF1 [Solanum lycopersicum]_16_Asp-N Endopeptidase_159_17_1956.28158_9.86_4_aLP_17_3_376.41238_5.46
NFP
>AAK95687.1 transcription factor JERF1 [Solanum lycopersicum]_17_Asp-N Endopeptidase_197_38_4312.86818_7.76_0_aLP_3_3_333.29818_3.38
DEA
>AAK95687.1 transcription factor JERF1 [Solanum lycopersicum]_17_Asp-N Endopeptidase_197_38_4312.86818_7.76_1_aLP_5_2_214.26458_5.46
PV
>AAK95687.1 transcription factor JERF1 [Solanum lycopersicum]_17_Asp-N Endopeptidase_197_38_4312.86818_7.76_2_aLP_6_1_105.09348_5.46
S
>AAK95687.1 transcription factor JERF1 [Solanum lycopersicum]_17_Asp-N Endopeptidase_197_38_4312.86818_7.76_3_aLP_7_1_117.14788_5.46
V
>AAK95687.1 transcription factor JERF1 [Solanum lycopersicum]_17_Asp-N Endopeptidase_197_38_4312.86818_7.76_4_aLP_8_1_105.09348_5.46
S
>AAK95687.1 transcription factor JERF1 [Solanum lycopersicum]_17_Asp-N Endopeptidase_197_38_4312.86818_7.76_5_aLP_11_3_401.46908_11.49
RRA
>AAK95687.1 transcription factor JERF1 [Solanum lycopersicum]_17_Asp-N Endopeptidase_197_38_4312.86818_7.76_6_aLP_19_8_926.08358_8.4
IKQNPQKA
>AAK95687.1 transcription factor JERF1 [Solanum lycopersicum]_17_Asp-N Endopeptidase_197_38_4312.86818_7.76_7_aLP_24_5_646.69828_4.53
LREET
>AAK95687.1 transcription factor JERF1 [Solanum lycopersicum]_17_Asp-N Endopeptidase_197_38_4312.86818_7.76_8_aLP_27_3_346.38358_5.46
LNT
>AAK95687.1 transcription factor JERF1 [Solanum lycopersicum]_17_Asp-N Endopeptidase_197_38_4312.86818_7.76_9_aLP_28_1_117.14788_5.46
V
>AAK95687.1 transcription factor JERF1 [Solanum lycopersicum]_17_Asp-N Endopeptidase_197_38_4312.86818_7.76_10_aLP_33_5_589.66418_5.46
QPNMT
>AAK95687.1 transcription factor JERF1 [Solanum lycopersicum]_17_Asp-N Endopeptidase_197_38_4312.86818_7.76_11_aLP_36_3_381.42888_5.45
YIS
>AAK95687.1 transcription factor JERF1 [Solanum lycopersicum]_17_Asp-N Endopeptidase_197_38_4312.86818_7.76_12_aLP_38_2_245.27848_5.46
NL
>AAK95687.1 transcription factor JERF1 [Solanum lycopersicum]_18_Asp-N Endopeptidase_201_4_334.28588_3.48_0_aLP_0_4_334.28588_3.48
DGGS
>AAK95687.1 transcription factor JERF1 [Solanum lycopersicum]_19_Asp-N Endopeptidase_202_1_133.10388_3.48_0_aLP_0_1_133.10388_3.48
D
>AAK95687.1 transcription factor JERF1 [Solanum lycopersicum]_20_Asp-N Endopeptidase_227_25_2876.12828_4.4_0_aLP_2_2_220.18208_3.48
DS
>AAK95687.1 transcription factor JERF1 [Solanum lycopersicum]_20_Asp-N Endopeptidase_227_25_2876.12828_4.4_1_aLP_4_2_252.27008_5.46
FS
>AAK95687.1 transcription factor JERF1 [Solanum lycopersicum]_20_Asp-N Endopeptidase_227_25_2876.12828_4.4_2_aLP_11_7_866.96908_4.53
FFEEKPA
>AAK95687.1 transcription factor JERF1 [Solanum lycopersicum]_20_Asp-N Endopeptidase_227_25_2876.12828_4.4_3_aLP_12_1_119.12038_5.46
T
>AAK95687.1 transcription factor JERF1 [Solanum lycopersicum]_20_Asp-N Endopeptidase_227_25_2876.12828_4.4_4_aLP_20_8_984.07648_6.12
KQYGFENV
>AAK95687.1 transcription factor JERF1 [Solanum lycopersicum]_20_Asp-N Endopeptidase_227_25_2876.12828_4.4_5_aLP_21_1_105.09348_5.46
S
>AAK95687.1 transcription factor JERF1 [Solanum lycopersicum]_20_Asp-N Endopeptidase_227_25_2876.12828_4.4_6_aLP_23_2_266.29698_5.46
FT
>AAK95687.1 transcription factor JERF1 [Solanum lycopersicum]_20_Asp-N Endopeptidase_227_25_2876.12828_4.4_7_aLP_24_1_89.09408_5.46
A
>AAK95687.1 transcription factor JERF1 [Solanum lycopersicum]_20_Asp-N Endopeptidase_227_25_2876.12828_4.4_8_aLP_25_1_117.14788_5.46
V
>AAK95687.1 transcription factor JERF1 [Solanum lycopersicum]_21_Asp-N Endopeptidase_246_19_1876.02478_3.48_0_aLP_6_6_578.63788_3.48
DMGLGS
>AAK95687.1 transcription factor JERF1 [Solanum lycopersicum]_21_Asp-N Endopeptidase_246_19_1876.02478_3.48_1_aLP_7_1_117.14788_5.46
V
>AAK95687.1 transcription factor JERF1 [Solanum lycopersicum]_21_Asp-N Endopeptidase_246_19_1876.02478_3.48_2_aLP_8_1_105.09348_5.46
S
>AAK95687.1 transcription factor JERF1 [Solanum lycopersicum]_21_Asp-N Endopeptidase_246_19_1876.02478_3.48_3_aLP_10_2_202.21018_5.46
PS
>AAK95687.1 transcription factor JERF1 [Solanum lycopersicum]_21_Asp-N Endopeptidase_246_19_1876.02478_3.48_4_aLP_11_1_89.09408_5.46
A
>AAK95687.1 transcription factor JERF1 [Solanum lycopersicum]_21_Asp-N Endopeptidase_246_19_1876.02478_3.48_5_aLP_13_2_176.17228_5.46
GT
>AAK95687.1 transcription factor JERF1 [Solanum lycopersicum]_21_Asp-N Endopeptidase_246_19_1876.02478_3.48_6_aLP_15_2_231.25168_5.46
NV
>AAK95687.1 transcription factor JERF1 [Solanum lycopersicum]_21_Asp-N Endopeptidase_246_19_1876.02478_3.48_7_aLP_18_3_415.44608_5.45
YFS
>AAK95687.1 transcription factor JERF1 [Solanum lycopersicum]_21_Asp-N Endopeptidase_246_19_1876.02478_3.48_8_aLP_19_1_105.09348_5.46
S
>AAK95687.1 transcription factor JERF1 [Solanum lycopersicum]_22_Asp-N Endopeptidase_253_7_782.76188_3.38_0_aLP_3_3_333.29818_3.38
DEA
>AAK95687.1 transcription factor JERF1 [Solanum lycopersicum]_22_Asp-N Endopeptidase_253_7_782.76188_3.38_1_aLP_4_1_105.09348_5.46
S
>AAK95687.1 transcription factor JERF1 [Solanum lycopersicum]_22_Asp-N Endopeptidase_253_7_782.76188_3.38_2_aLP_6_2_233.22418_5.46
NT
>AAK95687.1 transcription factor JERF1 [Solanum lycopersicum]_22_Asp-N Endopeptidase_253_7_782.76188_3.38_3_aLP_7_1_165.19188_5.46
F
>AAK95687.1 transcription factor JERF1 [Solanum lycopersicum]_23_Asp-N Endopeptidase_256_3_323.32088_3.48_0_aLP_0_3_323.32088_3.48
DCS
>AAK95687.1 transcription factor JERF1 [Solanum lycopersicum]_24_Asp-N Endopeptidase_285_29_3265.55518_4.12_0_aLP_5_5_594.62438_3.48
DFGWA
>AAK95687.1 transcription factor JERF1 [Solanum lycopersicum]_24_Asp-N Endopeptidase_285_29_3265.55518_4.12_1_aLP_9_4_418.46508_3.74
EPCA
>AAK95687.1 transcription factor JERF1 [Solanum lycopersicum]_24_Asp-N Endopeptidase_285_29_3265.55518_4.12_2_aLP_11_2_275.30788_9.71
RT
>AAK95687.1 transcription factor JERF1 [Solanum lycopersicum]_24_Asp-N Endopeptidase_285_29_3265.55518_4.12_3_aLP_15_4_444.48508_3.74
PEIS
>AAK95687.1 transcription factor JERF1 [Solanum lycopersicum]_24_Asp-N Endopeptidase_285_29_3265.55518_4.12_4_aLP_16_1_105.09348_5.46
S
>AAK95687.1 transcription factor JERF1 [Solanum lycopersicum]_24_Asp-N Endopeptidase_285_29_3265.55518_4.12_5_aLP_17_1_117.14788_5.46
V
>AAK95687.1 transcription factor JERF1 [Solanum lycopersicum]_24_Asp-N Endopeptidase_285_29_3265.55518_4.12_6_aLP_19_2_218.25288_5.46
LS
>AAK95687.1 transcription factor JERF1 [Solanum lycopersicum]_24_Asp-N Endopeptidase_285_29_3265.55518_4.12_7_aLP_21_2_246.26338_3.74
EV
>AAK95687.1 transcription factor JERF1 [Solanum lycopersicum]_24_Asp-N Endopeptidase_285_29_3265.55518_4.12_8_aLP_24_3_361.39528_3.74
LET
>AAK95687.1 transcription factor JERF1 [Solanum lycopersicum]_24_Asp-N Endopeptidase_285_29_3265.55518_4.12_9_aLP_27_3_362.33968_3.74
NET
>AAK95687.1 transcription factor JERF1 [Solanum lycopersicum]_24_Asp-N Endopeptidase_285_29_3265.55518_4.12_10_aLP_29_2_302.33298_7.2
HF
>AAK95687.1 transcription factor JERF1 [Solanum lycopersicum]_25_Asp-N Endopeptidase_286_1_133.10388_3.48_0_aLP_0_1_133.10388_3.48
D
>AAK95687.1 transcription factor JERF1 [Solanum lycopersicum]_26_Asp-N Endopeptidase_287_1_133.10388_3.48_0_aLP_0_1_133.10388_3.48
D
>AAK95687.1 transcription factor JERF1 [Solanum lycopersicum]_27_Asp-N Endopeptidase_305_18_1966.23728_8.09_0_aLP_2_2_220.18208_3.48
DS
>AAK95687.1 transcription factor JERF1 [Solanum lycopersicum]_27_Asp-N Endopeptidase_305_18_1966.23728_8.09_1_aLP_10_8_985.19488_8.59
RPEKKLKS
>AAK95687.1 transcription factor JERF1 [Solanum lycopersicum]_27_Asp-N Endopeptidase_305_18_1966.23728_8.09_2_aLP_12_2_208.23228_5.46
CS
>AAK95687.1 transcription factor JERF1 [Solanum lycopersicum]_27_Asp-N Endopeptidase_305_18_1966.23728_8.09_3_aLP_13_1_105.09348_5.46
S
>AAK95687.1 transcription factor JERF1 [Solanum lycopersicum]_27_Asp-N Endopeptidase_305_18_1966.23728_8.09_4_aLP_14_1_119.12038_5.46
T
>AAK95687.1 transcription factor JERF1 [Solanum lycopersicum]_27_Asp-N Endopeptidase_305_18_1966.23728_8.09_5_aLP_15_1_105.09348_5.46
S
>AAK95687.1 transcription factor JERF1 [Solanum lycopersicum]_27_Asp-N Endopeptidase_305_18_1966.23728_8.09_6_aLP_17_2_232.27978_5.46
LT
>AAK95687.1 transcription factor JERF1 [Solanum lycopersicum]_27_Asp-N Endopeptidase_305_18_1966.23728_8.09_7_aLP_18_1_117.14788_5.46
V
>AAK95687.1 transcription factor JERF1 [Solanum lycopersicum]_28_Asp-N Endopeptidase_336_31_3561.92148_3.83_0_aLP_4_4_405.36468_3.48
DGNT
>AAK95687.1 transcription factor JERF1 [Solanum lycopersicum]_28_Asp-N Endopeptidase_336_31_3561.92148_3.83_1_aLP_5_1_117.14788_5.46
V
>AAK95687.1 transcription factor JERF1 [Solanum lycopersicum]_28_Asp-N Endopeptidase_336_31_3561.92148_3.83_2_aLP_7_2_233.22418_5.46
NT
>AAK95687.1 transcription factor JERF1 [Solanum lycopersicum]_28_Asp-N Endopeptidase_336_31_3561.92148_3.83_3_aLP_9_2_218.25288_5.46
LS
>AAK95687.1 transcription factor JERF1 [Solanum lycopersicum]_28_Asp-N Endopeptidase_336_31_3561.92148_3.83_4_aLP_13_4_476.48388_3.56
EELS
>AAK95687.1 transcription factor JERF1 [Solanum lycopersicum]_28_Asp-N Endopeptidase_336_31_3561.92148_3.83_5_aLP_14_1_89.09408_5.46
A
>AAK95687.1 transcription factor JERF1 [Solanum lycopersicum]_28_Asp-N Endopeptidase_336_31_3561.92148_3.83_6_aLP_17_3_381.38558_3.74
FES
>AAK95687.1 transcription factor JERF1 [Solanum lycopersicum]_28_Asp-N Endopeptidase_336_31_3561.92148_3.83_7_aLP_31_14_1767.07528_6.12
QMKFLQIPYLEGNW
>AAK95687.1 transcription factor JERF1 [Solanum lycopersicum]_29_Asp-N Endopeptidase_340_4_390.39348_3.48_0_aLP_2_2_204.18268_3.48
DA
>AAK95687.1 transcription factor JERF1 [Solanum lycopersicum]_29_Asp-N Endopeptidase_340_4_390.39348_3.48_1_aLP_3_1_105.09348_5.46
S
>AAK95687.1 transcription factor JERF1 [Solanum lycopersicum]_29_Asp-N Endopeptidase_340_4_390.39348_3.48_2_aLP_4_1_117.14788_5.46
V
>AAK95687.1 transcription factor JERF1 [Solanum lycopersicum]_30_Asp-N Endopeptidase_350_10_1079.17468_3.48_0_aLP_2_2_204.18268_3.48
DA
>AAK95687.1 transcription factor JERF1 [Solanum lycopersicum]_30_Asp-N Endopeptidase_350_10_1079.17468_3.48_1_aLP_6_4_493.56018_5.46
FLNT
>AAK95687.1 transcription factor JERF1 [Solanum lycopersicum]_30_Asp-N Endopeptidase_350_10_1079.17468_3.48_2_aLP_7_1_105.09348_5.46
S
>AAK95687.1 transcription factor JERF1 [Solanum lycopersicum]_30_Asp-N Endopeptidase_350_10_1079.17468_3.48_3_aLP_8_1_89.09408_5.46
A
>AAK95687.1 transcription factor JERF1 [Solanum lycopersicum]_30_Asp-N Endopeptidase_350_10_1079.17468_3.48_4_aLP_10_2_259.30538_5.46
IQ
>AAK95687.1 transcription factor JERF1 [Solanum lycopersicum]_31_Asp-N Endopeptidase_356_6_563.58288_3.48_0_aLP_5_5_432.39028_3.48
DGGNA
>AAK95687.1 transcription factor JERF1 [Solanum lycopersicum]_31_Asp-N Endopeptidase_356_6_563.58288_3.48_1_aLP_6_1_149.20788_5.46
M
>AAK95687.1 transcription factor JERF1 [Solanum lycopersicum]_32_Asp-N Endopeptidase_361_5_666.73128_3.48_0_aLP_4_4_519.55468_3.48
DLWS
>AAK95687.1 transcription factor JERF1 [Solanum lycopersicum]_32_Asp-N Endopeptidase_361_5_666.73128_3.48_1_aLP_5_1_165.19188_5.46
F
>AAK95687.1 transcription factor JERF1 [Solanum lycopersicum]_33_Asp-N Endopeptidase_362_1_133.10388_3.48_0_aLP_0_1_133.10388_3.48
D
>AAK95687.1 transcription factor JERF1 [Solanum lycopersicum]_34_Asp-N Endopeptidase_372_10_1009.14198_3.48_0_aLP_2_2_232.23648_3.48
DV
>AAK95687.1 transcription factor JERF1 [Solanum lycopersicum]_34_Asp-N Endopeptidase_372_10_1009.14198_3.48_1_aLP_4_2_202.21018_5.46
PS
>AAK95687.1 transcription factor JERF1 [Solanum lycopersicum]_34_Asp-N Endopeptidase_372_10_1009.14198_3.48_2_aLP_9_5_447.54988_5.46
LMGGA
>AAK95687.1 transcription factor JERF1 [Solanum lycopersicum]_34_Asp-N Endopeptidase_372_10_1009.14198_3.48_3_aLP_10_1_181.19128_5.45
Y
>NP_001234157.2 glutathione S-transferase-like protein [Solanum lycopersicum]_0_Asp-N Endopeptidase_3_3_334.39048_5.46_0_aLP_2_2_220.28668_5.46
MA
>NP_001234157.2 glutathione S-transferase-like protein [Solanum lycopersicum]_0_Asp-N Endopeptidase_3_3_334.39048_5.46_1_aLP_3_1_132.11908_5.46
N
>NP_001234157.2 glutathione S-transferase-like protein [Solanum lycopersicum]_1_Asp-N Endopeptidase_9_6_700.83018_3.38_0_aLP_3_3_361.35198_3.38
DEV
>NP_001234157.2 glutathione S-transferase-like protein [Solanum lycopersicum]_1_Asp-N Endopeptidase_9_6_700.83018_3.38_1_aLP_6_3_357.49348_5.46
ILL
>NP_001234157.2 glutathione S-transferase-like protein [Solanum lycopersicum]_2_Asp-N Endopeptidase_34_25_3166.70608_7.72_0_aLP_5_5_650.68858_3.48
DFWPS
>NP_001234157.2 glutathione S-transferase-like protein [Solanum lycopersicum]_2_Asp-N Endopeptidase_34_25_3166.70608_7.72_1_aLP_14_9_1110.40098_10.18
MYGMRLRIA
>NP_001234157.2 glutathione S-transferase-like protein [Solanum lycopersicum]_2_Asp-N Endopeptidase_34_25_3166.70608_7.72_2_aLP_16_2_202.25348_5.46
LA
>NP_001234157.2 glutathione S-transferase-like protein [Solanum lycopersicum]_2_Asp-N Endopeptidase_34_25_3166.70608_7.72_3_aLP_25_9_1257.40888_6.28
EKEIKYEYR
>NP_001234157.2 glutathione S-transferase-like protein [Solanum lycopersicum]_3_Asp-N Endopeptidase_36_2_262.21938_3.38_0_aLP_0_2_262.21938_3.38
DE
>NP_001234157.2 glutathione S-transferase-like protein [Solanum lycopersicum]_4_Asp-N Endopeptidase_75_39_4435.35548_7.94_0_aLP_6_6_731.80688_8.06
DLRNKS
>NP_001234157.2 glutathione S-transferase-like protein [Solanum lycopersicum]_4_Asp-N Endopeptidase_75_39_4435.35548_7.94_1_aLP_21_15_1741.21138_8.4
PLLLQMNPIHKKIPV
>NP_001234157.2 glutathione S-transferase-like protein [Solanum lycopersicum]_4_Asp-N Endopeptidase_75_39_4435.35548_7.94_2_aLP_32_11_1210.41358_7.06
LIHNGKPICES
>NP_001234157.2 glutathione S-transferase-like protein [Solanum lycopersicum]_4_Asp-N Endopeptidase_75_39_4435.35548_7.94_3_aLP_36_4_400.51858_5.46
IIGV
>NP_001234157.2 glutathione S-transferase-like protein [Solanum lycopersicum]_4_Asp-N Endopeptidase_75_39_4435.35548_7.94_4_aLP_39_3_423.46618_3.74
EYI
>NP_001234157.2 glutathione S-transferase-like protein [Solanum lycopersicum]_5_Asp-N Endopeptidase_80_5_675.73928_4.29_0_aLP_3_3_361.35198_3.38
DEV
>NP_001234157.2 glutathione S-transferase-like protein [Solanum lycopersicum]_5_Asp-N Endopeptidase_80_5_675.73928_4.29_1_aLP_5_2_332.40258_8.06
WK
>NP_001234157.2 glutathione S-transferase-like protein [Solanum lycopersicum]_6_Asp-N Endopeptidase_88_8_839.98718_5.87_0_aLP_3_3_332.35678_5.87
DKA
>NP_001234157.2 glutathione S-transferase-like protein [Solanum lycopersicum]_6_Asp-N Endopeptidase_88_8_839.98718_5.87_1_aLP_8_5_525.64568_5.46
PLLPS
>NP_001234157.2 glutathione S-transferase-like protein [Solanum lycopersicum]_7_Asp-N Endopeptidase_100_12_1509.64398_6.27_0_aLP_6_6_749.77838_4.29
DPYERA
>NP_001234157.2 glutathione S-transferase-like protein [Solanum lycopersicum]_7_Asp-N Endopeptidase_100_12_1509.64398_6.27_1_aLP_8_2_217.22478_5.46
QA
>NP_001234157.2 glutathione S-transferase-like protein [Solanum lycopersicum]_7_Asp-N Endopeptidase_100_12_1509.64398_6.27_2_aLP_12_4_578.67138_9.71
RFWA
>NP_001234157.2 glutathione S-transferase-like protein [Solanum lycopersicum]_8_Asp-N Endopeptidase_103_3_409.43928_3.48_0_aLP_0_3_409.43928_3.48
DYI
>NP_001234157.2 glutathione S-transferase-like protein [Solanum lycopersicum]_9_Asp-N Endopeptidase_119_16_1716.95188_8.05_0_aLP_6_6_736.86628_7.76
DKKLYA
>NP_001234157.2 glutathione S-transferase-like protein [Solanum lycopersicum]_9_Asp-N Endopeptidase_119_16_1716.95188_8.05_1_aLP_7_1_119.12038_5.46
T
>NP_001234157.2 glutathione S-transferase-like protein [Solanum lycopersicum]_9_Asp-N Endopeptidase_119_16_1716.95188_8.05_2_aLP_9_2_162.14538_5.46
GS
>NP_001234157.2 glutathione S-transferase-like protein [Solanum lycopersicum]_9_Asp-N Endopeptidase_119_16_1716.95188_8.05_3_aLP_13_4_523.62988_8.0
KIYT
>NP_001234157.2 glutathione S-transferase-like protein [Solanum lycopersicum]_9_Asp-N Endopeptidase_119_16_1716.95188_8.05_4_aLP_14_1_89.09408_5.46
A
>NP_001234157.2 glutathione S-transferase-like protein [Solanum lycopersicum]_9_Asp-N Endopeptidase_119_16_1716.95188_8.05_5_aLP_15_1_119.12038_5.46
T
>NP_001234157.2 glutathione S-transferase-like protein [Solanum lycopersicum]_9_Asp-N Endopeptidase_119_16_1716.95188_8.05_6_aLP_16_1_75.06718_5.46
G
>NP_001234157.2 glutathione S-transferase-like protein [Solanum lycopersicum]_10_Asp-N Endopeptidase_127_8_903.94448_4.67_0_aLP_5_5_590.54438_3.33
DEQEA
>NP_001234157.2 glutathione S-transferase-like protein [Solanum lycopersicum]_10_Asp-N Endopeptidase_127_8_903.94448_4.67_1_aLP_8_3_331.41538_8.4
GKK
>NP_001234157.2 glutathione S-transferase-like protein [Solanum lycopersicum]_11_Asp-N Endopeptidase_148_21_2297.63308_4.4_0_aLP_3_3_379.41308_3.48
DFV
>NP_001234157.2 glutathione S-transferase-like protein [Solanum lycopersicum]_11_Asp-N Endopeptidase_148_21_2297.63308_4.4_1_aLP_8_5_600.75628_6.13
EILKV
>NP_001234157.2 glutathione S-transferase-like protein [Solanum lycopersicum]_11_Asp-N Endopeptidase_148_21_2297.63308_4.4_2_aLP_12_4_388.42088_3.74
LEGA
>NP_001234157.2 glutathione S-transferase-like protein [Solanum lycopersicum]_11_Asp-N Endopeptidase_148_21_2297.63308_4.4_3_aLP_21_9_983.08868_6.12
LGEKPYYGG
>NP_001234157.2 glutathione S-transferase-like protein [Solanum lycopersicum]_12_Asp-N Endopeptidase_154_6_655.66468_3.48_0_aLP_0_6_655.66468_3.48
DNFGFG
>NP_001234157.2 glutathione S-transferase-like protein [Solanum lycopersicum]_13_Asp-N Endopeptidase_193_39_4616.32698_5.75_0_aLP_3_3_317.34208_3.48
DIA
>NP_001234157.2 glutathione S-transferase-like protein [Solanum lycopersicum]_13_Asp-N Endopeptidase_193_39_4616.32698_5.75_1_aLP_13_10_1256.48708_7.17
LIGFYCWFHA
>NP_001234157.2 glutathione S-transferase-like protein [Solanum lycopersicum]_13_Asp-N Endopeptidase_193_39_4616.32698_5.75_2_aLP_16_3_409.43938_3.74
YEV
>NP_001234157.2 glutathione S-transferase-like protein [Solanum lycopersicum]_13_Asp-N Endopeptidase_193_39_4616.32698_5.75_3_aLP_21_5_586.60178_5.45
YGNFS
>NP_001234157.2 glutathione S-transferase-like protein [Solanum lycopersicum]_13_Asp-N Endopeptidase_193_39_4616.32698_5.75_4_aLP_24_3_331.36898_3.74
IEA
>NP_001234157.2 glutathione S-transferase-like protein [Solanum lycopersicum]_13_Asp-N Endopeptidase_193_39_4616.32698_5.75_5_aLP_30_6_673.78208_3.74
ECPNLV
>NP_001234157.2 glutathione S-transferase-like protein [Solanum lycopersicum]_13_Asp-N Endopeptidase_193_39_4616.32698_5.75_6_aLP_31_1_89.09408_5.46
A
>NP_001234157.2 glutathione S-transferase-like protein [Solanum lycopersicum]_13_Asp-N Endopeptidase_193_39_4616.32698_5.75_7_aLP_33_2_275.30728_5.46
WA
>NP_001234157.2 glutathione S-transferase-like protein [Solanum lycopersicum]_13_Asp-N Endopeptidase_193_39_4616.32698_5.75_8_aLP_39_6_821.02648_10.33
KRCMQR
>NP_001234157.2 glutathione S-transferase-like protein [Solanum lycopersicum]_14_Asp-N Endopeptidase_201_8_829.94878_5.87_0_aLP_2_2_220.18208_3.48
DS
>NP_001234157.2 glutathione S-transferase-like protein [Solanum lycopersicum]_14_Asp-N Endopeptidase_201_8_829.94878_5.87_1_aLP_3_1_117.14788_5.46
V
>NP_001234157.2 glutathione S-transferase-like protein [Solanum lycopersicum]_14_Asp-N Endopeptidase_201_8_829.94878_5.87_2_aLP_4_1_89.09408_5.46
A
>NP_001234157.2 glutathione S-transferase-like protein [Solanum lycopersicum]_14_Asp-N Endopeptidase_201_8_829.94878_5.87_3_aLP_6_2_247.29448_8.06
KT
>NP_001234157.2 glutathione S-transferase-like protein [Solanum lycopersicum]_14_Asp-N Endopeptidase_201_8_829.94878_5.87_4_aLP_8_2_228.29138_5.46
LP
>NP_001234157.2 glutathione S-transferase-like protein [Solanum lycopersicum]_15_Asp-N Endopeptidase_220_19_2308.74948_6.94_0_aLP_9_9_1128.29328_5.53
DQHKIIEFV
>NP_001234157.2 glutathione S-transferase-like protein [Solanum lycopersicum]_15_Asp-N Endopeptidase_220_19_2308.74948_6.94_1_aLP_19_10_1198.47148_7.79
KILREKLGLE
>sp|P35135|UBC4_SOLLC Ubiquitin-conjugating enzyme E2-17 kDa OS=Solanum lycopersicum OX=4081 PE=2 SV=1_0_Asp-N Endopeptidase_11_11_1316.66838_8.59_0_aLP_2_2_220.28668_5.46
MA
>sp|P35135|UBC4_SOLLC Ubiquitin-conjugating enzyme E2-17 kDa OS=Solanum lycopersicum OX=4081 PE=2 SV=1_0_Asp-N Endopeptidase_11_11_1316.66838_8.59_1_aLP_3_1_105.09348_5.46
S
>sp|P35135|UBC4_SOLLC Ubiquitin-conjugating enzyme E2-17 kDa OS=Solanum lycopersicum OX=4081 PE=2 SV=1_0_Asp-N Endopeptidase_11_11_1316.66838_8.59_2_aLP_11_8_1027.31878_8.59
KRILKELK
>sp|P35135|UBC4_SOLLC Ubiquitin-conjugating enzyme E2-17 kDa OS=Solanum lycopersicum OX=4081 PE=2 SV=1_1_Asp-N Endopeptidase_15_4_502.56808_5.87_0_aLP_0_4_502.56808_5.87
DLQK
>sp|P35135|UBC4_SOLLC Ubiquitin-conjugating enzyme E2-17 kDa OS=Solanum lycopersicum OX=4081 PE=2 SV=1_2_Asp-N Endopeptidase_28_13_1230.31188_3.38_0_aLP_4_4_428.44238_3.48
DPPT
>sp|P35135|UBC4_SOLLC Ubiquitin-conjugating enzyme E2-17 kDa OS=Solanum lycopersicum OX=4081 PE=2 SV=1_2_Asp-N Endopeptidase_28_13_1230.31188_3.38_1_aLP_5_1_105.09348_5.46
S
>sp|P35135|UBC4_SOLLC Ubiquitin-conjugating enzyme E2-17 kDa OS=Solanum lycopersicum OX=4081 PE=2 SV=1_2_Asp-N Endopeptidase_28_13_1230.31188_3.38_2_aLP_7_2_208.23228_5.46
CS
>sp|P35135|UBC4_SOLLC Ubiquitin-conjugating enzyme E2-17 kDa OS=Solanum lycopersicum OX=4081 PE=2 SV=1_2_Asp-N Endopeptidase_28_13_1230.31188_3.38_3_aLP_8_1_89.09408_5.46
A
>sp|P35135|UBC4_SOLLC Ubiquitin-conjugating enzyme E2-17 kDa OS=Solanum lycopersicum OX=4081 PE=2 SV=1_2_Asp-N Endopeptidase_28_13_1230.31188_3.38_4_aLP_11_3_271.31648_5.46
GPV
>sp|P35135|UBC4_SOLLC Ubiquitin-conjugating enzyme E2-17 kDa OS=Solanum lycopersicum OX=4081 PE=2 SV=1_2_Asp-N Endopeptidase_28_13_1230.31188_3.38_5_aLP_12_1_89.09408_5.46
A
>sp|P35135|UBC4_SOLLC Ubiquitin-conjugating enzyme E2-17 kDa OS=Solanum lycopersicum OX=4081 PE=2 SV=1_2_Asp-N Endopeptidase_28_13_1230.31188_3.38_6_aLP_13_1_147.13078_3.74
E
>sp|P35135|UBC4_SOLLC Ubiquitin-conjugating enzyme E2-17 kDa OS=Solanum lycopersicum OX=4081 PE=2 SV=1_3_Asp-N Endopeptidase_41_13_1534.76768_5.22_0_aLP_7_7_934.03688_5.22
DMFHWQA
>sp|P35135|UBC4_SOLLC Ubiquitin-conjugating enzyme E2-17 kDa OS=Solanum lycopersicum OX=4081 PE=2 SV=1_3_Asp-N Endopeptidase_41_13_1534.76768_5.22_1_aLP_8_1_119.12038_5.46
T
>sp|P35135|UBC4_SOLLC Ubiquitin-conjugating enzyme E2-17 kDa OS=Solanum lycopersicum OX=4081 PE=2 SV=1_3_Asp-N Endopeptidase_41_13_1534.76768_5.22_2_aLP_13_5_517.64098_5.46
IMGPT
>sp|P35135|UBC4_SOLLC Ubiquitin-conjugating enzyme E2-17 kDa OS=Solanum lycopersicum OX=4081 PE=2 SV=1_4_Asp-N Endopeptidase_58_17_1803.04728_5.22_0_aLP_2_2_220.18208_3.48
DS
>sp|P35135|UBC4_SOLLC Ubiquitin-conjugating enzyme E2-17 kDa OS=Solanum lycopersicum OX=4081 PE=2 SV=1_4_Asp-N Endopeptidase_58_17_1803.04728_5.22_1_aLP_5_3_349.38678_5.45
PYA
>sp|P35135|UBC4_SOLLC Ubiquitin-conjugating enzyme E2-17 kDa OS=Solanum lycopersicum OX=4081 PE=2 SV=1_4_Asp-N Endopeptidase_58_17_1803.04728_5.22_2_aLP_8_3_231.25168_5.46
GGV
>sp|P35135|UBC4_SOLLC Ubiquitin-conjugating enzyme E2-17 kDa OS=Solanum lycopersicum OX=4081 PE=2 SV=1_4_Asp-N Endopeptidase_58_17_1803.04728_5.22_3_aLP_11_3_377.48388_5.46
FLV
>sp|P35135|UBC4_SOLLC Ubiquitin-conjugating enzyme E2-17 kDa OS=Solanum lycopersicum OX=4081 PE=2 SV=1_4_Asp-N Endopeptidase_58_17_1803.04728_5.22_4_aLP_12_1_105.09348_5.46
S
>sp|P35135|UBC4_SOLLC Ubiquitin-conjugating enzyme E2-17 kDa OS=Solanum lycopersicum OX=4081 PE=2 SV=1_4_Asp-N Endopeptidase_58_17_1803.04728_5.22_5_aLP_17_5_609.72578_7.2
IHFPP
>sp|P35135|UBC4_SOLLC Ubiquitin-conjugating enzyme E2-17 kDa OS=Solanum lycopersicum OX=4081 PE=2 SV=1_5_Asp-N Endopeptidase_86_28_3190.71318_8.46_0_aLP_9_9_1090.28738_7.76
DYPFKPPKV
>sp|P35135|UBC4_SOLLC Ubiquitin-conjugating enzyme E2-17 kDa OS=Solanum lycopersicum OX=4081 PE=2 SV=1_5_Asp-N Endopeptidase_86_28_3190.71318_8.46_1_aLP_10_1_89.09408_5.46
A
>sp|P35135|UBC4_SOLLC Ubiquitin-conjugating enzyme E2-17 kDa OS=Solanum lycopersicum OX=4081 PE=2 SV=1_5_Asp-N Endopeptidase_86_28_3190.71318_8.46_2_aLP_13_3_422.48448_9.71
FRT
>sp|P35135|UBC4_SOLLC Ubiquitin-conjugating enzyme E2-17 kDa OS=Solanum lycopersicum OX=4081 PE=2 SV=1_5_Asp-N Endopeptidase_86_28_3190.71318_8.46_3_aLP_15_2_245.32198_8.06
KV
>sp|P35135|UBC4_SOLLC Ubiquitin-conjugating enzyme E2-17 kDa OS=Solanum lycopersicum OX=4081 PE=2 SV=1_5_Asp-N Endopeptidase_86_28_3190.71318_8.46_4_aLP_22_7_827.89488_7.2
FHPNINS
>sp|P35135|UBC4_SOLLC Ubiquitin-conjugating enzyme E2-17 kDa OS=Solanum lycopersicum OX=4081 PE=2 SV=1_5_Asp-N Endopeptidase_86_28_3190.71318_8.46_5_aLP_25_3_276.24918_5.46
NGS
>sp|P35135|UBC4_SOLLC Ubiquitin-conjugating enzyme E2-17 kDa OS=Solanum lycopersicum OX=4081 PE=2 SV=1_5_Asp-N Endopeptidase_86_28_3190.71318_8.46_6_aLP_28_3_347.47288_5.46
ICL
>sp|P35135|UBC4_SOLLC Ubiquitin-conjugating enzyme E2-17 kDa OS=Solanum lycopersicum OX=4081 PE=2 SV=1_6_Asp-N Endopeptidase_111_25_2772.33598_6.1_0_aLP_8_8_1018.13438_4.29
DILKEQWS
>sp|P35135|UBC4_SOLLC Ubiquitin-conjugating enzyme E2-17 kDa OS=Solanum lycopersicum OX=4081 PE=2 SV=1_6_Asp-N Endopeptidase_111_25_2772.33598_6.1_1_aLP_10_2_186.21078_5.46
PA
>sp|P35135|UBC4_SOLLC Ubiquitin-conjugating enzyme E2-17 kDa OS=Solanum lycopersicum OX=4081 PE=2 SV=1_6_Asp-N Endopeptidase_111_25_2772.33598_6.1_2_aLP_12_2_232.27978_5.46
LT
>sp|P35135|UBC4_SOLLC Ubiquitin-conjugating enzyme E2-17 kDa OS=Solanum lycopersicum OX=4081 PE=2 SV=1_6_Asp-N Endopeptidase_111_25_2772.33598_6.1_3_aLP_14_2_218.25288_5.46
IS
>sp|P35135|UBC4_SOLLC Ubiquitin-conjugating enzyme E2-17 kDa OS=Solanum lycopersicum OX=4081 PE=2 SV=1_6_Asp-N Endopeptidase_111_25_2772.33598_6.1_4_aLP_16_2_245.32198_8.06
KV
>sp|P35135|UBC4_SOLLC Ubiquitin-conjugating enzyme E2-17 kDa OS=Solanum lycopersicum OX=4081 PE=2 SV=1_6_Asp-N Endopeptidase_111_25_2772.33598_6.1_5_aLP_19_3_331.41228_5.46
LLS
>sp|P35135|UBC4_SOLLC Ubiquitin-conjugating enzyme E2-17 kDa OS=Solanum lycopersicum OX=4081 PE=2 SV=1_6_Asp-N Endopeptidase_111_25_2772.33598_6.1_6_aLP_22_3_321.39168_5.46
ICS
>sp|P35135|UBC4_SOLLC Ubiquitin-conjugating enzyme E2-17 kDa OS=Solanum lycopersicum OX=4081 PE=2 SV=1_6_Asp-N Endopeptidase_111_25_2772.33598_6.1_7_aLP_25_3_345.43918_5.46
LLT
>sp|P35135|UBC4_SOLLC Ubiquitin-conjugating enzyme E2-17 kDa OS=Solanum lycopersicum OX=4081 PE=2 SV=1_7_Asp-N Endopeptidase_115_4_441.44108_3.48_0_aLP_0_4_441.44108_3.48
DPNP
>sp|P35135|UBC4_SOLLC Ubiquitin-conjugating enzyme E2-17 kDa OS=Solanum lycopersicum OX=4081 PE=2 SV=1_8_Asp-N Endopeptidase_116_1_133.10388_3.48_0_aLP_0_1_133.10388_3.48
D
>sp|P35135|UBC4_SOLLC Ubiquitin-conjugating enzyme E2-17 kDa OS=Solanum lycopersicum OX=4081 PE=2 SV=1_9_Asp-N Endopeptidase_129_13_1513.77188_5.53_0_aLP_4_4_442.51258_3.48
DPLV
>sp|P35135|UBC4_SOLLC Ubiquitin-conjugating enzyme E2-17 kDa OS=Solanum lycopersicum OX=4081 PE=2 SV=1_9_Asp-N Endopeptidase_129_13_1513.77188_5.53_1_aLP_8_4_428.48568_3.74
PEIA
>sp|P35135|UBC4_SOLLC Ubiquitin-conjugating enzyme E2-17 kDa OS=Solanum lycopersicum OX=4081 PE=2 SV=1_9_Asp-N Endopeptidase_129_13_1513.77188_5.53_2_aLP_13_5_678.80418_8.02
HMYKT
>sp|P35135|UBC4_SOLLC Ubiquitin-conjugating enzyme E2-17 kDa OS=Solanum lycopersicum OX=4081 PE=2 SV=1_10_Asp-N Endopeptidase_148_19_2263.51288_8.25_0_aLP_3_3_360.37018_5.98
DRA
>sp|P35135|UBC4_SOLLC Ubiquitin-conjugating enzyme E2-17 kDa OS=Solanum lycopersicum OX=4081 PE=2 SV=1_10_Asp-N Endopeptidase_148_19_2263.51288_8.25_1_aLP_7_4_539.58598_6.12
KYET
>sp|P35135|UBC4_SOLLC Ubiquitin-conjugating enzyme E2-17 kDa OS=Solanum lycopersicum OX=4081 PE=2 SV=1_10_Asp-N Endopeptidase_148_19_2263.51288_8.25_2_aLP_8_1_119.12038_5.46
T
>sp|P35135|UBC4_SOLLC Ubiquitin-conjugating enzyme E2-17 kDa OS=Solanum lycopersicum OX=4081 PE=2 SV=1_10_Asp-N Endopeptidase_148_19_2263.51288_8.25_3_aLP_9_1_89.09408_5.46
A
>sp|P35135|UBC4_SOLLC Ubiquitin-conjugating enzyme E2-17 kDa OS=Solanum lycopersicum OX=4081 PE=2 SV=1_10_Asp-N Endopeptidase_148_19_2263.51288_8.25_4_aLP_11_2_261.28098_9.71
RS
>sp|P35135|UBC4_SOLLC Ubiquitin-conjugating enzyme E2-17 kDa OS=Solanum lycopersicum OX=4081 PE=2 SV=1_10_Asp-N Endopeptidase_148_19_2263.51288_8.25_5_aLP_13_2_305.33358_5.46
WT
>sp|P35135|UBC4_SOLLC Ubiquitin-conjugating enzyme E2-17 kDa OS=Solanum lycopersicum OX=4081 PE=2 SV=1_10_Asp-N Endopeptidase_148_19_2263.51288_8.25_6_aLP_17_4_508.57488_8.0
QKYA
>sp|P35135|UBC4_SOLLC Ubiquitin-conjugating enzyme E2-17 kDa OS=Solanum lycopersicum OX=4081 PE=2 SV=1_10_Asp-N Endopeptidase_148_19_2263.51288_8.25_7_aLP_19_2_206.25978_5.46
MG
>NP_001294934.1 fructose-bisphosphate aldolase [Solanum lycopersicum]_0_Asp-N Endopeptidase_13_13_1317.60678_8.06_0_aLP_2_2_220.28668_5.46
MA
>NP_001294934.1 fructose-bisphosphate aldolase [Solanum lycopersicum]_0_Asp-N Endopeptidase_13_13_1317.60678_8.06_1_aLP_3_1_105.09348_5.46
S
>NP_001294934.1 fructose-bisphosphate aldolase [Solanum lycopersicum]_0_Asp-N Endopeptidase_13_13_1317.60678_8.06_2_aLP_4_1_89.09408_5.46
A
>NP_001294934.1 fructose-bisphosphate aldolase [Solanum lycopersicum]_0_Asp-N Endopeptidase_13_13_1317.60678_8.06_3_aLP_5_1_105.09348_5.46
S
>NP_001294934.1 fructose-bisphosphate aldolase [Solanum lycopersicum]_0_Asp-N Endopeptidase_13_13_1317.60678_8.06_4_aLP_9_4_473.61328_8.06
LLKT
>NP_001294934.1 fructose-bisphosphate aldolase [Solanum lycopersicum]_0_Asp-N Endopeptidase_13_13_1317.60678_8.06_5_aLP_10_1_105.09348_5.46
S
>NP_001294934.1 fructose-bisphosphate aldolase [Solanum lycopersicum]_0_Asp-N Endopeptidase_13_13_1317.60678_8.06_6_aLP_12_2_214.26458_5.46
PV
>NP_001294934.1 fructose-bisphosphate aldolase [Solanum lycopersicum]_0_Asp-N Endopeptidase_13_13_1317.60678_8.06_7_aLP_13_1_131.17468_5.46
L
>NP_001294934.1 fructose-bisphosphate aldolase [Solanum lycopersicum]_1_Asp-N Endopeptidase_46_33_3582.09258_8.8_0_aLP_3_3_362.38308_5.87
DKT
>NP_001294934.1 fructose-bisphosphate aldolase [Solanum lycopersicum]_1_Asp-N Endopeptidase_46_33_3582.09258_8.8_1_aLP_6_3_393.43998_3.74
EFV
>NP_001294934.1 fructose-bisphosphate aldolase [Solanum lycopersicum]_1_Asp-N Endopeptidase_46_33_3582.09258_8.8_2_aLP_10_4_418.45018_8.06
KGQS
>NP_001294934.1 fructose-bisphosphate aldolase [Solanum lycopersicum]_1_Asp-N Endopeptidase_46_33_3582.09258_8.8_3_aLP_15_5_584.71648_9.71
LRLPS
>NP_001294934.1 fructose-bisphosphate aldolase [Solanum lycopersicum]_1_Asp-N Endopeptidase_46_33_3582.09258_8.8_4_aLP_16_1_117.14788_5.46
V
>NP_001294934.1 fructose-bisphosphate aldolase [Solanum lycopersicum]_1_Asp-N Endopeptidase_46_33_3582.09258_8.8_5_aLP_17_1_105.09348_5.46
S
>NP_001294934.1 fructose-bisphosphate aldolase [Solanum lycopersicum]_1_Asp-N Endopeptidase_46_33_3582.09258_8.8_6_aLP_18_1_117.14788_5.46
V
>NP_001294934.1 fructose-bisphosphate aldolase [Solanum lycopersicum]_1_Asp-N Endopeptidase_46_33_3582.09258_8.8_7_aLP_23_5_589.66718_8.7
RCQPS
>NP_001294934.1 fructose-bisphosphate aldolase [Solanum lycopersicum]_1_Asp-N Endopeptidase_46_33_3582.09258_8.8_8_aLP_24_1_89.09408_5.46
A
>NP_001294934.1 fructose-bisphosphate aldolase [Solanum lycopersicum]_1_Asp-N Endopeptidase_46_33_3582.09258_8.8_9_aLP_26_2_232.27978_5.46
LT
>NP_001294934.1 fructose-bisphosphate aldolase [Solanum lycopersicum]_1_Asp-N Endopeptidase_46_33_3582.09258_8.8_10_aLP_27_1_117.14788_5.46
V
>NP_001294934.1 fructose-bisphosphate aldolase [Solanum lycopersicum]_1_Asp-N Endopeptidase_46_33_3582.09258_8.8_11_aLP_29_2_245.28158_9.71
RA
>NP_001294934.1 fructose-bisphosphate aldolase [Solanum lycopersicum]_1_Asp-N Endopeptidase_46_33_3582.09258_8.8_12_aLP_30_1_105.09348_5.46
S
>NP_001294934.1 fructose-bisphosphate aldolase [Solanum lycopersicum]_1_Asp-N Endopeptidase_46_33_3582.09258_8.8_13_aLP_31_1_105.09348_5.46
S
>NP_001294934.1 fructose-bisphosphate aldolase [Solanum lycopersicum]_1_Asp-N Endopeptidase_46_33_3582.09258_8.8_14_aLP_33_2_252.27008_5.45
YA
>NP_001294934.1 fructose-bisphosphate aldolase [Solanum lycopersicum]_2_Asp-N Endopeptidase_66_20_2071.46318_7.79_0_aLP_4_4_474.51138_3.38
DELV
>NP_001294934.1 fructose-bisphosphate aldolase [Solanum lycopersicum]_2_Asp-N Endopeptidase_66_20_2071.46318_7.79_1_aLP_6_2_247.29448_8.06
KT
>NP_001294934.1 fructose-bisphosphate aldolase [Solanum lycopersicum]_2_Asp-N Endopeptidase_66_20_2071.46318_7.79_2_aLP_7_1_89.09408_5.46
A
>NP_001294934.1 fructose-bisphosphate aldolase [Solanum lycopersicum]_2_Asp-N Endopeptidase_66_20_2071.46318_7.79_3_aLP_9_2_247.29448_8.06
KT
>NP_001294934.1 fructose-bisphosphate aldolase [Solanum lycopersicum]_2_Asp-N Endopeptidase_66_20_2071.46318_7.79_4_aLP_11_2_202.25348_5.46
IA
>NP_001294934.1 fructose-bisphosphate aldolase [Solanum lycopersicum]_2_Asp-N Endopeptidase_66_20_2071.46318_7.79_5_aLP_12_1_105.09348_5.46
S
>NP_001294934.1 fructose-bisphosphate aldolase [Solanum lycopersicum]_2_Asp-N Endopeptidase_66_20_2071.46318_7.79_6_aLP_19_7_682.82088_9.71
PGRGILA
>NP_001294934.1 fructose-bisphosphate aldolase [Solanum lycopersicum]_2_Asp-N Endopeptidase_66_20_2071.46318_7.79_7_aLP_20_1_149.20788_5.46
M
>NP_001294934.1 fructose-bisphosphate aldolase [Solanum lycopersicum]_3_Asp-N Endopeptidase_127_61_6625.50278_4.94_0_aLP_3_3_349.29758_3.38
DES
>NP_001294934.1 fructose-bisphosphate aldolase [Solanum lycopersicum]_3_Asp-N Endopeptidase_127_61_6625.50278_4.94_1_aLP_5_2_203.19788_5.46
NA
>NP_001294934.1 fructose-bisphosphate aldolase [Solanum lycopersicum]_3_Asp-N Endopeptidase_127_61_6625.50278_4.94_2_aLP_6_1_119.12038_5.46
T
>NP_001294934.1 fructose-bisphosphate aldolase [Solanum lycopersicum]_3_Asp-N Endopeptidase_127_61_6625.50278_4.94_3_aLP_12_6_646.80578_8.93
CGKRLA
>NP_001294934.1 fructose-bisphosphate aldolase [Solanum lycopersicum]_3_Asp-N Endopeptidase_127_61_6625.50278_4.94_4_aLP_13_1_105.09348_5.46
S
>NP_001294934.1 fructose-bisphosphate aldolase [Solanum lycopersicum]_3_Asp-N Endopeptidase_127_61_6625.50278_4.94_5_aLP_19_6_663.74358_3.74
IGMENT
>NP_001294934.1 fructose-bisphosphate aldolase [Solanum lycopersicum]_3_Asp-N Endopeptidase_127_61_6625.50278_4.94_6_aLP_21_2_218.20958_3.74
EA
>NP_001294934.1 fructose-bisphosphate aldolase [Solanum lycopersicum]_3_Asp-N Endopeptidase_127_61_6625.50278_4.94_7_aLP_25_4_487.51608_9.71
NRQA
>NP_001294934.1 fructose-bisphosphate aldolase [Solanum lycopersicum]_3_Asp-N Endopeptidase_127_61_6625.50278_4.94_8_aLP_28_3_422.48448_9.71
FRT
>NP_001294934.1 fructose-bisphosphate aldolase [Solanum lycopersicum]_3_Asp-N Endopeptidase_127_61_6625.50278_4.94_9_aLP_31_3_343.46668_5.46
LLV
>NP_001294934.1 fructose-bisphosphate aldolase [Solanum lycopersicum]_3_Asp-N Endopeptidase_127_61_6625.50278_4.94_10_aLP_32_1_105.09348_5.46
S
>NP_001294934.1 fructose-bisphosphate aldolase [Solanum lycopersicum]_3_Asp-N Endopeptidase_127_61_6625.50278_4.94_11_aLP_33_1_117.14788_5.46
V
>NP_001294934.1 fructose-bisphosphate aldolase [Solanum lycopersicum]_3_Asp-N Endopeptidase_127_61_6625.50278_4.94_12_aLP_41_8_834.92428_3.74
PGLGEYIS
>NP_001294934.1 fructose-bisphosphate aldolase [Solanum lycopersicum]_3_Asp-N Endopeptidase_127_61_6625.50278_4.94_13_aLP_43_2_146.14598_5.46
GA
>NP_001294934.1 fructose-bisphosphate aldolase [Solanum lycopersicum]_3_Asp-N Endopeptidase_127_61_6625.50278_4.94_14_aLP_49_6_750.84678_3.56
ILFEET
>NP_001294934.1 fructose-bisphosphate aldolase [Solanum lycopersicum]_3_Asp-N Endopeptidase_127_61_6625.50278_4.94_15_aLP_53_4_509.55958_5.45
LYQS
>NP_001294934.1 fructose-bisphosphate aldolase [Solanum lycopersicum]_3_Asp-N Endopeptidase_127_61_6625.50278_4.94_16_aLP_54_1_119.12038_5.46
T
>NP_001294934.1 fructose-bisphosphate aldolase [Solanum lycopersicum]_3_Asp-N Endopeptidase_127_61_6625.50278_4.94_17_aLP_55_1_117.14788_5.46
V
>NP_001294934.1 fructose-bisphosphate aldolase [Solanum lycopersicum]_3_Asp-N Endopeptidase_127_61_6625.50278_4.94_18_aLP_61_6_690.85608_7.79
EGKKMV
>NP_001294934.1 fructose-bisphosphate aldolase [Solanum lycopersicum]_4_Asp-N Endopeptidase_141_14_1522.80518_4.29_0_aLP_2_2_232.23648_3.48
DV
>NP_001294934.1 fructose-bisphosphate aldolase [Solanum lycopersicum]_4_Asp-N Endopeptidase_141_14_1522.80518_4.29_1_aLP_4_2_230.30728_5.46
LV
>NP_001294934.1 fructose-bisphosphate aldolase [Solanum lycopersicum]_4_Asp-N Endopeptidase_141_14_1522.80518_4.29_2_aLP_9_5_601.65728_3.74
EQNIV
>NP_001294934.1 fructose-bisphosphate aldolase [Solanum lycopersicum]_4_Asp-N Endopeptidase_141_14_1522.80518_4.29_3_aLP_14_5_512.64998_8.06
PGIKV
>NP_001294934.1 fructose-bisphosphate aldolase [Solanum lycopersicum]_5_Asp-N Endopeptidase_160_19_1988.20218_4.29_0_aLP_5_5_530.62188_5.87
DKGLV
>NP_001294934.1 fructose-bisphosphate aldolase [Solanum lycopersicum]_5_Asp-N Endopeptidase_160_19_1988.20218_4.29_1_aLP_8_3_299.37018_5.46
PLA
>NP_001294934.1 fructose-bisphosphate aldolase [Solanum lycopersicum]_5_Asp-N Endopeptidase_160_19_1988.20218_4.29_2_aLP_10_2_162.14538_5.46
GS
>NP_001294934.1 fructose-bisphosphate aldolase [Solanum lycopersicum]_5_Asp-N Endopeptidase_160_19_1988.20218_4.29_3_aLP_14_4_462.41658_3.74
NNES
>NP_001294934.1 fructose-bisphosphate aldolase [Solanum lycopersicum]_5_Asp-N Endopeptidase_160_19_1988.20218_4.29_4_aLP_19_5_605.70928_5.46
WCQGL
>NP_001294934.1 fructose-bisphosphate aldolase [Solanum lycopersicum]_6_Asp-N Endopeptidase_210_50_5326.02198_9.03_0_aLP_4_4_374.39398_3.48
DGLA
>NP_001294934.1 fructose-bisphosphate aldolase [Solanum lycopersicum]_6_Asp-N Endopeptidase_210_50_5326.02198_9.03_1_aLP_5_1_105.09348_5.46
S
>NP_001294934.1 fructose-bisphosphate aldolase [Solanum lycopersicum]_6_Asp-N Endopeptidase_210_50_5326.02198_9.03_2_aLP_7_2_261.28098_9.71
RS
>NP_001294934.1 fructose-bisphosphate aldolase [Solanum lycopersicum]_6_Asp-N Endopeptidase_210_50_5326.02198_9.03_3_aLP_8_1_89.09408_5.46
A
>NP_001294934.1 fructose-bisphosphate aldolase [Solanum lycopersicum]_6_Asp-N Endopeptidase_210_50_5326.02198_9.03_4_aLP_9_1_89.09408_5.46
A
>NP_001294934.1 fructose-bisphosphate aldolase [Solanum lycopersicum]_6_Asp-N Endopeptidase_210_50_5326.02198_9.03_5_aLP_15_6_728.75938_5.43
YYQQGA
>NP_001294934.1 fructose-bisphosphate aldolase [Solanum lycopersicum]_6_Asp-N Endopeptidase_210_50_5326.02198_9.03_6_aLP_18_3_392.45818_9.71
RFA
>NP_001294934.1 fructose-bisphosphate aldolase [Solanum lycopersicum]_6_Asp-N Endopeptidase_210_50_5326.02198_9.03_7_aLP_22_4_589.69518_9.93
KWRT
>NP_001294934.1 fructose-bisphosphate aldolase [Solanum lycopersicum]_6_Asp-N Endopeptidase_210_50_5326.02198_9.03_8_aLP_23_1_117.14788_5.46
V
>NP_001294934.1 fructose-bisphosphate aldolase [Solanum lycopersicum]_6_Asp-N Endopeptidase_210_50_5326.02198_9.03_9_aLP_24_1_117.14788_5.46
V
>NP_001294934.1 fructose-bisphosphate aldolase [Solanum lycopersicum]_6_Asp-N Endopeptidase_210_50_5326.02198_9.03_10_aLP_25_1_105.09348_5.46
S
>NP_001294934.1 fructose-bisphosphate aldolase [Solanum lycopersicum]_6_Asp-N Endopeptidase_210_50_5326.02198_9.03_11_aLP_31_6_583.64198_5.46
IPNGPS
>NP_001294934.1 fructose-bisphosphate aldolase [Solanum lycopersicum]_6_Asp-N Endopeptidase_210_50_5326.02198_9.03_12_aLP_32_1_89.09408_5.46
A
>NP_001294934.1 fructose-bisphosphate aldolase [Solanum lycopersicum]_6_Asp-N Endopeptidase_210_50_5326.02198_9.03_13_aLP_34_2_202.25348_5.46
LA
>NP_001294934.1 fructose-bisphosphate aldolase [Solanum lycopersicum]_6_Asp-N Endopeptidase_210_50_5326.02198_9.03_14_aLP_35_1_117.14788_5.46
V
>NP_001294934.1 fructose-bisphosphate aldolase [Solanum lycopersicum]_6_Asp-N Endopeptidase_210_50_5326.02198_9.03_15_aLP_38_3_346.38368_6.13
KEA
>NP_001294934.1 fructose-bisphosphate aldolase [Solanum lycopersicum]_6_Asp-N Endopeptidase_210_50_5326.02198_9.03_16_aLP_39_1_89.09408_5.46
A
>NP_001294934.1 fructose-bisphosphate aldolase [Solanum lycopersicum]_6_Asp-N Endopeptidase_210_50_5326.02198_9.03_17_aLP_43_4_445.51858_5.46
WGLA
>NP_001294934.1 fructose-bisphosphate aldolase [Solanum lycopersicum]_6_Asp-N Endopeptidase_210_50_5326.02198_9.03_18_aLP_46_3_408.45758_8.55
RYA
>NP_001294934.1 fructose-bisphosphate aldolase [Solanum lycopersicum]_6_Asp-N Endopeptidase_210_50_5326.02198_9.03_19_aLP_47_1_89.09408_5.46
A
>NP_001294934.1 fructose-bisphosphate aldolase [Solanum lycopersicum]_6_Asp-N Endopeptidase_210_50_5326.02198_9.03_20_aLP_49_2_218.25288_5.46
IS
>NP_001294934.1 fructose-bisphosphate aldolase [Solanum lycopersicum]_6_Asp-N Endopeptidase_210_50_5326.02198_9.03_21_aLP_50_1_146.14598_5.46
Q
>NP_001294934.1 fructose-bisphosphate aldolase [Solanum lycopersicum]_7_Asp-N Endopeptidase_224_14_1520.78618_3.33_0_aLP_5_5_516.55158_3.48
DNGLV
>NP_001294934.1 fructose-bisphosphate aldolase [Solanum lycopersicum]_7_Asp-N Endopeptidase_224_14_1520.78618_3.33_1_aLP_8_3_327.42398_5.46
PIV
>NP_001294934.1 fructose-bisphosphate aldolase [Solanum lycopersicum]_7_Asp-N Endopeptidase_224_14_1520.78618_3.33_2_aLP_14_6_712.84118_3.56
EPEILL
>NP_001294934.1 fructose-bisphosphate aldolase [Solanum lycopersicum]_8_Asp-N Endopeptidase_230_6_683.67558_4.27_0_aLP_0_6_683.67558_4.27
DGEHNI
>NP_001294934.1 fructose-bisphosphate aldolase [Solanum lycopersicum]_9_Asp-N Endopeptidase_272_42_4808.60568_5.04_0_aLP_3_3_390.39648_5.98
DRT
>NP_001294934.1 fructose-bisphosphate aldolase [Solanum lycopersicum]_9_Asp-N Endopeptidase_272_42_4808.60568_5.04_1_aLP_6_3_393.43998_3.74
FEV
>NP_001294934.1 fructose-bisphosphate aldolase [Solanum lycopersicum]_9_Asp-N Endopeptidase_272_42_4808.60568_5.04_2_aLP_7_1_89.09408_5.46
A
>NP_001294934.1 fructose-bisphosphate aldolase [Solanum lycopersicum]_9_Asp-N Endopeptidase_272_42_4808.60568_5.04_3_aLP_10_3_373.45268_8.06
KQV
>NP_001294934.1 fructose-bisphosphate aldolase [Solanum lycopersicum]_9_Asp-N Endopeptidase_272_42_4808.60568_5.04_4_aLP_12_2_275.30728_5.46
WA
>NP_001294934.1 fructose-bisphosphate aldolase [Solanum lycopersicum]_9_Asp-N Endopeptidase_272_42_4808.60568_5.04_5_aLP_14_2_246.26338_3.74
EV
>NP_001294934.1 fructose-bisphosphate aldolase [Solanum lycopersicum]_9_Asp-N Endopeptidase_272_42_4808.60568_5.04_6_aLP_19_5_659.78268_5.45
FFYLA
>NP_001294934.1 fructose-bisphosphate aldolase [Solanum lycopersicum]_9_Asp-N Endopeptidase_272_42_4808.60568_5.04_7_aLP_23_4_473.48618_5.46
QNNV
>NP_001294934.1 fructose-bisphosphate aldolase [Solanum lycopersicum]_9_Asp-N Endopeptidase_272_42_4808.60568_5.04_8_aLP_33_10_1134.39908_6.13
MFEGILLKPS
>NP_001294934.1 fructose-bisphosphate aldolase [Solanum lycopersicum]_9_Asp-N Endopeptidase_272_42_4808.60568_5.04_9_aLP_35_2_248.34048_5.46
MV
>NP_001294934.1 fructose-bisphosphate aldolase [Solanum lycopersicum]_9_Asp-N Endopeptidase_272_42_4808.60568_5.04_10_aLP_36_1_119.12038_5.46
T
>NP_001294934.1 fructose-bisphosphate aldolase [Solanum lycopersicum]_9_Asp-N Endopeptidase_272_42_4808.60568_5.04_11_aLP_39_3_243.26268_5.46
PGA
>NP_001294934.1 fructose-bisphosphate aldolase [Solanum lycopersicum]_9_Asp-N Endopeptidase_272_42_4808.60568_5.04_12_aLP_42_3_378.44368_6.12
ECK
>NP_001294934.1 fructose-bisphosphate aldolase [Solanum lycopersicum]_10_Asp-N Endopeptidase_281_9_985.06478_5.98_0_aLP_3_3_360.37018_5.98
DRA
>NP_001294934.1 fructose-bisphosphate aldolase [Solanum lycopersicum]_10_Asp-N Endopeptidase_281_9_985.06478_5.98_1_aLP_4_1_119.12038_5.46
T
>NP_001294934.1 fructose-bisphosphate aldolase [Solanum lycopersicum]_10_Asp-N Endopeptidase_281_9_985.06478_5.98_2_aLP_8_4_470.52598_5.46
PQQV
>NP_001294934.1 fructose-bisphosphate aldolase [Solanum lycopersicum]_10_Asp-N Endopeptidase_281_9_985.06478_5.98_3_aLP_9_1_89.09408_5.46
A
>NP_001294934.1 fructose-bisphosphate aldolase [Solanum lycopersicum]_11_Asp-N Endopeptidase_354_73_8073.17318_8.24_0_aLP_3_3_397.38498_3.48
DYT
>NP_001294934.1 fructose-bisphosphate aldolase [Solanum lycopersicum]_11_Asp-N Endopeptidase_354_73_8073.17318_8.24_1_aLP_5_2_218.25288_5.46
LS
>NP_001294934.1 fructose-bisphosphate aldolase [Solanum lycopersicum]_11_Asp-N Endopeptidase_354_73_8073.17318_8.24_2_aLP_14_9_1063.31138_11.49
LLRQRIPPA
>NP_001294934.1 fructose-bisphosphate aldolase [Solanum lycopersicum]_11_Asp-N Endopeptidase_354_73_8073.17318_8.24_3_aLP_15_1_117.14788_5.46
V
>NP_001294934.1 fructose-bisphosphate aldolase [Solanum lycopersicum]_11_Asp-N Endopeptidase_354_73_8073.17318_8.24_4_aLP_22_7_763.95008_5.46
PGIMFLS
>NP_001294934.1 fructose-bisphosphate aldolase [Solanum lycopersicum]_11_Asp-N Endopeptidase_354_73_8073.17318_8.24_5_aLP_26_4_347.32798_5.46
GGQS
>NP_001294934.1 fructose-bisphosphate aldolase [Solanum lycopersicum]_11_Asp-N Endopeptidase_354_73_8073.17318_8.24_6_aLP_28_2_246.26338_3.74
EV
>NP_001294934.1 fructose-bisphosphate aldolase [Solanum lycopersicum]_11_Asp-N Endopeptidase_354_73_8073.17318_8.24_7_aLP_30_2_218.20958_3.74
EA
>NP_001294934.1 fructose-bisphosphate aldolase [Solanum lycopersicum]_11_Asp-N Endopeptidase_354_73_8073.17318_8.24_8_aLP_31_1_119.12038_5.46
T
>NP_001294934.1 fructose-bisphosphate aldolase [Solanum lycopersicum]_11_Asp-N Endopeptidase_354_73_8073.17318_8.24_9_aLP_36_5_543.62048_5.46
LNLNA
>NP_001294934.1 fructose-bisphosphate aldolase [Solanum lycopersicum]_11_Asp-N Endopeptidase_354_73_8073.17318_8.24_10_aLP_40_4_478.52058_5.46
MNQS
>NP_001294934.1 fructose-bisphosphate aldolase [Solanum lycopersicum]_11_Asp-N Endopeptidase_354_73_8073.17318_8.24_11_aLP_46_6_748.83938_7.2
PNPWHV
>NP_001294934.1 fructose-bisphosphate aldolase [Solanum lycopersicum]_11_Asp-N Endopeptidase_354_73_8073.17318_8.24_12_aLP_47_1_105.09348_5.46
S
>NP_001294934.1 fructose-bisphosphate aldolase [Solanum lycopersicum]_11_Asp-N Endopeptidase_354_73_8073.17318_8.24_13_aLP_49_2_252.27008_5.46
FS
>NP_001294934.1 fructose-bisphosphate aldolase [Solanum lycopersicum]_11_Asp-N Endopeptidase_354_73_8073.17318_8.24_14_aLP_51_2_252.27008_5.45
YA
>NP_001294934.1 fructose-bisphosphate aldolase [Solanum lycopersicum]_11_Asp-N Endopeptidase_354_73_8073.17318_8.24_15_aLP_53_2_245.28158_9.71
RA
>NP_001294934.1 fructose-bisphosphate aldolase [Solanum lycopersicum]_11_Asp-N Endopeptidase_354_73_8073.17318_8.24_16_aLP_57_4_474.51428_5.46
LQNT
>NP_001294934.1 fructose-bisphosphate aldolase [Solanum lycopersicum]_11_Asp-N Endopeptidase_354_73_8073.17318_8.24_17_aLP_61_4_463.59268_8.02
CLKT
>NP_001294934.1 fructose-bisphosphate aldolase [Solanum lycopersicum]_11_Asp-N Endopeptidase_354_73_8073.17318_8.24_18_aLP_63_2_291.30668_5.46
WS
>NP_001294934.1 fructose-bisphosphate aldolase [Solanum lycopersicum]_11_Asp-N Endopeptidase_354_73_8073.17318_8.24_19_aLP_69_6_670.72328_6.23
GRPENV
>NP_001294934.1 fructose-bisphosphate aldolase [Solanum lycopersicum]_11_Asp-N Endopeptidase_354_73_8073.17318_8.24_20_aLP_71_2_217.26818_8.06
KA
>NP_001294934.1 fructose-bisphosphate aldolase [Solanum lycopersicum]_11_Asp-N Endopeptidase_354_73_8073.17318_8.24_21_aLP_72_1_89.09408_5.46
A
>NP_001294934.1 fructose-bisphosphate aldolase [Solanum lycopersicum]_11_Asp-N Endopeptidase_354_73_8073.17318_8.24_22_aLP_73_1_146.14598_5.46
Q
>NP_001294934.1 fructose-bisphosphate aldolase [Solanum lycopersicum]_12_Asp-N Endopeptidase_378_24_2491.78368_6.23_0_aLP_2_2_204.18268_3.48
DA
>NP_001294934.1 fructose-bisphosphate aldolase [Solanum lycopersicum]_12_Asp-N Endopeptidase_378_24_2491.78368_6.23_1_aLP_5_3_343.46668_5.46
LLV
>NP_001294934.1 fructose-bisphosphate aldolase [Solanum lycopersicum]_12_Asp-N Endopeptidase_378_24_2491.78368_6.23_2_aLP_7_2_245.28158_9.71
RA
>NP_001294934.1 fructose-bisphosphate aldolase [Solanum lycopersicum]_12_Asp-N Endopeptidase_378_24_2491.78368_6.23_3_aLP_9_2_217.26818_8.06
KA
>NP_001294934.1 fructose-bisphosphate aldolase [Solanum lycopersicum]_12_Asp-N Endopeptidase_378_24_2491.78368_6.23_4_aLP_11_2_219.19728_5.46
NS
>NP_001294934.1 fructose-bisphosphate aldolase [Solanum lycopersicum]_12_Asp-N Endopeptidase_378_24_2491.78368_6.23_5_aLP_13_2_202.25348_5.46
LA
>NP_001294934.1 fructose-bisphosphate aldolase [Solanum lycopersicum]_12_Asp-N Endopeptidase_378_24_2491.78368_6.23_6_aLP_19_6_708.81248_8.0
QLGKYT
>NP_001294934.1 fructose-bisphosphate aldolase [Solanum lycopersicum]_12_Asp-N Endopeptidase_378_24_2491.78368_6.23_7_aLP_24_5_477.42828_3.56
GEGES
>NP_001294934.1 fructose-bisphosphate aldolase [Solanum lycopersicum]_13_Asp-N Endopeptidase_392_14_1634.91068_7.59_0_aLP_3_3_333.29818_3.38
DEA
>NP_001294934.1 fructose-bisphosphate aldolase [Solanum lycopersicum]_13_Asp-N Endopeptidase_392_14_1634.91068_7.59_1_aLP_9_6_708.91718_8.4
KKGMFV
>NP_001294934.1 fructose-bisphosphate aldolase [Solanum lycopersicum]_13_Asp-N Endopeptidase_392_14_1634.91068_7.59_2_aLP_13_4_465.54988_8.0
KGYV
>NP_001294934.1 fructose-bisphosphate aldolase [Solanum lycopersicum]_13_Asp-N Endopeptidase_392_14_1634.91068_7.59_3_aLP_14_1_181.19128_5.45
Y
>AAS48091.1 alcohol acyl transferase [Solanum lycopersicum]_0_Asp-N Endopeptidase_33_33_3703.35818_8.1_0_aLP_2_2_220.28668_5.46
MA
>AAS48091.1 alcohol acyl transferase [Solanum lycopersicum]_0_Asp-N Endopeptidase_33_33_3703.35818_8.1_1_aLP_8_6_655.79218_5.46
NILPIS
>AAS48091.1 alcohol acyl transferase [Solanum lycopersicum]_0_Asp-N Endopeptidase_33_33_3703.35818_8.1_2_aLP_17_9_1111.35248_8.32
INYHKPKLV
>AAS48091.1 alcohol acyl transferase [Solanum lycopersicum]_0_Asp-N Endopeptidase_33_33_3703.35818_8.1_3_aLP_18_1_117.14788_5.46
V
>AAS48091.1 alcohol acyl transferase [Solanum lycopersicum]_0_Asp-N Endopeptidase_33_33_3703.35818_8.1_4_aLP_20_2_202.21018_5.46
PS
>AAS48091.1 alcohol acyl transferase [Solanum lycopersicum]_0_Asp-N Endopeptidase_33_33_3703.35818_8.1_5_aLP_21_1_105.09348_5.46
S
>AAS48091.1 alcohol acyl transferase [Solanum lycopersicum]_0_Asp-N Endopeptidase_33_33_3703.35818_8.1_6_aLP_22_1_117.14788_5.46
V
>AAS48091.1 alcohol acyl transferase [Solanum lycopersicum]_0_Asp-N Endopeptidase_33_33_3703.35818_8.1_7_aLP_23_1_119.12038_5.46
T
>AAS48091.1 alcohol acyl transferase [Solanum lycopersicum]_0_Asp-N Endopeptidase_33_33_3703.35818_8.1_8_aLP_24_1_105.09348_5.46
S
>AAS48091.1 alcohol acyl transferase [Solanum lycopersicum]_0_Asp-N Endopeptidase_33_33_3703.35818_8.1_9_aLP_27_3_385.37698_5.48
HET
>AAS48091.1 alcohol acyl transferase [Solanum lycopersicum]_0_Asp-N Endopeptidase_33_33_3703.35818_8.1_10_aLP_31_4_502.61448_9.93
KRLS
>AAS48091.1 alcohol acyl transferase [Solanum lycopersicum]_0_Asp-N Endopeptidase_33_33_3703.35818_8.1_11_aLP_33_2_260.29018_3.74
EI
>AAS48091.1 alcohol acyl transferase [Solanum lycopersicum]_1_Asp-N Endopeptidase_34_1_133.10388_3.48_0_aLP_0_1_133.10388_3.48
D
>AAS48091.1 alcohol acyl transferase [Solanum lycopersicum]_2_Asp-N Endopeptidase_58_24_2878.44318_8.43_0_aLP_19_19_2346.77228_7.95
DQGFIRLQIPILMFYKYNS
>AAS48091.1 alcohol acyl transferase [Solanum lycopersicum]_2_Asp-N Endopeptidase_58_24_2878.44318_8.43_1_aLP_20_1_105.09348_5.46
S
>AAS48091.1 alcohol acyl transferase [Solanum lycopersicum]_2_Asp-N Endopeptidase_58_24_2878.44318_8.43_2_aLP_24_4_462.60798_8.4
MKGK
>AAS48091.1 alcohol acyl transferase [Solanum lycopersicum]_3_Asp-N Endopeptidase_65_7_800.00908_7.79_0_aLP_3_3_317.34208_3.48
DLA
>AAS48091.1 alcohol acyl transferase [Solanum lycopersicum]_3_Asp-N Endopeptidase_65_7_800.00908_7.79_1_aLP_7_4_500.68228_8.4
KIIK
>AAS48091.1 alcohol acyl transferase [Solanum lycopersicum]_4_Asp-N Endopeptidase_104_39_4256.98808_6.25_0_aLP_4_4_390.39338_3.48
DGLS
>AAS48091.1 alcohol acyl transferase [Solanum lycopersicum]_4_Asp-N Endopeptidase_104_39_4256.98808_6.25_1_aLP_6_2_247.29448_8.06
KT
>AAS48091.1 alcohol acyl transferase [Solanum lycopersicum]_4_Asp-N Endopeptidase_104_39_4256.98808_6.25_2_aLP_8_2_230.30728_5.46
LV
>AAS48091.1 alcohol acyl transferase [Solanum lycopersicum]_4_Asp-N Endopeptidase_104_39_4256.98808_6.25_3_aLP_14_6_772.89878_5.43
FYYPLA
>AAS48091.1 alcohol acyl transferase [Solanum lycopersicum]_4_Asp-N Endopeptidase_104_39_4256.98808_6.25_4_aLP_27_13_1454.79418_8.4
GRLIEGPNKKLMV
>AAS48091.1 alcohol acyl transferase [Solanum lycopersicum]_4_Asp-N Endopeptidase_104_39_4256.98808_6.25_5_aLP_34_7_691.71358_3.74
NCNGEGV
>AAS48091.1 alcohol acyl transferase [Solanum lycopersicum]_4_Asp-N Endopeptidase_104_39_4256.98808_6.25_6_aLP_39_5_577.67808_3.74
LFIEG
>AAS48091.1 alcohol acyl transferase [Solanum lycopersicum]_5_Asp-N Endopeptidase_124_20_2229.57318_4.4_0_aLP_2_2_204.18268_3.48
DA
>AAS48091.1 alcohol acyl transferase [Solanum lycopersicum]_5_Asp-N Endopeptidase_124_20_2229.57318_4.4_1_aLP_12_10_1131.24798_4.25
NIELEKLGES
>AAS48091.1 alcohol acyl transferase [Solanum lycopersicum]_5_Asp-N Endopeptidase_124_20_2229.57318_4.4_2_aLP_20_8_930.17308_7.98
IKPPCPYL
>AAS48091.1 alcohol acyl transferase [Solanum lycopersicum]_6_Asp-N Endopeptidase_134_10_1104.23078_6.42_0_aLP_7_7_822.95958_5.22
DLLLHNV
>AAS48091.1 alcohol acyl transferase [Solanum lycopersicum]_6_Asp-N Endopeptidase_134_10_1104.23078_6.42_1_aLP_10_3_299.28648_7.2
HGS
>AAS48091.1 alcohol acyl transferase [Solanum lycopersicum]_7_Asp-N Endopeptidase_166_32_3500.15498_8.7_0_aLP_6_6_560.60468_3.48
DGIIGS
>AAS48091.1 alcohol acyl transferase [Solanum lycopersicum]_7_Asp-N Endopeptidase_166_32_3500.15498_8.7_1_aLP_13_7_795.03288_5.46
PLLLIQV
>AAS48091.1 alcohol acyl transferase [Solanum lycopersicum]_7_Asp-N Endopeptidase_166_32_3500.15498_8.7_2_aLP_14_1_119.12038_5.46
T
>AAS48091.1 alcohol acyl transferase [Solanum lycopersicum]_7_Asp-N Endopeptidase_166_32_3500.15498_8.7_3_aLP_17_3_422.48448_9.71
RFT
>AAS48091.1 alcohol acyl transferase [Solanum lycopersicum]_7_Asp-N Endopeptidase_166_32_3500.15498_8.7_4_aLP_22_5_453.51328_5.46
CGGFA
>AAS48091.1 alcohol acyl transferase [Solanum lycopersicum]_7_Asp-N Endopeptidase_166_32_3500.15498_8.7_5_aLP_23_1_117.14788_5.46
V
>AAS48091.1 alcohol acyl transferase [Solanum lycopersicum]_7_Asp-N Endopeptidase_166_32_3500.15498_8.7_6_aLP_30_7_877.95788_9.73
GFRFNHT
>AAS48091.1 alcohol acyl transferase [Solanum lycopersicum]_7_Asp-N Endopeptidase_166_32_3500.15498_8.7_7_aLP_32_2_280.40048_5.46
MM
>AAS48091.1 alcohol acyl transferase [Solanum lycopersicum]_8_Asp-N Endopeptidase_214_48_5372.16098_6.69_0_aLP_2_2_204.18268_3.48
DA
>AAS48091.1 alcohol acyl transferase [Solanum lycopersicum]_8_Asp-N Endopeptidase_214_48_5372.16098_6.69_1_aLP_11_9_1090.30508_8.0
YGFKMFLNA
>AAS48091.1 alcohol acyl transferase [Solanum lycopersicum]_8_Asp-N Endopeptidase_214_48_5372.16098_6.69_2_aLP_13_2_218.25288_5.46
LS
>AAS48091.1 alcohol acyl transferase [Solanum lycopersicum]_8_Asp-N Endopeptidase_214_48_5372.16098_6.69_3_aLP_19_6_629.71098_3.74
ELIQGA
>AAS48091.1 alcohol acyl transferase [Solanum lycopersicum]_8_Asp-N Endopeptidase_214_48_5372.16098_6.69_4_aLP_20_1_105.09348_5.46
S
>AAS48091.1 alcohol acyl transferase [Solanum lycopersicum]_8_Asp-N Endopeptidase_214_48_5372.16098_6.69_5_aLP_21_1_119.12038_5.46
T
>AAS48091.1 alcohol acyl transferase [Solanum lycopersicum]_8_Asp-N Endopeptidase_214_48_5372.16098_6.69_6_aLP_23_2_202.21018_5.46
PS
>AAS48091.1 alcohol acyl transferase [Solanum lycopersicum]_8_Asp-N Endopeptidase_214_48_5372.16098_6.69_7_aLP_27_4_440.58338_5.46
ILPV
>AAS48091.1 alcohol acyl transferase [Solanum lycopersicum]_8_Asp-N Endopeptidase_214_48_5372.16098_6.69_8_aLP_34_7_940.06958_7.2
WERHLLS
>AAS48091.1 alcohol acyl transferase [Solanum lycopersicum]_8_Asp-N Endopeptidase_214_48_5372.16098_6.69_9_aLP_35_1_89.09408_5.46
A
>AAS48091.1 alcohol acyl transferase [Solanum lycopersicum]_8_Asp-N Endopeptidase_214_48_5372.16098_6.69_10_aLP_37_2_261.28098_9.71
RS
>AAS48091.1 alcohol acyl transferase [Solanum lycopersicum]_8_Asp-N Endopeptidase_214_48_5372.16098_6.69_11_aLP_38_1_105.09348_5.46
S
>AAS48091.1 alcohol acyl transferase [Solanum lycopersicum]_8_Asp-N Endopeptidase_214_48_5372.16098_6.69_12_aLP_40_2_202.21018_5.46
PS
>AAS48091.1 alcohol acyl transferase [Solanum lycopersicum]_8_Asp-N Endopeptidase_214_48_5372.16098_6.69_13_aLP_42_2_232.27978_5.46
IT
>AAS48091.1 alcohol acyl transferase [Solanum lycopersicum]_8_Asp-N Endopeptidase_214_48_5372.16098_6.69_14_aLP_48_6_784.88778_6.42
CIHHEF
>AAS48091.1 alcohol acyl transferase [Solanum lycopersicum]_9_Asp-N Endopeptidase_228_14_1695.81528_3.77_0_aLP_6_6_720.68798_3.27
DEEIES
>AAS48091.1 alcohol acyl transferase [Solanum lycopersicum]_9_Asp-N Endopeptidase_228_14_1695.81528_3.77_1_aLP_9_3_330.42758_8.06
KIA
>AAS48091.1 alcohol acyl transferase [Solanum lycopersicum]_9_Asp-N Endopeptidase_228_14_1695.81528_3.77_2_aLP_12_3_420.42218_3.74
WES
>AAS48091.1 alcohol acyl transferase [Solanum lycopersicum]_9_Asp-N Endopeptidase_228_14_1695.81528_3.77_3_aLP_14_2_278.32338_3.74
ME
>AAS48091.1 alcohol acyl transferase [Solanum lycopersicum]_10_Asp-N Endopeptidase_278_50_5965.95798_5.84_0_aLP_7_7_830.93638_5.87
DKLIQQS
>AAS48091.1 alcohol acyl transferase [Solanum lycopersicum]_10_Asp-N Endopeptidase_278_50_5965.95798_5.84_1_aLP_17_10_1248.37248_3.47
FFFGNEEMEV
>AAS48091.1 alcohol acyl transferase [Solanum lycopersicum]_10_Asp-N Endopeptidase_278_50_5965.95798_5.84_2_aLP_22_5_600.71588_8.06
IKNQV
>AAS48091.1 alcohol acyl transferase [Solanum lycopersicum]_10_Asp-N Endopeptidase_278_50_5965.95798_5.84_3_aLP_29_7_822.88788_3.74
PPNYECT
>AAS48091.1 alcohol acyl transferase [Solanum lycopersicum]_10_Asp-N Endopeptidase_278_50_5965.95798_5.84_4_aLP_36_7_851.07168_6.13
KFELLMA
>AAS48091.1 alcohol acyl transferase [Solanum lycopersicum]_10_Asp-N Endopeptidase_278_50_5965.95798_5.84_5_aLP_43_7_953.16998_8.93
FLWKCRT
>AAS48091.1 alcohol acyl transferase [Solanum lycopersicum]_10_Asp-N Endopeptidase_278_50_5965.95798_5.84_6_aLP_45_2_202.25348_5.46
IA
>AAS48091.1 alcohol acyl transferase [Solanum lycopersicum]_10_Asp-N Endopeptidase_278_50_5965.95798_5.84_7_aLP_50_5_582.65718_7.2
LNLHS
>AAS48091.1 alcohol acyl transferase [Solanum lycopersicum]_11_Asp-N Endopeptidase_337_59_6522.78158_8.16_0_aLP_4_4_474.51138_3.38
DEIV
>AAS48091.1 alcohol acyl transferase [Solanum lycopersicum]_11_Asp-N Endopeptidase_337_59_6522.78158_8.16_1_aLP_7_3_388.46728_9.71
RLT
>AAS48091.1 alcohol acyl transferase [Solanum lycopersicum]_11_Asp-N Endopeptidase_337_59_6522.78158_8.16_2_aLP_9_2_280.32388_5.45
YV
>AAS48091.1 alcohol acyl transferase [Solanum lycopersicum]_11_Asp-N Endopeptidase_337_59_6522.78158_8.16_3_aLP_17_8_915.10368_10.04
INIRGKKS
>AAS48091.1 alcohol acyl transferase [Solanum lycopersicum]_11_Asp-N Endopeptidase_337_59_6522.78158_8.16_4_aLP_30_13_1436.62728_3.74
LNIELPIGYYGNA
>AAS48091.1 alcohol acyl transferase [Solanum lycopersicum]_11_Asp-N Endopeptidase_337_59_6522.78158_8.16_5_aLP_33_3_379.45638_5.46
FIT
>AAS48091.1 alcohol acyl transferase [Solanum lycopersicum]_11_Asp-N Endopeptidase_337_59_6522.78158_8.16_6_aLP_35_2_214.26458_5.46
PV
>AAS48091.1 alcohol acyl transferase [Solanum lycopersicum]_11_Asp-N Endopeptidase_337_59_6522.78158_8.16_7_aLP_36_1_117.14788_5.46
V
>AAS48091.1 alcohol acyl transferase [Solanum lycopersicum]_11_Asp-N Endopeptidase_337_59_6522.78158_8.16_8_aLP_37_1_117.14788_5.46
V
>AAS48091.1 alcohol acyl transferase [Solanum lycopersicum]_11_Asp-N Endopeptidase_337_59_6522.78158_8.16_9_aLP_38_1_105.09348_5.46
S
>AAS48091.1 alcohol acyl transferase [Solanum lycopersicum]_11_Asp-N Endopeptidase_337_59_6522.78158_8.16_10_aLP_40_2_217.26818_8.06
KA
>AAS48091.1 alcohol acyl transferase [Solanum lycopersicum]_11_Asp-N Endopeptidase_337_59_6522.78158_8.16_11_aLP_45_5_491.60298_5.46
GLLCS
>AAS48091.1 alcohol acyl transferase [Solanum lycopersicum]_11_Asp-N Endopeptidase_337_59_6522.78158_8.16_12_aLP_48_3_328.36838_5.46
NPV
>AAS48091.1 alcohol acyl transferase [Solanum lycopersicum]_11_Asp-N Endopeptidase_337_59_6522.78158_8.16_13_aLP_49_1_119.12038_5.46
T
>AAS48091.1 alcohol acyl transferase [Solanum lycopersicum]_11_Asp-N Endopeptidase_337_59_6522.78158_8.16_14_aLP_51_2_252.27008_5.45
YA
>AAS48091.1 alcohol acyl transferase [Solanum lycopersicum]_11_Asp-N Endopeptidase_337_59_6522.78158_8.16_15_aLP_52_1_117.14788_5.46
V
>AAS48091.1 alcohol acyl transferase [Solanum lycopersicum]_11_Asp-N Endopeptidase_337_59_6522.78158_8.16_16_aLP_58_6_728.93038_7.79
ELIKKV
>AAS48091.1 alcohol acyl transferase [Solanum lycopersicum]_11_Asp-N Endopeptidase_337_59_6522.78158_8.16_17_aLP_59_1_146.18938_8.06
K
>AAS48091.1 alcohol acyl transferase [Solanum lycopersicum]_12_Asp-N Endopeptidase_349_12_1473.64568_4.66_0_aLP_10_10_1247.32688_4.66
DHINEEYIKS
>AAS48091.1 alcohol acyl transferase [Solanum lycopersicum]_12_Asp-N Endopeptidase_349_12_1473.64568_4.66_1_aLP_12_2_244.33408_5.46
LI
>AAS48091.1 alcohol acyl transferase [Solanum lycopersicum]_13_Asp-N Endopeptidase_369_20_2321.71988_7.79_0_aLP_4_4_476.58848_3.48
DLMV
>AAS48091.1 alcohol acyl transferase [Solanum lycopersicum]_13_Asp-N Endopeptidase_369_20_2321.71988_7.79_1_aLP_5_1_119.12038_5.46
T
>AAS48091.1 alcohol acyl transferase [Solanum lycopersicum]_13_Asp-N Endopeptidase_369_20_2321.71988_7.79_2_aLP_12_7_799.92548_8.06
KGRPELT
>AAS48091.1 alcohol acyl transferase [Solanum lycopersicum]_13_Asp-N Endopeptidase_369_20_2321.71988_7.79_3_aLP_14_2_233.26758_8.06
KS
>AAS48091.1 alcohol acyl transferase [Solanum lycopersicum]_13_Asp-N Endopeptidase_369_20_2321.71988_7.79_4_aLP_19_5_677.80088_5.46
WNFLV
>AAS48091.1 alcohol acyl transferase [Solanum lycopersicum]_13_Asp-N Endopeptidase_369_20_2321.71988_7.79_5_aLP_20_1_105.09348_5.46
S
>AAS48091.1 alcohol acyl transferase [Solanum lycopersicum]_14_Asp-N Endopeptidase_376_7_883.95908_5.97_0_aLP_0_7_883.95908_5.97
DNRYIGF
>AAS48091.1 alcohol acyl transferase [Solanum lycopersicum]_15_Asp-N Endopeptidase_379_3_409.39598_3.38_0_aLP_0_3_409.39598_3.38
DEF
>AAS48091.1 alcohol acyl transferase [Solanum lycopersicum]_16_Asp-N Endopeptidase_406_27_2859.27678_7.79_0_aLP_15_15_1591.82948_5.87
DFGWGNPIFGGILKA
>AAS48091.1 alcohol acyl transferase [Solanum lycopersicum]_16_Asp-N Endopeptidase_406_27_2859.27678_7.79_1_aLP_17_2_218.25288_5.46
IS
>AAS48091.1 alcohol acyl transferase [Solanum lycopersicum]_16_Asp-N Endopeptidase_406_27_2859.27678_7.79_2_aLP_19_2_266.29698_5.46
FT
>AAS48091.1 alcohol acyl transferase [Solanum lycopersicum]_16_Asp-N Endopeptidase_406_27_2859.27678_7.79_3_aLP_20_1_105.09348_5.46
S
>AAS48091.1 alcohol acyl transferase [Solanum lycopersicum]_16_Asp-N Endopeptidase_406_27_2859.27678_7.79_4_aLP_23_3_321.37638_5.46
FGV
>AAS48091.1 alcohol acyl transferase [Solanum lycopersicum]_16_Asp-N Endopeptidase_406_27_2859.27678_7.79_5_aLP_24_1_105.09348_5.46
S
>AAS48091.1 alcohol acyl transferase [Solanum lycopersicum]_16_Asp-N Endopeptidase_406_27_2859.27678_7.79_6_aLP_25_1_117.14788_5.46
V
>AAS48091.1 alcohol acyl transferase [Solanum lycopersicum]_16_Asp-N Endopeptidase_406_27_2859.27678_7.79_7_aLP_27_2_260.29318_8.06
KN
>AAS48091.1 alcohol acyl transferase [Solanum lycopersicum]_17_Asp-N Endopeptidase_428_22_2349.90108_7.95_0_aLP_7_7_731.80398_6.12
DKGEKGV
>AAS48091.1 alcohol acyl transferase [Solanum lycopersicum]_17_Asp-N Endopeptidase_428_22_2349.90108_7.95_1_aLP_10_3_315.41288_5.46
LIA
>AAS48091.1 alcohol acyl transferase [Solanum lycopersicum]_17_Asp-N Endopeptidase_428_22_2349.90108_7.95_2_aLP_12_2_218.25288_5.46
IS
>AAS48091.1 alcohol acyl transferase [Solanum lycopersicum]_17_Asp-N Endopeptidase_428_22_2349.90108_7.95_3_aLP_17_5_509.64628_5.46
LPPLA
>AAS48091.1 alcohol acyl transferase [Solanum lycopersicum]_17_Asp-N Endopeptidase_428_22_2349.90108_7.95_4_aLP_22_5_646.84618_8.4
MKKLQ
>AAS48091.1 alcohol acyl transferase [Solanum lycopersicum]_18_Asp-N Endopeptidase_442_14_1698.99768_5.97_0_aLP_6_6_755.84078_3.48
DIYNMT
>AAS48091.1 alcohol acyl transferase [Solanum lycopersicum]_18_Asp-N Endopeptidase_442_14_1698.99768_5.97_1_aLP_9_3_420.51198_9.71
FRV
>AAS48091.1 alcohol acyl transferase [Solanum lycopersicum]_18_Asp-N Endopeptidase_442_14_1698.99768_5.97_2_aLP_12_3_331.41228_5.46
IIS
>AAS48091.1 alcohol acyl transferase [Solanum lycopersicum]_18_Asp-N Endopeptidase_442_14_1698.99768_5.97_3_aLP_14_2_245.27848_5.46
NI
>sp|P30264|CATA1_SOLLC Catalase isozyme 1 OS=Solanum lycopersicum OX=4081 GN=CAT1 PE=2 SV=1_0_Asp-N Endopeptidase_1_1_149.20788_5.46_0_aLP_0_1_149.20788_5.46
M
>sp|P30264|CATA1_SOLLC Catalase isozyme 1 OS=Solanum lycopersicum OX=4081 GN=CAT1 PE=2 SV=1_1_Asp-N Endopeptidase_12_11_1270.36428_7.95_0_aLP_3_3_317.29878_3.48
DPS
>sp|P30264|CATA1_SOLLC Catalase isozyme 1 OS=Solanum lycopersicum OX=4081 GN=CAT1 PE=2 SV=1_1_Asp-N Endopeptidase_12_11_1270.36428_7.95_1_aLP_8_5_649.74778_8.8
KYRPS
>sp|P30264|CATA1_SOLLC Catalase isozyme 1 OS=Solanum lycopersicum OX=4081 GN=CAT1 PE=2 SV=1_1_Asp-N Endopeptidase_12_11_1270.36428_7.95_2_aLP_9_1_105.09348_5.46
S
>sp|P30264|CATA1_SOLLC Catalase isozyme 1 OS=Solanum lycopersicum OX=4081 GN=CAT1 PE=2 SV=1_1_Asp-N Endopeptidase_12_11_1270.36428_7.95_3_aLP_10_1_89.09408_5.46
A
>sp|P30264|CATA1_SOLLC Catalase isozyme 1 OS=Solanum lycopersicum OX=4081 GN=CAT1 PE=2 SV=1_1_Asp-N Endopeptidase_12_11_1270.36428_7.95_4_aLP_11_1_181.19128_5.45
Y
>sp|P30264|CATA1_SOLLC Catalase isozyme 1 OS=Solanum lycopersicum OX=4081 GN=CAT1 PE=2 SV=1_2_Asp-N Endopeptidase_43_31_3186.56888_4.29_0_aLP_2_2_234.20898_3.48
DT
>sp|P30264|CATA1_SOLLC Catalase isozyme 1 OS=Solanum lycopersicum OX=4081 GN=CAT1 PE=2 SV=1_2_Asp-N Endopeptidase_43_31_3186.56888_4.29_1_aLP_6_4_476.57308_5.46
PFLT
>sp|P30264|CATA1_SOLLC Catalase isozyme 1 OS=Solanum lycopersicum OX=4081 GN=CAT1 PE=2 SV=1_2_Asp-N Endopeptidase_43_31_3186.56888_4.29_2_aLP_7_1_119.12038_5.46
T
>sp|P30264|CATA1_SOLLC Catalase isozyme 1 OS=Solanum lycopersicum OX=4081 GN=CAT1 PE=2 SV=1_2_Asp-N Endopeptidase_43_31_3186.56888_4.29_3_aLP_9_2_203.19788_5.46
NA
>sp|P30264|CATA1_SOLLC Catalase isozyme 1 OS=Solanum lycopersicum OX=4081 GN=CAT1 PE=2 SV=1_2_Asp-N Endopeptidase_43_31_3186.56888_4.29_4_aLP_13_4_328.36838_5.46
GGPV
>sp|P30264|CATA1_SOLLC Catalase isozyme 1 OS=Solanum lycopersicum OX=4081 GN=CAT1 PE=2 SV=1_2_Asp-N Endopeptidase_43_31_3186.56888_4.29_5_aLP_17_4_508.53148_5.45
YNNV
>sp|P30264|CATA1_SOLLC Catalase isozyme 1 OS=Solanum lycopersicum OX=4081 GN=CAT1 PE=2 SV=1_2_Asp-N Endopeptidase_43_31_3186.56888_4.29_6_aLP_18_1_105.09348_5.46
S
>sp|P30264|CATA1_SOLLC Catalase isozyme 1 OS=Solanum lycopersicum OX=4081 GN=CAT1 PE=2 SV=1_2_Asp-N Endopeptidase_43_31_3186.56888_4.29_7_aLP_19_1_105.09348_5.46
S
>sp|P30264|CATA1_SOLLC Catalase isozyme 1 OS=Solanum lycopersicum OX=4081 GN=CAT1 PE=2 SV=1_2_Asp-N Endopeptidase_43_31_3186.56888_4.29_8_aLP_21_2_232.27978_5.46
LT
>sp|P30264|CATA1_SOLLC Catalase isozyme 1 OS=Solanum lycopersicum OX=4081 GN=CAT1 PE=2 SV=1_2_Asp-N Endopeptidase_43_31_3186.56888_4.29_9_aLP_22_1_117.14788_5.46
V
>sp|P30264|CATA1_SOLLC Catalase isozyme 1 OS=Solanum lycopersicum OX=4081 GN=CAT1 PE=2 SV=1_2_Asp-N Endopeptidase_43_31_3186.56888_4.29_10_aLP_28_6_581.67258_9.71
GPRGPV
>sp|P30264|CATA1_SOLLC Catalase isozyme 1 OS=Solanum lycopersicum OX=4081 GN=CAT1 PE=2 SV=1_2_Asp-N Endopeptidase_43_31_3186.56888_4.29_11_aLP_31_3_373.44958_3.74
LLE
>sp|P30264|CATA1_SOLLC Catalase isozyme 1 OS=Solanum lycopersicum OX=4081 GN=CAT1 PE=2 SV=1_3_Asp-N Endopeptidase_54_11_1375.58418_4.29_0_aLP_9_9_1127.30248_4.29
DYYLIEKLA
>sp|P30264|CATA1_SOLLC Catalase isozyme 1 OS=Solanum lycopersicum OX=4081 GN=CAT1 PE=2 SV=1_3_Asp-N Endopeptidase_54_11_1375.58418_4.29_1_aLP_10_1_119.12038_5.46
T
>sp|P30264|CATA1_SOLLC Catalase isozyme 1 OS=Solanum lycopersicum OX=4081 GN=CAT1 PE=2 SV=1_3_Asp-N Endopeptidase_54_11_1375.58418_4.29_2_aLP_11_1_165.19188_5.46
F
>sp|P30264|CATA1_SOLLC Catalase isozyme 1 OS=Solanum lycopersicum OX=4081 GN=CAT1 PE=2 SV=1_4_Asp-N Endopeptidase_79_25_2837.19388_7.84_0_aLP_9_9_1141.29268_6.31
DREKIPERV
>sp|P30264|CATA1_SOLLC Catalase isozyme 1 OS=Solanum lycopersicum OX=4081 GN=CAT1 PE=2 SV=1_4_Asp-N Endopeptidase_79_25_2837.19388_7.84_1_aLP_10_1_117.14788_5.46
V
>sp|P30264|CATA1_SOLLC Catalase isozyme 1 OS=Solanum lycopersicum OX=4081 GN=CAT1 PE=2 SV=1_4_Asp-N Endopeptidase_79_25_2837.19388_7.84_2_aLP_12_2_226.23518_7.2
HA
>sp|P30264|CATA1_SOLLC Catalase isozyme 1 OS=Solanum lycopersicum OX=4081 GN=CAT1 PE=2 SV=1_4_Asp-N Endopeptidase_79_25_2837.19388_7.84_3_aLP_15_3_302.33348_9.71
RGA
>sp|P30264|CATA1_SOLLC Catalase isozyme 1 OS=Solanum lycopersicum OX=4081 GN=CAT1 PE=2 SV=1_4_Asp-N Endopeptidase_79_25_2837.19388_7.84_4_aLP_16_1_105.09348_5.46
S
>sp|P30264|CATA1_SOLLC Catalase isozyme 1 OS=Solanum lycopersicum OX=4081 GN=CAT1 PE=2 SV=1_4_Asp-N Endopeptidase_79_25_2837.19388_7.84_5_aLP_17_1_89.09408_5.46
A
>sp|P30264|CATA1_SOLLC Catalase isozyme 1 OS=Solanum lycopersicum OX=4081 GN=CAT1 PE=2 SV=1_4_Asp-N Endopeptidase_79_25_2837.19388_7.84_6_aLP_23_6_725.84258_6.13
KGFFEV
>sp|P30264|CATA1_SOLLC Catalase isozyme 1 OS=Solanum lycopersicum OX=4081 GN=CAT1 PE=2 SV=1_4_Asp-N Endopeptidase_79_25_2837.19388_7.84_7_aLP_24_1_119.12038_5.46
T
>sp|P30264|CATA1_SOLLC Catalase isozyme 1 OS=Solanum lycopersicum OX=4081 GN=CAT1 PE=2 SV=1_4_Asp-N Endopeptidase_79_25_2837.19388_7.84_8_aLP_25_1_155.15638_7.2
H
>sp|P30264|CATA1_SOLLC Catalase isozyme 1 OS=Solanum lycopersicum OX=4081 GN=CAT1 PE=2 SV=1_5_Asp-N Endopeptidase_87_8_858.96468_5.22_0_aLP_3_3_333.34148_3.48
DIS
>sp|P30264|CATA1_SOLLC Catalase isozyme 1 OS=Solanum lycopersicum OX=4081 GN=CAT1 PE=2 SV=1_5_Asp-N Endopeptidase_87_8_858.96468_5.22_1_aLP_6_3_369.42088_7.2
HLT
>sp|P30264|CATA1_SOLLC Catalase isozyme 1 OS=Solanum lycopersicum OX=4081 GN=CAT1 PE=2 SV=1_5_Asp-N Endopeptidase_87_8_858.96468_5.22_2_aLP_8_2_192.23288_5.46
CA
>sp|P30264|CATA1_SOLLC Catalase isozyme 1 OS=Solanum lycopersicum OX=4081 GN=CAT1 PE=2 SV=1_6_Asp-N Endopeptidase_117_30_3326.78098_8.7_0_aLP_5_5_620.70618_5.98
DFLRA
>sp|P30264|CATA1_SOLLC Catalase isozyme 1 OS=Solanum lycopersicum OX=4081 GN=CAT1 PE=2 SV=1_6_Asp-N Endopeptidase_117_30_3326.78098_8.7_1_aLP_8_3_243.26268_5.46
PGA
>sp|P30264|CATA1_SOLLC Catalase isozyme 1 OS=Solanum lycopersicum OX=4081 GN=CAT1 PE=2 SV=1_6_Asp-N Endopeptidase_117_30_3326.78098_8.7_2_aLP_10_2_247.25108_5.46
QT
>sp|P30264|CATA1_SOLLC Catalase isozyme 1 OS=Solanum lycopersicum OX=4081 GN=CAT1 PE=2 SV=1_6_Asp-N Endopeptidase_117_30_3326.78098_8.7_3_aLP_12_2_214.26458_5.46
PV
>sp|P30264|CATA1_SOLLC Catalase isozyme 1 OS=Solanum lycopersicum OX=4081 GN=CAT1 PE=2 SV=1_6_Asp-N Endopeptidase_117_30_3326.78098_8.7_4_aLP_17_5_624.75578_8.7
ICRFS
>sp|P30264|CATA1_SOLLC Catalase isozyme 1 OS=Solanum lycopersicum OX=4081 GN=CAT1 PE=2 SV=1_6_Asp-N Endopeptidase_117_30_3326.78098_8.7_5_aLP_18_1_119.12038_5.46
T
>sp|P30264|CATA1_SOLLC Catalase isozyme 1 OS=Solanum lycopersicum OX=4081 GN=CAT1 PE=2 SV=1_6_Asp-N Endopeptidase_117_30_3326.78098_8.7_6_aLP_19_1_117.14788_5.46
V
>sp|P30264|CATA1_SOLLC Catalase isozyme 1 OS=Solanum lycopersicum OX=4081 GN=CAT1 PE=2 SV=1_6_Asp-N Endopeptidase_117_30_3326.78098_8.7_7_aLP_20_1_117.14788_5.46
V
>sp|P30264|CATA1_SOLLC Catalase isozyme 1 OS=Solanum lycopersicum OX=4081 GN=CAT1 PE=2 SV=1_6_Asp-N Endopeptidase_117_30_3326.78098_8.7_8_aLP_25_5_584.58948_7.2
HERGS
>sp|P30264|CATA1_SOLLC Catalase isozyme 1 OS=Solanum lycopersicum OX=4081 GN=CAT1 PE=2 SV=1_6_Asp-N Endopeptidase_117_30_3326.78098_8.7_9_aLP_28_3_331.32568_3.74
PES
>sp|P30264|CATA1_SOLLC Catalase isozyme 1 OS=Solanum lycopersicum OX=4081 GN=CAT1 PE=2 SV=1_6_Asp-N Endopeptidase_117_30_3326.78098_8.7_10_aLP_30_2_287.36218_9.71
IR
>sp|P30264|CATA1_SOLLC Catalase isozyme 1 OS=Solanum lycopersicum OX=4081 GN=CAT1 PE=2 SV=1_7_Asp-N Endopeptidase_133_16_1920.15778_7.99_0_aLP_6_6_677.75808_5.98
DIRGFA
>sp|P30264|CATA1_SOLLC Catalase isozyme 1 OS=Solanum lycopersicum OX=4081 GN=CAT1 PE=2 SV=1_7_Asp-N Endopeptidase_133_16_1920.15778_7.99_1_aLP_7_1_117.14788_5.46
V
>sp|P30264|CATA1_SOLLC Catalase isozyme 1 OS=Solanum lycopersicum OX=4081 GN=CAT1 PE=2 SV=1_7_Asp-N Endopeptidase_133_16_1920.15778_7.99_2_aLP_11_4_557.64708_8.0
KFYT
>sp|P30264|CATA1_SOLLC Catalase isozyme 1 OS=Solanum lycopersicum OX=4081 GN=CAT1 PE=2 SV=1_7_Asp-N Endopeptidase_133_16_1920.15778_7.99_3_aLP_16_5_621.65058_6.23
REGNF
>sp|P30264|CATA1_SOLLC Catalase isozyme 1 OS=Solanum lycopersicum OX=4081 GN=CAT1 PE=2 SV=1_8_Asp-N Endopeptidase_146_13_1490.68178_5.98_0_aLP_3_3_345.39588_3.48
DLV
>sp|P30264|CATA1_SOLLC Catalase isozyme 1 OS=Solanum lycopersicum OX=4081 GN=CAT1 PE=2 SV=1_8_Asp-N Endopeptidase_146_13_1490.68178_5.98_1_aLP_7_4_402.40738_5.46
GNNV
>sp|P30264|CATA1_SOLLC Catalase isozyme 1 OS=Solanum lycopersicum OX=4081 GN=CAT1 PE=2 SV=1_8_Asp-N Endopeptidase_146_13_1490.68178_5.98_2_aLP_9_2_214.26458_5.46
PV
>sp|P30264|CATA1_SOLLC Catalase isozyme 1 OS=Solanum lycopersicum OX=4081 GN=CAT1 PE=2 SV=1_8_Asp-N Endopeptidase_146_13_1490.68178_5.98_3_aLP_13_4_582.65978_9.71
FFNR
>sp|P30264|CATA1_SOLLC Catalase isozyme 1 OS=Solanum lycopersicum OX=4081 GN=CAT1 PE=2 SV=1_9_Asp-N Endopeptidase_152_6_663.72828_5.87_0_aLP_2_2_204.18268_3.48
DA
>sp|P30264|CATA1_SOLLC Catalase isozyme 1 OS=Solanum lycopersicum OX=4081 GN=CAT1 PE=2 SV=1_9_Asp-N Endopeptidase_152_6_663.72828_5.87_1_aLP_4_2_233.26758_8.06
KS
>sp|P30264|CATA1_SOLLC Catalase isozyme 1 OS=Solanum lycopersicum OX=4081 GN=CAT1 PE=2 SV=1_9_Asp-N Endopeptidase_152_6_663.72828_5.87_2_aLP_6_2_262.30858_5.46
FP
>sp|P30264|CATA1_SOLLC Catalase isozyme 1 OS=Solanum lycopersicum OX=4081 GN=CAT1 PE=2 SV=1_10_Asp-N Endopeptidase_173_21_2529.92768_8.4_0_aLP_2_2_234.20898_3.48
DT
>sp|P30264|CATA1_SOLLC Catalase isozyme 1 OS=Solanum lycopersicum OX=4081 GN=CAT1 PE=2 SV=1_10_Asp-N Endopeptidase_173_21_2529.92768_8.4_1_aLP_5_3_358.44098_9.71
IRA
>sp|P30264|CATA1_SOLLC Catalase isozyme 1 OS=Solanum lycopersicum OX=4081 GN=CAT1 PE=2 SV=1_10_Asp-N Endopeptidase_173_21_2529.92768_8.4_2_aLP_12_7_782.93828_8.4
LKPNPKS
>sp|P30264|CATA1_SOLLC Catalase isozyme 1 OS=Solanum lycopersicum OX=4081 GN=CAT1 PE=2 SV=1_10_Asp-N Endopeptidase_173_21_2529.92768_8.4_3_aLP_21_9_1208.38528_7.2
HIQENWRIL
>sp|P30264|CATA1_SOLLC Catalase isozyme 1 OS=Solanum lycopersicum OX=4081 GN=CAT1 PE=2 SV=1_11_Asp-N Endopeptidase_190_17_2115.37188_4.27_0_aLP_4_4_514.53528_3.48
DFFS
>sp|P30264|CATA1_SOLLC Catalase isozyme 1 OS=Solanum lycopersicum OX=4081 GN=CAT1 PE=2 SV=1_11_Asp-N Endopeptidase_190_17_2115.37188_4.27_1_aLP_9_5_591.66168_3.74
FLPES
>sp|P30264|CATA1_SOLLC Catalase isozyme 1 OS=Solanum lycopersicum OX=4081 GN=CAT1 PE=2 SV=1_11_Asp-N Endopeptidase_190_17_2115.37188_4.27_2_aLP_12_3_369.42088_7.2
LHT
>sp|P30264|CATA1_SOLLC Catalase isozyme 1 OS=Solanum lycopersicum OX=4081 GN=CAT1 PE=2 SV=1_11_Asp-N Endopeptidase_190_17_2115.37188_4.27_3_aLP_14_2_236.27068_5.46
FA
>sp|P30264|CATA1_SOLLC Catalase isozyme 1 OS=Solanum lycopersicum OX=4081 GN=CAT1 PE=2 SV=1_11_Asp-N Endopeptidase_190_17_2115.37188_4.27_4_aLP_17_3_475.54448_5.45
FFY
>sp|P30264|CATA1_SOLLC Catalase isozyme 1 OS=Solanum lycopersicum OX=4081 GN=CAT1 PE=2 SV=1_12_Asp-N Endopeptidase_191_1_133.10388_3.48_0_aLP_0_1_133.10388_3.48
D
>sp|P30264|CATA1_SOLLC Catalase isozyme 1 OS=Solanum lycopersicum OX=4081 GN=CAT1 PE=2 SV=1_13_Asp-N Endopeptidase_197_6_646.75648_3.48_0_aLP_2_2_232.23648_3.48
DV
>sp|P30264|CATA1_SOLLC Catalase isozyme 1 OS=Solanum lycopersicum OX=4081 GN=CAT1 PE=2 SV=1_13_Asp-N Endopeptidase_197_6_646.75648_3.48_1_aLP_6_4_432.53528_5.46
CLPT
>sp|P30264|CATA1_SOLLC Catalase isozyme 1 OS=Solanum lycopersicum OX=4081 GN=CAT1 PE=2 SV=1_14_Asp-N Endopeptidase_253_56_6415.26668_7.77_0_aLP_10_10_1210.32958_5.53
DYRHMEGFGV
>sp|P30264|CATA1_SOLLC Catalase isozyme 1 OS=Solanum lycopersicum OX=4081 GN=CAT1 PE=2 SV=1_14_Asp-N Endopeptidase_253_56_6415.26668_7.77_1_aLP_12_2_226.23518_7.2
HA
>sp|P30264|CATA1_SOLLC Catalase isozyme 1 OS=Solanum lycopersicum OX=4081 GN=CAT1 PE=2 SV=1_14_Asp-N Endopeptidase_253_56_6415.26668_7.77_2_aLP_22_10_1163.33898_7.76
YQLINKEGKA
>sp|P30264|CATA1_SOLLC Catalase isozyme 1 OS=Solanum lycopersicum OX=4081 GN=CAT1 PE=2 SV=1_14_Asp-N Endopeptidase_253_56_6415.26668_7.77_3_aLP_25_3_417.46498_7.17
HYV
>sp|P30264|CATA1_SOLLC Catalase isozyme 1 OS=Solanum lycopersicum OX=4081 GN=CAT1 PE=2 SV=1_14_Asp-N Endopeptidase_253_56_6415.26668_7.77_4_aLP_32_7_943.11618_8.4
KFHWKPT
>sp|P30264|CATA1_SOLLC Catalase isozyme 1 OS=Solanum lycopersicum OX=4081 GN=CAT1 PE=2 SV=1_14_Asp-N Endopeptidase_253_56_6415.26668_7.77_5_aLP_35_3_277.33858_5.46
CGV
>sp|P30264|CATA1_SOLLC Catalase isozyme 1 OS=Solanum lycopersicum OX=4081 GN=CAT1 PE=2 SV=1_14_Asp-N Endopeptidase_253_56_6415.26668_7.77_6_aLP_39_4_467.59898_8.02
KCMS
>sp|P30264|CATA1_SOLLC Catalase isozyme 1 OS=Solanum lycopersicum OX=4081 GN=CAT1 PE=2 SV=1_14_Asp-N Endopeptidase_253_56_6415.26668_7.77_7_aLP_43_4_476.44058_3.47
EEEA
>sp|P30264|CATA1_SOLLC Catalase isozyme 1 OS=Solanum lycopersicum OX=4081 GN=CAT1 PE=2 SV=1_14_Asp-N Endopeptidase_253_56_6415.26668_7.77_8_aLP_46_3_386.49478_9.71
IRV
>sp|P30264|CATA1_SOLLC Catalase isozyme 1 OS=Solanum lycopersicum OX=4081 GN=CAT1 PE=2 SV=1_14_Asp-N Endopeptidase_253_56_6415.26668_7.77_9_aLP_49_3_233.22418_5.46
GGT
>sp|P30264|CATA1_SOLLC Catalase isozyme 1 OS=Solanum lycopersicum OX=4081 GN=CAT1 PE=2 SV=1_14_Asp-N Endopeptidase_253_56_6415.26668_7.77_10_aLP_52_3_356.33838_7.2
NHS
>sp|P30264|CATA1_SOLLC Catalase isozyme 1 OS=Solanum lycopersicum OX=4081 GN=CAT1 PE=2 SV=1_14_Asp-N Endopeptidase_253_56_6415.26668_7.77_11_aLP_54_2_226.23518_7.2
HA
>sp|P30264|CATA1_SOLLC Catalase isozyme 1 OS=Solanum lycopersicum OX=4081 GN=CAT1 PE=2 SV=1_14_Asp-N Endopeptidase_253_56_6415.26668_7.77_12_aLP_55_1_119.12038_5.46
T
>sp|P30264|CATA1_SOLLC Catalase isozyme 1 OS=Solanum lycopersicum OX=4081 GN=CAT1 PE=2 SV=1_14_Asp-N Endopeptidase_253_56_6415.26668_7.77_13_aLP_56_1_146.18938_8.06
K
>sp|P30264|CATA1_SOLLC Catalase isozyme 1 OS=Solanum lycopersicum OX=4081 GN=CAT1 PE=2 SV=1_15_Asp-N Endopeptidase_256_3_409.43928_3.48_0_aLP_0_3_409.43928_3.48
DLY
>sp|P30264|CATA1_SOLLC Catalase isozyme 1 OS=Solanum lycopersicum OX=4081 GN=CAT1 PE=2 SV=1_16_Asp-N Endopeptidase_274_18_2084.37408_4.29_0_aLP_2_2_220.18208_3.48
DS
>sp|P30264|CATA1_SOLLC Catalase isozyme 1 OS=Solanum lycopersicum OX=4081 GN=CAT1 PE=2 SV=1_16_Asp-N Endopeptidase_274_18_2084.37408_4.29_1_aLP_4_2_202.25348_5.46
IA
>sp|P30264|CATA1_SOLLC Catalase isozyme 1 OS=Solanum lycopersicum OX=4081 GN=CAT1 PE=2 SV=1_16_Asp-N Endopeptidase_274_18_2084.37408_4.29_2_aLP_5_1_89.09408_5.46
A
>sp|P30264|CATA1_SOLLC Catalase isozyme 1 OS=Solanum lycopersicum OX=4081 GN=CAT1 PE=2 SV=1_16_Asp-N Endopeptidase_274_18_2084.37408_4.29_3_aLP_17_12_1495.69768_6.12
GNYPEWKLFIQT
>sp|P30264|CATA1_SOLLC Catalase isozyme 1 OS=Solanum lycopersicum OX=4081 GN=CAT1 PE=2 SV=1_16_Asp-N Endopeptidase_274_18_2084.37408_4.29_4_aLP_18_1_149.20788_5.46
M
>sp|P30264|CATA1_SOLLC Catalase isozyme 1 OS=Solanum lycopersicum OX=4081 GN=CAT1 PE=2 SV=1_17_Asp-N Endopeptidase_277_3_359.33608_3.38_0_aLP_0_3_359.33608_3.38
DPE
>sp|P30264|CATA1_SOLLC Catalase isozyme 1 OS=Solanum lycopersicum OX=4081 GN=CAT1 PE=2 SV=1_18_Asp-N Endopeptidase_279_2_232.23648_3.48_0_aLP_0_2_232.23648_3.48
DV
>sp|P30264|CATA1_SOLLC Catalase isozyme 1 OS=Solanum lycopersicum OX=4081 GN=CAT1 PE=2 SV=1_19_Asp-N Endopeptidase_282_3_408.45458_5.87_0_aLP_0_3_408.45458_5.87
DKF
>sp|P30264|CATA1_SOLLC Catalase isozyme 1 OS=Solanum lycopersicum OX=4081 GN=CAT1 PE=2 SV=1_20_Asp-N Endopeptidase_284_2_280.28048_3.48_0_aLP_0_2_280.28048_3.48
DF
>sp|P30264|CATA1_SOLLC Catalase isozyme 1 OS=Solanum lycopersicum OX=4081 GN=CAT1 PE=2 SV=1_21_Asp-N Endopeptidase_287_3_343.37998_3.48_0_aLP_0_3_343.37998_3.48
DPL
>sp|P30264|CATA1_SOLLC Catalase isozyme 1 OS=Solanum lycopersicum OX=4081 GN=CAT1 PE=2 SV=1_22_Asp-N Endopeptidase_295_8_975.06618_4.29_0_aLP_2_2_232.23648_3.48
DV
>sp|P30264|CATA1_SOLLC Catalase isozyme 1 OS=Solanum lycopersicum OX=4081 GN=CAT1 PE=2 SV=1_22_Asp-N Endopeptidase_295_8_975.06618_4.29_1_aLP_3_1_119.12038_5.46
T
>sp|P30264|CATA1_SOLLC Catalase isozyme 1 OS=Solanum lycopersicum OX=4081 GN=CAT1 PE=2 SV=1_22_Asp-N Endopeptidase_295_8_975.06618_4.29_2_aLP_5_2_247.29448_8.06
KT
>sp|P30264|CATA1_SOLLC Catalase isozyme 1 OS=Solanum lycopersicum OX=4081 GN=CAT1 PE=2 SV=1_22_Asp-N Endopeptidase_295_8_975.06618_4.29_3_aLP_8_3_430.46068_3.74
WPE
>sp|P30264|CATA1_SOLLC Catalase isozyme 1 OS=Solanum lycopersicum OX=4081 GN=CAT1 PE=2 SV=1_23_Asp-N Endopeptidase_312_17_1915.35278_9.56_0_aLP_8_8_879.10748_3.48
DLLPLIPV
>sp|P30264|CATA1_SOLLC Catalase isozyme 1 OS=Solanum lycopersicum OX=4081 GN=CAT1 PE=2 SV=1_23_Asp-N Endopeptidase_312_17_1915.35278_9.56_1_aLP_12_4_443.54668_9.71
GRLV
>sp|P30264|CATA1_SOLLC Catalase isozyme 1 OS=Solanum lycopersicum OX=4081 GN=CAT1 PE=2 SV=1_23_Asp-N Endopeptidase_312_17_1915.35278_9.56_2_aLP_17_5_628.72918_9.71
LNRNI
>sp|P30264|CATA1_SOLLC Catalase isozyme 1 OS=Solanum lycopersicum OX=4081 GN=CAT1 PE=2 SV=1_24_Asp-N Endopeptidase_337_25_2872.09918_3.93_0_aLP_5_5_612.63968_3.48
DNFFA
>sp|P30264|CATA1_SOLLC Catalase isozyme 1 OS=Solanum lycopersicum OX=4081 GN=CAT1 PE=2 SV=1_24_Asp-N Endopeptidase_337_25_2872.09918_3.93_1_aLP_11_6_702.71898_3.56
ENEQLA
>sp|P30264|CATA1_SOLLC Catalase isozyme 1 OS=Solanum lycopersicum OX=4081 GN=CAT1 PE=2 SV=1_24_Asp-N Endopeptidase_337_25_2872.09918_3.93_2_aLP_18_7_782.89738_7.2
FNPGHIV
>sp|P30264|CATA1_SOLLC Catalase isozyme 1 OS=Solanum lycopersicum OX=4081 GN=CAT1 PE=2 SV=1_24_Asp-N Endopeptidase_337_25_2872.09918_3.93_3_aLP_24_6_698.77348_5.43
PGIYYS
>sp|P30264|CATA1_SOLLC Catalase isozyme 1 OS=Solanum lycopersicum OX=4081 GN=CAT1 PE=2 SV=1_24_Asp-N Endopeptidase_337_25_2872.09918_3.93_4_aLP_25_1_147.13078_3.74
E
>sp|P30264|CATA1_SOLLC Catalase isozyme 1 OS=Solanum lycopersicum OX=4081 GN=CAT1 PE=2 SV=1_25_Asp-N Endopeptidase_349_12_1438.68968_7.99_0_aLP_6_6_716.83258_5.87
DKLLQT
>sp|P30264|CATA1_SOLLC Catalase isozyme 1 OS=Solanum lycopersicum OX=4081 GN=CAT1 PE=2 SV=1_25_Asp-N Endopeptidase_349_12_1438.68968_7.99_1_aLP_10_4_505.61758_9.71
RIFA
>sp|P30264|CATA1_SOLLC Catalase isozyme 1 OS=Solanum lycopersicum OX=4081 GN=CAT1 PE=2 SV=1_25_Asp-N Endopeptidase_349_12_1438.68968_7.99_2_aLP_12_2_252.27008_5.45
YA
>sp|P30264|CATA1_SOLLC Catalase isozyme 1 OS=Solanum lycopersicum OX=4081 GN=CAT1 PE=2 SV=1_26_Asp-N Endopeptidase_377_28_3291.67808_9.37_0_aLP_2_2_234.20898_3.48
DT
>sp|P30264|CATA1_SOLLC Catalase isozyme 1 OS=Solanum lycopersicum OX=4081 GN=CAT1 PE=2 SV=1_26_Asp-N Endopeptidase_377_28_3291.67808_9.37_1_aLP_16_14_1709.00188_10.18
QRHRIGPNYMQLPV
>sp|P30264|CATA1_SOLLC Catalase isozyme 1 OS=Solanum lycopersicum OX=4081 GN=CAT1 PE=2 SV=1_26_Asp-N Endopeptidase_377_28_3291.67808_9.37_2_aLP_18_2_203.19788_5.46
NA
>sp|P30264|CATA1_SOLLC Catalase isozyme 1 OS=Solanum lycopersicum OX=4081 GN=CAT1 PE=2 SV=1_26_Asp-N Endopeptidase_377_28_3291.67808_9.37_3_aLP_28_10_1199.31518_8.95
PKCGHHNNHR
>sp|P30264|CATA1_SOLLC Catalase isozyme 1 OS=Solanum lycopersicum OX=4081 GN=CAT1 PE=2 SV=1_27_Asp-N Endopeptidase_386_9_1032.15728_7.2_0_aLP_3_3_261.23458_3.48
DGA
>sp|P30264|CATA1_SOLLC Catalase isozyme 1 OS=Solanum lycopersicum OX=4081 GN=CAT1 PE=2 SV=1_27_Asp-N Endopeptidase_386_9_1032.15728_7.2_1_aLP_7_4_495.60938_5.46
MNMT
>sp|P30264|CATA1_SOLLC Catalase isozyme 1 OS=Solanum lycopersicum OX=4081 GN=CAT1 PE=2 SV=1_27_Asp-N Endopeptidase_386_9_1032.15728_7.2_2_aLP_9_2_311.34388_9.73
HR
>sp|P30264|CATA1_SOLLC Catalase isozyme 1 OS=Solanum lycopersicum OX=4081 GN=CAT1 PE=2 SV=1_28_Asp-N Endopeptidase_390_4_490.46748_3.33_0_aLP_0_4_490.46748_3.33
DEEV
>sp|P30264|CATA1_SOLLC Catalase isozyme 1 OS=Solanum lycopersicum OX=4081 GN=CAT1 PE=2 SV=1_29_Asp-N Endopeptidase_397_7_896.99828_5.97_0_aLP_5_5_593.63418_3.48
DYLPS
>sp|P30264|CATA1_SOLLC Catalase isozyme 1 OS=Solanum lycopersicum OX=4081 GN=CAT1 PE=2 SV=1_29_Asp-N Endopeptidase_397_7_896.99828_5.97_1_aLP_7_2_321.37938_9.71
RF
>sp|P30264|CATA1_SOLLC Catalase isozyme 1 OS=Solanum lycopersicum OX=4081 GN=CAT1 PE=2 SV=1_30_Asp-N Endopeptidase_440_43_5020.65288_8.18_0_aLP_6_6_657.74238_5.97
DPCRPA
>sp|P30264|CATA1_SOLLC Catalase isozyme 1 OS=Solanum lycopersicum OX=4081 GN=CAT1 PE=2 SV=1_30_Asp-N Endopeptidase_440_43_5020.65288_8.18_1_aLP_13_7_832.90848_3.74
EQYPIPS
>sp|P30264|CATA1_SOLLC Catalase isozyme 1 OS=Solanum lycopersicum OX=4081 GN=CAT1 PE=2 SV=1_30_Asp-N Endopeptidase_440_43_5020.65288_8.18_2_aLP_15_2_220.28668_5.46
CV
>sp|P30264|CATA1_SOLLC Catalase isozyme 1 OS=Solanum lycopersicum OX=4081 GN=CAT1 PE=2 SV=1_30_Asp-N Endopeptidase_440_43_5020.65288_8.18_3_aLP_21_6_715.81048_11.49
LNGRRT
>sp|P30264|CATA1_SOLLC Catalase isozyme 1 OS=Solanum lycopersicum OX=4081 GN=CAT1 PE=2 SV=1_30_Asp-N Endopeptidase_440_43_5020.65288_8.18_4_aLP_24_3_334.39048_5.46
NCV
>sp|P30264|CATA1_SOLLC Catalase isozyme 1 OS=Solanum lycopersicum OX=4081 GN=CAT1 PE=2 SV=1_30_Asp-N Endopeptidase_440_43_5020.65288_8.18_5_aLP_34_10_1188.34878_7.79
IPKENNFKQA
>sp|P30264|CATA1_SOLLC Catalase isozyme 1 OS=Solanum lycopersicum OX=4081 GN=CAT1 PE=2 SV=1_30_Asp-N Endopeptidase_440_43_5020.65288_8.18_6_aLP_40_6_766.81188_8.55
GERYRS
>sp|P30264|CATA1_SOLLC Catalase isozyme 1 OS=Solanum lycopersicum OX=4081 GN=CAT1 PE=2 SV=1_30_Asp-N Endopeptidase_440_43_5020.65288_8.18_7_aLP_43_3_430.46068_3.74
WEP
>sp|P30264|CATA1_SOLLC Catalase isozyme 1 OS=Solanum lycopersicum OX=4081 GN=CAT1 PE=2 SV=1_31_Asp-N Endopeptidase_443_3_417.42208_5.98_0_aLP_0_3_417.42208_5.98
DRQ
>sp|P30264|CATA1_SOLLC Catalase isozyme 1 OS=Solanum lycopersicum OX=4081 GN=CAT1 PE=2 SV=1_32_Asp-N Endopeptidase_455_12_1509.68178_6.17_0_aLP_8_8_1093.25048_7.99
DRYINKWV
>sp|P30264|CATA1_SOLLC Catalase isozyme 1 OS=Solanum lycopersicum OX=4081 GN=CAT1 PE=2 SV=1_32_Asp-N Endopeptidase_455_12_1509.68178_6.17_1_aLP_10_2_234.20898_3.74
ES
>sp|P30264|CATA1_SOLLC Catalase isozyme 1 OS=Solanum lycopersicum OX=4081 GN=CAT1 PE=2 SV=1_32_Asp-N Endopeptidase_455_12_1509.68178_6.17_2_aLP_12_2_218.25288_5.46
LS
>sp|P30264|CATA1_SOLLC Catalase isozyme 1 OS=Solanum lycopersicum OX=4081 GN=CAT1 PE=2 SV=1_33_Asp-N Endopeptidase_474_19_2271.56078_7.18_0_aLP_4_4_485.54068_5.98
DPRV
>sp|P30264|CATA1_SOLLC Catalase isozyme 1 OS=Solanum lycopersicum OX=4081 GN=CAT1 PE=2 SV=1_33_Asp-N Endopeptidase_474_19_2271.56078_7.18_1_aLP_5_1_119.12038_5.46
T
>sp|P30264|CATA1_SOLLC Catalase isozyme 1 OS=Solanum lycopersicum OX=4081 GN=CAT1 PE=2 SV=1_33_Asp-N Endopeptidase_474_19_2271.56078_7.18_2_aLP_10_5_640.69698_7.2
HEIRS
>sp|P30264|CATA1_SOLLC Catalase isozyme 1 OS=Solanum lycopersicum OX=4081 GN=CAT1 PE=2 SV=1_33_Asp-N Endopeptidase_474_19_2271.56078_7.18_3_aLP_14_4_517.62548_5.46
IWIS
>sp|P30264|CATA1_SOLLC Catalase isozyme 1 OS=Solanum lycopersicum OX=4081 GN=CAT1 PE=2 SV=1_33_Asp-N Endopeptidase_474_19_2271.56078_7.18_4_aLP_17_3_381.42888_5.45
YLS
>sp|P30264|CATA1_SOLLC Catalase isozyme 1 OS=Solanum lycopersicum OX=4081 GN=CAT1 PE=2 SV=1_33_Asp-N Endopeptidase_474_19_2271.56078_7.18_5_aLP_19_2_217.22478_5.46
QA
>sp|P30264|CATA1_SOLLC Catalase isozyme 1 OS=Solanum lycopersicum OX=4081 GN=CAT1 PE=2 SV=1_34_Asp-N Endopeptidase_492_18_1949.31438_8.54_0_aLP_3_3_348.35618_5.87
DKS
>sp|P30264|CATA1_SOLLC Catalase isozyme 1 OS=Solanum lycopersicum OX=4081 GN=CAT1 PE=2 SV=1_34_Asp-N Endopeptidase_492_18_1949.31438_8.54_1_aLP_8_5_533.64338_8.02
CGQKV
>sp|P30264|CATA1_SOLLC Catalase isozyme 1 OS=Solanum lycopersicum OX=4081 GN=CAT1 PE=2 SV=1_34_Asp-N Endopeptidase_492_18_1949.31438_8.54_2_aLP_9_1_89.09408_5.46
A
>sp|P30264|CATA1_SOLLC Catalase isozyme 1 OS=Solanum lycopersicum OX=4081 GN=CAT1 PE=2 SV=1_34_Asp-N Endopeptidase_492_18_1949.31438_8.54_3_aLP_10_1_105.09348_5.46
S
>sp|P30264|CATA1_SOLLC Catalase isozyme 1 OS=Solanum lycopersicum OX=4081 GN=CAT1 PE=2 SV=1_34_Asp-N Endopeptidase_492_18_1949.31438_8.54_4_aLP_13_3_388.46728_9.71
RLT
>sp|P30264|CATA1_SOLLC Catalase isozyme 1 OS=Solanum lycopersicum OX=4081 GN=CAT1 PE=2 SV=1_34_Asp-N Endopeptidase_492_18_1949.31438_8.54_5_aLP_14_1_117.14788_5.46
V
>sp|P30264|CATA1_SOLLC Catalase isozyme 1 OS=Solanum lycopersicum OX=4081 GN=CAT1 PE=2 SV=1_34_Asp-N Endopeptidase_492_18_1949.31438_8.54_6_aLP_17_3_344.41118_8.06
KPT
>sp|P30264|CATA1_SOLLC Catalase isozyme 1 OS=Solanum lycopersicum OX=4081 GN=CAT1 PE=2 SV=1_34_Asp-N Endopeptidase_492_18_1949.31438_8.54_7_aLP_18_1_149.20788_5.46
M
>ABB02390.1 temperature-induced lipocalin [Solanum lycopersicum]_0_Asp-N Endopeptidase_12_12_1362.70908_7.79_0_aLP_2_2_220.28668_5.46
MA
>ABB02390.1 temperature-induced lipocalin [Solanum lycopersicum]_0_Asp-N Endopeptidase_12_12_1362.70908_7.79_1_aLP_3_1_119.12038_5.46
T
>ABB02390.1 temperature-induced lipocalin [Solanum lycopersicum]_0_Asp-N Endopeptidase_12_12_1362.70908_7.79_2_aLP_5_2_245.32198_8.06
KV
>ABB02390.1 temperature-induced lipocalin [Solanum lycopersicum]_0_Asp-N Endopeptidase_12_12_1362.70908_7.79_3_aLP_8_3_377.45598_3.74
MEV
>ABB02390.1 temperature-induced lipocalin [Solanum lycopersicum]_0_Asp-N Endopeptidase_12_12_1362.70908_7.79_4_aLP_9_1_117.14788_5.46
V
>ABB02390.1 temperature-induced lipocalin [Solanum lycopersicum]_0_Asp-N Endopeptidase_12_12_1362.70908_7.79_5_aLP_12_3_373.45258_8.06
KNL
>ABB02390.1 temperature-induced lipocalin [Solanum lycopersicum]_1_Asp-N Endopeptidase_34_22_2776.21108_8.74_0_aLP_13_13_1700.97578_7.95
DLKRYMGRWYEIA
>ABB02390.1 temperature-induced lipocalin [Solanum lycopersicum]_1_Asp-N Endopeptidase_34_22_2776.21108_8.74_1_aLP_14_1_105.09348_5.46
S
>ABB02390.1 temperature-induced lipocalin [Solanum lycopersicum]_1_Asp-N Endopeptidase_34_22_2776.21108_8.74_2_aLP_17_3_349.38678_5.46
FPS
>ABB02390.1 temperature-induced lipocalin [Solanum lycopersicum]_1_Asp-N Endopeptidase_34_22_2776.21108_8.74_3_aLP_22_5_674.80088_9.93
RFQPK
>ABB02390.1 temperature-induced lipocalin [Solanum lycopersicum]_2_Asp-N Endopeptidase_37_3_289.28838_3.48_0_aLP_0_3_289.28838_3.48
DGV
>ABB02390.1 temperature-induced lipocalin [Solanum lycopersicum]_3_Asp-N Endopeptidase_47_10_1141.20288_5.97_0_aLP_2_2_234.20898_3.48
DT
>ABB02390.1 temperature-induced lipocalin [Solanum lycopersicum]_3_Asp-N Endopeptidase_47_10_1141.20288_5.97_1_aLP_4_2_245.28158_9.71
RA
>ABB02390.1 temperature-induced lipocalin [Solanum lycopersicum]_3_Asp-N Endopeptidase_47_10_1141.20288_5.97_2_aLP_5_1_119.12038_5.46
T
>ABB02390.1 temperature-induced lipocalin [Solanum lycopersicum]_3_Asp-N Endopeptidase_47_10_1141.20288_5.97_3_aLP_7_2_282.29638_5.45
YT
>ABB02390.1 temperature-induced lipocalin [Solanum lycopersicum]_3_Asp-N Endopeptidase_47_10_1141.20288_5.97_4_aLP_10_3_332.35668_5.46
LNS
>ABB02390.1 temperature-induced lipocalin [Solanum lycopersicum]_4_Asp-N Endopeptidase_73_26_2867.18838_6.98_0_aLP_3_3_291.26088_3.48
DGT
>ABB02390.1 temperature-induced lipocalin [Solanum lycopersicum]_4_Asp-N Endopeptidase_73_26_2867.18838_6.98_1_aLP_4_1_117.14788_5.46
V
>ABB02390.1 temperature-induced lipocalin [Solanum lycopersicum]_4_Asp-N Endopeptidase_73_26_2867.18838_6.98_2_aLP_6_2_254.28898_7.2
HV
>ABB02390.1 temperature-induced lipocalin [Solanum lycopersicum]_4_Asp-N Endopeptidase_73_26_2867.18838_6.98_3_aLP_10_4_475.49908_3.74
LNET
>ABB02390.1 temperature-induced lipocalin [Solanum lycopersicum]_4_Asp-N Endopeptidase_73_26_2867.18838_6.98_4_aLP_22_12_1367.54498_8.02
WCNGKRGFIEGT
>ABB02390.1 temperature-induced lipocalin [Solanum lycopersicum]_4_Asp-N Endopeptidase_73_26_2867.18838_6.98_5_aLP_23_1_89.09408_5.46
A
>ABB02390.1 temperature-induced lipocalin [Solanum lycopersicum]_4_Asp-N Endopeptidase_73_26_2867.18838_6.98_6_aLP_26_3_380.44418_8.0
YKA
>ABB02390.1 temperature-induced lipocalin [Solanum lycopersicum]_5_Asp-N Endopeptidase_77_4_431.40258_3.48_0_aLP_0_4_431.40258_3.48
DPNS
>ABB02390.1 temperature-induced lipocalin [Solanum lycopersicum]_6_Asp-N Endopeptidase_99_22_2500.02228_7.76_0_aLP_3_3_333.29818_3.38
DEA
>ABB02390.1 temperature-induced lipocalin [Solanum lycopersicum]_6_Asp-N Endopeptidase_99_22_2500.02228_7.76_1_aLP_7_4_486.65548_8.4
KLKV
>ABB02390.1 temperature-induced lipocalin [Solanum lycopersicum]_6_Asp-N Endopeptidase_99_22_2500.02228_7.76_2_aLP_11_4_583.68798_8.55
RFYV
>ABB02390.1 temperature-induced lipocalin [Solanum lycopersicum]_6_Asp-N Endopeptidase_99_22_2500.02228_7.76_3_aLP_20_9_992.26948_5.46
PPFLPIIPV
>ABB02390.1 temperature-induced lipocalin [Solanum lycopersicum]_6_Asp-N Endopeptidase_99_22_2500.02228_7.76_4_aLP_21_1_119.12038_5.46
T
>ABB02390.1 temperature-induced lipocalin [Solanum lycopersicum]_6_Asp-N Endopeptidase_99_22_2500.02228_7.76_5_aLP_22_1_75.06718_5.46
G
>ABB02390.1 temperature-induced lipocalin [Solanum lycopersicum]_7_Asp-N Endopeptidase_106_7_971.12048_3.48_0_aLP_4_4_581.62568_3.48
DYWV
>ABB02390.1 temperature-induced lipocalin [Solanum lycopersicum]_7_Asp-N Endopeptidase_106_7_971.12048_3.48_1_aLP_7_3_407.51008_5.45
LYI
>ABB02390.1 temperature-induced lipocalin [Solanum lycopersicum]_8_Asp-N Endopeptidase_108_2_262.21938_3.38_0_aLP_0_2_262.21938_3.38
DE
>ABB02390.1 temperature-induced lipocalin [Solanum lycopersicum]_9_Asp-N Endopeptidase_132_24_2997.45248_9.45_0_aLP_5_5_658.66538_3.48
DYQYA
>ABB02390.1 temperature-induced lipocalin [Solanum lycopersicum]_9_Asp-N Endopeptidase_132_24_2997.45248_9.45_1_aLP_11_6_613.71158_5.46
LIGQPS
>ABB02390.1 temperature-induced lipocalin [Solanum lycopersicum]_9_Asp-N Endopeptidase_132_24_2997.45248_9.45_2_aLP_19_8_1106.33588_10.18
RRYLWILS
>ABB02390.1 temperature-induced lipocalin [Solanum lycopersicum]_9_Asp-N Endopeptidase_132_24_2997.45248_9.45_3_aLP_22_3_403.43858_9.71
RQT
>ABB02390.1 temperature-induced lipocalin [Solanum lycopersicum]_9_Asp-N Endopeptidase_132_24_2997.45248_9.45_4_aLP_24_2_287.36218_9.71
RL
>ABB02390.1 temperature-induced lipocalin [Solanum lycopersicum]_10_Asp-N Endopeptidase_133_1_133.10388_3.48_0_aLP_0_1_133.10388_3.48
D
>ABB02390.1 temperature-induced lipocalin [Solanum lycopersicum]_11_Asp-N Endopeptidase_149_16_1928.08268_4.25_0_aLP_8_8_993.08128_3.38
DEIYNQLV
>ABB02390.1 temperature-induced lipocalin [Solanum lycopersicum]_11_Asp-N Endopeptidase_149_16_1928.08268_4.25_1_aLP_11_3_346.38368_6.13
EKA
>ABB02390.1 temperature-induced lipocalin [Solanum lycopersicum]_11_Asp-N Endopeptidase_149_16_1928.08268_4.25_2_aLP_16_5_624.64828_4.53
KEEGY
>ABB02390.1 temperature-induced lipocalin [Solanum lycopersicum]_12_Asp-N Endopeptidase_160_11_1239.39408_7.81_0_aLP_2_2_232.23648_3.48
DV
>ABB02390.1 temperature-induced lipocalin [Solanum lycopersicum]_12_Asp-N Endopeptidase_160_11_1239.39408_7.81_1_aLP_3_1_105.09348_5.46
S
>ABB02390.1 temperature-induced lipocalin [Solanum lycopersicum]_12_Asp-N Endopeptidase_160_11_1239.39408_7.81_2_aLP_8_5_625.76908_8.4
KLHKT
>ABB02390.1 temperature-induced lipocalin [Solanum lycopersicum]_12_Asp-N Endopeptidase_160_11_1239.39408_7.81_3_aLP_11_3_330.34088_5.46
PQS
>ABB02390.1 temperature-induced lipocalin [Solanum lycopersicum]_13_Asp-N Endopeptidase_164_4_414.41548_3.48_0_aLP_2_2_220.18208_3.48
DS
>ABB02390.1 temperature-induced lipocalin [Solanum lycopersicum]_13_Asp-N Endopeptidase_164_4_414.41548_3.48_1_aLP_4_2_212.24868_5.46
PP
>ABB02390.1 temperature-induced lipocalin [Solanum lycopersicum]_14_Asp-N Endopeptidase_167_3_349.29758_3.38_0_aLP_2_2_220.18208_3.48
DS
>ABB02390.1 temperature-induced lipocalin [Solanum lycopersicum]_14_Asp-N Endopeptidase_167_3_349.29758_3.38_1_aLP_3_1_147.13078_3.74
E
>ABB02390.1 temperature-induced lipocalin [Solanum lycopersicum]_15_Asp-N Endopeptidase_171_4_445.47288_5.87_0_aLP_2_2_220.18208_3.48
DS
>ABB02390.1 temperature-induced lipocalin [Solanum lycopersicum]_15_Asp-N Endopeptidase_171_4_445.47288_5.87_1_aLP_4_2_243.30608_8.06
PK
>ABB02390.1 temperature-induced lipocalin [Solanum lycopersicum]_16_Asp-N Endopeptidase_185_14_1644.97728_8.11_0_aLP_2_2_234.20898_3.48
DT
>ABB02390.1 temperature-induced lipocalin [Solanum lycopersicum]_16_Asp-N Endopeptidase_185_14_1644.97728_8.11_1_aLP_10_8_1017.23878_8.4
KGIWWIKS
>ABB02390.1 temperature-induced lipocalin [Solanum lycopersicum]_16_Asp-N Endopeptidase_185_14_1644.97728_8.11_2_aLP_14_4_429.56008_8.06
ILGK
>sp|Q43517|FER1_SOLLC Ferredoxin-1, chloroplastic OS=Solanum lycopersicum OX=4081 GN=SEND33 PE=2 SV=1_0_Asp-N Endopeptidase_66_66_7004.27028_8.35_0_aLP_2_2_220.28668_5.46
MA
>sp|Q43517|FER1_SOLLC Ferredoxin-1, chloroplastic OS=Solanum lycopersicum OX=4081 GN=SEND33 PE=2 SV=1_0_Asp-N Endopeptidase_66_66_7004.27028_8.35_1_aLP_3_1_105.09348_5.46
S
>sp|Q43517|FER1_SOLLC Ferredoxin-1, chloroplastic OS=Solanum lycopersicum OX=4081 GN=SEND33 PE=2 SV=1_0_Asp-N Endopeptidase_66_66_7004.27028_8.35_2_aLP_5_2_218.25288_5.46
IS
>sp|Q43517|FER1_SOLLC Ferredoxin-1, chloroplastic OS=Solanum lycopersicum OX=4081 GN=SEND33 PE=2 SV=1_0_Asp-N Endopeptidase_66_66_7004.27028_8.35_3_aLP_7_2_176.17228_5.46
GT
>sp|Q43517|FER1_SOLLC Ferredoxin-1, chloroplastic OS=Solanum lycopersicum OX=4081 GN=SEND33 PE=2 SV=1_0_Asp-N Endopeptidase_66_66_7004.27028_8.35_4_aLP_10_3_349.44548_5.46
MIS
>sp|Q43517|FER1_SOLLC Ferredoxin-1, chloroplastic OS=Solanum lycopersicum OX=4081 GN=SEND33 PE=2 SV=1_0_Asp-N Endopeptidase_66_66_7004.27028_8.35_5_aLP_11_1_119.12038_5.46
T
>sp|Q43517|FER1_SOLLC Ferredoxin-1, chloroplastic OS=Solanum lycopersicum OX=4081 GN=SEND33 PE=2 SV=1_0_Asp-N Endopeptidase_66_66_7004.27028_8.35_6_aLP_12_1_105.09348_5.46
S
>sp|Q43517|FER1_SOLLC Ferredoxin-1, chloroplastic OS=Solanum lycopersicum OX=4081 GN=SEND33 PE=2 SV=1_0_Asp-N Endopeptidase_66_66_7004.27028_8.35_7_aLP_19_7_828.02508_9.93
FLPRKPA
>sp|Q43517|FER1_SOLLC Ferredoxin-1, chloroplastic OS=Solanum lycopersicum OX=4081 GN=SEND33 PE=2 SV=1_0_Asp-N Endopeptidase_66_66_7004.27028_8.35_8_aLP_20_1_117.14788_5.46
V
>sp|Q43517|FER1_SOLLC Ferredoxin-1, chloroplastic OS=Solanum lycopersicum OX=4081 GN=SEND33 PE=2 SV=1_0_Asp-N Endopeptidase_66_66_7004.27028_8.35_9_aLP_21_1_119.12038_5.46
T
>sp|Q43517|FER1_SOLLC Ferredoxin-1, chloroplastic OS=Solanum lycopersicum OX=4081 GN=SEND33 PE=2 SV=1_0_Asp-N Endopeptidase_66_66_7004.27028_8.35_10_aLP_22_1_105.09348_5.46
S
>sp|Q43517|FER1_SOLLC Ferredoxin-1, chloroplastic OS=Solanum lycopersicum OX=4081 GN=SEND33 PE=2 SV=1_0_Asp-N Endopeptidase_66_66_7004.27028_8.35_11_aLP_25_3_330.42758_8.06
LKA
>sp|Q43517|FER1_SOLLC Ferredoxin-1, chloroplastic OS=Solanum lycopersicum OX=4081 GN=SEND33 PE=2 SV=1_0_Asp-N Endopeptidase_66_66_7004.27028_8.35_12_aLP_27_2_218.25288_5.46
IS
>sp|Q43517|FER1_SOLLC Ferredoxin-1, chloroplastic OS=Solanum lycopersicum OX=4081 GN=SEND33 PE=2 SV=1_0_Asp-N Endopeptidase_66_66_7004.27028_8.35_13_aLP_29_2_231.25168_5.46
NV
>sp|Q43517|FER1_SOLLC Ferredoxin-1, chloroplastic OS=Solanum lycopersicum OX=4081 GN=SEND33 PE=2 SV=1_0_Asp-N Endopeptidase_66_66_7004.27028_8.35_14_aLP_32_3_275.26148_3.74
GEA
>sp|Q43517|FER1_SOLLC Ferredoxin-1, chloroplastic OS=Solanum lycopersicum OX=4081 GN=SEND33 PE=2 SV=1_0_Asp-N Endopeptidase_66_66_7004.27028_8.35_15_aLP_38_6_663.81488_8.06
LFGLKS
>sp|Q43517|FER1_SOLLC Ferredoxin-1, chloroplastic OS=Solanum lycopersicum OX=4081 GN=SEND33 PE=2 SV=1_0_Asp-N Endopeptidase_66_66_7004.27028_8.35_16_aLP_45_7_772.86238_11.49
GRNGRIT
>sp|Q43517|FER1_SOLLC Ferredoxin-1, chloroplastic OS=Solanum lycopersicum OX=4081 GN=SEND33 PE=2 SV=1_0_Asp-N Endopeptidase_66_66_7004.27028_8.35_17_aLP_48_3_323.42548_5.46
CMA
>sp|Q43517|FER1_SOLLC Ferredoxin-1, chloroplastic OS=Solanum lycopersicum OX=4081 GN=SEND33 PE=2 SV=1_0_Asp-N Endopeptidase_66_66_7004.27028_8.35_18_aLP_49_1_105.09348_5.46
S
>sp|Q43517|FER1_SOLLC Ferredoxin-1, chloroplastic OS=Solanum lycopersicum OX=4081 GN=SEND33 PE=2 SV=1_0_Asp-N Endopeptidase_66_66_7004.27028_8.35_19_aLP_52_3_408.49798_8.0
YKV
>sp|Q43517|FER1_SOLLC Ferredoxin-1, chloroplastic OS=Solanum lycopersicum OX=4081 GN=SEND33 PE=2 SV=1_0_Asp-N Endopeptidase_66_66_7004.27028_8.35_20_aLP_56_4_473.61328_8.06
KLIT
>sp|Q43517|FER1_SOLLC Ferredoxin-1, chloroplastic OS=Solanum lycopersicum OX=4081 GN=SEND33 PE=2 SV=1_0_Asp-N Endopeptidase_66_66_7004.27028_8.35_21_aLP_66_10_1117.23858_3.47
PEGPIEFECP
>sp|Q43517|FER1_SOLLC Ferredoxin-1, chloroplastic OS=Solanum lycopersicum OX=4081 GN=SEND33 PE=2 SV=1_1_Asp-N Endopeptidase_67_1_133.10388_3.48_0_aLP_0_1_133.10388_3.48
D
>sp|Q43517|FER1_SOLLC Ferredoxin-1, chloroplastic OS=Solanum lycopersicum OX=4081 GN=SEND33 PE=2 SV=1_2_Asp-N Endopeptidase_72_5_621.73128_3.48_0_aLP_2_2_232.23648_3.48
DV
>sp|Q43517|FER1_SOLLC Ferredoxin-1, chloroplastic OS=Solanum lycopersicum OX=4081 GN=SEND33 PE=2 SV=1_2_Asp-N Endopeptidase_72_5_621.73128_3.48_1_aLP_5_3_407.51008_5.45
YIL
>sp|Q43517|FER1_SOLLC Ferredoxin-1, chloroplastic OS=Solanum lycopersicum OX=4081 GN=SEND33 PE=2 SV=1_3_Asp-N Endopeptidase_80_8_913.85288_3.93_0_aLP_3_3_332.31338_3.48
DQA
>sp|Q43517|FER1_SOLLC Ferredoxin-1, chloroplastic OS=Solanum lycopersicum OX=4081 GN=SEND33 PE=2 SV=1_3_Asp-N Endopeptidase_80_8_913.85288_3.93_1_aLP_8_5_599.55478_4.23
EEEGH
>sp|Q43517|FER1_SOLLC Ferredoxin-1, chloroplastic OS=Solanum lycopersicum OX=4081 GN=SEND33 PE=2 SV=1_4_Asp-N Endopeptidase_103_23_2219.48738_7.92_0_aLP_5_5_593.63418_3.48
DLPYS
>sp|Q43517|FER1_SOLLC Ferredoxin-1, chloroplastic OS=Solanum lycopersicum OX=4081 GN=SEND33 PE=2 SV=1_4_Asp-N Endopeptidase_103_23_2219.48738_7.92_1_aLP_8_3_348.42038_8.7
CRA
>sp|Q43517|FER1_SOLLC Ferredoxin-1, chloroplastic OS=Solanum lycopersicum OX=4081 GN=SEND33 PE=2 SV=1_4_Asp-N Endopeptidase_103_23_2219.48738_7.92_2_aLP_10_2_162.14538_5.46
GS
>sp|Q43517|FER1_SOLLC Ferredoxin-1, chloroplastic OS=Solanum lycopersicum OX=4081 GN=SEND33 PE=2 SV=1_4_Asp-N Endopeptidase_103_23_2219.48738_7.92_3_aLP_12_2_208.23228_5.46
CS
>sp|Q43517|FER1_SOLLC Ferredoxin-1, chloroplastic OS=Solanum lycopersicum OX=4081 GN=SEND33 PE=2 SV=1_4_Asp-N Endopeptidase_103_23_2219.48738_7.92_4_aLP_13_1_105.09348_5.46
S
>sp|Q43517|FER1_SOLLC Ferredoxin-1, chloroplastic OS=Solanum lycopersicum OX=4081 GN=SEND33 PE=2 SV=1_4_Asp-N Endopeptidase_103_23_2219.48738_7.92_5_aLP_15_2_192.23288_5.46
CA
>sp|Q43517|FER1_SOLLC Ferredoxin-1, chloroplastic OS=Solanum lycopersicum OX=4081 GN=SEND33 PE=2 SV=1_4_Asp-N Endopeptidase_103_23_2219.48738_7.92_6_aLP_18_3_302.37388_8.06
GKV
>sp|Q43517|FER1_SOLLC Ferredoxin-1, chloroplastic OS=Solanum lycopersicum OX=4081 GN=SEND33 PE=2 SV=1_4_Asp-N Endopeptidase_103_23_2219.48738_7.92_7_aLP_19_1_119.12038_5.46
T
>sp|Q43517|FER1_SOLLC Ferredoxin-1, chloroplastic OS=Solanum lycopersicum OX=4081 GN=SEND33 PE=2 SV=1_4_Asp-N Endopeptidase_103_23_2219.48738_7.92_8_aLP_20_1_89.09408_5.46
A
>sp|Q43517|FER1_SOLLC Ferredoxin-1, chloroplastic OS=Solanum lycopersicum OX=4081 GN=SEND33 PE=2 SV=1_4_Asp-N Endopeptidase_103_23_2219.48738_7.92_9_aLP_22_2_162.14538_5.46
GS
>sp|Q43517|FER1_SOLLC Ferredoxin-1, chloroplastic OS=Solanum lycopersicum OX=4081 GN=SEND33 PE=2 SV=1_4_Asp-N Endopeptidase_103_23_2219.48738_7.92_10_aLP_23_1_117.14788_5.46
V
>sp|Q43517|FER1_SOLLC Ferredoxin-1, chloroplastic OS=Solanum lycopersicum OX=4081 GN=SEND33 PE=2 SV=1_5_Asp-N Endopeptidase_106_3_348.31278_3.48_0_aLP_0_3_348.31278_3.48
DQS
>sp|Q43517|FER1_SOLLC Ferredoxin-1, chloroplastic OS=Solanum lycopersicum OX=4081 GN=SEND33 PE=2 SV=1_6_Asp-N Endopeptidase_111_5_564.59558_3.48_0_aLP_0_5_564.59558_3.48
DGNFL
>sp|Q43517|FER1_SOLLC Ferredoxin-1, chloroplastic OS=Solanum lycopersicum OX=4081 GN=SEND33 PE=2 SV=1_7_Asp-N Endopeptidase_113_2_262.21938_3.38_0_aLP_0_2_262.21938_3.38
DE
>sp|Q43517|FER1_SOLLC Ferredoxin-1, chloroplastic OS=Solanum lycopersicum OX=4081 GN=SEND33 PE=2 SV=1_8_Asp-N Endopeptidase_130_17_1769.00218_4.29_0_aLP_4_4_461.42888_3.38
DQEA
>sp|Q43517|FER1_SOLLC Ferredoxin-1, chloroplastic OS=Solanum lycopersicum OX=4081 GN=SEND33 PE=2 SV=1_8_Asp-N Endopeptidase_130_17_1769.00218_4.29_1_aLP_5_1_89.09408_5.46
A
>sp|Q43517|FER1_SOLLC Ferredoxin-1, chloroplastic OS=Solanum lycopersicum OX=4081 GN=SEND33 PE=2 SV=1_8_Asp-N Endopeptidase_130_17_1769.00218_4.29_2_aLP_8_3_321.37638_5.46
GFV
>sp|Q43517|FER1_SOLLC Ferredoxin-1, chloroplastic OS=Solanum lycopersicum OX=4081 GN=SEND33 PE=2 SV=1_8_Asp-N Endopeptidase_130_17_1769.00218_4.29_3_aLP_10_2_232.27978_5.46
LT
>sp|Q43517|FER1_SOLLC Ferredoxin-1, chloroplastic OS=Solanum lycopersicum OX=4081 GN=SEND33 PE=2 SV=1_8_Asp-N Endopeptidase_130_17_1769.00218_4.29_4_aLP_12_2_220.28668_5.46
CV
>sp|Q43517|FER1_SOLLC Ferredoxin-1, chloroplastic OS=Solanum lycopersicum OX=4081 GN=SEND33 PE=2 SV=1_8_Asp-N Endopeptidase_130_17_1769.00218_4.29_5_aLP_13_1_89.09408_5.46
A
>sp|Q43517|FER1_SOLLC Ferredoxin-1, chloroplastic OS=Solanum lycopersicum OX=4081 GN=SEND33 PE=2 SV=1_8_Asp-N Endopeptidase_130_17_1769.00218_4.29_6_aLP_17_4_463.53398_8.0
YPKG
>sp|Q43517|FER1_SOLLC Ferredoxin-1, chloroplastic OS=Solanum lycopersicum OX=4081 GN=SEND33 PE=2 SV=1_9_Asp-N Endopeptidase_144_14_1614.72658_4.23_0_aLP_2_2_232.23648_3.48
DV
>sp|Q43517|FER1_SOLLC Ferredoxin-1, chloroplastic OS=Solanum lycopersicum OX=4081 GN=SEND33 PE=2 SV=1_9_Asp-N Endopeptidase_144_14_1614.72658_4.23_1_aLP_3_1_119.12038_5.46
T
>sp|Q43517|FER1_SOLLC Ferredoxin-1, chloroplastic OS=Solanum lycopersicum OX=4081 GN=SEND33 PE=2 SV=1_9_Asp-N Endopeptidase_144_14_1614.72658_4.23_2_aLP_6_3_361.39528_3.74
IET
>sp|Q43517|FER1_SOLLC Ferredoxin-1, chloroplastic OS=Solanum lycopersicum OX=4081 GN=SEND33 PE=2 SV=1_9_Asp-N Endopeptidase_144_14_1614.72658_4.23_3_aLP_13_7_884.94148_4.81
HKEEELT
>sp|Q43517|FER1_SOLLC Ferredoxin-1, chloroplastic OS=Solanum lycopersicum OX=4081 GN=SEND33 PE=2 SV=1_9_Asp-N Endopeptidase_144_14_1614.72658_4.23_4_aLP_14_1_89.09408_5.46
A
>NP_001234715.1 eukaryotic translation initiation factor 5A-4 [Solanum lycopersicum]_0_Asp-N Endopeptidase_2_2_236.28608_5.46_0_aLP_0_2_236.28608_5.46
MS
>NP_001234715.1 eukaryotic translation initiation factor 5A-4 [Solanum lycopersicum]_1_Asp-N Endopeptidase_12_10_1228.24028_4.86_0_aLP_8_8_1028.98738_4.38
DEEHHFES
>NP_001234715.1 eukaryotic translation initiation factor 5A-4 [Solanum lycopersicum]_1_Asp-N Endopeptidase_12_10_1228.24028_4.86_1_aLP_10_2_217.26818_8.06
KA
>NP_001234715.1 eukaryotic translation initiation factor 5A-4 [Solanum lycopersicum]_2_Asp-N Endopeptidase_63_51_5439.30218_8.69_0_aLP_2_2_204.18268_3.48
DA
>NP_001234715.1 eukaryotic translation initiation factor 5A-4 [Solanum lycopersicum]_2_Asp-N Endopeptidase_63_51_5439.30218_8.69_1_aLP_4_2_146.14598_5.46
GA
>NP_001234715.1 eukaryotic translation initiation factor 5A-4 [Solanum lycopersicum]_2_Asp-N Endopeptidase_63_51_5439.30218_8.69_2_aLP_5_1_105.09348_5.46
S
>NP_001234715.1 eukaryotic translation initiation factor 5A-4 [Solanum lycopersicum]_2_Asp-N Endopeptidase_63_51_5439.30218_8.69_3_aLP_7_2_247.29448_8.06
KT
>NP_001234715.1 eukaryotic translation initiation factor 5A-4 [Solanum lycopersicum]_2_Asp-N Endopeptidase_63_51_5439.30218_8.69_4_aLP_12_5_605.64818_5.45
YPQQA
>NP_001234715.1 eukaryotic translation initiation factor 5A-4 [Solanum lycopersicum]_2_Asp-N Endopeptidase_63_51_5439.30218_8.69_5_aLP_14_2_176.17228_5.46
GT
>NP_001234715.1 eukaryotic translation initiation factor 5A-4 [Solanum lycopersicum]_2_Asp-N Endopeptidase_63_51_5439.30218_8.69_6_aLP_22_8_962.15998_8.8
IRKNGYIV
>NP_001234715.1 eukaryotic translation initiation factor 5A-4 [Solanum lycopersicum]_2_Asp-N Endopeptidase_63_51_5439.30218_8.69_7_aLP_30_8_900.15038_9.07
IKGRPCKV
>NP_001234715.1 eukaryotic translation initiation factor 5A-4 [Solanum lycopersicum]_2_Asp-N Endopeptidase_63_51_5439.30218_8.69_8_aLP_31_1_117.14788_5.46
V
>NP_001234715.1 eukaryotic translation initiation factor 5A-4 [Solanum lycopersicum]_2_Asp-N Endopeptidase_63_51_5439.30218_8.69_9_aLP_33_2_246.26338_3.74
EV
>NP_001234715.1 eukaryotic translation initiation factor 5A-4 [Solanum lycopersicum]_2_Asp-N Endopeptidase_63_51_5439.30218_8.69_10_aLP_34_1_105.09348_5.46
S
>NP_001234715.1 eukaryotic translation initiation factor 5A-4 [Solanum lycopersicum]_2_Asp-N Endopeptidase_63_51_5439.30218_8.69_11_aLP_35_1_119.12038_5.46
T
>NP_001234715.1 eukaryotic translation initiation factor 5A-4 [Solanum lycopersicum]_2_Asp-N Endopeptidase_63_51_5439.30218_8.69_12_aLP_36_1_105.09348_5.46
S
>NP_001234715.1 eukaryotic translation initiation factor 5A-4 [Solanum lycopersicum]_2_Asp-N Endopeptidase_63_51_5439.30218_8.69_13_aLP_38_2_247.29448_8.06
KT
>NP_001234715.1 eukaryotic translation initiation factor 5A-4 [Solanum lycopersicum]_2_Asp-N Endopeptidase_63_51_5439.30218_8.69_14_aLP_44_6_605.65418_8.1
GKHGHA
>NP_001234715.1 eukaryotic translation initiation factor 5A-4 [Solanum lycopersicum]_2_Asp-N Endopeptidase_63_51_5439.30218_8.69_15_aLP_49_5_632.77848_8.05
KCHFV
>NP_001234715.1 eukaryotic translation initiation factor 5A-4 [Solanum lycopersicum]_2_Asp-N Endopeptidase_63_51_5439.30218_8.69_16_aLP_50_1_89.09408_5.46
A
>NP_001234715.1 eukaryotic translation initiation factor 5A-4 [Solanum lycopersicum]_2_Asp-N Endopeptidase_63_51_5439.30218_8.69_17_aLP_51_1_131.17468_5.46
I
>NP_001234715.1 eukaryotic translation initiation factor 5A-4 [Solanum lycopersicum]_3_Asp-N Endopeptidase_72_9_1077.24558_6.12_0_aLP_5_5_578.62248_3.48
DIFNA
>NP_001234715.1 eukaryotic translation initiation factor 5A-4 [Solanum lycopersicum]_3_Asp-N Endopeptidase_72_9_1077.24558_6.12_1_aLP_9_4_516.63838_7.79
KKLE
>NP_001234715.1 eukaryotic translation initiation factor 5A-4 [Solanum lycopersicum]_4_Asp-N Endopeptidase_81_9_971.05268_5.22_0_aLP_3_3_345.39588_3.48
DIV
>NP_001234715.1 eukaryotic translation initiation factor 5A-4 [Solanum lycopersicum]_4_Asp-N Endopeptidase_81_9_971.05268_5.22_1_aLP_5_2_202.21018_5.46
PS
>NP_001234715.1 eukaryotic translation initiation factor 5A-4 [Solanum lycopersicum]_4_Asp-N Endopeptidase_81_9_971.05268_5.22_2_aLP_6_1_105.09348_5.46
S
>NP_001234715.1 eukaryotic translation initiation factor 5A-4 [Solanum lycopersicum]_4_Asp-N Endopeptidase_81_9_971.05268_5.22_3_aLP_9_3_372.39898_7.18
HNC
>NP_001234715.1 eukaryotic translation initiation factor 5A-4 [Solanum lycopersicum]_5_Asp-N Endopeptidase_89_8_937.02328_7.2_0_aLP_2_2_232.23648_3.48
DV
>NP_001234715.1 eukaryotic translation initiation factor 5A-4 [Solanum lycopersicum]_5_Asp-N Endopeptidase_89_8_937.02328_7.2_1_aLP_5_3_351.40568_7.2
PHV
>NP_001234715.1 eukaryotic translation initiation factor 5A-4 [Solanum lycopersicum]_5_Asp-N Endopeptidase_89_8_937.02328_7.2_2_aLP_8_3_389.41168_9.71
NRT
>NP_001234715.1 eukaryotic translation initiation factor 5A-4 [Solanum lycopersicum]_6_Asp-N Endopeptidase_94_5_650.72938_3.48_0_aLP_0_5_650.72938_3.48
DYQLI
>NP_001234715.1 eukaryotic translation initiation factor 5A-4 [Solanum lycopersicum]_7_Asp-N Endopeptidase_98_4_462.45698_3.38_0_aLP_3_3_333.34148_3.48
DIS
>NP_001234715.1 eukaryotic translation initiation factor 5A-4 [Solanum lycopersicum]_7_Asp-N Endopeptidase_98_4_462.45698_3.38_1_aLP_4_1_147.13078_3.74
E
>NP_001234715.1 eukaryotic translation initiation factor 5A-4 [Solanum lycopersicum]_8_Asp-N Endopeptidase_112_14_1494.62128_4.29_0_aLP_4_4_436.46498_3.48
DGFV
>NP_001234715.1 eukaryotic translation initiation factor 5A-4 [Solanum lycopersicum]_8_Asp-N Endopeptidase_112_14_1494.62128_4.29_1_aLP_5_1_105.09348_5.46
S
>NP_001234715.1 eukaryotic translation initiation factor 5A-4 [Solanum lycopersicum]_8_Asp-N Endopeptidase_112_14_1494.62128_4.29_2_aLP_8_3_345.43918_5.46
LLT
>NP_001234715.1 eukaryotic translation initiation factor 5A-4 [Solanum lycopersicum]_8_Asp-N Endopeptidase_112_14_1494.62128_4.29_3_aLP_13_5_533.49538_3.74
ENGNT
>NP_001234715.1 eukaryotic translation initiation factor 5A-4 [Solanum lycopersicum]_8_Asp-N Endopeptidase_112_14_1494.62128_4.29_4_aLP_14_1_146.18938_8.06
K
>NP_001234715.1 eukaryotic translation initiation factor 5A-4 [Solanum lycopersicum]_9_Asp-N Endopeptidase_113_1_133.10388_3.48_0_aLP_0_1_133.10388_3.48
D
>NP_001234715.1 eukaryotic translation initiation factor 5A-4 [Solanum lycopersicum]_10_Asp-N Endopeptidase_119_6_713.83198_5.98_0_aLP_0_6_713.83198_5.98
DLRLPT
>NP_001234715.1 eukaryotic translation initiation factor 5A-4 [Solanum lycopersicum]_11_Asp-N Endopeptidase_120_1_133.10388_3.48_0_aLP_0_1_133.10388_3.48
D
>NP_001234715.1 eukaryotic translation initiation factor 5A-4 [Solanum lycopersicum]_12_Asp-N Endopeptidase_135_15_1634.80638_4.67_0_aLP_2_2_234.20898_3.48
DT
>NP_001234715.1 eukaryotic translation initiation factor 5A-4 [Solanum lycopersicum]_12_Asp-N Endopeptidase_135_15_1634.80638_4.67_1_aLP_7_5_585.70118_5.46
LLNQV
>NP_001234715.1 eukaryotic translation initiation factor 5A-4 [Solanum lycopersicum]_12_Asp-N Endopeptidase_135_15_1634.80638_4.67_2_aLP_15_8_850.92678_6.21
KGGFEEGK
>NP_001234715.1 eukaryotic translation initiation factor 5A-4 [Solanum lycopersicum]_13_Asp-N Endopeptidase_154_19_2023.40558_4.05_0_aLP_3_3_345.39588_3.48
DLV
>NP_001234715.1 eukaryotic translation initiation factor 5A-4 [Solanum lycopersicum]_13_Asp-N Endopeptidase_154_19_2023.40558_4.05_1_aLP_5_2_218.25288_5.46
LS
>NP_001234715.1 eukaryotic translation initiation factor 5A-4 [Solanum lycopersicum]_13_Asp-N Endopeptidase_154_19_2023.40558_4.05_2_aLP_6_1_117.14788_5.46
V
>NP_001234715.1 eukaryotic translation initiation factor 5A-4 [Solanum lycopersicum]_13_Asp-N Endopeptidase_154_19_2023.40558_4.05_3_aLP_8_2_236.28608_5.46
MS
>NP_001234715.1 eukaryotic translation initiation factor 5A-4 [Solanum lycopersicum]_13_Asp-N Endopeptidase_154_19_2023.40558_4.05_4_aLP_9_1_89.09408_5.46
A
>NP_001234715.1 eukaryotic translation initiation factor 5A-4 [Solanum lycopersicum]_13_Asp-N Endopeptidase_154_19_2023.40558_4.05_5_aLP_17_8_879.99848_3.56
MGEEQICA
>NP_001234715.1 eukaryotic translation initiation factor 5A-4 [Solanum lycopersicum]_13_Asp-N Endopeptidase_154_19_2023.40558_4.05_6_aLP_18_1_117.14788_5.46
V
>NP_001234715.1 eukaryotic translation initiation factor 5A-4 [Solanum lycopersicum]_13_Asp-N Endopeptidase_154_19_2023.40558_4.05_7_aLP_19_1_146.18938_8.06
K
>NP_001234715.1 eukaryotic translation initiation factor 5A-4 [Solanum lycopersicum]_14_Asp-N Endopeptidase_160_6_633.69948_5.87_0_aLP_4_4_404.42028_3.48
DIGT
>NP_001234715.1 eukaryotic translation initiation factor 5A-4 [Solanum lycopersicum]_14_Asp-N Endopeptidase_160_6_633.69948_5.87_1_aLP_6_2_247.29448_8.06
KT
>sp|P38416|LOXB_SOLLC Linoleate 9S-lipoxygenase B OS=Solanum lycopersicum OX=4081 GN=LOX1.2 PE=2 SV=1_0_Asp-N Endopeptidase_7_7_675.84128_5.46_0_aLP_2_2_236.28608_5.46
MS
>sp|P38416|LOXB_SOLLC Linoleate 9S-lipoxygenase B OS=Solanum lycopersicum OX=4081 GN=LOX1.2 PE=2 SV=1_0_Asp-N Endopeptidase_7_7_675.84128_5.46_1_aLP_7_5_457.57048_5.46
LGGIV
>sp|P38416|LOXB_SOLLC Linoleate 9S-lipoxygenase B OS=Solanum lycopersicum OX=4081 GN=LOX1.2 PE=2 SV=1_1_Asp-N Endopeptidase_13_6_615.72748_5.87_0_aLP_2_2_204.18268_3.48
DA
>sp|P38416|LOXB_SOLLC Linoleate 9S-lipoxygenase B OS=Solanum lycopersicum OX=4081 GN=LOX1.2 PE=2 SV=1_1_Asp-N Endopeptidase_13_6_615.72748_5.87_1_aLP_6_4_429.56008_8.06
ILGK
>sp|P38416|LOXB_SOLLC Linoleate 9S-lipoxygenase B OS=Solanum lycopersicum OX=4081 GN=LOX1.2 PE=2 SV=1_2_Asp-N Endopeptidase_14_1_133.10388_3.48_0_aLP_0_1_133.10388_3.48
D
>sp|P38416|LOXB_SOLLC Linoleate 9S-lipoxygenase B OS=Solanum lycopersicum OX=4081 GN=LOX1.2 PE=2 SV=1_3_Asp-N Endopeptidase_31_17_1994.51628_10.01_0_aLP_5_5_613.71478_8.06
DRPKV
>sp|P38416|LOXB_SOLLC Linoleate 9S-lipoxygenase B OS=Solanum lycopersicum OX=4081 GN=LOX1.2 PE=2 SV=1_3_Asp-N Endopeptidase_31_17_1994.51628_10.01_1_aLP_9_4_458.56138_9.93
KGRV
>sp|P38416|LOXB_SOLLC Linoleate 9S-lipoxygenase B OS=Solanum lycopersicum OX=4081 GN=LOX1.2 PE=2 SV=1_3_Asp-N Endopeptidase_31_17_1994.51628_10.01_2_aLP_16_7_845.11128_8.4
ILMKKNV
>sp|P38416|LOXB_SOLLC Linoleate 9S-lipoxygenase B OS=Solanum lycopersicum OX=4081 GN=LOX1.2 PE=2 SV=1_3_Asp-N Endopeptidase_31_17_1994.51628_10.01_3_aLP_17_1_131.17468_5.46
L
>sp|P38416|LOXB_SOLLC Linoleate 9S-lipoxygenase B OS=Solanum lycopersicum OX=4081 GN=LOX1.2 PE=2 SV=1_4_Asp-N Endopeptidase_41_10_1034.17718_3.48_0_aLP_7_7_748.83378_3.48
DFINIGA
>sp|P38416|LOXB_SOLLC Linoleate 9S-lipoxygenase B OS=Solanum lycopersicum OX=4081 GN=LOX1.2 PE=2 SV=1_4_Asp-N Endopeptidase_41_10_1034.17718_3.48_1_aLP_8_1_105.09348_5.46
S
>sp|P38416|LOXB_SOLLC Linoleate 9S-lipoxygenase B OS=Solanum lycopersicum OX=4081 GN=LOX1.2 PE=2 SV=1_4_Asp-N Endopeptidase_41_10_1034.17718_3.48_2_aLP_9_1_117.14788_5.46
V
>sp|P38416|LOXB_SOLLC Linoleate 9S-lipoxygenase B OS=Solanum lycopersicum OX=4081 GN=LOX1.2 PE=2 SV=1_4_Asp-N Endopeptidase_41_10_1034.17718_3.48_3_aLP_10_1_117.14788_5.46
V
>sp|P38416|LOXB_SOLLC Linoleate 9S-lipoxygenase B OS=Solanum lycopersicum OX=4081 GN=LOX1.2 PE=2 SV=1_5_Asp-N Endopeptidase_45_4_390.39338_3.48_0_aLP_0_4_390.39338_3.48
DGIS
>sp|P38416|LOXB_SOLLC Linoleate 9S-lipoxygenase B OS=Solanum lycopersicum OX=4081 GN=LOX1.2 PE=2 SV=1_6_Asp-N Endopeptidase_63_18_1934.21978_5.87_0_aLP_7_7_771.91198_5.87
DLLGQKV
>sp|P38416|LOXB_SOLLC Linoleate 9S-lipoxygenase B OS=Solanum lycopersicum OX=4081 GN=LOX1.2 PE=2 SV=1_6_Asp-N Endopeptidase_63_18_1934.21978_5.87_1_aLP_8_1_105.09348_5.46
S
>sp|P38416|LOXB_SOLLC Linoleate 9S-lipoxygenase B OS=Solanum lycopersicum OX=4081 GN=LOX1.2 PE=2 SV=1_6_Asp-N Endopeptidase_63_18_1934.21978_5.87_2_aLP_13_5_572.70238_5.46
IQLIS
>sp|P38416|LOXB_SOLLC Linoleate 9S-lipoxygenase B OS=Solanum lycopersicum OX=4081 GN=LOX1.2 PE=2 SV=1_6_Asp-N Endopeptidase_63_18_1934.21978_5.87_3_aLP_15_2_162.14538_5.46
GS
>sp|P38416|LOXB_SOLLC Linoleate 9S-lipoxygenase B OS=Solanum lycopersicum OX=4081 GN=LOX1.2 PE=2 SV=1_6_Asp-N Endopeptidase_63_18_1934.21978_5.87_4_aLP_16_1_117.14788_5.46
V
>sp|P38416|LOXB_SOLLC Linoleate 9S-lipoxygenase B OS=Solanum lycopersicum OX=4081 GN=LOX1.2 PE=2 SV=1_6_Asp-N Endopeptidase_63_18_1934.21978_5.87_5_aLP_18_2_295.29508_5.45
NY
>sp|P38416|LOXB_SOLLC Linoleate 9S-lipoxygenase B OS=Solanum lycopersicum OX=4081 GN=LOX1.2 PE=2 SV=1_7_Asp-N Endopeptidase_81_18_1993.20038_4.05_0_aLP_8_8_817.89428_4.29
DGLEGKLS
>sp|P38416|LOXB_SOLLC Linoleate 9S-lipoxygenase B OS=Solanum lycopersicum OX=4081 GN=LOX1.2 PE=2 SV=1_7_Asp-N Endopeptidase_81_18_1993.20038_4.05_1_aLP_11_3_300.31458_5.46
NPA
>sp|P38416|LOXB_SOLLC Linoleate 9S-lipoxygenase B OS=Solanum lycopersicum OX=4081 GN=LOX1.2 PE=2 SV=1_7_Asp-N Endopeptidase_81_18_1993.20038_4.05_2_aLP_15_4_510.54438_3.74
YLES
>sp|P38416|LOXB_SOLLC Linoleate 9S-lipoxygenase B OS=Solanum lycopersicum OX=4081 GN=LOX1.2 PE=2 SV=1_7_Asp-N Endopeptidase_81_18_1993.20038_4.05_3_aLP_18_3_418.49298_5.46
WLT
>sp|P38416|LOXB_SOLLC Linoleate 9S-lipoxygenase B OS=Solanum lycopersicum OX=4081 GN=LOX1.2 PE=2 SV=1_8_Asp-N Endopeptidase_97_16_1685.84818_3.38_0_aLP_3_3_347.36838_3.48
DIT
>sp|P38416|LOXB_SOLLC Linoleate 9S-lipoxygenase B OS=Solanum lycopersicum OX=4081 GN=LOX1.2 PE=2 SV=1_8_Asp-N Endopeptidase_97_16_1685.84818_3.38_1_aLP_6_3_329.39648_5.46
PIT
>sp|P38416|LOXB_SOLLC Linoleate 9S-lipoxygenase B OS=Solanum lycopersicum OX=4081 GN=LOX1.2 PE=2 SV=1_8_Asp-N Endopeptidase_97_16_1685.84818_3.38_2_aLP_7_1_89.09408_5.46
A
>sp|P38416|LOXB_SOLLC Linoleate 9S-lipoxygenase B OS=Solanum lycopersicum OX=4081 GN=LOX1.2 PE=2 SV=1_8_Asp-N Endopeptidase_97_16_1685.84818_3.38_3_aLP_10_3_291.26088_3.74
GES
>sp|P38416|LOXB_SOLLC Linoleate 9S-lipoxygenase B OS=Solanum lycopersicum OX=4081 GN=LOX1.2 PE=2 SV=1_8_Asp-N Endopeptidase_97_16_1685.84818_3.38_4_aLP_11_1_119.12038_5.46
T
>sp|P38416|LOXB_SOLLC Linoleate 9S-lipoxygenase B OS=Solanum lycopersicum OX=4081 GN=LOX1.2 PE=2 SV=1_8_Asp-N Endopeptidase_97_16_1685.84818_3.38_5_aLP_13_2_252.27008_5.46
FS
>sp|P38416|LOXB_SOLLC Linoleate 9S-lipoxygenase B OS=Solanum lycopersicum OX=4081 GN=LOX1.2 PE=2 SV=1_8_Asp-N Endopeptidase_97_16_1685.84818_3.38_6_aLP_14_1_117.14788_5.46
V
>sp|P38416|LOXB_SOLLC Linoleate 9S-lipoxygenase B OS=Solanum lycopersicum OX=4081 GN=LOX1.2 PE=2 SV=1_8_Asp-N Endopeptidase_97_16_1685.84818_3.38_7_aLP_15_1_119.12038_5.46
T
>sp|P38416|LOXB_SOLLC Linoleate 9S-lipoxygenase B OS=Solanum lycopersicum OX=4081 GN=LOX1.2 PE=2 SV=1_8_Asp-N Endopeptidase_97_16_1685.84818_3.38_8_aLP_16_1_165.19188_5.46
F
>sp|P38416|LOXB_SOLLC Linoleate 9S-lipoxygenase B OS=Solanum lycopersicum OX=4081 GN=LOX1.2 PE=2 SV=1_9_Asp-N Endopeptidase_99_2_319.31708_3.48_0_aLP_0_2_319.31708_3.48
DW
>sp|P38416|LOXB_SOLLC Linoleate 9S-lipoxygenase B OS=Solanum lycopersicum OX=4081 GN=LOX1.2 PE=2 SV=1_10_Asp-N Endopeptidase_101_2_289.29138_5.98_0_aLP_0_2_289.29138_5.98
DR
>sp|P38416|LOXB_SOLLC Linoleate 9S-lipoxygenase B OS=Solanum lycopersicum OX=4081 GN=LOX1.2 PE=2 SV=1_11_Asp-N Endopeptidase_128_27_3092.58468_4.87_0_aLP_5_5_565.58048_3.38
DEFGV
>sp|P38416|LOXB_SOLLC Linoleate 9S-lipoxygenase B OS=Solanum lycopersicum OX=4081 GN=LOX1.2 PE=2 SV=1_11_Asp-N Endopeptidase_128_27_3092.58468_4.87_1_aLP_8_3_243.26268_5.46
PGA
>sp|P38416|LOXB_SOLLC Linoleate 9S-lipoxygenase B OS=Solanum lycopersicum OX=4081 GN=LOX1.2 PE=2 SV=1_11_Asp-N Endopeptidase_128_27_3092.58468_4.87_2_aLP_23_15_1863.23268_7.81
FIIKNLHLNEFFLKS
>sp|P38416|LOXB_SOLLC Linoleate 9S-lipoxygenase B OS=Solanum lycopersicum OX=4081 GN=LOX1.2 PE=2 SV=1_11_Asp-N Endopeptidase_128_27_3092.58468_4.87_3_aLP_25_2_232.27978_5.46
LT
>sp|P38416|LOXB_SOLLC Linoleate 9S-lipoxygenase B OS=Solanum lycopersicum OX=4081 GN=LOX1.2 PE=2 SV=1_11_Asp-N Endopeptidase_128_27_3092.58468_4.87_4_aLP_27_2_260.29018_3.74
LE
>sp|P38416|LOXB_SOLLC Linoleate 9S-lipoxygenase B OS=Solanum lycopersicum OX=4081 GN=LOX1.2 PE=2 SV=1_12_Asp-N Endopeptidase_152_24_2891.29918_8.2_0_aLP_2_2_232.23648_3.48
DV
>sp|P38416|LOXB_SOLLC Linoleate 9S-lipoxygenase B OS=Solanum lycopersicum OX=4081 GN=LOX1.2 PE=2 SV=1_12_Asp-N Endopeptidase_152_24_2891.29918_8.2_1_aLP_11_9_1074.24748_8.02
PNYGKIHFV
>sp|P38416|LOXB_SOLLC Linoleate 9S-lipoxygenase B OS=Solanum lycopersicum OX=4081 GN=LOX1.2 PE=2 SV=1_12_Asp-N Endopeptidase_152_24_2891.29918_8.2_2_aLP_14_3_322.33608_5.46
CNS
>sp|P38416|LOXB_SOLLC Linoleate 9S-lipoxygenase B OS=Solanum lycopersicum OX=4081 GN=LOX1.2 PE=2 SV=1_12_Asp-N Endopeptidase_152_24_2891.29918_8.2_3_aLP_16_2_303.36108_5.46
WV
>sp|P38416|LOXB_SOLLC Linoleate 9S-lipoxygenase B OS=Solanum lycopersicum OX=4081 GN=LOX1.2 PE=2 SV=1_12_Asp-N Endopeptidase_152_24_2891.29918_8.2_4_aLP_19_3_349.38678_5.45
YPA
>sp|P38416|LOXB_SOLLC Linoleate 9S-lipoxygenase B OS=Solanum lycopersicum OX=4081 GN=LOX1.2 PE=2 SV=1_12_Asp-N Endopeptidase_152_24_2891.29918_8.2_5_aLP_24_5_699.80768_8.8
FRYKS
>sp|P38416|LOXB_SOLLC Linoleate 9S-lipoxygenase B OS=Solanum lycopersicum OX=4081 GN=LOX1.2 PE=2 SV=1_13_Asp-N Endopeptidase_184_32_3793.29998_7.95_0_aLP_6_6_767.88278_5.98
DRIFFA
>sp|P38416|LOXB_SOLLC Linoleate 9S-lipoxygenase B OS=Solanum lycopersicum OX=4081 GN=LOX1.2 PE=2 SV=1_13_Asp-N Endopeptidase_184_32_3793.29998_7.95_1_aLP_9_3_331.32858_5.46
NQA
>sp|P38416|LOXB_SOLLC Linoleate 9S-lipoxygenase B OS=Solanum lycopersicum OX=4081 GN=LOX1.2 PE=2 SV=1_13_Asp-N Endopeptidase_184_32_3793.29998_7.95_2_aLP_13_4_478.54558_5.45
YLPS
>sp|P38416|LOXB_SOLLC Linoleate 9S-lipoxygenase B OS=Solanum lycopersicum OX=4081 GN=LOX1.2 PE=2 SV=1_13_Asp-N Endopeptidase_184_32_3793.29998_7.95_3_aLP_15_2_248.23588_3.74
ET
>sp|P38416|LOXB_SOLLC Linoleate 9S-lipoxygenase B OS=Solanum lycopersicum OX=4081 GN=LOX1.2 PE=2 SV=1_13_Asp-N Endopeptidase_184_32_3793.29998_7.95_4_aLP_28_13_1641.89068_8.0
PQPLRKYRENELV
>sp|P38416|LOXB_SOLLC Linoleate 9S-lipoxygenase B OS=Solanum lycopersicum OX=4081 GN=LOX1.2 PE=2 SV=1_13_Asp-N Endopeptidase_184_32_3793.29998_7.95_5_aLP_29_1_89.09408_5.46
A
>sp|P38416|LOXB_SOLLC Linoleate 9S-lipoxygenase B OS=Solanum lycopersicum OX=4081 GN=LOX1.2 PE=2 SV=1_13_Asp-N Endopeptidase_184_32_3793.29998_7.95_6_aLP_32_3_344.41408_9.71
LRG
>sp|P38416|LOXB_SOLLC Linoleate 9S-lipoxygenase B OS=Solanum lycopersicum OX=4081 GN=LOX1.2 PE=2 SV=1_14_Asp-N Endopeptidase_193_9_1034.09048_4.05_0_aLP_3_3_291.26088_3.48
DGT
>sp|P38416|LOXB_SOLLC Linoleate 9S-lipoxygenase B OS=Solanum lycopersicum OX=4081 GN=LOX1.2 PE=2 SV=1_14_Asp-N Endopeptidase_193_9_1034.09048_4.05_1_aLP_9_6_760.84488_4.53
GKLEEW
>sp|P38416|LOXB_SOLLC Linoleate 9S-lipoxygenase B OS=Solanum lycopersicum OX=4081 GN=LOX1.2 PE=2 SV=1_15_Asp-N Endopeptidase_197_4_551.59998_5.97_0_aLP_3_3_388.42398_5.98
DRV
>sp|P38416|LOXB_SOLLC Linoleate 9S-lipoxygenase B OS=Solanum lycopersicum OX=4081 GN=LOX1.2 PE=2 SV=1_15_Asp-N Endopeptidase_197_4_551.59998_5.97_1_aLP_4_1_181.19128_5.45
Y
>sp|P38416|LOXB_SOLLC Linoleate 9S-lipoxygenase B OS=Solanum lycopersicum OX=4081 GN=LOX1.2 PE=2 SV=1_16_Asp-N Endopeptidase_203_6_747.77728_3.48_0_aLP_3_3_367.35868_3.48
DYA
>sp|P38416|LOXB_SOLLC Linoleate 9S-lipoxygenase B OS=Solanum lycopersicum OX=4081 GN=LOX1.2 PE=2 SV=1_16_Asp-N Endopeptidase_203_6_747.77728_3.48_1_aLP_6_3_398.43388_5.45
CYN
>sp|P38416|LOXB_SOLLC Linoleate 9S-lipoxygenase B OS=Solanum lycopersicum OX=4081 GN=LOX1.2 PE=2 SV=1_17_Asp-N Endopeptidase_208_5_529.54738_3.38_0_aLP_0_5_529.54738_3.38
DLGEP
>sp|P38416|LOXB_SOLLC Linoleate 9S-lipoxygenase B OS=Solanum lycopersicum OX=4081 GN=LOX1.2 PE=2 SV=1_18_Asp-N Endopeptidase_240_32_3594.94888_8.21_0_aLP_7_7_810.81568_4.05
DKGEEYA
>sp|P38416|LOXB_SOLLC Linoleate 9S-lipoxygenase B OS=Solanum lycopersicum OX=4081 GN=LOX1.2 PE=2 SV=1_18_Asp-N Endopeptidase_240_32_3594.94888_8.21_1_aLP_14_7_698.82028_9.71
RPILGGS
>sp|P38416|LOXB_SOLLC Linoleate 9S-lipoxygenase B OS=Solanum lycopersicum OX=4081 GN=LOX1.2 PE=2 SV=1_18_Asp-N Endopeptidase_240_32_3594.94888_8.21_2_aLP_15_1_105.09348_5.46
S
>sp|P38416|LOXB_SOLLC Linoleate 9S-lipoxygenase B OS=Solanum lycopersicum OX=4081 GN=LOX1.2 PE=2 SV=1_18_Asp-N Endopeptidase_240_32_3594.94888_8.21_3_aLP_25_10_1294.43568_9.18
EYPYPRRGRT
>sp|P38416|LOXB_SOLLC Linoleate 9S-lipoxygenase B OS=Solanum lycopersicum OX=4081 GN=LOX1.2 PE=2 SV=1_18_Asp-N Endopeptidase_240_32_3594.94888_8.21_4_aLP_30_5_558.59198_6.23
GREPT
>sp|P38416|LOXB_SOLLC Linoleate 9S-lipoxygenase B OS=Solanum lycopersicum OX=4081 GN=LOX1.2 PE=2 SV=1_18_Asp-N Endopeptidase_240_32_3594.94888_8.21_5_aLP_32_2_217.26818_8.06
KA
>sp|P38416|LOXB_SOLLC Linoleate 9S-lipoxygenase B OS=Solanum lycopersicum OX=4081 GN=LOX1.2 PE=2 SV=1_19_Asp-N Endopeptidase_254_14_1572.77118_4.29_0_aLP_6_6_663.65688_3.38
DPNCES
>sp|P38416|LOXB_SOLLC Linoleate 9S-lipoxygenase B OS=Solanum lycopersicum OX=4081 GN=LOX1.2 PE=2 SV=1_19_Asp-N Endopeptidase_254_14_1572.77118_4.29_1_aLP_13_7_813.97018_9.71
RNPLPMS
>sp|P38416|LOXB_SOLLC Linoleate 9S-lipoxygenase B OS=Solanum lycopersicum OX=4081 GN=LOX1.2 PE=2 SV=1_19_Asp-N Endopeptidase_254_14_1572.77118_4.29_2_aLP_14_1_131.17468_5.46
L
>sp|P38416|LOXB_SOLLC Linoleate 9S-lipoxygenase B OS=Solanum lycopersicum OX=4081 GN=LOX1.2 PE=2 SV=1_20_Asp-N Endopeptidase_260_6_761.87608_5.97_0_aLP_4_4_508.57188_3.48
DIYV
>sp|P38416|LOXB_SOLLC Linoleate 9S-lipoxygenase B OS=Solanum lycopersicum OX=4081 GN=LOX1.2 PE=2 SV=1_20_Asp-N Endopeptidase_260_6_761.87608_5.97_1_aLP_6_2_271.31948_9.71
PR
>sp|P38416|LOXB_SOLLC Linoleate 9S-lipoxygenase B OS=Solanum lycopersicum OX=4081 GN=LOX1.2 PE=2 SV=1_21_Asp-N Endopeptidase_270_10_1202.33548_7.81_0_aLP_7_7_858.90908_5.53
DERFGHV
>sp|P38416|LOXB_SOLLC Linoleate 9S-lipoxygenase B OS=Solanum lycopersicum OX=4081 GN=LOX1.2 PE=2 SV=1_21_Asp-N Endopeptidase_270_10_1202.33548_7.81_1_aLP_10_3_361.44168_8.4
KKS
>sp|P38416|LOXB_SOLLC Linoleate 9S-lipoxygenase B OS=Solanum lycopersicum OX=4081 GN=LOX1.2 PE=2 SV=1_22_Asp-N Endopeptidase_292_22_2383.82848_7.77_0_aLP_4_4_494.54498_3.48
DFLT
>sp|P38416|LOXB_SOLLC Linoleate 9S-lipoxygenase B OS=Solanum lycopersicum OX=4081 GN=LOX1.2 PE=2 SV=1_22_Asp-N Endopeptidase_292_22_2383.82848_7.77_1_aLP_5_1_105.09348_5.46
S
>sp|P38416|LOXB_SOLLC Linoleate 9S-lipoxygenase B OS=Solanum lycopersicum OX=4081 GN=LOX1.2 PE=2 SV=1_22_Asp-N Endopeptidase_292_22_2383.82848_7.77_2_aLP_6_1_105.09348_5.46
S
>sp|P38416|LOXB_SOLLC Linoleate 9S-lipoxygenase B OS=Solanum lycopersicum OX=4081 GN=LOX1.2 PE=2 SV=1_22_Asp-N Endopeptidase_292_22_2383.82848_7.77_3_aLP_9_3_346.42698_8.06
LKS
>sp|P38416|LOXB_SOLLC Linoleate 9S-lipoxygenase B OS=Solanum lycopersicum OX=4081 GN=LOX1.2 PE=2 SV=1_22_Asp-N Endopeptidase_292_22_2383.82848_7.77_4_aLP_10_1_105.09348_5.46
S
>sp|P38416|LOXB_SOLLC Linoleate 9S-lipoxygenase B OS=Solanum lycopersicum OX=4081 GN=LOX1.2 PE=2 SV=1_22_Asp-N Endopeptidase_292_22_2383.82848_7.77_5_aLP_13_3_360.41048_5.46
LQT
>sp|P38416|LOXB_SOLLC Linoleate 9S-lipoxygenase B OS=Solanum lycopersicum OX=4081 GN=LOX1.2 PE=2 SV=1_22_Asp-N Endopeptidase_292_22_2383.82848_7.77_6_aLP_17_4_412.52958_5.46
LLPA
>sp|P38416|LOXB_SOLLC Linoleate 9S-lipoxygenase B OS=Solanum lycopersicum OX=4081 GN=LOX1.2 PE=2 SV=1_22_Asp-N Endopeptidase_292_22_2383.82848_7.77_7_aLP_20_3_364.44478_8.06
FKA
>sp|P38416|LOXB_SOLLC Linoleate 9S-lipoxygenase B OS=Solanum lycopersicum OX=4081 GN=LOX1.2 PE=2 SV=1_22_Asp-N Endopeptidase_292_22_2383.82848_7.77_8_aLP_22_2_234.31348_5.46
LC
>sp|P38416|LOXB_SOLLC Linoleate 9S-lipoxygenase B OS=Solanum lycopersicum OX=4081 GN=LOX1.2 PE=2 SV=1_23_Asp-N Endopeptidase_303_11_1255.26278_3.38_0_aLP_3_3_348.31278_3.48
DNT
>sp|P38416|LOXB_SOLLC Linoleate 9S-lipoxygenase B OS=Solanum lycopersicum OX=4081 GN=LOX1.2 PE=2 SV=1_23_Asp-N Endopeptidase_303_11_1255.26278_3.38_1_aLP_9_6_706.70988_3.74
PNEFNS
>sp|P38416|LOXB_SOLLC Linoleate 9S-lipoxygenase B OS=Solanum lycopersicum OX=4081 GN=LOX1.2 PE=2 SV=1_23_Asp-N Endopeptidase_303_11_1255.26278_3.38_2_aLP_11_2_236.27068_5.46
FA
>sp|P38416|LOXB_SOLLC Linoleate 9S-lipoxygenase B OS=Solanum lycopersicum OX=4081 GN=LOX1.2 PE=2 SV=1_24_Asp-N Endopeptidase_325_22_2426.83808_4.67_0_aLP_2_2_232.23648_3.48
DV
>sp|P38416|LOXB_SOLLC Linoleate 9S-lipoxygenase B OS=Solanum lycopersicum OX=4081 GN=LOX1.2 PE=2 SV=1_24_Asp-N Endopeptidase_325_22_2426.83808_4.67_1_aLP_20_18_1998.35238_6.2
LNLYEGGIKLPEGPWLKA
>sp|P38416|LOXB_SOLLC Linoleate 9S-lipoxygenase B OS=Solanum lycopersicum OX=4081 GN=LOX1.2 PE=2 SV=1_24_Asp-N Endopeptidase_325_22_2426.83808_4.67_2_aLP_22_2_232.27978_5.46
IT
>sp|P38416|LOXB_SOLLC Linoleate 9S-lipoxygenase B OS=Solanum lycopersicum OX=4081 GN=LOX1.2 PE=2 SV=1_25_Asp-N Endopeptidase_334_9_1018.13188_4.29_0_aLP_4_4_447.44528_3.48
DNIS
>sp|P38416|LOXB_SOLLC Linoleate 9S-lipoxygenase B OS=Solanum lycopersicum OX=4081 GN=LOX1.2 PE=2 SV=1_25_Asp-N Endopeptidase_334_9_1018.13188_4.29_1_aLP_5_1_105.09348_5.46
S
>sp|P38416|LOXB_SOLLC Linoleate 9S-lipoxygenase B OS=Solanum lycopersicum OX=4081 GN=LOX1.2 PE=2 SV=1_25_Asp-N Endopeptidase_334_9_1018.13188_4.29_2_aLP_9_4_501.62368_6.13
EILK
>sp|P38416|LOXB_SOLLC Linoleate 9S-lipoxygenase B OS=Solanum lycopersicum OX=4081 GN=LOX1.2 PE=2 SV=1_26_Asp-N Endopeptidase_339_5_588.65848_3.48_0_aLP_0_5_588.65848_3.48
DILQT
>sp|P38416|LOXB_SOLLC Linoleate 9S-lipoxygenase B OS=Solanum lycopersicum OX=4081 GN=LOX1.2 PE=2 SV=1_27_Asp-N Endopeptidase_355_16_1713.95108_5.87_0_aLP_10_10_1091.22908_5.87
DGQGLLKYPT
>sp|P38416|LOXB_SOLLC Linoleate 9S-lipoxygenase B OS=Solanum lycopersicum OX=4081 GN=LOX1.2 PE=2 SV=1_27_Asp-N Endopeptidase_355_16_1713.95108_5.87_1_aLP_13_3_342.39528_5.46
PQV
>sp|P38416|LOXB_SOLLC Linoleate 9S-lipoxygenase B OS=Solanum lycopersicum OX=4081 GN=LOX1.2 PE=2 SV=1_27_Asp-N Endopeptidase_355_16_1713.95108_5.87_2_aLP_16_3_316.35728_5.46
IQG
>sp|P38416|LOXB_SOLLC Linoleate 9S-lipoxygenase B OS=Solanum lycopersicum OX=4081 GN=LOX1.2 PE=2 SV=1_28_Asp-N Endopeptidase_362_7_876.96768_8.06_0_aLP_3_3_362.38308_5.87
DKT
>sp|P38416|LOXB_SOLLC Linoleate 9S-lipoxygenase B OS=Solanum lycopersicum OX=4081 GN=LOX1.2 PE=2 SV=1_28_Asp-N Endopeptidase_362_7_876.96768_8.06_1_aLP_4_1_89.09408_5.46
A
>sp|P38416|LOXB_SOLLC Linoleate 9S-lipoxygenase B OS=Solanum lycopersicum OX=4081 GN=LOX1.2 PE=2 SV=1_28_Asp-N Endopeptidase_362_7_876.96768_8.06_2_aLP_7_3_461.52108_9.71
WRT
>sp|P38416|LOXB_SOLLC Linoleate 9S-lipoxygenase B OS=Solanum lycopersicum OX=4081 GN=LOX1.2 PE=2 SV=1_29_Asp-N Endopeptidase_391_29_3288.76628_5.04_0_aLP_10_10_1196.29718_3.93
DEEFGREMLA
>sp|P38416|LOXB_SOLLC Linoleate 9S-lipoxygenase B OS=Solanum lycopersicum OX=4081 GN=LOX1.2 PE=2 SV=1_29_Asp-N Endopeptidase_391_29_3288.76628_5.04_1_aLP_12_2_162.14538_5.46
GS
>sp|P38416|LOXB_SOLLC Linoleate 9S-lipoxygenase B OS=Solanum lycopersicum OX=4081 GN=LOX1.2 PE=2 SV=1_29_Asp-N Endopeptidase_391_29_3288.76628_5.04_2_aLP_15_3_328.36838_5.46
NPV
>sp|P38416|LOXB_SOLLC Linoleate 9S-lipoxygenase B OS=Solanum lycopersicum OX=4081 GN=LOX1.2 PE=2 SV=1_29_Asp-N Endopeptidase_391_29_3288.76628_5.04_3_aLP_18_3_331.41228_5.46
LIS
>sp|P38416|LOXB_SOLLC Linoleate 9S-lipoxygenase B OS=Solanum lycopersicum OX=4081 GN=LOX1.2 PE=2 SV=1_29_Asp-N Endopeptidase_391_29_3288.76628_5.04_4_aLP_27_9_1101.27068_8.06
RLQEFPPKS
>sp|P38416|LOXB_SOLLC Linoleate 9S-lipoxygenase B OS=Solanum lycopersicum OX=4081 GN=LOX1.2 PE=2 SV=1_29_Asp-N Endopeptidase_391_29_3288.76628_5.04_5_aLP_29_2_259.34878_8.06
KL
>sp|P38416|LOXB_SOLLC Linoleate 9S-lipoxygenase B OS=Solanum lycopersicum OX=4081 GN=LOX1.2 PE=2 SV=1_30_Asp-N Endopeptidase_409_18_2018.12408_4.27_0_aLP_3_3_331.32568_3.48
DPT
>sp|P38416|LOXB_SOLLC Linoleate 9S-lipoxygenase B OS=Solanum lycopersicum OX=4081 GN=LOX1.2 PE=2 SV=1_30_Asp-N Endopeptidase_409_18_2018.12408_4.27_1_aLP_10_7_794.81908_5.45
IYGNQNS
>sp|P38416|LOXB_SOLLC Linoleate 9S-lipoxygenase B OS=Solanum lycopersicum OX=4081 GN=LOX1.2 PE=2 SV=1_30_Asp-N Endopeptidase_409_18_2018.12408_4.27_2_aLP_11_1_119.12038_5.46
T
>sp|P38416|LOXB_SOLLC Linoleate 9S-lipoxygenase B OS=Solanum lycopersicum OX=4081 GN=LOX1.2 PE=2 SV=1_30_Asp-N Endopeptidase_409_18_2018.12408_4.27_3_aLP_13_2_232.27978_5.46
IT
>sp|P38416|LOXB_SOLLC Linoleate 9S-lipoxygenase B OS=Solanum lycopersicum OX=4081 GN=LOX1.2 PE=2 SV=1_30_Asp-N Endopeptidase_409_18_2018.12408_4.27_4_aLP_14_1_119.12038_5.46
T
>sp|P38416|LOXB_SOLLC Linoleate 9S-lipoxygenase B OS=Solanum lycopersicum OX=4081 GN=LOX1.2 PE=2 SV=1_30_Asp-N Endopeptidase_409_18_2018.12408_4.27_5_aLP_17_3_383.40448_5.48
EHV
>sp|P38416|LOXB_SOLLC Linoleate 9S-lipoxygenase B OS=Solanum lycopersicum OX=4081 GN=LOX1.2 PE=2 SV=1_30_Asp-N Endopeptidase_409_18_2018.12408_4.27_6_aLP_18_1_146.14598_5.46
Q
>sp|P38416|LOXB_SOLLC Linoleate 9S-lipoxygenase B OS=Solanum lycopersicum OX=4081 GN=LOX1.2 PE=2 SV=1_31_Asp-N Endopeptidase_432_23_2647.03208_7.84_0_aLP_7_7_759.85758_5.87
DKLNGLT
>sp|P38416|LOXB_SOLLC Linoleate 9S-lipoxygenase B OS=Solanum lycopersicum OX=4081 GN=LOX1.2 PE=2 SV=1_31_Asp-N Endopeptidase_432_23_2647.03208_7.84_1_aLP_8_1_117.14788_5.46
V
>sp|P38416|LOXB_SOLLC Linoleate 9S-lipoxygenase B OS=Solanum lycopersicum OX=4081 GN=LOX1.2 PE=2 SV=1_31_Asp-N Endopeptidase_432_23_2647.03208_7.84_2_aLP_11_3_332.31338_3.74
NEA
>sp|P38416|LOXB_SOLLC Linoleate 9S-lipoxygenase B OS=Solanum lycopersicum OX=4081 GN=LOX1.2 PE=2 SV=1_31_Asp-N Endopeptidase_432_23_2647.03208_7.84_3_aLP_14_3_346.42698_8.06
IKS
>sp|P38416|LOXB_SOLLC Linoleate 9S-lipoxygenase B OS=Solanum lycopersicum OX=4081 GN=LOX1.2 PE=2 SV=1_31_Asp-N Endopeptidase_432_23_2647.03208_7.84_4_aLP_23_9_1163.34738_9.73
NRLFILNHH
>sp|P38416|LOXB_SOLLC Linoleate 9S-lipoxygenase B OS=Solanum lycopersicum OX=4081 GN=LOX1.2 PE=2 SV=1_32_Asp-N Endopeptidase_460_28_3208.87128_8.93_0_aLP_3_3_345.39588_3.48
DIV
>sp|P38416|LOXB_SOLLC Linoleate 9S-lipoxygenase B OS=Solanum lycopersicum OX=4081 GN=LOX1.2 PE=2 SV=1_32_Asp-N Endopeptidase_460_28_3208.87128_8.93_1_aLP_13_10_1202.53898_9.93
MPLLRKINMS
>sp|P38416|LOXB_SOLLC Linoleate 9S-lipoxygenase B OS=Solanum lycopersicum OX=4081 GN=LOX1.2 PE=2 SV=1_32_Asp-N Endopeptidase_460_28_3208.87128_8.93_2_aLP_14_1_89.09408_5.46
A
>sp|P38416|LOXB_SOLLC Linoleate 9S-lipoxygenase B OS=Solanum lycopersicum OX=4081 GN=LOX1.2 PE=2 SV=1_32_Asp-N Endopeptidase_460_28_3208.87128_8.93_3_aLP_16_2_233.22418_5.46
NT
>sp|P38416|LOXB_SOLLC Linoleate 9S-lipoxygenase B OS=Solanum lycopersicum OX=4081 GN=LOX1.2 PE=2 SV=1_32_Asp-N Endopeptidase_460_28_3208.87128_8.93_4_aLP_18_2_217.26818_8.06
KA
>sp|P38416|LOXB_SOLLC Linoleate 9S-lipoxygenase B OS=Solanum lycopersicum OX=4081 GN=LOX1.2 PE=2 SV=1_32_Asp-N Endopeptidase_460_28_3208.87128_8.93_5_aLP_20_2_252.27008_5.45
YA
>sp|P38416|LOXB_SOLLC Linoleate 9S-lipoxygenase B OS=Solanum lycopersicum OX=4081 GN=LOX1.2 PE=2 SV=1_32_Asp-N Endopeptidase_460_28_3208.87128_8.93_6_aLP_21_1_105.09348_5.46
S
>sp|P38416|LOXB_SOLLC Linoleate 9S-lipoxygenase B OS=Solanum lycopersicum OX=4081 GN=LOX1.2 PE=2 SV=1_32_Asp-N Endopeptidase_460_28_3208.87128_8.93_7_aLP_23_2_275.30788_9.71
RT
>sp|P38416|LOXB_SOLLC Linoleate 9S-lipoxygenase B OS=Solanum lycopersicum OX=4081 GN=LOX1.2 PE=2 SV=1_32_Asp-N Endopeptidase_460_28_3208.87128_8.93_8_aLP_28_5_632.80078_5.46
LLFLQ
>sp|P38416|LOXB_SOLLC Linoleate 9S-lipoxygenase B OS=Solanum lycopersicum OX=4081 GN=LOX1.2 PE=2 SV=1_33_Asp-N Endopeptidase_461_1_133.10388_3.48_0_aLP_0_1_133.10388_3.48
D
>sp|P38416|LOXB_SOLLC Linoleate 9S-lipoxygenase B OS=Solanum lycopersicum OX=4081 GN=LOX1.2 PE=2 SV=1_34_Asp-N Endopeptidase_477_16_1800.13128_7.08_0_aLP_3_3_390.39648_5.98
DRT
>sp|P38416|LOXB_SOLLC Linoleate 9S-lipoxygenase B OS=Solanum lycopersicum OX=4081 GN=LOX1.2 PE=2 SV=1_34_Asp-N Endopeptidase_477_16_1800.13128_7.08_1_aLP_8_5_540.70368_8.06
LKPLA
>sp|P38416|LOXB_SOLLC Linoleate 9S-lipoxygenase B OS=Solanum lycopersicum OX=4081 GN=LOX1.2 PE=2 SV=1_34_Asp-N Endopeptidase_477_16_1800.13128_7.08_2_aLP_12_4_460.52778_3.74
IELS
>sp|P38416|LOXB_SOLLC Linoleate 9S-lipoxygenase B OS=Solanum lycopersicum OX=4081 GN=LOX1.2 PE=2 SV=1_34_Asp-N Endopeptidase_477_16_1800.13128_7.08_3_aLP_16_4_462.54918_7.2
LPHP
>sp|P38416|LOXB_SOLLC Linoleate 9S-lipoxygenase B OS=Solanum lycopersicum OX=4081 GN=LOX1.2 PE=2 SV=1_35_Asp-N Endopeptidase_479_2_190.15578_3.48_0_aLP_0_2_190.15578_3.48
DG
>sp|P38416|LOXB_SOLLC Linoleate 9S-lipoxygenase B OS=Solanum lycopersicum OX=4081 GN=LOX1.2 PE=2 SV=1_36_Asp-N Endopeptidase_492_13_1412.56228_5.87_0_aLP_5_5_566.56818_3.48
DQFGT
>sp|P38416|LOXB_SOLLC Linoleate 9S-lipoxygenase B OS=Solanum lycopersicum OX=4081 GN=LOX1.2 PE=2 SV=1_36_Asp-N Endopeptidase_492_13_1412.56228_5.87_1_aLP_6_1_117.14788_5.46
V
>sp|P38416|LOXB_SOLLC Linoleate 9S-lipoxygenase B OS=Solanum lycopersicum OX=4081 GN=LOX1.2 PE=2 SV=1_36_Asp-N Endopeptidase_492_13_1412.56228_5.87_2_aLP_7_1_105.09348_5.46
S
>sp|P38416|LOXB_SOLLC Linoleate 9S-lipoxygenase B OS=Solanum lycopersicum OX=4081 GN=LOX1.2 PE=2 SV=1_36_Asp-N Endopeptidase_492_13_1412.56228_5.87_3_aLP_9_2_245.32198_8.06
KV
>sp|P38416|LOXB_SOLLC Linoleate 9S-lipoxygenase B OS=Solanum lycopersicum OX=4081 GN=LOX1.2 PE=2 SV=1_36_Asp-N Endopeptidase_492_13_1412.56228_5.87_4_aLP_11_2_282.29638_5.45
YT
>sp|P38416|LOXB_SOLLC Linoleate 9S-lipoxygenase B OS=Solanum lycopersicum OX=4081 GN=LOX1.2 PE=2 SV=1_36_Asp-N Endopeptidase_492_13_1412.56228_5.87_5_aLP_13_2_186.21078_5.46
PA
>sp|P38416|LOXB_SOLLC Linoleate 9S-lipoxygenase B OS=Solanum lycopersicum OX=4081 GN=LOX1.2 PE=2 SV=1_37_Asp-N Endopeptidase_511_19_2082.30008_4.29_0_aLP_4_4_417.41908_3.48
DQGV
>sp|P38416|LOXB_SOLLC Linoleate 9S-lipoxygenase B OS=Solanum lycopersicum OX=4081 GN=LOX1.2 PE=2 SV=1_37_Asp-N Endopeptidase_511_19_2082.30008_4.29_1_aLP_7_3_291.26088_3.74
EGS
>sp|P38416|LOXB_SOLLC Linoleate 9S-lipoxygenase B OS=Solanum lycopersicum OX=4081 GN=LOX1.2 PE=2 SV=1_37_Asp-N Endopeptidase_511_19_2082.30008_4.29_2_aLP_12_5_663.77398_5.46
IWQFA
>sp|P38416|LOXB_SOLLC Linoleate 9S-lipoxygenase B OS=Solanum lycopersicum OX=4081 GN=LOX1.2 PE=2 SV=1_37_Asp-N Endopeptidase_511_19_2082.30008_4.29_3_aLP_14_2_217.26818_8.06
KA
>sp|P38416|LOXB_SOLLC Linoleate 9S-lipoxygenase B OS=Solanum lycopersicum OX=4081 GN=LOX1.2 PE=2 SV=1_37_Asp-N Endopeptidase_511_19_2082.30008_4.29_4_aLP_16_2_280.32388_5.45
YV
>sp|P38416|LOXB_SOLLC Linoleate 9S-lipoxygenase B OS=Solanum lycopersicum OX=4081 GN=LOX1.2 PE=2 SV=1_37_Asp-N Endopeptidase_511_19_2082.30008_4.29_5_aLP_17_1_89.09408_5.46
A
>sp|P38416|LOXB_SOLLC Linoleate 9S-lipoxygenase B OS=Solanum lycopersicum OX=4081 GN=LOX1.2 PE=2 SV=1_37_Asp-N Endopeptidase_511_19_2082.30008_4.29_6_aLP_18_1_117.14788_5.46
V
>sp|P38416|LOXB_SOLLC Linoleate 9S-lipoxygenase B OS=Solanum lycopersicum OX=4081 GN=LOX1.2 PE=2 SV=1_37_Asp-N Endopeptidase_511_19_2082.30008_4.29_7_aLP_19_1_132.11908_5.46
N
>sp|P38416|LOXB_SOLLC Linoleate 9S-lipoxygenase B OS=Solanum lycopersicum OX=4081 GN=LOX1.2 PE=2 SV=1_38_Asp-N Endopeptidase_570_59_6869.97928_8.13_0_aLP_9_9_1013.17658_5.22
DMGIHQLIS
>sp|P38416|LOXB_SOLLC Linoleate 9S-lipoxygenase B OS=Solanum lycopersicum OX=4081 GN=LOX1.2 PE=2 SV=1_38_Asp-N Endopeptidase_570_59_6869.97928_8.13_1_aLP_14_5_669.73788_7.2
HWLNT
>sp|P38416|LOXB_SOLLC Linoleate 9S-lipoxygenase B OS=Solanum lycopersicum OX=4081 GN=LOX1.2 PE=2 SV=1_38_Asp-N Endopeptidase_570_59_6869.97928_8.13_2_aLP_16_2_226.23518_7.2
HA
>sp|P38416|LOXB_SOLLC Linoleate 9S-lipoxygenase B OS=Solanum lycopersicum OX=4081 GN=LOX1.2 PE=2 SV=1_38_Asp-N Endopeptidase_570_59_6869.97928_8.13_3_aLP_17_1_117.14788_5.46
V
>sp|P38416|LOXB_SOLLC Linoleate 9S-lipoxygenase B OS=Solanum lycopersicum OX=4081 GN=LOX1.2 PE=2 SV=1_38_Asp-N Endopeptidase_570_59_6869.97928_8.13_4_aLP_22_5_603.71608_3.74
IEPFV
>sp|P38416|LOXB_SOLLC Linoleate 9S-lipoxygenase B OS=Solanum lycopersicum OX=4081 GN=LOX1.2 PE=2 SV=1_38_Asp-N Endopeptidase_570_59_6869.97928_8.13_5_aLP_23_1_117.14788_5.46
V
>sp|P38416|LOXB_SOLLC Linoleate 9S-lipoxygenase B OS=Solanum lycopersicum OX=4081 GN=LOX1.2 PE=2 SV=1_38_Asp-N Endopeptidase_570_59_6869.97928_8.13_6_aLP_24_1_89.09408_5.46
A
>sp|P38416|LOXB_SOLLC Linoleate 9S-lipoxygenase B OS=Solanum lycopersicum OX=4081 GN=LOX1.2 PE=2 SV=1_38_Asp-N Endopeptidase_570_59_6869.97928_8.13_7_aLP_25_1_119.12038_5.46
T
>sp|P38416|LOXB_SOLLC Linoleate 9S-lipoxygenase B OS=Solanum lycopersicum OX=4081 GN=LOX1.2 PE=2 SV=1_38_Asp-N Endopeptidase_570_59_6869.97928_8.13_8_aLP_30_5_625.68528_9.73
NRHLS
>sp|P38416|LOXB_SOLLC Linoleate 9S-lipoxygenase B OS=Solanum lycopersicum OX=4081 GN=LOX1.2 PE=2 SV=1_38_Asp-N Endopeptidase_570_59_6869.97928_8.13_9_aLP_31_1_117.14788_5.46
V
>sp|P38416|LOXB_SOLLC Linoleate 9S-lipoxygenase B OS=Solanum lycopersicum OX=4081 GN=LOX1.2 PE=2 SV=1_38_Asp-N Endopeptidase_570_59_6869.97928_8.13_10_aLP_46_15_1860.19778_9.95
LHPIHKLLHPHFRNT
>sp|P38416|LOXB_SOLLC Linoleate 9S-lipoxygenase B OS=Solanum lycopersicum OX=4081 GN=LOX1.2 PE=2 SV=1_38_Asp-N Endopeptidase_570_59_6869.97928_8.13_11_aLP_51_5_561.65368_5.46
MNINA
>sp|P38416|LOXB_SOLLC Linoleate 9S-lipoxygenase B OS=Solanum lycopersicum OX=4081 GN=LOX1.2 PE=2 SV=1_38_Asp-N Endopeptidase_570_59_6869.97928_8.13_12_aLP_53_2_202.25348_5.46
LA
>sp|P38416|LOXB_SOLLC Linoleate 9S-lipoxygenase B OS=Solanum lycopersicum OX=4081 GN=LOX1.2 PE=2 SV=1_38_Asp-N Endopeptidase_570_59_6869.97928_8.13_13_aLP_56_3_404.42338_6.23
RET
>sp|P38416|LOXB_SOLLC Linoleate 9S-lipoxygenase B OS=Solanum lycopersicum OX=4081 GN=LOX1.2 PE=2 SV=1_38_Asp-N Endopeptidase_570_59_6869.97928_8.13_14_aLP_58_2_232.27978_5.46
LT
>sp|P38416|LOXB_SOLLC Linoleate 9S-lipoxygenase B OS=Solanum lycopersicum OX=4081 GN=LOX1.2 PE=2 SV=1_38_Asp-N Endopeptidase_570_59_6869.97928_8.13_15_aLP_59_1_181.19128_5.45
Y
>sp|P38416|LOXB_SOLLC Linoleate 9S-lipoxygenase B OS=Solanum lycopersicum OX=4081 GN=LOX1.2 PE=2 SV=1_39_Asp-N Endopeptidase_593_23_2501.80828_4.67_0_aLP_6_6_624.60488_3.38
DGGFET
>sp|P38416|LOXB_SOLLC Linoleate 9S-lipoxygenase B OS=Solanum lycopersicum OX=4081 GN=LOX1.2 PE=2 SV=1_39_Asp-N Endopeptidase_593_23_2501.80828_4.67_1_aLP_7_1_105.09348_5.46
S
>sp|P38416|LOXB_SOLLC Linoleate 9S-lipoxygenase B OS=Solanum lycopersicum OX=4081 GN=LOX1.2 PE=2 SV=1_39_Asp-N Endopeptidase_593_23_2501.80828_4.67_2_aLP_11_4_446.54678_5.46
LFPA
>sp|P38416|LOXB_SOLLC Linoleate 9S-lipoxygenase B OS=Solanum lycopersicum OX=4081 GN=LOX1.2 PE=2 SV=1_39_Asp-N Endopeptidase_593_23_2501.80828_4.67_3_aLP_14_3_396.44358_8.0
KYS
>sp|P38416|LOXB_SOLLC Linoleate 9S-lipoxygenase B OS=Solanum lycopersicum OX=4081 GN=LOX1.2 PE=2 SV=1_39_Asp-N Endopeptidase_593_23_2501.80828_4.67_4_aLP_18_4_496.59418_3.74
MEMS
>sp|P38416|LOXB_SOLLC Linoleate 9S-lipoxygenase B OS=Solanum lycopersicum OX=4081 GN=LOX1.2 PE=2 SV=1_39_Asp-N Endopeptidase_593_23_2501.80828_4.67_5_aLP_19_1_89.09408_5.46
A
>sp|P38416|LOXB_SOLLC Linoleate 9S-lipoxygenase B OS=Solanum lycopersicum OX=4081 GN=LOX1.2 PE=2 SV=1_39_Asp-N Endopeptidase_593_23_2501.80828_4.67_6_aLP_20_1_89.09408_5.46
A
>sp|P38416|LOXB_SOLLC Linoleate 9S-lipoxygenase B OS=Solanum lycopersicum OX=4081 GN=LOX1.2 PE=2 SV=1_39_Asp-N Endopeptidase_593_23_2501.80828_4.67_7_aLP_21_1_89.09408_5.46
A
>sp|P38416|LOXB_SOLLC Linoleate 9S-lipoxygenase B OS=Solanum lycopersicum OX=4081 GN=LOX1.2 PE=2 SV=1_39_Asp-N Endopeptidase_593_23_2501.80828_4.67_8_aLP_23_2_309.36538_8.0
YK
>sp|P38416|LOXB_SOLLC Linoleate 9S-lipoxygenase B OS=Solanum lycopersicum OX=4081 GN=LOX1.2 PE=2 SV=1_40_Asp-N Endopeptidase_604_11_1272.42288_3.38_0_aLP_3_3_418.44968_3.48
DWV
>sp|P38416|LOXB_SOLLC Linoleate 9S-lipoxygenase B OS=Solanum lycopersicum OX=4081 GN=LOX1.2 PE=2 SV=1_40_Asp-N Endopeptidase_604_11_1272.42288_3.38_1_aLP_8_5_590.63358_3.74
FPEQA
>sp|P38416|LOXB_SOLLC Linoleate 9S-lipoxygenase B OS=Solanum lycopersicum OX=4081 GN=LOX1.2 PE=2 SV=1_40_Asp-N Endopeptidase_604_11_1272.42288_3.38_2_aLP_11_3_299.37018_5.46
LPA
>sp|P38416|LOXB_SOLLC Linoleate 9S-lipoxygenase B OS=Solanum lycopersicum OX=4081 GN=LOX1.2 PE=2 SV=1_41_Asp-N Endopeptidase_614_10_1099.29568_6.19_0_aLP_7_7_799.96878_8.06
DLLKRGV
>sp|P38416|LOXB_SOLLC Linoleate 9S-lipoxygenase B OS=Solanum lycopersicum OX=4081 GN=LOX1.2 PE=2 SV=1_41_Asp-N Endopeptidase_614_10_1099.29568_6.19_1_aLP_8_1_89.09408_5.46
A
>sp|P38416|LOXB_SOLLC Linoleate 9S-lipoxygenase B OS=Solanum lycopersicum OX=4081 GN=LOX1.2 PE=2 SV=1_41_Asp-N Endopeptidase_614_10_1099.29568_6.19_2_aLP_9_1_117.14788_5.46
V
>sp|P38416|LOXB_SOLLC Linoleate 9S-lipoxygenase B OS=Solanum lycopersicum OX=4081 GN=LOX1.2 PE=2 SV=1_41_Asp-N Endopeptidase_614_10_1099.29568_6.19_3_aLP_10_1_147.13078_3.74
E
>sp|P38416|LOXB_SOLLC Linoleate 9S-lipoxygenase B OS=Solanum lycopersicum OX=4081 GN=LOX1.2 PE=2 SV=1_42_Asp-N Endopeptidase_627_13_1433.71388_7.2_0_aLP_3_3_333.34148_3.48
DLS
>sp|P38416|LOXB_SOLLC Linoleate 9S-lipoxygenase B OS=Solanum lycopersicum OX=4081 GN=LOX1.2 PE=2 SV=1_42_Asp-N Endopeptidase_627_13_1433.71388_7.2_1_aLP_4_1_105.09348_5.46
S
>sp|P38416|LOXB_SOLLC Linoleate 9S-lipoxygenase B OS=Solanum lycopersicum OX=4081 GN=LOX1.2 PE=2 SV=1_42_Asp-N Endopeptidase_627_13_1433.71388_7.2_2_aLP_13_9_1031.30948_9.73
PHGIRLLIL
>sp|P38416|LOXB_SOLLC Linoleate 9S-lipoxygenase B OS=Solanum lycopersicum OX=4081 GN=LOX1.2 PE=2 SV=1_43_Asp-N Endopeptidase_633_6_726.78398_3.48_0_aLP_5_5_627.65138_3.48
DYPYA
>sp|P38416|LOXB_SOLLC Linoleate 9S-lipoxygenase B OS=Solanum lycopersicum OX=4081 GN=LOX1.2 PE=2 SV=1_43_Asp-N Endopeptidase_633_6_726.78398_3.48_1_aLP_6_1_117.14788_5.46
V
>sp|P38416|LOXB_SOLLC Linoleate 9S-lipoxygenase B OS=Solanum lycopersicum OX=4081 GN=LOX1.2 PE=2 SV=1_44_Asp-N Endopeptidase_656_23_2801.20878_6.17_0_aLP_7_7_802.88208_3.38
DGLEIWA
>sp|P38416|LOXB_SOLLC Linoleate 9S-lipoxygenase B OS=Solanum lycopersicum OX=4081 GN=LOX1.2 PE=2 SV=1_44_Asp-N Endopeptidase_656_23_2801.20878_6.17_1_aLP_8_1_89.09408_5.46
A
>sp|P38416|LOXB_SOLLC Linoleate 9S-lipoxygenase B OS=Solanum lycopersicum OX=4081 GN=LOX1.2 PE=2 SV=1_44_Asp-N Endopeptidase_656_23_2801.20878_6.17_2_aLP_11_3_346.42698_8.06
IKS
>sp|P38416|LOXB_SOLLC Linoleate 9S-lipoxygenase B OS=Solanum lycopersicum OX=4081 GN=LOX1.2 PE=2 SV=1_44_Asp-N Endopeptidase_656_23_2801.20878_6.17_3_aLP_13_2_303.36108_5.46
WV
>sp|P38416|LOXB_SOLLC Linoleate 9S-lipoxygenase B OS=Solanum lycopersicum OX=4081 GN=LOX1.2 PE=2 SV=1_44_Asp-N Endopeptidase_656_23_2801.20878_6.17_4_aLP_14_1_119.12038_5.46
T
>sp|P38416|LOXB_SOLLC Linoleate 9S-lipoxygenase B OS=Solanum lycopersicum OX=4081 GN=LOX1.2 PE=2 SV=1_44_Asp-N Endopeptidase_656_23_2801.20878_6.17_5_aLP_23_9_1230.40058_7.7
EYCKFYYKS
>sp|P38416|LOXB_SOLLC Linoleate 9S-lipoxygenase B OS=Solanum lycopersicum OX=4081 GN=LOX1.2 PE=2 SV=1_45_Asp-N Endopeptidase_662_6_719.74668_4.05_0_aLP_3_3_363.32448_3.38
DET
>sp|P38416|LOXB_SOLLC Linoleate 9S-lipoxygenase B OS=Solanum lycopersicum OX=4081 GN=LOX1.2 PE=2 SV=1_45_Asp-N Endopeptidase_662_6_719.74668_4.05_1_aLP_4_1_117.14788_5.46
V
>sp|P38416|LOXB_SOLLC Linoleate 9S-lipoxygenase B OS=Solanum lycopersicum OX=4081 GN=LOX1.2 PE=2 SV=1_45_Asp-N Endopeptidase_662_6_719.74668_4.05_2_aLP_6_2_275.30488_6.13
EK
>sp|P38416|LOXB_SOLLC Linoleate 9S-lipoxygenase B OS=Solanum lycopersicum OX=4081 GN=LOX1.2 PE=2 SV=1_46_Asp-N Endopeptidase_679_17_2084.23218_4.6_0_aLP_2_2_234.20898_3.48
DT
>sp|P38416|LOXB_SOLLC Linoleate 9S-lipoxygenase B OS=Solanum lycopersicum OX=4081 GN=LOX1.2 PE=2 SV=1_46_Asp-N Endopeptidase_679_17_2084.23218_4.6_1_aLP_6_4_459.49968_3.74
ELQA
>sp|P38416|LOXB_SOLLC Linoleate 9S-lipoxygenase B OS=Solanum lycopersicum OX=4081 GN=LOX1.2 PE=2 SV=1_46_Asp-N Endopeptidase_679_17_2084.23218_4.6_2_aLP_17_11_1426.55408_5.72
WWKELREEGHG
>sp|P38416|LOXB_SOLLC Linoleate 9S-lipoxygenase B OS=Solanum lycopersicum OX=4081 GN=LOX1.2 PE=2 SV=1_47_Asp-N Endopeptidase_682_3_389.45208_7.79_0_aLP_0_3_389.45208_7.79
DKK
>sp|P38416|LOXB_SOLLC Linoleate 9S-lipoxygenase B OS=Solanum lycopersicum OX=4081 GN=LOX1.2 PE=2 SV=1_48_Asp-N Endopeptidase_697_15_1956.19118_6.31_0_aLP_3_3_333.29818_3.38
DEA
>sp|P38416|LOXB_SOLLC Linoleate 9S-lipoxygenase B OS=Solanum lycopersicum OX=4081 GN=LOX1.2 PE=2 SV=1_48_Asp-N Endopeptidase_697_15_1956.19118_6.31_1_aLP_10_7_958.12768_8.06
WWPKLQT
>sp|P38416|LOXB_SOLLC Linoleate 9S-lipoxygenase B OS=Solanum lycopersicum OX=4081 GN=LOX1.2 PE=2 SV=1_48_Asp-N Endopeptidase_697_15_1956.19118_6.31_2_aLP_15_5_700.79588_9.56
RQELR
>sp|P38416|LOXB_SOLLC Linoleate 9S-lipoxygenase B OS=Solanum lycopersicum OX=4081 GN=LOX1.2 PE=2 SV=1_49_Asp-N Endopeptidase_751_54_5984.87118_5.0_0_aLP_4_4_440.48658_3.48
DCCT
>sp|P38416|LOXB_SOLLC Linoleate 9S-lipoxygenase B OS=Solanum lycopersicum OX=4081 GN=LOX1.2 PE=2 SV=1_49_Asp-N Endopeptidase_751_54_5984.87118_5.0_1_aLP_10_6_727.94488_5.46
IIIWIA
>sp|P38416|LOXB_SOLLC Linoleate 9S-lipoxygenase B OS=Solanum lycopersicum OX=4081 GN=LOX1.2 PE=2 SV=1_49_Asp-N Endopeptidase_751_54_5984.87118_5.0_2_aLP_11_1_105.09348_5.46
S
>sp|P38416|LOXB_SOLLC Linoleate 9S-lipoxygenase B OS=Solanum lycopersicum OX=4081 GN=LOX1.2 PE=2 SV=1_49_Asp-N Endopeptidase_751_54_5984.87118_5.0_3_aLP_12_1_89.09408_5.46
A
>sp|P38416|LOXB_SOLLC Linoleate 9S-lipoxygenase B OS=Solanum lycopersicum OX=4081 GN=LOX1.2 PE=2 SV=1_49_Asp-N Endopeptidase_751_54_5984.87118_5.0_4_aLP_15_3_339.39458_7.2
LHA
>sp|P38416|LOXB_SOLLC Linoleate 9S-lipoxygenase B OS=Solanum lycopersicum OX=4081 GN=LOX1.2 PE=2 SV=1_49_Asp-N Endopeptidase_751_54_5984.87118_5.0_5_aLP_16_1_89.09408_5.46
A
>sp|P38416|LOXB_SOLLC Linoleate 9S-lipoxygenase B OS=Solanum lycopersicum OX=4081 GN=LOX1.2 PE=2 SV=1_49_Asp-N Endopeptidase_751_54_5984.87118_5.0_6_aLP_23_7_835.95788_7.17
LHFGLYS
>sp|P38416|LOXB_SOLLC Linoleate 9S-lipoxygenase B OS=Solanum lycopersicum OX=4081 GN=LOX1.2 PE=2 SV=1_49_Asp-N Endopeptidase_751_54_5984.87118_5.0_7_aLP_25_2_252.27008_5.45
YA
>sp|P38416|LOXB_SOLLC Linoleate 9S-lipoxygenase B OS=Solanum lycopersicum OX=4081 GN=LOX1.2 PE=2 SV=1_49_Asp-N Endopeptidase_751_54_5984.87118_5.0_8_aLP_33_8_917.03238_8.55
GYLPNRPT
>sp|P38416|LOXB_SOLLC Linoleate 9S-lipoxygenase B OS=Solanum lycopersicum OX=4081 GN=LOX1.2 PE=2 SV=1_49_Asp-N Endopeptidase_751_54_5984.87118_5.0_9_aLP_35_2_218.25288_5.46
LS
>sp|P38416|LOXB_SOLLC Linoleate 9S-lipoxygenase B OS=Solanum lycopersicum OX=4081 GN=LOX1.2 PE=2 SV=1_49_Asp-N Endopeptidase_751_54_5984.87118_5.0_10_aLP_44_9_947.08888_3.74
CNLMPEPGS
>sp|P38416|LOXB_SOLLC Linoleate 9S-lipoxygenase B OS=Solanum lycopersicum OX=4081 GN=LOX1.2 PE=2 SV=1_49_Asp-N Endopeptidase_751_54_5984.87118_5.0_11_aLP_45_1_117.14788_5.46
V
>sp|P38416|LOXB_SOLLC Linoleate 9S-lipoxygenase B OS=Solanum lycopersicum OX=4081 GN=LOX1.2 PE=2 SV=1_49_Asp-N Endopeptidase_751_54_5984.87118_5.0_12_aLP_52_7_910.97638_4.25
EYEELKT
>sp|P38416|LOXB_SOLLC Linoleate 9S-lipoxygenase B OS=Solanum lycopersicum OX=4081 GN=LOX1.2 PE=2 SV=1_49_Asp-N Endopeptidase_751_54_5984.87118_5.0_13_aLP_54_2_229.23578_5.46
NP
>sp|P38416|LOXB_SOLLC Linoleate 9S-lipoxygenase B OS=Solanum lycopersicum OX=4081 GN=LOX1.2 PE=2 SV=1_50_Asp-N Endopeptidase_780_29_3319.84868_6.99_0_aLP_3_3_360.41058_5.87
DKV
>sp|P38416|LOXB_SOLLC Linoleate 9S-lipoxygenase B OS=Solanum lycopersicum OX=4081 GN=LOX1.2 PE=2 SV=1_50_Asp-N Endopeptidase_780_29_3319.84868_6.99_1_aLP_7_4_507.63048_8.06
FLKT
>sp|P38416|LOXB_SOLLC Linoleate 9S-lipoxygenase B OS=Solanum lycopersicum OX=4081 GN=LOX1.2 PE=2 SV=1_50_Asp-N Endopeptidase_780_29_3319.84868_6.99_2_aLP_9_2_264.32448_5.46
FV
>sp|P38416|LOXB_SOLLC Linoleate 9S-lipoxygenase B OS=Solanum lycopersicum OX=4081 GN=LOX1.2 PE=2 SV=1_50_Asp-N Endopeptidase_780_29_3319.84868_6.99_3_aLP_14_5_571.63098_5.46
PQLQS
>sp|P38416|LOXB_SOLLC Linoleate 9S-lipoxygenase B OS=Solanum lycopersicum OX=4081 GN=LOX1.2 PE=2 SV=1_50_Asp-N Endopeptidase_780_29_3319.84868_6.99_4_aLP_19_5_573.68718_3.74
LLEIS
>sp|P38416|LOXB_SOLLC Linoleate 9S-lipoxygenase B OS=Solanum lycopersicum OX=4081 GN=LOX1.2 PE=2 SV=1_50_Asp-N Endopeptidase_780_29_3319.84868_6.99_5_aLP_23_4_506.59938_3.74
IFEV
>sp|P38416|LOXB_SOLLC Linoleate 9S-lipoxygenase B OS=Solanum lycopersicum OX=4081 GN=LOX1.2 PE=2 SV=1_50_Asp-N Endopeptidase_780_29_3319.84868_6.99_6_aLP_24_1_105.09348_5.46
S
>sp|P38416|LOXB_SOLLC Linoleate 9S-lipoxygenase B OS=Solanum lycopersicum OX=4081 GN=LOX1.2 PE=2 SV=1_50_Asp-N Endopeptidase_780_29_3319.84868_6.99_7_aLP_25_1_105.09348_5.46
S
>sp|P38416|LOXB_SOLLC Linoleate 9S-lipoxygenase B OS=Solanum lycopersicum OX=4081 GN=LOX1.2 PE=2 SV=1_50_Asp-N Endopeptidase_780_29_3319.84868_6.99_8_aLP_28_3_382.42268_9.73
RHA
>sp|P38416|LOXB_SOLLC Linoleate 9S-lipoxygenase B OS=Solanum lycopersicum OX=4081 GN=LOX1.2 PE=2 SV=1_50_Asp-N Endopeptidase_780_29_3319.84868_6.99_9_aLP_29_1_105.09348_5.46
S
>sp|P38416|LOXB_SOLLC Linoleate 9S-lipoxygenase B OS=Solanum lycopersicum OX=4081 GN=LOX1.2 PE=2 SV=1_51_Asp-N Endopeptidase_788_8_979.05748_4.29_0_aLP_3_3_361.35198_3.38
DEV
>sp|P38416|LOXB_SOLLC Linoleate 9S-lipoxygenase B OS=Solanum lycopersicum OX=4081 GN=LOX1.2 PE=2 SV=1_51_Asp-N Endopeptidase_788_8_979.05748_4.29_1_aLP_8_5_635.72078_8.55
YLGQR
>sp|P38416|LOXB_SOLLC Linoleate 9S-lipoxygenase B OS=Solanum lycopersicum OX=4081 GN=LOX1.2 PE=2 SV=1_52_Asp-N Endopeptidase_795_7_877.94938_4.29_0_aLP_2_2_220.18208_3.48
DS
>sp|P38416|LOXB_SOLLC Linoleate 9S-lipoxygenase B OS=Solanum lycopersicum OX=4081 GN=LOX1.2 PE=2 SV=1_52_Asp-N Endopeptidase_795_7_877.94938_4.29_1_aLP_6_4_547.60848_3.74
IEWT
>sp|P38416|LOXB_SOLLC Linoleate 9S-lipoxygenase B OS=Solanum lycopersicum OX=4081 GN=LOX1.2 PE=2 SV=1_52_Asp-N Endopeptidase_795_7_877.94938_4.29_2_aLP_7_1_146.18938_8.06
K
>sp|P38416|LOXB_SOLLC Linoleate 9S-lipoxygenase B OS=Solanum lycopersicum OX=4081 GN=LOX1.2 PE=2 SV=1_53_Asp-N Endopeptidase_811_16_1867.19338_6.24_0_aLP_6_6_699.80218_4.29
DKEPLV
>sp|P38416|LOXB_SOLLC Linoleate 9S-lipoxygenase B OS=Solanum lycopersicum OX=4081 GN=LOX1.2 PE=2 SV=1_53_Asp-N Endopeptidase_811_16_1867.19338_6.24_1_aLP_7_1_89.09408_5.46
A
>sp|P38416|LOXB_SOLLC Linoleate 9S-lipoxygenase B OS=Solanum lycopersicum OX=4081 GN=LOX1.2 PE=2 SV=1_53_Asp-N Endopeptidase_811_16_1867.19338_6.24_2_aLP_16_9_1114.32768_8.06
FERFGKMLS
>sp|P38416|LOXB_SOLLC Linoleate 9S-lipoxygenase B OS=Solanum lycopersicum OX=4081 GN=LOX1.2 PE=2 SV=1_54_Asp-N Endopeptidase_859_48_5329.09068_7.65_0_aLP_11_11_1335.55608_4.29
DIENRIMIMNS
>sp|P38416|LOXB_SOLLC Linoleate 9S-lipoxygenase B OS=Solanum lycopersicum OX=4081 GN=LOX1.2 PE=2 SV=1_54_Asp-N Endopeptidase_859_48_5329.09068_7.65_1_aLP_14_3_370.40868_8.07
HKS
>sp|P38416|LOXB_SOLLC Linoleate 9S-lipoxygenase B OS=Solanum lycopersicum OX=4081 GN=LOX1.2 PE=2 SV=1_54_Asp-N Endopeptidase_859_48_5329.09068_7.65_2_aLP_19_5_689.77208_9.93
WKNRS
>sp|P38416|LOXB_SOLLC Linoleate 9S-lipoxygenase B OS=Solanum lycopersicum OX=4081 GN=LOX1.2 PE=2 SV=1_54_Asp-N Endopeptidase_859_48_5329.09068_7.65_3_aLP_22_3_271.31648_5.46
GPV
>sp|P38416|LOXB_SOLLC Linoleate 9S-lipoxygenase B OS=Solanum lycopersicum OX=4081 GN=LOX1.2 PE=2 SV=1_54_Asp-N Endopeptidase_859_48_5329.09068_7.65_4_aLP_24_2_231.25168_5.46
NV
>sp|P38416|LOXB_SOLLC Linoleate 9S-lipoxygenase B OS=Solanum lycopersicum OX=4081 GN=LOX1.2 PE=2 SV=1_54_Asp-N Endopeptidase_859_48_5329.09068_7.65_5_aLP_27_3_379.41308_5.45
PYT
>sp|P38416|LOXB_SOLLC Linoleate 9S-lipoxygenase B OS=Solanum lycopersicum OX=4081 GN=LOX1.2 PE=2 SV=1_54_Asp-N Endopeptidase_859_48_5329.09068_7.65_6_aLP_32_5_589.73248_5.46
LLFPT
>sp|P38416|LOXB_SOLLC Linoleate 9S-lipoxygenase B OS=Solanum lycopersicum OX=4081 GN=LOX1.2 PE=2 SV=1_54_Asp-N Endopeptidase_859_48_5329.09068_7.65_7_aLP_33_1_105.09348_5.46
S
>sp|P38416|LOXB_SOLLC Linoleate 9S-lipoxygenase B OS=Solanum lycopersicum OX=4081 GN=LOX1.2 PE=2 SV=1_54_Asp-N Endopeptidase_859_48_5329.09068_7.65_8_aLP_38_5_547.56268_3.56
EEGLT
>sp|P38416|LOXB_SOLLC Linoleate 9S-lipoxygenase B OS=Solanum lycopersicum OX=4081 GN=LOX1.2 PE=2 SV=1_54_Asp-N Endopeptidase_859_48_5329.09068_7.65_9_aLP_45_7_671.75128_8.06
GKGIPNS
>sp|P38416|LOXB_SOLLC Linoleate 9S-lipoxygenase B OS=Solanum lycopersicum OX=4081 GN=LOX1.2 PE=2 SV=1_54_Asp-N Endopeptidase_859_48_5329.09068_7.65_10_aLP_46_1_117.14788_5.46
V
>sp|P38416|LOXB_SOLLC Linoleate 9S-lipoxygenase B OS=Solanum lycopersicum OX=4081 GN=LOX1.2 PE=2 SV=1_54_Asp-N Endopeptidase_859_48_5329.09068_7.65_11_aLP_47_1_105.09348_5.46
S
>sp|P38416|LOXB_SOLLC Linoleate 9S-lipoxygenase B OS=Solanum lycopersicum OX=4081 GN=LOX1.2 PE=2 SV=1_54_Asp-N Endopeptidase_859_48_5329.09068_7.65_12_aLP_48_1_131.17468_5.46
I
>sp|O24031|GPX4_SOLLC Probable phospholipid hydroperoxide glutathione peroxidase OS=Solanum lycopersicum OX=4081 GN=GPXle-1 PE=2 SV=1_0_Asp-N Endopeptidase_12_12_1326.44378_5.45_0_aLP_2_2_220.28668_5.46
MA
>sp|O24031|GPX4_SOLLC Probable phospholipid hydroperoxide glutathione peroxidase OS=Solanum lycopersicum OX=4081 GN=GPXle-1 PE=2 SV=1_0_Asp-N Endopeptidase_12_12_1326.44378_5.45_1_aLP_3_1_119.12038_5.46
T
>sp|O24031|GPX4_SOLLC Probable phospholipid hydroperoxide glutathione peroxidase OS=Solanum lycopersicum OX=4081 GN=GPXle-1 PE=2 SV=1_0_Asp-N Endopeptidase_12_12_1326.44378_5.45_2_aLP_5_2_247.25108_5.46
QT
>sp|O24031|GPX4_SOLLC Probable phospholipid hydroperoxide glutathione peroxidase OS=Solanum lycopersicum OX=4081 GN=GPXle-1 PE=2 SV=1_0_Asp-N Endopeptidase_12_12_1326.44378_5.45_3_aLP_6_1_105.09348_5.46
S
>sp|O24031|GPX4_SOLLC Probable phospholipid hydroperoxide glutathione peroxidase OS=Solanum lycopersicum OX=4081 GN=GPXle-1 PE=2 SV=1_0_Asp-N Endopeptidase_12_12_1326.44378_5.45_4_aLP_10_4_444.44468_5.46
NPQS
>sp|O24031|GPX4_SOLLC Probable phospholipid hydroperoxide glutathione peroxidase OS=Solanum lycopersicum OX=4081 GN=GPXle-1 PE=2 SV=1_0_Asp-N Endopeptidase_12_12_1326.44378_5.45_5_aLP_11_1_117.14788_5.46
V
>sp|O24031|GPX4_SOLLC Probable phospholipid hydroperoxide glutathione peroxidase OS=Solanum lycopersicum OX=4081 GN=GPXle-1 PE=2 SV=1_0_Asp-N Endopeptidase_12_12_1326.44378_5.45_6_aLP_12_1_181.19128_5.45
Y
>sp|O24031|GPX4_SOLLC Probable phospholipid hydroperoxide glutathione peroxidase OS=Solanum lycopersicum OX=4081 GN=GPXle-1 PE=2 SV=1_1_Asp-N Endopeptidase_17_5_608.69228_5.87_0_aLP_3_3_381.38558_3.48
DFT
>sp|O24031|GPX4_SOLLC Probable phospholipid hydroperoxide glutathione peroxidase OS=Solanum lycopersicum OX=4081 GN=GPXle-1 PE=2 SV=1_1_Asp-N Endopeptidase_17_5_608.69228_5.87_1_aLP_4_1_117.14788_5.46
V
>sp|O24031|GPX4_SOLLC Probable phospholipid hydroperoxide glutathione peroxidase OS=Solanum lycopersicum OX=4081 GN=GPXle-1 PE=2 SV=1_1_Asp-N Endopeptidase_17_5_608.69228_5.87_2_aLP_5_1_146.18938_8.06
K
>sp|O24031|GPX4_SOLLC Probable phospholipid hydroperoxide glutathione peroxidase OS=Solanum lycopersicum OX=4081 GN=GPXle-1 PE=2 SV=1_2_Asp-N Endopeptidase_22_5_517.58278_7.79_0_aLP_2_2_204.18268_3.48
DA
>sp|O24031|GPX4_SOLLC Probable phospholipid hydroperoxide glutathione peroxidase OS=Solanum lycopersicum OX=4081 GN=GPXle-1 PE=2 SV=1_2_Asp-N Endopeptidase_22_5_517.58278_7.79_1_aLP_5_3_331.41538_8.4
KGK
>sp|O24031|GPX4_SOLLC Probable phospholipid hydroperoxide glutathione peroxidase OS=Solanum lycopersicum OX=4081 GN=GPXle-1 PE=2 SV=1_3_Asp-N Endopeptidase_24_2_232.23648_3.48_0_aLP_0_2_232.23648_3.48
DV
>sp|O24031|GPX4_SOLLC Probable phospholipid hydroperoxide glutathione peroxidase OS=Solanum lycopersicum OX=4081 GN=GPXle-1 PE=2 SV=1_4_Asp-N Endopeptidase_51_27_2914.36658_7.73_0_aLP_3_3_333.34148_3.48
DLS
>sp|O24031|GPX4_SOLLC Probable phospholipid hydroperoxide glutathione peroxidase OS=Solanum lycopersicum OX=4081 GN=GPXle-1 PE=2 SV=1_4_Asp-N Endopeptidase_51_27_2914.36658_7.73_1_aLP_9_6_706.88338_8.32
IYKGKV
>sp|O24031|GPX4_SOLLC Probable phospholipid hydroperoxide glutathione peroxidase OS=Solanum lycopersicum OX=4081 GN=GPXle-1 PE=2 SV=1_4_Asp-N Endopeptidase_51_27_2914.36658_7.73_2_aLP_13_4_456.62608_5.46
LIIV
>sp|O24031|GPX4_SOLLC Probable phospholipid hydroperoxide glutathione peroxidase OS=Solanum lycopersicum OX=4081 GN=GPXle-1 PE=2 SV=1_4_Asp-N Endopeptidase_51_27_2914.36658_7.73_3_aLP_15_2_231.25168_5.46
NV
>sp|O24031|GPX4_SOLLC Probable phospholipid hydroperoxide glutathione peroxidase OS=Solanum lycopersicum OX=4081 GN=GPXle-1 PE=2 SV=1_4_Asp-N Endopeptidase_51_27_2914.36658_7.73_4_aLP_16_1_89.09408_5.46
A
>sp|O24031|GPX4_SOLLC Probable phospholipid hydroperoxide glutathione peroxidase OS=Solanum lycopersicum OX=4081 GN=GPXle-1 PE=2 SV=1_4_Asp-N Endopeptidase_51_27_2914.36658_7.73_5_aLP_17_1_105.09348_5.46
S
>sp|O24031|GPX4_SOLLC Probable phospholipid hydroperoxide glutathione peroxidase OS=Solanum lycopersicum OX=4081 GN=GPXle-1 PE=2 SV=1_4_Asp-N Endopeptidase_51_27_2914.36658_7.73_6_aLP_22_5_520.60118_5.46
QCGLT
>sp|O24031|GPX4_SOLLC Probable phospholipid hydroperoxide glutathione peroxidase OS=Solanum lycopersicum OX=4081 GN=GPXle-1 PE=2 SV=1_4_Asp-N Endopeptidase_51_27_2914.36658_7.73_7_aLP_24_2_219.19728_5.46
NS
>sp|O24031|GPX4_SOLLC Probable phospholipid hydroperoxide glutathione peroxidase OS=Solanum lycopersicum OX=4081 GN=GPXle-1 PE=2 SV=1_4_Asp-N Endopeptidase_51_27_2914.36658_7.73_8_aLP_27_3_396.40018_5.45
NYT
>sp|O24031|GPX4_SOLLC Probable phospholipid hydroperoxide glutathione peroxidase OS=Solanum lycopersicum OX=4081 GN=GPXle-1 PE=2 SV=1_5_Asp-N Endopeptidase_61_10_1318.55078_7.59_0_aLP_3_3_365.40158_3.48
DMT
>sp|O24031|GPX4_SOLLC Probable phospholipid hydroperoxide glutathione peroxidase OS=Solanum lycopersicum OX=4081 GN=GPXle-1 PE=2 SV=1_5_Asp-N Endopeptidase_61_10_1318.55078_7.59_1_aLP_10_7_971.16448_8.05
ELYKKYK
>sp|O24031|GPX4_SOLLC Probable phospholipid hydroperoxide glutathione peroxidase OS=Solanum lycopersicum OX=4081 GN=GPXle-1 PE=2 SV=1_6_Asp-N Endopeptidase_84_23_2476.69948_3.27_0_aLP_8_8_857.95898_3.38
DQGLEILA
>sp|O24031|GPX4_SOLLC Probable phospholipid hydroperoxide glutathione peroxidase OS=Solanum lycopersicum OX=4081 GN=GPXle-1 PE=2 SV=1_6_Asp-N Endopeptidase_84_23_2476.69948_3.27_1_aLP_23_15_1636.75578_3.56
FPCNQFGGQEPGNIE
>sp|O24031|GPX4_SOLLC Probable phospholipid hydroperoxide glutathione peroxidase OS=Solanum lycopersicum OX=4081 GN=GPXle-1 PE=2 SV=1_7_Asp-N Endopeptidase_101_17_2089.45498_6.17_0_aLP_6_6_732.84988_3.48
DIQQMV
>sp|O24031|GPX4_SOLLC Probable phospholipid hydroperoxide glutathione peroxidase OS=Solanum lycopersicum OX=4081 GN=GPXle-1 PE=2 SV=1_7_Asp-N Endopeptidase_101_17_2089.45498_6.17_1_aLP_8_2_222.25918_5.46
CT
>sp|O24031|GPX4_SOLLC Probable phospholipid hydroperoxide glutathione peroxidase OS=Solanum lycopersicum OX=4081 GN=GPXle-1 PE=2 SV=1_7_Asp-N Endopeptidase_101_17_2089.45498_6.17_2_aLP_12_4_520.63228_9.93
RFKA
>sp|O24031|GPX4_SOLLC Probable phospholipid hydroperoxide glutathione peroxidase OS=Solanum lycopersicum OX=4081 GN=GPXle-1 PE=2 SV=1_7_Asp-N Endopeptidase_101_17_2089.45498_6.17_3_aLP_17_5_667.75948_3.74
EYPIF
>sp|O24031|GPX4_SOLLC Probable phospholipid hydroperoxide glutathione peroxidase OS=Solanum lycopersicum OX=4081 GN=GPXle-1 PE=2 SV=1_8_Asp-N Endopeptidase_104_3_360.41058_5.87_0_aLP_0_3_360.41058_5.87
DKV
>sp|O24031|GPX4_SOLLC Probable phospholipid hydroperoxide glutathione peroxidase OS=Solanum lycopersicum OX=4081 GN=GPXle-1 PE=2 SV=1_9_Asp-N Endopeptidase_108_4_403.39218_3.48_0_aLP_2_2_232.23648_3.48
DV
>sp|O24031|GPX4_SOLLC Probable phospholipid hydroperoxide glutathione peroxidase OS=Solanum lycopersicum OX=4081 GN=GPXle-1 PE=2 SV=1_9_Asp-N Endopeptidase_108_4_403.39218_3.48_1_aLP_4_2_189.17098_5.46
NG
>sp|O24031|GPX4_SOLLC Probable phospholipid hydroperoxide glutathione peroxidase OS=Solanum lycopersicum OX=4081 GN=GPXle-1 PE=2 SV=1_10_Asp-N Endopeptidase_127_19_2075.35438_8.32_0_aLP_3_3_318.28648_3.48
DNA
>sp|O24031|GPX4_SOLLC Probable phospholipid hydroperoxide glutathione peroxidase OS=Solanum lycopersicum OX=4081 GN=GPXle-1 PE=2 SV=1_10_Asp-N Endopeptidase_127_19_2075.35438_8.32_1_aLP_4_1_89.09408_5.46
A
>sp|O24031|GPX4_SOLLC Probable phospholipid hydroperoxide glutathione peroxidase OS=Solanum lycopersicum OX=4081 GN=GPXle-1 PE=2 SV=1_10_Asp-N Endopeptidase_127_19_2075.35438_8.32_2_aLP_12_8_1023.24318_8.8
PLYRFLKS
>sp|O24031|GPX4_SOLLC Probable phospholipid hydroperoxide glutathione peroxidase OS=Solanum lycopersicum OX=4081 GN=GPXle-1 PE=2 SV=1_10_Asp-N Endopeptidase_127_19_2075.35438_8.32_3_aLP_13_1_105.09348_5.46
S
>sp|O24031|GPX4_SOLLC Probable phospholipid hydroperoxide glutathione peroxidase OS=Solanum lycopersicum OX=4081 GN=GPXle-1 PE=2 SV=1_10_Asp-N Endopeptidase_127_19_2075.35438_8.32_4_aLP_19_6_611.69828_8.06
KGGFFG
>sp|O24031|GPX4_SOLLC Probable phospholipid hydroperoxide glutathione peroxidase OS=Solanum lycopersicum OX=4081 GN=GPXle-1 PE=2 SV=1_11_Asp-N Endopeptidase_139_12_1467.73058_7.79_0_aLP_8_8_966.06108_5.87
DGIKWNFS
>sp|O24031|GPX4_SOLLC Probable phospholipid hydroperoxide glutathione peroxidase OS=Solanum lycopersicum OX=4081 GN=GPXle-1 PE=2 SV=1_11_Asp-N Endopeptidase_139_12_1467.73058_7.79_1_aLP_12_4_519.68478_8.06
KFLI
>sp|O24031|GPX4_SOLLC Probable phospholipid hydroperoxide glutathione peroxidase OS=Solanum lycopersicum OX=4081 GN=GPXle-1 PE=2 SV=1_12_Asp-N Endopeptidase_146_7_782.85168_5.53_0_aLP_6_6_683.71908_5.53
DKEGHV
>sp|O24031|GPX4_SOLLC Probable phospholipid hydroperoxide glutathione peroxidase OS=Solanum lycopersicum OX=4081 GN=GPXle-1 PE=2 SV=1_12_Asp-N Endopeptidase_146_7_782.85168_5.53_1_aLP_7_1_117.14788_5.46
V
>sp|O24031|GPX4_SOLLC Probable phospholipid hydroperoxide glutathione peroxidase OS=Solanum lycopersicum OX=4081 GN=GPXle-1 PE=2 SV=1_13_Asp-N Endopeptidase_160_14_1569.70658_6.17_0_aLP_4_4_539.54558_5.97
DRYS
>sp|O24031|GPX4_SOLLC Probable phospholipid hydroperoxide glutathione peroxidase OS=Solanum lycopersicum OX=4081 GN=GPXle-1 PE=2 SV=1_13_Asp-N Endopeptidase_160_14_1569.70658_6.17_1_aLP_6_2_216.23708_5.46
PT
>sp|O24031|GPX4_SOLLC Probable phospholipid hydroperoxide glutathione peroxidase OS=Solanum lycopersicum OX=4081 GN=GPXle-1 PE=2 SV=1_13_Asp-N Endopeptidase_160_14_1569.70658_6.17_2_aLP_7_1_119.12038_5.46
T
>sp|O24031|GPX4_SOLLC Probable phospholipid hydroperoxide glutathione peroxidase OS=Solanum lycopersicum OX=4081 GN=GPXle-1 PE=2 SV=1_13_Asp-N Endopeptidase_160_14_1569.70658_6.17_3_aLP_8_1_105.09348_5.46
S
>sp|O24031|GPX4_SOLLC Probable phospholipid hydroperoxide glutathione peroxidase OS=Solanum lycopersicum OX=4081 GN=GPXle-1 PE=2 SV=1_13_Asp-N Endopeptidase_160_14_1569.70658_6.17_4_aLP_10_2_186.21078_5.46
PA
>sp|O24031|GPX4_SOLLC Probable phospholipid hydroperoxide glutathione peroxidase OS=Solanum lycopersicum OX=4081 GN=GPXle-1 PE=2 SV=1_13_Asp-N Endopeptidase_160_14_1569.70658_6.17_5_aLP_11_1_105.09348_5.46
S
>sp|O24031|GPX4_SOLLC Probable phospholipid hydroperoxide glutathione peroxidase OS=Solanum lycopersicum OX=4081 GN=GPXle-1 PE=2 SV=1_13_Asp-N Endopeptidase_160_14_1569.70658_6.17_6_aLP_14_3_406.49748_6.13
MEK
>sp|O24031|GPX4_SOLLC Probable phospholipid hydroperoxide glutathione peroxidase OS=Solanum lycopersicum OX=4081 GN=GPXle-1 PE=2 SV=1_14_Asp-N Endopeptidase_169_9_956.19358_7.79_0_aLP_8_8_885.11478_7.79
DIKKLLGV
>sp|O24031|GPX4_SOLLC Probable phospholipid hydroperoxide glutathione peroxidase OS=Solanum lycopersicum OX=4081 GN=GPXle-1 PE=2 SV=1_14_Asp-N Endopeptidase_169_9_956.19358_7.79_1_aLP_9_1_89.09408_5.46
A
>sp|P54767|DCE_SOLLC Glutamate decarboxylase OS=Solanum lycopersicum OX=4081 PE=2 SV=1_0_Asp-N Endopeptidase_9_9_1021.24028_9.71_0_aLP_2_2_248.34048_5.46
MV
>sp|P54767|DCE_SOLLC Glutamate decarboxylase OS=Solanum lycopersicum OX=4081 PE=2 SV=1_0_Asp-N Endopeptidase_9_9_1021.24028_9.71_1_aLP_4_2_232.27978_5.46
LT
>sp|P54767|DCE_SOLLC Glutamate decarboxylase OS=Solanum lycopersicum OX=4081 PE=2 SV=1_0_Asp-N Endopeptidase_9_9_1021.24028_9.71_2_aLP_5_1_119.12038_5.46
T
>sp|P54767|DCE_SOLLC Glutamate decarboxylase OS=Solanum lycopersicum OX=4081 PE=2 SV=1_0_Asp-N Endopeptidase_9_9_1021.24028_9.71_3_aLP_6_1_119.12038_5.46
T
>sp|P54767|DCE_SOLLC Glutamate decarboxylase OS=Solanum lycopersicum OX=4081 PE=2 SV=1_0_Asp-N Endopeptidase_9_9_1021.24028_9.71_4_aLP_7_1_105.09348_5.46
S
>sp|P54767|DCE_SOLLC Glutamate decarboxylase OS=Solanum lycopersicum OX=4081 PE=2 SV=1_0_Asp-N Endopeptidase_9_9_1021.24028_9.71_5_aLP_9_2_287.36218_9.71
IR
>sp|P54767|DCE_SOLLC Glutamate decarboxylase OS=Solanum lycopersicum OX=4081 PE=2 SV=1_1_Asp-N Endopeptidase_48_39_4529.22388_7.44_0_aLP_2_2_220.18208_3.48
DS
>sp|P54767|DCE_SOLLC Glutamate decarboxylase OS=Solanum lycopersicum OX=4081 PE=2 SV=1_1_Asp-N Endopeptidase_48_39_4529.22388_7.44_1_aLP_5_3_363.32448_3.56
EES
>sp|P54767|DCE_SOLLC Glutamate decarboxylase OS=Solanum lycopersicum OX=4081 PE=2 SV=1_1_Asp-N Endopeptidase_48_39_4529.22388_7.44_2_aLP_9_4_472.55968_7.18
LHCT
>sp|P54767|DCE_SOLLC Glutamate decarboxylase OS=Solanum lycopersicum OX=4081 PE=2 SV=1_1_Asp-N Endopeptidase_48_39_4529.22388_7.44_3_aLP_11_2_236.27068_5.46
FA
>sp|P54767|DCE_SOLLC Glutamate decarboxylase OS=Solanum lycopersicum OX=4081 PE=2 SV=1_1_Asp-N Endopeptidase_48_39_4529.22388_7.44_4_aLP_12_1_105.09348_5.46
S
>sp|P54767|DCE_SOLLC Glutamate decarboxylase OS=Solanum lycopersicum OX=4081 PE=2 SV=1_1_Asp-N Endopeptidase_48_39_4529.22388_7.44_5_aLP_15_3_436.51138_8.55
RYV
>sp|P54767|DCE_SOLLC Glutamate decarboxylase OS=Solanum lycopersicum OX=4081 PE=2 SV=1_1_Asp-N Endopeptidase_48_39_4529.22388_7.44_6_aLP_28_13_1557.91478_8.31
QEPLPKFKMPKKS
>sp|P54767|DCE_SOLLC Glutamate decarboxylase OS=Solanum lycopersicum OX=4081 PE=2 SV=1_1_Asp-N Endopeptidase_48_39_4529.22388_7.44_7_aLP_33_5_574.69298_6.13
MPKEA
>sp|P54767|DCE_SOLLC Glutamate decarboxylase OS=Solanum lycopersicum OX=4081 PE=2 SV=1_1_Asp-N Endopeptidase_48_39_4529.22388_7.44_8_aLP_34_1_89.09408_5.46
A
>sp|P54767|DCE_SOLLC Glutamate decarboxylase OS=Solanum lycopersicum OX=4081 PE=2 SV=1_1_Asp-N Endopeptidase_48_39_4529.22388_7.44_9_aLP_38_4_521.61398_5.45
YQIV
>sp|P54767|DCE_SOLLC Glutamate decarboxylase OS=Solanum lycopersicum OX=4081 PE=2 SV=1_1_Asp-N Endopeptidase_48_39_4529.22388_7.44_10_aLP_39_1_132.11908_5.46
N
>sp|P54767|DCE_SOLLC Glutamate decarboxylase OS=Solanum lycopersicum OX=4081 PE=2 SV=1_2_Asp-N Endopeptidase_53_5_619.73078_3.38_0_aLP_0_5_619.73078_3.38
DELML
>sp|P54767|DCE_SOLLC Glutamate decarboxylase OS=Solanum lycopersicum OX=4081 PE=2 SV=1_3_Asp-N Endopeptidase_73_20_2266.52818_4.05_0_aLP_9_9_969.06518_5.98
DGNPRLNLA
>sp|P54767|DCE_SOLLC Glutamate decarboxylase OS=Solanum lycopersicum OX=4081 PE=2 SV=1_3_Asp-N Endopeptidase_73_20_2266.52818_4.05_1_aLP_10_1_105.09348_5.46
S
>sp|P54767|DCE_SOLLC Glutamate decarboxylase OS=Solanum lycopersicum OX=4081 PE=2 SV=1_3_Asp-N Endopeptidase_73_20_2266.52818_4.05_2_aLP_12_2_264.32448_5.46
FV
>sp|P54767|DCE_SOLLC Glutamate decarboxylase OS=Solanum lycopersicum OX=4081 PE=2 SV=1_3_Asp-N Endopeptidase_73_20_2266.52818_4.05_3_aLP_13_1_105.09348_5.46
S
>sp|P54767|DCE_SOLLC Glutamate decarboxylase OS=Solanum lycopersicum OX=4081 PE=2 SV=1_3_Asp-N Endopeptidase_73_20_2266.52818_4.05_4_aLP_14_1_119.12038_5.46
T
>sp|P54767|DCE_SOLLC Glutamate decarboxylase OS=Solanum lycopersicum OX=4081 PE=2 SV=1_3_Asp-N Endopeptidase_73_20_2266.52818_4.05_5_aLP_20_6_793.90758_3.56
WMEPEC
>sp|P54767|DCE_SOLLC Glutamate decarboxylase OS=Solanum lycopersicum OX=4081 PE=2 SV=1_4_Asp-N Endopeptidase_86_13_1524.79548_7.76_0_aLP_6_6_705.86758_5.87
DKLIMS
>sp|P54767|DCE_SOLLC Glutamate decarboxylase OS=Solanum lycopersicum OX=4081 PE=2 SV=1_4_Asp-N Endopeptidase_86_13_1524.79548_7.76_1_aLP_7_1_105.09348_5.46
S
>sp|P54767|DCE_SOLLC Glutamate decarboxylase OS=Solanum lycopersicum OX=4081 PE=2 SV=1_4_Asp-N Endopeptidase_86_13_1524.79548_7.76_2_aLP_13_6_749.86498_8.0
INKNYV
>sp|P54767|DCE_SOLLC Glutamate decarboxylase OS=Solanum lycopersicum OX=4081 PE=2 SV=1_5_Asp-N Endopeptidase_88_2_264.29648_3.48_0_aLP_0_2_264.29648_3.48
DM
>sp|P54767|DCE_SOLLC Glutamate decarboxylase OS=Solanum lycopersicum OX=4081 PE=2 SV=1_6_Asp-N Endopeptidase_114_26_2955.35598_5.5_0_aLP_5_5_621.64468_3.38
DEYPV
>sp|P54767|DCE_SOLLC Glutamate decarboxylase OS=Solanum lycopersicum OX=4081 PE=2 SV=1_6_Asp-N Endopeptidase_114_26_2955.35598_5.5_1_aLP_6_1_119.12038_5.46
T
>sp|P54767|DCE_SOLLC Glutamate decarboxylase OS=Solanum lycopersicum OX=4081 PE=2 SV=1_6_Asp-N Endopeptidase_114_26_2955.35598_5.5_2_aLP_7_1_119.12038_5.46
T
>sp|P54767|DCE_SOLLC Glutamate decarboxylase OS=Solanum lycopersicum OX=4081 PE=2 SV=1_6_Asp-N Endopeptidase_114_26_2955.35598_5.5_3_aLP_14_7_860.98358_6.23
ELQNRCV
>sp|P54767|DCE_SOLLC Glutamate decarboxylase OS=Solanum lycopersicum OX=4081 PE=2 SV=1_6_Asp-N Endopeptidase_114_26_2955.35598_5.5_4_aLP_18_4_447.54988_5.46
NMLA
>sp|P54767|DCE_SOLLC Glutamate decarboxylase OS=Solanum lycopersicum OX=4081 PE=2 SV=1_6_Asp-N Endopeptidase_114_26_2955.35598_5.5_5_aLP_23_5_623.71228_7.38
HLFHA
>sp|P54767|DCE_SOLLC Glutamate decarboxylase OS=Solanum lycopersicum OX=4081 PE=2 SV=1_6_Asp-N Endopeptidase_114_26_2955.35598_5.5_6_aLP_25_2_214.26458_5.46
PV
>sp|P54767|DCE_SOLLC Glutamate decarboxylase OS=Solanum lycopersicum OX=4081 PE=2 SV=1_6_Asp-N Endopeptidase_114_26_2955.35598_5.5_7_aLP_26_1_75.06718_5.46
G
>sp|P54767|DCE_SOLLC Glutamate decarboxylase OS=Solanum lycopersicum OX=4081 PE=2 SV=1_7_Asp-N Endopeptidase_115_1_133.10388_3.48_0_aLP_0_1_133.10388_3.48
D
>sp|P54767|DCE_SOLLC Glutamate decarboxylase OS=Solanum lycopersicum OX=4081 PE=2 SV=1_8_Asp-N Endopeptidase_153_38_4051.67658_8.13_0_aLP_3_3_363.32448_3.38
DET
>sp|P54767|DCE_SOLLC Glutamate decarboxylase OS=Solanum lycopersicum OX=4081 PE=2 SV=1_8_Asp-N Endopeptidase_153_38_4051.67658_8.13_1_aLP_4_1_89.09408_5.46
A
>sp|P54767|DCE_SOLLC Glutamate decarboxylase OS=Solanum lycopersicum OX=4081 PE=2 SV=1_8_Asp-N Endopeptidase_153_38_4051.67658_8.13_2_aLP_5_1_117.14788_5.46
V
>sp|P54767|DCE_SOLLC Glutamate decarboxylase OS=Solanum lycopersicum OX=4081 PE=2 SV=1_8_Asp-N Endopeptidase_153_38_4051.67658_8.13_3_aLP_7_2_174.19978_5.46
GV
>sp|P54767|DCE_SOLLC Glutamate decarboxylase OS=Solanum lycopersicum OX=4081 PE=2 SV=1_8_Asp-N Endopeptidase_153_38_4051.67658_8.13_4_aLP_9_2_176.17228_5.46
GT
>sp|P54767|DCE_SOLLC Glutamate decarboxylase OS=Solanum lycopersicum OX=4081 PE=2 SV=1_8_Asp-N Endopeptidase_153_38_4051.67658_8.13_5_aLP_10_1_117.14788_5.46
V
>sp|P54767|DCE_SOLLC Glutamate decarboxylase OS=Solanum lycopersicum OX=4081 PE=2 SV=1_8_Asp-N Endopeptidase_153_38_4051.67658_8.13_6_aLP_12_2_162.14538_5.46
GS
>sp|P54767|DCE_SOLLC Glutamate decarboxylase OS=Solanum lycopersicum OX=4081 PE=2 SV=1_8_Asp-N Endopeptidase_153_38_4051.67658_8.13_7_aLP_13_1_105.09348_5.46
S
>sp|P54767|DCE_SOLLC Glutamate decarboxylase OS=Solanum lycopersicum OX=4081 PE=2 SV=1_8_Asp-N Endopeptidase_153_38_4051.67658_8.13_8_aLP_15_2_218.20958_3.74
EA
>sp|P54767|DCE_SOLLC Glutamate decarboxylase OS=Solanum lycopersicum OX=4081 PE=2 SV=1_8_Asp-N Endopeptidase_153_38_4051.67658_8.13_9_aLP_19_4_446.60548_5.46
IMLA
>sp|P54767|DCE_SOLLC Glutamate decarboxylase OS=Solanum lycopersicum OX=4081 PE=2 SV=1_8_Asp-N Endopeptidase_153_38_4051.67658_8.13_10_aLP_22_3_259.30538_5.46
GLA
>sp|P54767|DCE_SOLLC Glutamate decarboxylase OS=Solanum lycopersicum OX=4081 PE=2 SV=1_8_Asp-N Endopeptidase_153_38_4051.67658_8.13_11_aLP_29_7_979.14968_10.04
FKRKWQS
>sp|P54767|DCE_SOLLC Glutamate decarboxylase OS=Solanum lycopersicum OX=4081 PE=2 SV=1_8_Asp-N Endopeptidase_153_38_4051.67658_8.13_12_aLP_33_4_501.62978_10.04
KRKA
>sp|P54767|DCE_SOLLC Glutamate decarboxylase OS=Solanum lycopersicum OX=4081 PE=2 SV=1_8_Asp-N Endopeptidase_153_38_4051.67658_8.13_13_aLP_38_5_576.65008_6.13
EGKPF
>sp|P54767|DCE_SOLLC Glutamate decarboxylase OS=Solanum lycopersicum OX=4081 PE=2 SV=1_9_Asp-N Endopeptidase_191_38_4525.26048_6.28_0_aLP_6_6_684.79048_5.87
DKPNIV
>sp|P54767|DCE_SOLLC Glutamate decarboxylase OS=Solanum lycopersicum OX=4081 PE=2 SV=1_9_Asp-N Endopeptidase_191_38_4525.26048_6.28_1_aLP_7_1_119.12038_5.46
T
>sp|P54767|DCE_SOLLC Glutamate decarboxylase OS=Solanum lycopersicum OX=4081 PE=2 SV=1_9_Asp-N Endopeptidase_191_38_4525.26048_6.28_2_aLP_9_2_146.14598_5.46
GA
>sp|P54767|DCE_SOLLC Glutamate decarboxylase OS=Solanum lycopersicum OX=4081 PE=2 SV=1_9_Asp-N Endopeptidase_191_38_4525.26048_6.28_3_aLP_11_2_231.25168_5.46
NV
>sp|P54767|DCE_SOLLC Glutamate decarboxylase OS=Solanum lycopersicum OX=4081 PE=2 SV=1_9_Asp-N Endopeptidase_191_38_4525.26048_6.28_4_aLP_13_2_245.27858_5.46
QV
>sp|P54767|DCE_SOLLC Glutamate decarboxylase OS=Solanum lycopersicum OX=4081 PE=2 SV=1_9_Asp-N Endopeptidase_191_38_4525.26048_6.28_5_aLP_19_6_782.91228_6.12
CWEKFA
>sp|P54767|DCE_SOLLC Glutamate decarboxylase OS=Solanum lycopersicum OX=4081 PE=2 SV=1_9_Asp-N Endopeptidase_191_38_4525.26048_6.28_6_aLP_24_5_712.80348_6.21
RYFEV
>sp|P54767|DCE_SOLLC Glutamate decarboxylase OS=Solanum lycopersicum OX=4081 PE=2 SV=1_9_Asp-N Endopeptidase_191_38_4525.26048_6.28_7_aLP_29_5_616.71238_4.53
ELKEV
>sp|P54767|DCE_SOLLC Glutamate decarboxylase OS=Solanum lycopersicum OX=4081 PE=2 SV=1_9_Asp-N Endopeptidase_191_38_4525.26048_6.28_8_aLP_37_8_999.17488_7.73
KLKEGYYV
>sp|P54767|DCE_SOLLC Glutamate decarboxylase OS=Solanum lycopersicum OX=4081 PE=2 SV=1_9_Asp-N Endopeptidase_191_38_4525.26048_6.28_9_aLP_38_1_149.20788_5.46
M
>sp|P54767|DCE_SOLLC Glutamate decarboxylase OS=Solanum lycopersicum OX=4081 PE=2 SV=1_10_Asp-N Endopeptidase_200_9_941.09238_4.29_0_aLP_3_3_301.29938_3.48
DPA
>sp|P54767|DCE_SOLLC Glutamate decarboxylase OS=Solanum lycopersicum OX=4081 PE=2 SV=1_10_Asp-N Endopeptidase_200_9_941.09238_4.29_1_aLP_5_2_217.26818_8.06
KA
>sp|P54767|DCE_SOLLC Glutamate decarboxylase OS=Solanum lycopersicum OX=4081 PE=2 SV=1_10_Asp-N Endopeptidase_200_9_941.09238_4.29_2_aLP_6_1_117.14788_5.46
V
>sp|P54767|DCE_SOLLC Glutamate decarboxylase OS=Solanum lycopersicum OX=4081 PE=2 SV=1_10_Asp-N Endopeptidase_200_9_941.09238_4.29_3_aLP_9_3_359.42278_3.74
EIV
>sp|P54767|DCE_SOLLC Glutamate decarboxylase OS=Solanum lycopersicum OX=4081 PE=2 SV=1_11_Asp-N Endopeptidase_220_20_2083.29468_3.27_0_aLP_4_4_477.42828_3.38
DENT
>sp|P54767|DCE_SOLLC Glutamate decarboxylase OS=Solanum lycopersicum OX=4081 PE=2 SV=1_11_Asp-N Endopeptidase_220_20_2083.29468_3.27_1_aLP_7_3_333.44608_5.46
ICV
>sp|P54767|DCE_SOLLC Glutamate decarboxylase OS=Solanum lycopersicum OX=4081 PE=2 SV=1_11_Asp-N Endopeptidase_220_20_2083.29468_3.27_2_aLP_8_1_89.09408_5.46
A
>sp|P54767|DCE_SOLLC Glutamate decarboxylase OS=Solanum lycopersicum OX=4081 PE=2 SV=1_11_Asp-N Endopeptidase_220_20_2083.29468_3.27_3_aLP_9_1_89.09408_5.46
A
>sp|P54767|DCE_SOLLC Glutamate decarboxylase OS=Solanum lycopersicum OX=4081 PE=2 SV=1_11_Asp-N Endopeptidase_220_20_2083.29468_3.27_4_aLP_13_4_388.46418_5.46
ILGS
>sp|P54767|DCE_SOLLC Glutamate decarboxylase OS=Solanum lycopersicum OX=4081 PE=2 SV=1_11_Asp-N Endopeptidase_220_20_2083.29468_3.27_5_aLP_14_1_119.12038_5.46
T
>sp|P54767|DCE_SOLLC Glutamate decarboxylase OS=Solanum lycopersicum OX=4081 PE=2 SV=1_11_Asp-N Endopeptidase_220_20_2083.29468_3.27_6_aLP_16_2_232.27978_5.46
LT
>sp|P54767|DCE_SOLLC Glutamate decarboxylase OS=Solanum lycopersicum OX=4081 PE=2 SV=1_11_Asp-N Endopeptidase_220_20_2083.29468_3.27_7_aLP_20_4_480.47478_3.56
GEFE
>sp|P54767|DCE_SOLLC Glutamate decarboxylase OS=Solanum lycopersicum OX=4081 PE=2 SV=1_12_Asp-N Endopeptidase_244_24_2806.25478_6.88_0_aLP_2_2_232.23648_3.48
DV
>sp|P54767|DCE_SOLLC Glutamate decarboxylase OS=Solanum lycopersicum OX=4081 PE=2 SV=1_12_Asp-N Endopeptidase_244_24_2806.25478_6.88_1_aLP_10_8_943.15138_6.13
KLLNELLT
>sp|P54767|DCE_SOLLC Glutamate decarboxylase OS=Solanum lycopersicum OX=4081 PE=2 SV=1_12_Asp-N Endopeptidase_244_24_2806.25478_6.88_2_aLP_16_6_746.86198_8.11
KKNKET
>sp|P54767|DCE_SOLLC Glutamate decarboxylase OS=Solanum lycopersicum OX=4081 PE=2 SV=1_12_Asp-N Endopeptidase_244_24_2806.25478_6.88_3_aLP_20_4_491.50098_3.74
GWET
>sp|P54767|DCE_SOLLC Glutamate decarboxylase OS=Solanum lycopersicum OX=4081 PE=2 SV=1_12_Asp-N Endopeptidase_244_24_2806.25478_6.88_4_aLP_24_4_464.56508_7.2
PIHV
>sp|P54767|DCE_SOLLC Glutamate decarboxylase OS=Solanum lycopersicum OX=4081 PE=2 SV=1_13_Asp-N Endopeptidase_258_14_1448.64088_3.48_0_aLP_2_2_204.18268_3.48
DA
>sp|P54767|DCE_SOLLC Glutamate decarboxylase OS=Solanum lycopersicum OX=4081 PE=2 SV=1_13_Asp-N Endopeptidase_258_14_1448.64088_3.48_1_aLP_3_1_89.09408_5.46
A
>sp|P54767|DCE_SOLLC Glutamate decarboxylase OS=Solanum lycopersicum OX=4081 PE=2 SV=1_13_Asp-N Endopeptidase_258_14_1448.64088_3.48_2_aLP_4_1_105.09348_5.46
S
>sp|P54767|DCE_SOLLC Glutamate decarboxylase OS=Solanum lycopersicum OX=4081 PE=2 SV=1_13_Asp-N Endopeptidase_258_14_1448.64088_3.48_3_aLP_9_5_463.53388_5.46
GGFIA
>sp|P54767|DCE_SOLLC Glutamate decarboxylase OS=Solanum lycopersicum OX=4081 PE=2 SV=1_13_Asp-N Endopeptidase_258_14_1448.64088_3.48_4_aLP_14_5_658.79788_5.46
PFLWP
>sp|P54767|DCE_SOLLC Glutamate decarboxylase OS=Solanum lycopersicum OX=4081 PE=2 SV=1_14_Asp-N Endopeptidase_262_4_561.59198_3.38_0_aLP_0_4_561.59198_3.38
DLEW
>sp|P54767|DCE_SOLLC Glutamate decarboxylase OS=Solanum lycopersicum OX=4081 PE=2 SV=1_15_Asp-N Endopeptidase_295_33_3775.41428_8.43_0_aLP_7_7_859.03608_5.98
DFRLPLV
>sp|P54767|DCE_SOLLC Glutamate decarboxylase OS=Solanum lycopersicum OX=4081 PE=2 SV=1_15_Asp-N Endopeptidase_295_33_3775.41428_8.43_1_aLP_9_2_233.26758_8.06
KS
>sp|P54767|DCE_SOLLC Glutamate decarboxylase OS=Solanum lycopersicum OX=4081 PE=2 SV=1_15_Asp-N Endopeptidase_295_33_3775.41428_8.43_2_aLP_12_3_344.41108_5.46
INV
>sp|P54767|DCE_SOLLC Glutamate decarboxylase OS=Solanum lycopersicum OX=4081 PE=2 SV=1_15_Asp-N Endopeptidase_295_33_3775.41428_8.43_3_aLP_13_1_105.09348_5.46
S
>sp|P54767|DCE_SOLLC Glutamate decarboxylase OS=Solanum lycopersicum OX=4081 PE=2 SV=1_15_Asp-N Endopeptidase_295_33_3775.41428_8.43_4_aLP_20_7_772.90228_8.02
GHKYGLV
>sp|P54767|DCE_SOLLC Glutamate decarboxylase OS=Solanum lycopersicum OX=4081 PE=2 SV=1_15_Asp-N Endopeptidase_295_33_3775.41428_8.43_5_aLP_22_2_252.27008_5.45
YA
>sp|P54767|DCE_SOLLC Glutamate decarboxylase OS=Solanum lycopersicum OX=4081 PE=2 SV=1_15_Asp-N Endopeptidase_295_33_3775.41428_8.43_6_aLP_24_2_174.19978_5.46
GV
>sp|P54767|DCE_SOLLC Glutamate decarboxylase OS=Solanum lycopersicum OX=4081 PE=2 SV=1_15_Asp-N Endopeptidase_295_33_3775.41428_8.43_7_aLP_27_3_360.41298_5.46
GWV
>sp|P54767|DCE_SOLLC Glutamate decarboxylase OS=Solanum lycopersicum OX=4081 PE=2 SV=1_15_Asp-N Endopeptidase_295_33_3775.41428_8.43_8_aLP_31_4_560.65358_9.71
IWRS
>sp|P54767|DCE_SOLLC Glutamate decarboxylase OS=Solanum lycopersicum OX=4081 PE=2 SV=1_15_Asp-N Endopeptidase_295_33_3775.41428_8.43_9_aLP_33_2_275.30488_6.13
KE
>sp|P54767|DCE_SOLLC Glutamate decarboxylase OS=Solanum lycopersicum OX=4081 PE=2 SV=1_16_Asp-N Endopeptidase_298_3_343.37998_3.48_0_aLP_0_3_343.37998_3.48
DLP
>sp|P54767|DCE_SOLLC Glutamate decarboxylase OS=Solanum lycopersicum OX=4081 PE=2 SV=1_17_Asp-N Endopeptidase_310_12_1406.55778_4.27_0_aLP_4_4_474.51138_3.38
DELV
>sp|P54767|DCE_SOLLC Glutamate decarboxylase OS=Solanum lycopersicum OX=4081 PE=2 SV=1_17_Asp-N Endopeptidase_310_12_1406.55778_4.27_1_aLP_12_8_950.06168_7.17
FHINYLGS
>sp|P54767|DCE_SOLLC Glutamate decarboxylase OS=Solanum lycopersicum OX=4081 PE=2 SV=1_18_Asp-N Endopeptidase_365_55_6327.34138_8.26_0_aLP_4_4_459.45638_3.48
DQPT
>sp|P54767|DCE_SOLLC Glutamate decarboxylase OS=Solanum lycopersicum OX=4081 PE=2 SV=1_18_Asp-N Endopeptidase_365_55_6327.34138_8.26_1_aLP_6_2_266.29698_5.46
FT
>sp|P54767|DCE_SOLLC Glutamate decarboxylase OS=Solanum lycopersicum OX=4081 PE=2 SV=1_18_Asp-N Endopeptidase_365_55_6327.34138_8.26_2_aLP_10_4_479.53328_5.46
LNFS
>sp|P54767|DCE_SOLLC Glutamate decarboxylase OS=Solanum lycopersicum OX=4081 PE=2 SV=1_18_Asp-N Endopeptidase_365_55_6327.34138_8.26_3_aLP_13_3_290.31948_8.06
KGS
>sp|P54767|DCE_SOLLC Glutamate decarboxylase OS=Solanum lycopersicum OX=4081 PE=2 SV=1_18_Asp-N Endopeptidase_365_55_6327.34138_8.26_4_aLP_18_5_606.71958_5.45
YQIIA
>sp|P54767|DCE_SOLLC Glutamate decarboxylase OS=Solanum lycopersicum OX=4081 PE=2 SV=1_18_Asp-N Endopeptidase_365_55_6327.34138_8.26_5_aLP_34_16_1991.27678_7.91
QYYQLIRLGFEGYKNV
>sp|P54767|DCE_SOLLC Glutamate decarboxylase OS=Solanum lycopersicum OX=4081 PE=2 SV=1_18_Asp-N Endopeptidase_365_55_6327.34138_8.26_6_aLP_40_6_694.86218_8.02
MKNCLS
>sp|P54767|DCE_SOLLC Glutamate decarboxylase OS=Solanum lycopersicum OX=4081 PE=2 SV=1_18_Asp-N Endopeptidase_365_55_6327.34138_8.26_7_aLP_42_2_203.19788_5.46
NA
>sp|P54767|DCE_SOLLC Glutamate decarboxylase OS=Solanum lycopersicum OX=4081 PE=2 SV=1_18_Asp-N Endopeptidase_365_55_6327.34138_8.26_8_aLP_44_2_245.32198_8.06
KV
>sp|P54767|DCE_SOLLC Glutamate decarboxylase OS=Solanum lycopersicum OX=4081 PE=2 SV=1_18_Asp-N Endopeptidase_365_55_6327.34138_8.26_9_aLP_46_2_232.27978_5.46
LT
>sp|P54767|DCE_SOLLC Glutamate decarboxylase OS=Solanum lycopersicum OX=4081 PE=2 SV=1_18_Asp-N Endopeptidase_365_55_6327.34138_8.26_10_aLP_50_4_418.44718_3.74
EGIT
>sp|P54767|DCE_SOLLC Glutamate decarboxylase OS=Solanum lycopersicum OX=4081 PE=2 SV=1_18_Asp-N Endopeptidase_365_55_6327.34138_8.26_11_aLP_55_5_637.79798_9.93
KMGRF
>sp|P54767|DCE_SOLLC Glutamate decarboxylase OS=Solanum lycopersicum OX=4081 PE=2 SV=1_19_Asp-N Endopeptidase_370_5_560.64818_5.87_0_aLP_3_3_345.39588_3.48
DIV
>sp|P54767|DCE_SOLLC Glutamate decarboxylase OS=Solanum lycopersicum OX=4081 PE=2 SV=1_19_Asp-N Endopeptidase_370_5_560.64818_5.87_1_aLP_4_1_105.09348_5.46
S
>sp|P54767|DCE_SOLLC Glutamate decarboxylase OS=Solanum lycopersicum OX=4081 PE=2 SV=1_19_Asp-N Endopeptidase_370_5_560.64818_5.87_2_aLP_5_1_146.18938_8.06
K
>sp|P54767|DCE_SOLLC Glutamate decarboxylase OS=Solanum lycopersicum OX=4081 PE=2 SV=1_20_Asp-N Endopeptidase_382_12_1258.48338_5.98_0_aLP_2_2_232.23648_3.48
DV
>sp|P54767|DCE_SOLLC Glutamate decarboxylase OS=Solanum lycopersicum OX=4081 PE=2 SV=1_20_Asp-N Endopeptidase_382_12_1258.48338_5.98_1_aLP_4_2_174.19978_5.46
GV
>sp|P54767|DCE_SOLLC Glutamate decarboxylase OS=Solanum lycopersicum OX=4081 PE=2 SV=1_20_Asp-N Endopeptidase_382_12_1258.48338_5.98_2_aLP_6_2_214.26458_5.46
PV
>sp|P54767|DCE_SOLLC Glutamate decarboxylase OS=Solanum lycopersicum OX=4081 PE=2 SV=1_20_Asp-N Endopeptidase_382_12_1258.48338_5.98_3_aLP_7_1_117.14788_5.46
V
>sp|P54767|DCE_SOLLC Glutamate decarboxylase OS=Solanum lycopersicum OX=4081 PE=2 SV=1_20_Asp-N Endopeptidase_382_12_1258.48338_5.98_4_aLP_8_1_89.09408_5.46
A
>sp|P54767|DCE_SOLLC Glutamate decarboxylase OS=Solanum lycopersicum OX=4081 PE=2 SV=1_20_Asp-N Endopeptidase_382_12_1258.48338_5.98_5_aLP_10_2_252.27008_5.46
FS
>sp|P54767|DCE_SOLLC Glutamate decarboxylase OS=Solanum lycopersicum OX=4081 PE=2 SV=1_20_Asp-N Endopeptidase_382_12_1258.48338_5.98_6_aLP_12_2_287.36218_9.71
LR
>sp|P54767|DCE_SOLLC Glutamate decarboxylase OS=Solanum lycopersicum OX=4081 PE=2 SV=1_21_Asp-N Endopeptidase_410_28_3313.77828_7.06_0_aLP_2_2_220.18208_3.48
DS
>sp|P54767|DCE_SOLLC Glutamate decarboxylase OS=Solanum lycopersicum OX=4081 PE=2 SV=1_21_Asp-N Endopeptidase_410_28_3313.77828_7.06_1_aLP_3_1_105.09348_5.46
S
>sp|P54767|DCE_SOLLC Glutamate decarboxylase OS=Solanum lycopersicum OX=4081 PE=2 SV=1_21_Asp-N Endopeptidase_410_28_3313.77828_7.06_2_aLP_6_3_410.47048_8.0
KYT
>sp|P54767|DCE_SOLLC Glutamate decarboxylase OS=Solanum lycopersicum OX=4081 PE=2 SV=1_21_Asp-N Endopeptidase_410_28_3313.77828_7.06_3_aLP_7_1_117.14788_5.46
V
>sp|P54767|DCE_SOLLC Glutamate decarboxylase OS=Solanum lycopersicum OX=4081 PE=2 SV=1_21_Asp-N Endopeptidase_410_28_3313.77828_7.06_4_aLP_10_3_393.43998_3.74
FEV
>sp|P54767|DCE_SOLLC Glutamate decarboxylase OS=Solanum lycopersicum OX=4081 PE=2 SV=1_21_Asp-N Endopeptidase_410_28_3313.77828_7.06_5_aLP_11_1_105.09348_5.46
S
>sp|P54767|DCE_SOLLC Glutamate decarboxylase OS=Solanum lycopersicum OX=4081 PE=2 SV=1_21_Asp-N Endopeptidase_410_28_3313.77828_7.06_6_aLP_21_10_1312.53998_9.58
EHLRRFGWIV
>sp|P54767|DCE_SOLLC Glutamate decarboxylase OS=Solanum lycopersicum OX=4081 PE=2 SV=1_21_Asp-N Endopeptidase_410_28_3313.77828_7.06_7_aLP_23_2_186.21078_5.46
PA
>sp|P54767|DCE_SOLLC Glutamate decarboxylase OS=Solanum lycopersicum OX=4081 PE=2 SV=1_21_Asp-N Endopeptidase_410_28_3313.77828_7.06_8_aLP_25_2_282.29638_5.45
YT
>sp|P54767|DCE_SOLLC Glutamate decarboxylase OS=Solanum lycopersicum OX=4081 PE=2 SV=1_21_Asp-N Endopeptidase_410_28_3313.77828_7.06_9_aLP_28_3_343.44128_5.46
MPP
>sp|P54767|DCE_SOLLC Glutamate decarboxylase OS=Solanum lycopersicum OX=4081 PE=2 SV=1_22_Asp-N Endopeptidase_424_14_1619.88458_5.67_0_aLP_2_2_204.18268_3.48
DA
>sp|P54767|DCE_SOLLC Glutamate decarboxylase OS=Solanum lycopersicum OX=4081 PE=2 SV=1_22_Asp-N Endopeptidase_424_14_1619.88458_5.67_1_aLP_6_4_468.51008_5.48
EHIA
>sp|P54767|DCE_SOLLC Glutamate decarboxylase OS=Solanum lycopersicum OX=4081 PE=2 SV=1_22_Asp-N Endopeptidase_424_14_1619.88458_5.67_2_aLP_7_1_117.14788_5.46
V
>sp|P54767|DCE_SOLLC Glutamate decarboxylase OS=Solanum lycopersicum OX=4081 PE=2 SV=1_22_Asp-N Endopeptidase_424_14_1619.88458_5.67_3_aLP_10_3_386.49478_9.71
LRV
>sp|P54767|DCE_SOLLC Glutamate decarboxylase OS=Solanum lycopersicum OX=4081 PE=2 SV=1_22_Asp-N Endopeptidase_424_14_1619.88458_5.67_4_aLP_11_1_117.14788_5.46
V
>sp|P54767|DCE_SOLLC Glutamate decarboxylase OS=Solanum lycopersicum OX=4081 PE=2 SV=1_22_Asp-N Endopeptidase_424_14_1619.88458_5.67_5_aLP_14_3_416.47768_6.23
IRE
>sp|P54767|DCE_SOLLC Glutamate decarboxylase OS=Solanum lycopersicum OX=4081 PE=2 SV=1_23_Asp-N Endopeptidase_436_12_1360.48938_5.53_0_aLP_3_3_367.35868_3.48
DFS
>sp|P54767|DCE_SOLLC Glutamate decarboxylase OS=Solanum lycopersicum OX=4081 PE=2 SV=1_23_Asp-N Endopeptidase_436_12_1360.48938_5.53_1_aLP_5_2_242.23458_7.2
HS
>sp|P54767|DCE_SOLLC Glutamate decarboxylase OS=Solanum lycopersicum OX=4081 PE=2 SV=1_23_Asp-N Endopeptidase_436_12_1360.48938_5.53_2_aLP_7_2_202.25348_5.46
LA
>sp|P54767|DCE_SOLLC Glutamate decarboxylase OS=Solanum lycopersicum OX=4081 PE=2 SV=1_23_Asp-N Endopeptidase_436_12_1360.48938_5.53_3_aLP_11_4_515.61028_6.23
ERLV
>sp|P54767|DCE_SOLLC Glutamate decarboxylase OS=Solanum lycopersicum OX=4081 PE=2 SV=1_23_Asp-N Endopeptidase_436_12_1360.48938_5.53_4_aLP_12_1_105.09348_5.46
S
>sp|P54767|DCE_SOLLC Glutamate decarboxylase OS=Solanum lycopersicum OX=4081 PE=2 SV=1_24_Asp-N Endopeptidase_445_9_1059.22478_4.05_0_aLP_7_7_816.94988_4.29
DIEKILS
>sp|P54767|DCE_SOLLC Glutamate decarboxylase OS=Solanum lycopersicum OX=4081 PE=2 SV=1_24_Asp-N Endopeptidase_445_9_1059.22478_4.05_1_aLP_9_2_260.29018_3.74
EL
>sp|P54767|DCE_SOLLC Glutamate decarboxylase OS=Solanum lycopersicum OX=4081 PE=2 SV=1_25_Asp-N Endopeptidase_465_20_2263.58238_8.06_0_aLP_2_2_234.20898_3.48
DT
>sp|P54767|DCE_SOLLC Glutamate decarboxylase OS=Solanum lycopersicum OX=4081 PE=2 SV=1_25_Asp-N Endopeptidase_465_20_2263.58238_8.06_1_aLP_9_7_807.94808_9.71
QPPRLPT
>sp|P54767|DCE_SOLLC Glutamate decarboxylase OS=Solanum lycopersicum OX=4081 PE=2 SV=1_25_Asp-N Endopeptidase_465_20_2263.58238_8.06_2_aLP_11_2_217.26818_8.06
KA
>sp|P54767|DCE_SOLLC Glutamate decarboxylase OS=Solanum lycopersicum OX=4081 PE=2 SV=1_25_Asp-N Endopeptidase_465_20_2263.58238_8.06_3_aLP_12_1_117.14788_5.46
V
>sp|P54767|DCE_SOLLC Glutamate decarboxylase OS=Solanum lycopersicum OX=4081 PE=2 SV=1_25_Asp-N Endopeptidase_465_20_2263.58238_8.06_4_aLP_14_2_273.33538_9.71
RV
>sp|P54767|DCE_SOLLC Glutamate decarboxylase OS=Solanum lycopersicum OX=4081 PE=2 SV=1_25_Asp-N Endopeptidase_465_20_2263.58238_8.06_5_aLP_15_1_119.12038_5.46
T
>sp|P54767|DCE_SOLLC Glutamate decarboxylase OS=Solanum lycopersicum OX=4081 PE=2 SV=1_25_Asp-N Endopeptidase_465_20_2263.58238_8.06_6_aLP_16_1_89.09408_5.46
A
>sp|P54767|DCE_SOLLC Glutamate decarboxylase OS=Solanum lycopersicum OX=4081 PE=2 SV=1_25_Asp-N Endopeptidase_465_20_2263.58238_8.06_7_aLP_19_3_375.37888_3.56
EEV
>sp|P54767|DCE_SOLLC Glutamate decarboxylase OS=Solanum lycopersicum OX=4081 PE=2 SV=1_25_Asp-N Endopeptidase_465_20_2263.58238_8.06_8_aLP_20_1_174.20278_9.71
R
>sp|P54767|DCE_SOLLC Glutamate decarboxylase OS=Solanum lycopersicum OX=4081 PE=2 SV=1_26_Asp-N Endopeptidase_466_1_133.10388_3.48_0_aLP_0_1_133.10388_3.48
D
>sp|P54767|DCE_SOLLC Glutamate decarboxylase OS=Solanum lycopersicum OX=4081 PE=2 SV=1_27_Asp-N Endopeptidase_469_3_318.32988_5.87_0_aLP_0_3_318.32988_5.87
DKG
>sp|P54767|DCE_SOLLC Glutamate decarboxylase OS=Solanum lycopersicum OX=4081 PE=2 SV=1_28_Asp-N Endopeptidase_477_8_993.10768_6.71_0_aLP_0_8_993.10768_6.71
DGLHHFHM
>sp|P54767|DCE_SOLLC Glutamate decarboxylase OS=Solanum lycopersicum OX=4081 PE=2 SV=1_29_Asp-N Endopeptidase_484_7_819.86698_4.29_0_aLP_2_2_234.20898_3.48
DT
>sp|P54767|DCE_SOLLC Glutamate decarboxylase OS=Solanum lycopersicum OX=4081 PE=2 SV=1_29_Asp-N Endopeptidase_484_7_819.86698_4.29_1_aLP_3_1_117.14788_5.46
V
>sp|P54767|DCE_SOLLC Glutamate decarboxylase OS=Solanum lycopersicum OX=4081 PE=2 SV=1_29_Asp-N Endopeptidase_484_7_819.86698_4.29_2_aLP_5_2_248.23588_3.74
ET
>sp|P54767|DCE_SOLLC Glutamate decarboxylase OS=Solanum lycopersicum OX=4081 PE=2 SV=1_29_Asp-N Endopeptidase_484_7_819.86698_4.29_3_aLP_7_2_274.32008_8.06
QK
>sp|P54767|DCE_SOLLC Glutamate decarboxylase OS=Solanum lycopersicum OX=4081 PE=2 SV=1_30_Asp-N Endopeptidase_502_18_2040.45758_8.66_0_aLP_10_10_1279.55088_8.4
DIIKHWRKIA
>sp|P54767|DCE_SOLLC Glutamate decarboxylase OS=Solanum lycopersicum OX=4081 PE=2 SV=1_30_Asp-N Endopeptidase_502_18_2040.45758_8.66_1_aLP_14_4_432.52048_8.4
GKKT
>sp|P54767|DCE_SOLLC Glutamate decarboxylase OS=Solanum lycopersicum OX=4081 PE=2 SV=1_30_Asp-N Endopeptidase_502_18_2040.45758_8.66_2_aLP_15_1_105.09348_5.46
S
>sp|P54767|DCE_SOLLC Glutamate decarboxylase OS=Solanum lycopersicum OX=4081 PE=2 SV=1_30_Asp-N Endopeptidase_502_18_2040.45758_8.66_3_aLP_17_2_174.19978_5.46
GV
>sp|P54767|DCE_SOLLC Glutamate decarboxylase OS=Solanum lycopersicum OX=4081 PE=2 SV=1_30_Asp-N Endopeptidase_502_18_2040.45758_8.66_4_aLP_18_1_121.15408_5.46
C
>NP_001316598.1 A20/AN1 zinc finger protein SAP4 [Solanum lycopersicum]_0_Asp-N Endopeptidase_4_4_520.55788_3.74_0_aLP_0_4_520.55788_3.74
MEQN
>NP_001316598.1 A20/AN1 zinc finger protein SAP4 [Solanum lycopersicum]_1_Asp-N Endopeptidase_38_34_3575.15568_7.7_0_aLP_2_2_234.20898_3.48
DT
>NP_001316598.1 A20/AN1 zinc finger protein SAP4 [Solanum lycopersicum]_1_Asp-N Endopeptidase_38_34_3575.15568_7.7_1_aLP_6_4_377.41548_5.46
GCQA
>NP_001316598.1 A20/AN1 zinc finger protein SAP4 [Solanum lycopersicum]_1_Asp-N Endopeptidase_38_34_3575.15568_7.7_2_aLP_9_3_314.34148_5.46
PQA
>NP_001316598.1 A20/AN1 zinc finger protein SAP4 [Solanum lycopersicum]_1_Asp-N Endopeptidase_38_34_3575.15568_7.7_3_aLP_11_2_214.26458_5.46
PV
>NP_001316598.1 A20/AN1 zinc finger protein SAP4 [Solanum lycopersicum]_1_Asp-N Endopeptidase_38_34_3575.15568_7.7_4_aLP_14_3_333.44608_5.46
LCV
>NP_001316598.1 A20/AN1 zinc finger protein SAP4 [Solanum lycopersicum]_1_Asp-N Endopeptidase_38_34_3575.15568_7.7_5_aLP_22_8_858.92378_5.46
NNCGFFGT
>NP_001316598.1 A20/AN1 zinc finger protein SAP4 [Solanum lycopersicum]_1_Asp-N Endopeptidase_38_34_3575.15568_7.7_6_aLP_23_1_89.09408_5.46
A
>NP_001316598.1 A20/AN1 zinc finger protein SAP4 [Solanum lycopersicum]_1_Asp-N Endopeptidase_38_34_3575.15568_7.7_7_aLP_24_1_89.09408_5.46
A
>NP_001316598.1 A20/AN1 zinc finger protein SAP4 [Solanum lycopersicum]_1_Asp-N Endopeptidase_38_34_3575.15568_7.7_8_aLP_25_1_119.12038_5.46
T
>NP_001316598.1 A20/AN1 zinc finger protein SAP4 [Solanum lycopersicum]_1_Asp-N Endopeptidase_38_34_3575.15568_7.7_9_aLP_30_5_584.72128_5.46
MNMCS
>NP_001316598.1 A20/AN1 zinc finger protein SAP4 [Solanum lycopersicum]_1_Asp-N Endopeptidase_38_34_3575.15568_7.7_10_aLP_34_4_540.67828_8.28
KCYK
>NP_001316598.1 A20/AN1 zinc finger protein SAP4 [Solanum lycopersicum]_2_Asp-N Endopeptidase_69_31_3277.60998_4.67_0_aLP_9_9_1109.26228_4.29
DMIFKQEQA
>NP_001316598.1 A20/AN1 zinc finger protein SAP4 [Solanum lycopersicum]_2_Asp-N Endopeptidase_69_31_3277.60998_4.67_1_aLP_12_3_350.37448_5.46
NFA
>NP_001316598.1 A20/AN1 zinc finger protein SAP4 [Solanum lycopersicum]_2_Asp-N Endopeptidase_69_31_3277.60998_4.67_2_aLP_13_1_89.09408_5.46
A
>NP_001316598.1 A20/AN1 zinc finger protein SAP4 [Solanum lycopersicum]_2_Asp-N Endopeptidase_69_31_3277.60998_4.67_3_aLP_14_1_105.09348_5.46
S
>NP_001316598.1 A20/AN1 zinc finger protein SAP4 [Solanum lycopersicum]_2_Asp-N Endopeptidase_69_31_3277.60998_4.67_4_aLP_15_1_105.09348_5.46
S
>NP_001316598.1 A20/AN1 zinc finger protein SAP4 [Solanum lycopersicum]_2_Asp-N Endopeptidase_69_31_3277.60998_4.67_5_aLP_18_3_347.36838_3.74
IES
>NP_001316598.1 A20/AN1 zinc finger protein SAP4 [Solanum lycopersicum]_2_Asp-N Endopeptidase_69_31_3277.60998_4.67_6_aLP_20_2_264.32448_5.46
FV
>NP_001316598.1 A20/AN1 zinc finger protein SAP4 [Solanum lycopersicum]_2_Asp-N Endopeptidase_69_31_3277.60998_4.67_7_aLP_23_3_276.24918_5.46
NGS
>NP_001316598.1 A20/AN1 zinc finger protein SAP4 [Solanum lycopersicum]_2_Asp-N Endopeptidase_69_31_3277.60998_4.67_8_aLP_24_1_105.09348_5.46
S
>NP_001316598.1 A20/AN1 zinc finger protein SAP4 [Solanum lycopersicum]_2_Asp-N Endopeptidase_69_31_3277.60998_4.67_9_aLP_26_2_203.19788_5.46
NA
>NP_001316598.1 A20/AN1 zinc finger protein SAP4 [Solanum lycopersicum]_2_Asp-N Endopeptidase_69_31_3277.60998_4.67_10_aLP_27_1_105.09348_5.46
S
>NP_001316598.1 A20/AN1 zinc finger protein SAP4 [Solanum lycopersicum]_2_Asp-N Endopeptidase_69_31_3277.60998_4.67_11_aLP_28_1_117.14788_5.46
V
>NP_001316598.1 A20/AN1 zinc finger protein SAP4 [Solanum lycopersicum]_2_Asp-N Endopeptidase_69_31_3277.60998_4.67_12_aLP_30_2_217.26818_8.06
KA
>NP_001316598.1 A20/AN1 zinc finger protein SAP4 [Solanum lycopersicum]_2_Asp-N Endopeptidase_69_31_3277.60998_4.67_13_aLP_31_1_117.14788_5.46
V
>NP_001316598.1 A20/AN1 zinc finger protein SAP4 [Solanum lycopersicum]_3_Asp-N Endopeptidase_135_66_7152.10058_7.73_0_aLP_2_2_232.23648_3.48
DV
>NP_001316598.1 A20/AN1 zinc finger protein SAP4 [Solanum lycopersicum]_3_Asp-N Endopeptidase_135_66_7152.10058_7.73_1_aLP_3_1_89.09408_5.46
A
>NP_001316598.1 A20/AN1 zinc finger protein SAP4 [Solanum lycopersicum]_3_Asp-N Endopeptidase_135_66_7152.10058_7.73_2_aLP_4_1_117.14788_5.46
V
>NP_001316598.1 A20/AN1 zinc finger protein SAP4 [Solanum lycopersicum]_3_Asp-N Endopeptidase_135_66_7152.10058_7.73_3_aLP_5_1_119.12038_5.46
T
>NP_001316598.1 A20/AN1 zinc finger protein SAP4 [Solanum lycopersicum]_3_Asp-N Endopeptidase_135_66_7152.10058_7.73_4_aLP_6_1_117.14788_5.46
V
>NP_001316598.1 A20/AN1 zinc finger protein SAP4 [Solanum lycopersicum]_3_Asp-N Endopeptidase_135_66_7152.10058_7.73_5_aLP_11_5_500.50888_3.74
QEGPA
>NP_001316598.1 A20/AN1 zinc finger protein SAP4 [Solanum lycopersicum]_3_Asp-N Endopeptidase_135_66_7152.10058_7.73_6_aLP_13_2_234.20898_3.74
ES
>NP_001316598.1 A20/AN1 zinc finger protein SAP4 [Solanum lycopersicum]_3_Asp-N Endopeptidase_135_66_7152.10058_7.73_7_aLP_15_2_230.30728_5.46
LV
>NP_001316598.1 A20/AN1 zinc finger protein SAP4 [Solanum lycopersicum]_3_Asp-N Endopeptidase_135_66_7152.10058_7.73_8_aLP_18_3_329.39648_5.46
IPT
>NP_001316598.1 A20/AN1 zinc finger protein SAP4 [Solanum lycopersicum]_3_Asp-N Endopeptidase_135_66_7152.10058_7.73_9_aLP_20_2_245.27858_5.46
QV
>NP_001316598.1 A20/AN1 zinc finger protein SAP4 [Solanum lycopersicum]_3_Asp-N Endopeptidase_135_66_7152.10058_7.73_10_aLP_21_1_89.09408_5.46
A
>NP_001316598.1 A20/AN1 zinc finger protein SAP4 [Solanum lycopersicum]_3_Asp-N Endopeptidase_135_66_7152.10058_7.73_11_aLP_22_1_117.14788_5.46
V
>NP_001316598.1 A20/AN1 zinc finger protein SAP4 [Solanum lycopersicum]_3_Asp-N Endopeptidase_135_66_7152.10058_7.73_12_aLP_24_2_214.26458_5.46
PV
>NP_001316598.1 A20/AN1 zinc finger protein SAP4 [Solanum lycopersicum]_3_Asp-N Endopeptidase_135_66_7152.10058_7.73_13_aLP_26_2_234.20898_3.74
ES
>NP_001316598.1 A20/AN1 zinc finger protein SAP4 [Solanum lycopersicum]_3_Asp-N Endopeptidase_135_66_7152.10058_7.73_14_aLP_29_3_374.39408_3.74
EQV
>NP_001316598.1 A20/AN1 zinc finger protein SAP4 [Solanum lycopersicum]_3_Asp-N Endopeptidase_135_66_7152.10058_7.73_15_aLP_32_3_346.38368_6.13
EKA
>NP_001316598.1 A20/AN1 zinc finger protein SAP4 [Solanum lycopersicum]_3_Asp-N Endopeptidase_135_66_7152.10058_7.73_16_aLP_40_8_889.98178_8.02
KEGPNRCS
>NP_001316598.1 A20/AN1 zinc finger protein SAP4 [Solanum lycopersicum]_3_Asp-N Endopeptidase_135_66_7152.10058_7.73_17_aLP_41_1_119.12038_5.46
T
>NP_001316598.1 A20/AN1 zinc finger protein SAP4 [Solanum lycopersicum]_3_Asp-N Endopeptidase_135_66_7152.10058_7.73_18_aLP_46_5_688.84918_11.2
CRRRV
>NP_001316598.1 A20/AN1 zinc finger protein SAP4 [Solanum lycopersicum]_3_Asp-N Endopeptidase_135_66_7152.10058_7.73_19_aLP_49_3_289.33168_5.46
GLT
>NP_001316598.1 A20/AN1 zinc finger protein SAP4 [Solanum lycopersicum]_3_Asp-N Endopeptidase_135_66_7152.10058_7.73_20_aLP_61_12_1320.52138_8.42
GFNCRCGNLFCS
>NP_001316598.1 A20/AN1 zinc finger protein SAP4 [Solanum lycopersicum]_3_Asp-N Endopeptidase_135_66_7152.10058_7.73_21_aLP_62_1_89.09408_5.46
A
>NP_001316598.1 A20/AN1 zinc finger protein SAP4 [Solanum lycopersicum]_3_Asp-N Endopeptidase_135_66_7152.10058_7.73_22_aLP_66_4_561.59808_8.57
HRYS
>NP_001316598.1 A20/AN1 zinc finger protein SAP4 [Solanum lycopersicum]_4_Asp-N Endopeptidase_142_7_890.96608_5.53_0_aLP_0_7_890.96608_5.53
DKHECPY
>NP_001316598.1 A20/AN1 zinc finger protein SAP4 [Solanum lycopersicum]_5_Asp-N Endopeptidase_149_7_836.90288_7.99_0_aLP_5_5_651.72028_7.99
DYRKA
>NP_001316598.1 A20/AN1 zinc finger protein SAP4 [Solanum lycopersicum]_5_Asp-N Endopeptidase_149_7_836.90288_7.99_1_aLP_7_2_203.19788_5.46
GQ
>NP_001316598.1 A20/AN1 zinc finger protein SAP4 [Solanum lycopersicum]_6_Asp-N Endopeptidase_164_15_1566.86138_7.64_0_aLP_2_2_204.18268_3.48
DA
>NP_001316598.1 A20/AN1 zinc finger protein SAP4 [Solanum lycopersicum]_6_Asp-N Endopeptidase_164_15_1566.86138_7.64_1_aLP_4_2_202.25348_5.46
IA
>NP_001316598.1 A20/AN1 zinc finger protein SAP4 [Solanum lycopersicum]_6_Asp-N Endopeptidase_164_15_1566.86138_7.64_2_aLP_6_2_217.26818_8.06
KA
>NP_001316598.1 A20/AN1 zinc finger protein SAP4 [Solanum lycopersicum]_6_Asp-N Endopeptidase_164_15_1566.86138_7.64_3_aLP_9_3_328.36838_5.46
NPV
>NP_001316598.1 A20/AN1 zinc finger protein SAP4 [Solanum lycopersicum]_6_Asp-N Endopeptidase_164_15_1566.86138_7.64_4_aLP_10_1_117.14788_5.46
V
>NP_001316598.1 A20/AN1 zinc finger protein SAP4 [Solanum lycopersicum]_6_Asp-N Endopeptidase_164_15_1566.86138_7.64_5_aLP_12_2_217.26818_8.06
KA
>NP_001316598.1 A20/AN1 zinc finger protein SAP4 [Solanum lycopersicum]_6_Asp-N Endopeptidase_164_15_1566.86138_7.64_6_aLP_15_3_388.46428_6.13
EKL
>NP_001316598.1 A20/AN1 zinc finger protein SAP4 [Solanum lycopersicum]_7_Asp-N Endopeptidase_167_3_374.43738_5.87_0_aLP_0_3_374.43738_5.87
DKI
>NP_001234670.1 MADS-box transcription factor RIN isoform 1 [Solanum lycopersicum]_0_Asp-N Endopeptidase_39_39_4575.50698_9.51_0_aLP_6_6_646.80588_9.93
MGRGKV
>NP_001234670.1 MADS-box transcription factor RIN isoform 1 [Solanum lycopersicum]_0_Asp-N Endopeptidase_39_39_4575.50698_9.51_1_aLP_19_13_1639.91858_8.4
ELKRIENKINRQV
>NP_001234670.1 MADS-box transcription factor RIN isoform 1 [Solanum lycopersicum]_0_Asp-N Endopeptidase_39_39_4575.50698_9.51_2_aLP_20_1_119.12038_5.46
T
>NP_001234670.1 MADS-box transcription factor RIN isoform 1 [Solanum lycopersicum]_0_Asp-N Endopeptidase_39_39_4575.50698_9.51_3_aLP_22_2_236.27068_5.46
FA
>NP_001234670.1 MADS-box transcription factor RIN isoform 1 [Solanum lycopersicum]_0_Asp-N Endopeptidase_39_39_4575.50698_9.51_4_aLP_32_10_1183.46588_11.49
KRRNGLLKKA
>NP_001234670.1 MADS-box transcription factor RIN isoform 1 [Solanum lycopersicum]_0_Asp-N Endopeptidase_39_39_4575.50698_9.51_5_aLP_36_4_510.54438_3.74
YELS
>NP_001234670.1 MADS-box transcription factor RIN isoform 1 [Solanum lycopersicum]_0_Asp-N Endopeptidase_39_39_4575.50698_9.51_6_aLP_39_3_347.47288_5.46
ILC
>NP_001234670.1 MADS-box transcription factor RIN isoform 1 [Solanum lycopersicum]_1_Asp-N Endopeptidase_85_46_5255.81968_6.97_0_aLP_2_2_204.18268_3.48
DA
>NP_001234670.1 MADS-box transcription factor RIN isoform 1 [Solanum lycopersicum]_1_Asp-N Endopeptidase_85_46_5255.81968_6.97_1_aLP_5_3_331.36898_3.74
EIA
>NP_001234670.1 MADS-box transcription factor RIN isoform 1 [Solanum lycopersicum]_1_Asp-N Endopeptidase_85_46_5255.81968_6.97_2_aLP_10_5_591.74828_5.46
LIIFS
>NP_001234670.1 MADS-box transcription factor RIN isoform 1 [Solanum lycopersicum]_1_Asp-N Endopeptidase_85_46_5255.81968_6.97_3_aLP_11_1_105.09348_5.46
S
>NP_001234670.1 MADS-box transcription factor RIN isoform 1 [Solanum lycopersicum]_1_Asp-N Endopeptidase_85_46_5255.81968_6.97_4_aLP_20_9_1102.27328_7.98
RGKLYEFCS
>NP_001234670.1 MADS-box transcription factor RIN isoform 1 [Solanum lycopersicum]_1_Asp-N Endopeptidase_85_46_5255.81968_6.97_5_aLP_22_2_219.19728_5.46
NS
>NP_001234670.1 MADS-box transcription factor RIN isoform 1 [Solanum lycopersicum]_1_Asp-N Endopeptidase_85_46_5255.81968_6.97_6_aLP_23_1_105.09348_5.46
S
>NP_001234670.1 MADS-box transcription factor RIN isoform 1 [Solanum lycopersicum]_1_Asp-N Endopeptidase_85_46_5255.81968_6.97_7_aLP_25_2_236.28608_5.46
MS
>NP_001234670.1 MADS-box transcription factor RIN isoform 1 [Solanum lycopersicum]_1_Asp-N Endopeptidase_85_46_5255.81968_6.97_8_aLP_27_2_247.29448_8.06
KT
>NP_001234670.1 MADS-box transcription factor RIN isoform 1 [Solanum lycopersicum]_1_Asp-N Endopeptidase_85_46_5255.81968_6.97_9_aLP_38_11_1471.59508_8.26
LERYHRYNYGT
[truncated: 476,075 more chars]
