# Supplementary material for: A Novel Workflow for In Silico Prediction of Bioactive Peptides: An Exploration of Solanum lycopersicum By-Products
Source: Biomolecules. 2024 Jul 31;14(8):930. doi: 10.3390/biom14080930 (PMC11352670; doi:10.3390/biom14080930)
Supplement: Supplementary file 1 [file biomolecules-14-00930-s001.zip › Supplementary_data-files/ACP/2.Multi-Label Deep Learning-result_filtered_output_file_43_46/result.txt]

>sp|P05349|RBS4_SOLLC Ribulose bisphosphate carboxylase small subunit, chloroplastic 4 OS=Solanum lycopersicum OX=4081 GN=RBCS4 PE=3 SV=1_1_Asp-N Endopeptidase_76_33_3700.30048_7.73_7_aLP_28_11_1406.66248_7.76
functions:none
>sp|P05349|RBS4_SOLLC Ribulose bisphosphate carboxylase small subunit, chloroplastic 4 OS=Solanum lycopersicum OX=4081 GN=RBCS4 PE=3 SV=1_3_Asp-N Endopeptidase_119_40_4834.34998_4.67_0_aLP_6_6_703.74708_3.38
functions:AHP
>sp|P05349|RBS4_SOLLC Ribulose bisphosphate carboxylase small subunit, chloroplastic 4 OS=Solanum lycopersicum OX=4081 GN=RBCS4 PE=3 SV=1_3_Asp-N Endopeptidase_119_40_4834.34998_4.67_1_aLP_17_11_1363.57608_4.53
functions:AIP
>sp|P05349|RBS4_SOLLC Ribulose bisphosphate carboxylase small subunit, chloroplastic 4 OS=Solanum lycopersicum OX=4081 GN=RBCS4 PE=3 SV=1_3_Asp-N Endopeptidase_119_40_4834.34998_4.67_2_aLP_24_7_837.94288_3.56
functions:ADP
>sp|P05349|RBS4_SOLLC Ribulose bisphosphate carboxylase small subunit, chloroplastic 4 OS=Solanum lycopersicum OX=4081 GN=RBCS4 PE=3 SV=1_3_Asp-N Endopeptidase_119_40_4834.34998_4.67_4_aLP_36_7_932.99148_8.02
functions:AHP
>sp|P05349|RBS4_SOLLC Ribulose bisphosphate carboxylase small subunit, chloroplastic 4 OS=Solanum lycopersicum OX=4081 GN=RBCS4 PE=3 SV=1_4_Asp-N Endopeptidase_135_16_1992.35858_7.98_0_aLP_6_6_796.83758_5.97
functions:AHP
>sp|P05349|RBS4_SOLLC Ribulose bisphosphate carboxylase small subunit, chloroplastic 4 OS=Solanum lycopersicum OX=4081 GN=RBCS4 PE=3 SV=1_4_Asp-N Endopeptidase_135_16_1992.35858_7.98_1_aLP_16_10_1213.53628_8.02
functions:ACP
>sp|P05349|RBS4_SOLLC Ribulose bisphosphate carboxylase small subunit, chloroplastic 4 OS=Solanum lycopersicum OX=4081 GN=RBCS4 PE=3 SV=1_6_Asp-N Endopeptidase_180_19_2230.52318_6.16_4_aLP_19_6_755.82548_6.12
functions:AHP
>sp|P29000|INVA_SOLLC Acid beta-fructofuranosidase OS=Solanum lycopersicum OX=4081 GN=TIV1 PE=2 SV=1_3_Asp-N Endopeptidase_57_35_3859.56978_8.4_8_aLP_34_9_1079.22048_5.46
functions:AHP
>sp|P29000|INVA_SOLLC Acid beta-fructofuranosidase OS=Solanum lycopersicum OX=4081 GN=TIV1 PE=2 SV=1_7_Asp-N Endopeptidase_117_34_3983.40968_7.99_12_aLP_34_11_1492.67458_8.02
functions:none
>sp|P29000|INVA_SOLLC Acid beta-fructofuranosidase OS=Solanum lycopersicum OX=4081 GN=TIV1 PE=2 SV=1_8_Asp-N Endopeptidase_137_20_2509.76498_7.2_0_aLP_0_20_2509.76498_7.2
functions:AMP
>sp|P29000|INVA_SOLLC Acid beta-fructofuranosidase OS=Solanum lycopersicum OX=4081 GN=TIV1 PE=2 SV=1_9_Asp-N Endopeptidase_153_16_1741.92358_7.08_2_aLP_9_6_702.80808_5.46
functions:AHP
>sp|P29000|INVA_SOLLC Acid beta-fructofuranosidase OS=Solanum lycopersicum OX=4081 GN=TIV1 PE=2 SV=1_10_Asp-N Endopeptidase_167_14_1715.08578_5.22_0_aLP_11_11_1387.64388_5.22
functions:none
>sp|P29000|INVA_SOLLC Acid beta-fructofuranosidase OS=Solanum lycopersicum OX=4081 GN=TIV1 PE=2 SV=1_13_Asp-N Endopeptidase_195_10_1128.32348_3.48_0_aLP_9_9_1071.27158_3.48
functions:AHP
>sp|P29000|INVA_SOLLC Acid beta-fructofuranosidase OS=Solanum lycopersicum OX=4081 GN=TIV1 PE=2 SV=1_18_Asp-N Endopeptidase_238_20_2147.59148_8.11_1_aLP_10_7_788.94508_8.4
functions:AHP
>sp|P29000|INVA_SOLLC Acid beta-fructofuranosidase OS=Solanum lycopersicum OX=4081 GN=TIV1 PE=2 SV=1_18_Asp-N Endopeptidase_238_20_2147.59148_8.11_3_aLP_19_7_635.76118_5.46
functions:AHP
>sp|P29000|INVA_SOLLC Acid beta-fructofuranosidase OS=Solanum lycopersicum OX=4081 GN=TIV1 PE=2 SV=1_20_Asp-N Endopeptidase_283_42_4542.16808_7.61_4_aLP_17_10_1113.23808_5.46
functions:none
>sp|P29000|INVA_SOLLC Acid beta-fructofuranosidase OS=Solanum lycopersicum OX=4081 GN=TIV1 PE=2 SV=1_21_Asp-N Endopeptidase_299_16_1670.91858_4.27_4_aLP_16_6_723.85988_3.74
functions:AHP
>sp|P29000|INVA_SOLLC Acid beta-fructofuranosidase OS=Solanum lycopersicum OX=4081 GN=TIV1 PE=2 SV=1_23_Asp-N Endopeptidase_329_17_1786.01778_7.79_2_aLP_9_6_605.64818_5.45
functions:AHP
>sp|P29000|INVA_SOLLC Acid beta-fructofuranosidase OS=Solanum lycopersicum OX=4081 GN=TIV1 PE=2 SV=1_27_Asp-N Endopeptidase_351_9_1058.20218_7.79_0_aLP_8_8_961.08548_7.79
functions:AHP
>sp|P29000|INVA_SOLLC Acid beta-fructofuranosidase OS=Solanum lycopersicum OX=4081 GN=TIV1 PE=2 SV=1_29_Asp-N Endopeptidase_364_8_846.01218_5.97_0_aLP_0_8_846.01218_5.97
functions:none
>sp|P29000|INVA_SOLLC Acid beta-fructofuranosidase OS=Solanum lycopersicum OX=4081 GN=TIV1 PE=2 SV=1_30_Asp-N Endopeptidase_376_12_1505.64668_7.69_0_aLP_7_7_878.93668_5.84
functions:AHP
>sp|P29000|INVA_SOLLC Acid beta-fructofuranosidase OS=Solanum lycopersicum OX=4081 GN=TIV1 PE=2 SV=1_31_Asp-N Endopeptidase_392_16_1970.26148_7.79_0_aLP_8_8_1027.19188_8.4
functions:AHP
>sp|P29000|INVA_SOLLC Acid beta-fructofuranosidase OS=Solanum lycopersicum OX=4081 GN=TIV1 PE=2 SV=1_31_Asp-N Endopeptidase_392_16_1970.26148_7.79_1_aLP_16_8_961.08488_3.74
functions:none
>sp|P29000|INVA_SOLLC Acid beta-fructofuranosidase OS=Solanum lycopersicum OX=4081 GN=TIV1 PE=2 SV=1_33_Asp-N Endopeptidase_415_18_2061.36838_7.99_0_aLP_7_7_816.91198_5.87
functions:AHP
>sp|P29000|INVA_SOLLC Acid beta-fructofuranosidase OS=Solanum lycopersicum OX=4081 GN=TIV1 PE=2 SV=1_34_Asp-N Endopeptidase_437_22_2535.88278_5.75_2_aLP_13_7_892.06838_7.2
functions:AHP
>sp|P29000|INVA_SOLLC Acid beta-fructofuranosidase OS=Solanum lycopersicum OX=4081 GN=TIV1 PE=2 SV=1_36_Asp-N Endopeptidase_456_12_1339.55458_4.29_0_aLP_6_6_615.64078_3.48
functions:AHP
>sp|P29000|INVA_SOLLC Acid beta-fructofuranosidase OS=Solanum lycopersicum OX=4081 GN=TIV1 PE=2 SV=1_36_Asp-N Endopeptidase_456_12_1339.55458_4.29_1_aLP_12_6_741.92908_6.23
functions:AHP
>sp|P29000|INVA_SOLLC Acid beta-fructofuranosidase OS=Solanum lycopersicum OX=4081 GN=TIV1 PE=2 SV=1_39_Asp-N Endopeptidase_481_11_1156.34448_4.29_2_aLP_11_7_742.87038_3.74
functions:ADP
>sp|P29000|INVA_SOLLC Acid beta-fructofuranosidase OS=Solanum lycopersicum OX=4081 GN=TIV1 PE=2 SV=1_40_Asp-N Endopeptidase_509_28_2676.04228_7.18_8_aLP_24_9_915.10318_9.71
functions:AHP
>sp|P29000|INVA_SOLLC Acid beta-fructofuranosidase OS=Solanum lycopersicum OX=4081 GN=TIV1 PE=2 SV=1_44_Asp-N Endopeptidase_571_11_1284.49618_7.08_0_aLP_6_6_671.66468_5.53
functions:AHP
>AAA86424.1 heat shock protein [Solanum lycopersicum]_2_Asp-N Endopeptidase_80_16_1808.92198_4.05_2_aLP_13_9_1040.10028_6.21
functions:AHP
>AAA86424.1 heat shock protein [Solanum lycopersicum]_3_Asp-N Endopeptidase_97_17_1926.22418_8.4_2_aLP_14_11_1410.74408_9.89
functions:none
>sp|Q6DUX3|TCTP_SOLLC Translationally-controlled tumor protein homolog OS=Solanum lycopersicum OX=4081 GN=TCTP PE=2 SV=1_3_Asp-N Endopeptidase_41_26_2964.32718_4.4_1_aLP_8_6_781.90678_6.12
functions:AHP
>sp|Q6DUX3|TCTP_SOLLC Translationally-controlled tumor protein homolog OS=Solanum lycopersicum OX=4081 GN=TCTP PE=2 SV=1_9_Asp-N Endopeptidase_82_11_1351.48148_4.29_1_aLP_10_8_988.11118_6.23
functions:AHP
>sp|Q6DUX3|TCTP_SOLLC Translationally-controlled tumor protein homolog OS=Solanum lycopersicum OX=4081 GN=TCTP PE=2 SV=1_10_Asp-N Endopeptidase_126_44_5246.24288_8.21_0_aLP_6_6_763.89198_7.79
functions:AHP
>sp|Q6DUX3|TCTP_SOLLC Translationally-controlled tumor protein homolog OS=Solanum lycopersicum OX=4081 GN=TCTP PE=2 SV=1_10_Asp-N Endopeptidase_126_44_5246.24288_8.21_2_aLP_17_10_1313.62388_8.93
functions:none
>sp|Q6DUX3|TCTP_SOLLC Translationally-controlled tumor protein homolog OS=Solanum lycopersicum OX=4081 GN=TCTP PE=2 SV=1_10_Asp-N Endopeptidase_126_44_5246.24288_8.21_3_aLP_24_7_772.85348_4.53
functions:AHP
>sp|Q6DUX3|TCTP_SOLLC Translationally-controlled tumor protein homolog OS=Solanum lycopersicum OX=4081 GN=TCTP PE=2 SV=1_10_Asp-N Endopeptidase_126_44_5246.24288_8.21_5_aLP_34_7_848.99758_7.79
functions:ADP
>sp|Q6DUX3|TCTP_SOLLC Translationally-controlled tumor protein homolog OS=Solanum lycopersicum OX=4081 GN=TCTP PE=2 SV=1_10_Asp-N Endopeptidase_126_44_5246.24288_8.21_8_aLP_44_8_1017.32308_8.59
functions:AHP
>sp|Q6DUX3|TCTP_SOLLC Translationally-controlled tumor protein homolog OS=Solanum lycopersicum OX=4081 GN=TCTP PE=2 SV=1_11_Asp-N Endopeptidase_137_11_1309.45908_4.27_0_aLP_6_6_767.87978_3.48
functions:AHP
>sp|Q6DUX3|TCTP_SOLLC Translationally-controlled tumor protein homolog OS=Solanum lycopersicum OX=4081 GN=TCTP PE=2 SV=1_13_Asp-N Endopeptidase_152_14_1490.63248_4.29_3_aLP_13_6_745.78698_6.12
functions:AHP
>sp|Q6DUX3|TCTP_SOLLC Translationally-controlled tumor protein homolog OS=Solanum lycopersicum OX=4081 GN=TCTP PE=2 SV=1_14_Asp-N Endopeptidase_168_16_1804.17738_6.1_0_aLP_8_8_935.08748_3.48
functions:AHP
>sp|Q6DUX3|TCTP_SOLLC Translationally-controlled tumor protein homolog OS=Solanum lycopersicum OX=4081 GN=TCTP PE=2 SV=1_14_Asp-N Endopeptidase_168_16_1804.17738_6.1_1_aLP_16_8_887.10518_7.77
functions:AHP
>tr|Q43511|Q43511_SOLLC H1 histone-like protein OS=Solanum lycopersicum OX=4081 PE=2 SV=1_0_Asp-N Endopeptidase_84_84_9183.65558_7.95_16_aLP_40_7_856.03608_8.59
functions:AHP
>tr|Q43511|Q43511_SOLLC H1 histone-like protein OS=Solanum lycopersicum OX=4081 PE=2 SV=1_0_Asp-N Endopeptidase_84_84_9183.65558_7.95_17_aLP_48_8_941.13878_8.31
functions:AHP
>tr|Q43511|Q43511_SOLLC H1 histone-like protein OS=Solanum lycopersicum OX=4081 PE=2 SV=1_0_Asp-N Endopeptidase_84_84_9183.65558_7.95_22_aLP_64_11_1360.59348_7.06
functions:none
>tr|Q43511|Q43511_SOLLC H1 histone-like protein OS=Solanum lycopersicum OX=4081 PE=2 SV=1_0_Asp-N Endopeptidase_84_84_9183.65558_7.95_24_aLP_74_7_703.75008_6.13
functions:AHP
>tr|Q43511|Q43511_SOLLC H1 histone-like protein OS=Solanum lycopersicum OX=4081 PE=2 SV=1_2_Asp-N Endopeptidase_141_53_5786.88628_8.52_1_aLP_18_13_1530.83358_10.04
functions:AMP
>tr|Q43511|Q43511_SOLLC H1 histone-like protein OS=Solanum lycopersicum OX=4081 PE=2 SV=1_2_Asp-N Endopeptidase_141_53_5786.88628_8.52_4_aLP_29_9_998.32058_8.73
functions:AHP
>tr|Q43511|Q43511_SOLLC H1 histone-like protein OS=Solanum lycopersicum OX=4081 PE=2 SV=1_2_Asp-N Endopeptidase_141_53_5786.88628_8.52_14_aLP_53_6_683.89248_8.59
functions:AHP
>tr|Q43511|Q43511_SOLLC H1 histone-like protein OS=Solanum lycopersicum OX=4081 PE=2 SV=1_3_Asp-N Endopeptidase_207_66_7078.50548_11.33_1_aLP_8_6_742.91998_10.11
functions:AHP
>tr|Q43511|Q43511_SOLLC H1 histone-like protein OS=Solanum lycopersicum OX=4081 PE=2 SV=1_3_Asp-N Endopeptidase_207_66_7078.50548_11.33_14_aLP_34_6_695.90358_8.59
functions:AHP
>sp|P08196|PSY1_SOLLC Phytoene synthase 1, chloroplastic OS=Solanum lycopersicum OX=4081 GN=PSY1 PE=1 SV=2_1_Asp-N Endopeptidase_31_19_2179.34858_4.67_6_aLP_19_7_925.01468_9.56
functions:AHP
>sp|P08196|PSY1_SOLLC Phytoene synthase 1, chloroplastic OS=Solanum lycopersicum OX=4081 GN=PSY1 PE=1 SV=2_2_Asp-N Endopeptidase_82_51_5695.30738_10.73_2_aLP_9_6_793.92718_11.49
functions:AHP
>sp|P08196|PSY1_SOLLC Phytoene synthase 1, chloroplastic OS=Solanum lycopersicum OX=4081 GN=PSY1 PE=1 SV=2_2_Asp-N Endopeptidase_82_51_5695.30738_10.73_4_aLP_22_12_1329.43838_9.78
functions:AIP
>sp|P08196|PSY1_SOLLC Phytoene synthase 1, chloroplastic OS=Solanum lycopersicum OX=4081 GN=PSY1 PE=1 SV=2_2_Asp-N Endopeptidase_82_51_5695.30738_10.73_5_aLP_29_7_821.89118_9.93
functions:AHP
>sp|P08196|PSY1_SOLLC Phytoene synthase 1, chloroplastic OS=Solanum lycopersicum OX=4081 GN=PSY1 PE=1 SV=2_3_Asp-N Endopeptidase_106_24_2763.23638_8.4_5_aLP_16_6_786.93268_11.49
functions:AHP
>sp|P08196|PSY1_SOLLC Phytoene synthase 1, chloroplastic OS=Solanum lycopersicum OX=4081 GN=PSY1 PE=1 SV=2_4_Asp-N Endopeptidase_121_15_1571.79038_3.38_0_aLP_12_12_1208.42008_3.48
functions:AIP
>sp|P08196|PSY1_SOLLC Phytoene synthase 1, chloroplastic OS=Solanum lycopersicum OX=4081 GN=PSY1 PE=1 SV=2_5_Asp-N Endopeptidase_160_39_4668.46878_8.85_0_aLP_6_6_677.73018_4.29
functions:AHP
>sp|P08196|PSY1_SOLLC Phytoene synthase 1, chloroplastic OS=Solanum lycopersicum OX=4081 GN=PSY1 PE=1 SV=2_5_Asp-N Endopeptidase_160_39_4668.46878_8.85_6_aLP_28_6_783.88878_11.19
functions:AHP
>sp|P08196|PSY1_SOLLC Phytoene synthase 1, chloroplastic OS=Solanum lycopersicum OX=4081 GN=PSY1 PE=1 SV=2_8_Asp-N Endopeptidase_185_8_1117.18628_4.67_0_aLP_0_8_1117.18628_4.67
functions:AHP
>sp|P08196|PSY1_SOLLC Phytoene synthase 1, chloroplastic OS=Solanum lycopersicum OX=4081 GN=PSY1 PE=1 SV=2_9_Asp-N Endopeptidase_193_8_951.04958_5.98_1_aLP_8_6_736.82838_9.71
functions:AHP
>sp|P08196|PSY1_SOLLC Phytoene synthase 1, chloroplastic OS=Solanum lycopersicum OX=4081 GN=PSY1 PE=1 SV=2_13_Asp-N Endopeptidase_215_6_774.87478_5.98_0_aLP_0_6_774.87478_5.98
functions:AHP
>sp|P08196|PSY1_SOLLC Phytoene synthase 1, chloroplastic OS=Solanum lycopersicum OX=4081 GN=PSY1 PE=1 SV=2_14_Asp-N Endopeptidase_223_8_982.19598_4.29_0_aLP_0_8_982.19598_4.29
functions:AHP
>sp|P08196|PSY1_SOLLC Phytoene synthase 1, chloroplastic OS=Solanum lycopersicum OX=4081 GN=PSY1 PE=1 SV=2_16_Asp-N Endopeptidase_286_53_5683.58948_4.4_0_aLP_10_10_1343.51358_3.38
functions:none
>sp|P08196|PSY1_SOLLC Phytoene synthase 1, chloroplastic OS=Solanum lycopersicum OX=4081 GN=PSY1 PE=1 SV=2_16_Asp-N Endopeptidase_286_53_5683.58948_4.4_6_aLP_25_6_600.77408_5.46
functions:AHP
>sp|P08196|PSY1_SOLLC Phytoene synthase 1, chloroplastic OS=Solanum lycopersicum OX=4081 GN=PSY1 PE=1 SV=2_22_Asp-N Endopeptidase_338_18_2435.96778_11.19_0_aLP_14_14_1857.25298_9.96
functions:AIP
>sp|P08196|PSY1_SOLLC Phytoene synthase 1, chloroplastic OS=Solanum lycopersicum OX=4081 GN=PSY1 PE=1 SV=2_23_Asp-N Endopeptidase_367_29_3265.75708_6.31_11_aLP_29_6_805.03108_8.8
functions:AHP
>sp|P08196|PSY1_SOLLC Phytoene synthase 1, chloroplastic OS=Solanum lycopersicum OX=4081 GN=PSY1 PE=1 SV=2_25_Asp-N Endopeptidase_412_39_4383.16018_8.89_0_aLP_6_6_772.76918_3.48
functions:AHP
>sp|P10967|ACCH3_SOLLC 1-aminocyclopropane-1-carboxylate oxidase homolog OS=Solanum lycopersicum OX=4081 GN=ACO3 PE=2 SV=1_8_Asp-N Endopeptidase_77_9_1078.27678_6.99_0_aLP_0_9_1078.27678_6.99
functions:AHP
>sp|P10967|ACCH3_SOLLC 1-aminocyclopropane-1-carboxylate oxidase homolog OS=Solanum lycopersicum OX=4081 GN=ACO3 PE=2 SV=1_10_Asp-N Endopeptidase_102_21_2331.61288_5.53_2_aLP_11_8_1040.18648_6.13
functions:ADP
>sp|P10967|ACCH3_SOLLC 1-aminocyclopropane-1-carboxylate oxidase homolog OS=Solanum lycopersicum OX=4081 GN=ACO3 PE=2 SV=1_10_Asp-N Endopeptidase_102_21_2331.61288_5.53_4_aLP_18_6_637.69328_7.2
functions:AHP
>sp|P10967|ACCH3_SOLLC 1-aminocyclopropane-1-carboxylate oxidase homolog OS=Solanum lycopersicum OX=4081 GN=ACO3 PE=2 SV=1_11_Asp-N Endopeptidase_115_13_1625.76118_6.28_2_aLP_13_6_853.93288_6.23
functions:AHP
>sp|P10967|ACCH3_SOLLC 1-aminocyclopropane-1-carboxylate oxidase homolog OS=Solanum lycopersicum OX=4081 GN=ACO3 PE=2 SV=1_12_Asp-N Endopeptidase_126_11_1443.57928_7.73_1_aLP_10_6_829.95128_8.25
functions:AHP
>sp|P10967|ACCH3_SOLLC 1-aminocyclopropane-1-carboxylate oxidase homolog OS=Solanum lycopersicum OX=4081 GN=ACO3 PE=2 SV=1_15_Asp-N Endopeptidase_177_26_2871.28718_3.33_1_aLP_8_6_746.93748_5.45
functions:AHP
>sp|P10967|ACCH3_SOLLC 1-aminocyclopropane-1-carboxylate oxidase homolog OS=Solanum lycopersicum OX=4081 GN=ACO3 PE=2 SV=1_15_Asp-N Endopeptidase_177_26_2871.28718_3.33_3_aLP_19_6_733.81928_3.74
functions:AHP
>sp|P10967|ACCH3_SOLLC 1-aminocyclopropane-1-carboxylate oxidase homolog OS=Solanum lycopersicum OX=4081 GN=ACO3 PE=2 SV=1_17_Asp-N Endopeptidase_200_19_2045.44708_4.67_1_aLP_8_6_692.85648_8.4
functions:AHP
>sp|P10967|ACCH3_SOLLC 1-aminocyclopropane-1-carboxylate oxidase homolog OS=Solanum lycopersicum OX=4081 GN=ACO3 PE=2 SV=1_17_Asp-N Endopeptidase_200_19_2045.44708_4.67_2_aLP_14_6_686.84658_3.74
functions:AHP
>sp|P10967|ACCH3_SOLLC 1-aminocyclopropane-1-carboxylate oxidase homolog OS=Solanum lycopersicum OX=4081 GN=ACO3 PE=2 SV=1_20_Asp-N Endopeptidase_237_28_3246.71018_5.38_0_aLP_8_8_971.11338_5.22
functions:ADP
>sp|P10967|ACCH3_SOLLC 1-aminocyclopropane-1-carboxylate oxidase homolog OS=Solanum lycopersicum OX=4081 GN=ACO3 PE=2 SV=1_20_Asp-N Endopeptidase_237_28_3246.71018_5.38_1_aLP_21_13_1524.72618_3.74
functions:none
>sp|P10967|ACCH3_SOLLC 1-aminocyclopropane-1-carboxylate oxidase homolog OS=Solanum lycopersicum OX=4081 GN=ACO3 PE=2 SV=1_23_Asp-N Endopeptidase_262_14_1633.84488_6.42_0_aLP_7_7_718.82298_3.48
functions:AHP
>sp|P10967|ACCH3_SOLLC 1-aminocyclopropane-1-carboxylate oxidase homolog OS=Solanum lycopersicum OX=4081 GN=ACO3 PE=2 SV=1_23_Asp-N Endopeptidase_262_14_1633.84488_6.42_1_aLP_14_7_933.03718_7.38
functions:AHP
>sp|P10967|ACCH3_SOLLC 1-aminocyclopropane-1-carboxylate oxidase homolog OS=Solanum lycopersicum OX=4081 GN=ACO3 PE=2 SV=1_25_Asp-N Endopeptidase_284_8_949.07138_3.48_0_aLP_7_7_834.96758_3.48
functions:none
>sp|P10967|ACCH3_SOLLC 1-aminocyclopropane-1-carboxylate oxidase homolog OS=Solanum lycopersicum OX=4081 GN=ACO3 PE=2 SV=1_26_Asp-N Endopeptidase_329_45_5055.66578_5.8_8_aLP_28_6_688.75288_3.74
functions:AHP
>sp|P10967|ACCH3_SOLLC 1-aminocyclopropane-1-carboxylate oxidase homolog OS=Solanum lycopersicum OX=4081 GN=ACO3 PE=2 SV=1_26_Asp-N Endopeptidase_329_45_5055.66578_5.8_11_aLP_40_7_790.95788_8.0
functions:AHP
>sp|P10967|ACCH3_SOLLC 1-aminocyclopropane-1-carboxylate oxidase homolog OS=Solanum lycopersicum OX=4081 GN=ACO3 PE=2 SV=1_27_Asp-N Endopeptidase_341_12_1389.57438_8.32_0_aLP_8_8_960.05748_7.99
functions:AHP
>sp|P10967|ACCH3_SOLLC 1-aminocyclopropane-1-carboxylate oxidase homolog OS=Solanum lycopersicum OX=4081 GN=ACO3 PE=2 SV=1_28_Asp-N Endopeptidase_352_11_1312.40738_7.35_2_aLP_11_7_871.99438_8.57
functions:ADP
>sp|Q43779|SODC2_SOLLC Superoxide dismutase [Cu-Zn] 2 OS=Solanum lycopersicum OX=4081 GN=SODCC.5 PE=3 SV=3_1_Asp-N Endopeptidase_50_28_2738.05788_7.35_6_aLP_24_11_1161.37198_8.1
functions:none
>sp|Q43779|SODC2_SOLLC Superoxide dismutase [Cu-Zn] 2 OS=Solanum lycopersicum OX=4081 GN=SODCC.5 PE=3 SV=3_2_Asp-N Endopeptidase_74_24_2471.61498_5.5_4_aLP_16_7_754.80028_7.17
functions:AHP
>sp|Q43779|SODC2_SOLLC Superoxide dismutase [Cu-Zn] 2 OS=Solanum lycopersicum OX=4081 GN=SODCC.5 PE=3 SV=3_2_Asp-N Endopeptidase_74_24_2471.61498_5.5_5_aLP_22_6_597.62858_7.08
functions:AHP
>sp|Q43779|SODC2_SOLLC Superoxide dismutase [Cu-Zn] 2 OS=Solanum lycopersicum OX=4081 GN=SODCC.5 PE=3 SV=3_4_Asp-N Endopeptidase_90_9_916.98348_3.38_0_aLP_6_6_631.68348_3.48
functions:AHP
>sp|Q43779|SODC2_SOLLC Superoxide dismutase [Cu-Zn] 2 OS=Solanum lycopersicum OX=4081 GN=SODCC.5 PE=3 SV=3_6_Asp-N Endopeptidase_120_21_2199.58148_8.07_0_aLP_7_7_813.94928_5.87
functions:AHP
>sp|Q43779|SODC2_SOLLC Superoxide dismutase [Cu-Zn] 2 OS=Solanum lycopersicum OX=4081 GN=SODCC.5 PE=3 SV=3_9_Asp-N Endopeptidase_152_29_2767.11208_7.8_0_aLP_10_10_1012.08728_5.53
functions:AHP
>sp|Q43779|SODC2_SOLLC Superoxide dismutase [Cu-Zn] 2 OS=Solanum lycopersicum OX=4081 GN=SODCC.5 PE=3 SV=3_9_Asp-N Endopeptidase_152_29_2767.11208_7.8_5_aLP_29_8_759.91868_5.46
functions:AHP
>sp|P30221|HSP11_SOLLC 17.8 kDa class I heat shock protein OS=Solanum lycopersicum OX=4081 PE=2 SV=1_0_Asp-N Endopeptidase_9_9_1033.29698_9.71_1_aLP_9_7_815.02618_9.71
functions:AHP
>sp|P30221|HSP11_SOLLC 17.8 kDa class I heat shock protein OS=Solanum lycopersicum OX=4081 PE=2 SV=1_4_Asp-N Endopeptidase_49_24_2600.78388_4.67_0_aLP_10_10_1164.28298_4.29
functions:ADP
>sp|P30221|HSP11_SOLLC 17.8 kDa class I heat shock protein OS=Solanum lycopersicum OX=4081 PE=2 SV=1_6_Asp-N Endopeptidase_78_16_1841.08888_4.44_0_aLP_10_10_1127.30308_4.67
functions:ADP
>sp|P30221|HSP11_SOLLC 17.8 kDa class I heat shock protein OS=Solanum lycopersicum OX=4081 PE=2 SV=1_9_Asp-N Endopeptidase_121_25_3194.74698_10.89_0_aLP_9_9_1244.39358_8.07
functions:ADP
>sp|P30221|HSP11_SOLLC 17.8 kDa class I heat shock protein OS=Solanum lycopersicum OX=4081 PE=2 SV=1_9_Asp-N Endopeptidase_121_25_3194.74698_10.89_2_aLP_23_13_1621.92378_11.19
functions:AMP
>sp|Q40158|MT2B_SOLLC Metallothionein-like protein type 2 B OS=Solanum lycopersicum OX=4081 GN=MTB PE=2 SV=1_0_Asp-N Endopeptidase_27_27_2568.00918_8.13_1_aLP_12_10_859.96008_5.43
functions:ACP
>sp|Q40158|MT2B_SOLLC Metallothionein-like protein type 2 B OS=Solanum lycopersicum OX=4081 GN=MTB PE=2 SV=1_0_Asp-N Endopeptidase_27_27_2568.00918_8.13_3_aLP_27_14_1420.71538_8.2
functions:none
>sp|Q40158|MT2B_SOLLC Metallothionein-like protein type 2 B OS=Solanum lycopersicum OX=4081 GN=MTB PE=2 SV=1_1_Asp-N Endopeptidase_71_44_4519.97568_4.04_13_aLP_33_6_682.76158_3.56
functions:AHP
>sp|Q40158|MT2B_SOLLC Metallothionein-like protein type 2 B OS=Solanum lycopersicum OX=4081 GN=MTB PE=2 SV=1_1_Asp-N Endopeptidase_71_44_4519.97568_4.04_16_aLP_44_8_796.86828_6.12
functions:none
>sp|Q40158|MT2B_SOLLC Metallothionein-like protein type 2 B OS=Solanum lycopersicum OX=4081 GN=MTB PE=2 SV=1_2_Asp-N Endopeptidase_82_11_1201.41108_7.73_0_aLP_8_8_883.01998_5.86
functions:none
>NP_001234021.1 polygalacturonase-2 precursor [Solanum lycopersicum]_0_Asp-N Endopeptidase_27_27_3005.67068_10.32_2_aLP_16_9_1028.38648_5.46
functions:ADP
>NP_001234021.1 polygalacturonase-2 precursor [Solanum lycopersicum]_2_Asp-N Endopeptidase_36_8_1026.15708_5.87_0_aLP_7_7_862.98108_5.87
functions:AHP
>NP_001234021.1 polygalacturonase-2 precursor [Solanum lycopersicum]_3_Asp-N Endopeptidase_46_10_1215.28468_4.05_0_aLP_9_9_1078.14358_3.33
functions:ADP,AHP
>NP_001234021.1 polygalacturonase-2 precursor [Solanum lycopersicum]_6_Asp-N Endopeptidase_85_17_1760.06648_8.11_0_aLP_7_7_772.89978_7.79
functions:AHP
>NP_001234021.1 polygalacturonase-2 precursor [Solanum lycopersicum]_8_Asp-N Endopeptidase_149_59_6523.44328_8.09_9_aLP_35_12_1459.75188_8.5
functions:none
>NP_001234021.1 polygalacturonase-2 precursor [Solanum lycopersicum]_10_Asp-N Endopeptidase_160_8_1076.26628_9.56_0_aLP_7_7_929.08968_9.56
functions:AHP
>NP_001234021.1 polygalacturonase-2 precursor [Solanum lycopersicum]_11_Asp-N Endopeptidase_195_35_3672.15088_8.31_5_aLP_20_7_700.74938_5.46
functions:AHP
>NP_001234021.1 polygalacturonase-2 precursor [Solanum lycopersicum]_11_Asp-N Endopeptidase_195_35_3672.15088_8.31_8_aLP_31_6_691.84368_8.35
functions:AHP
>NP_001234021.1 polygalacturonase-2 precursor [Solanum lycopersicum]_12_Asp-N Endopeptidase_248_53_5819.66848_8.24_4_aLP_16_9_1151.39168_8.35
functions:AHP
>NP_001234021.1 polygalacturonase-2 precursor [Solanum lycopersicum]_12_Asp-N Endopeptidase_248_53_5819.66848_8.24_7_aLP_33_9_1129.28098_7.08
functions:AHP
>NP_001234021.1 polygalacturonase-2 precursor [Solanum lycopersicum]_12_Asp-N Endopeptidase_248_53_5819.66848_8.24_13_aLP_46_6_674.81308_5.46
functions:AHP
>NP_001234021.1 polygalacturonase-2 precursor [Solanum lycopersicum]_13_Asp-N Endopeptidase_262_14_1560.68358_5.22_4_aLP_14_6_750.84968_5.45
functions:AHP
>NP_001234021.1 polygalacturonase-2 precursor [Solanum lycopersicum]_16_Asp-N Endopeptidase_349_79_8065.95418_5.8_8_aLP_26_8_726.80518_7.18
functions:AHP
>NP_001234021.1 polygalacturonase-2 precursor [Solanum lycopersicum]_16_Asp-N Endopeptidase_349_79_8065.95418_5.8_25_aLP_76_7_847.02498_8.06
functions:AHP
>NP_001234021.1 polygalacturonase-2 precursor [Solanum lycopersicum]_17_Asp-N Endopeptidase_357_8_960.18148_5.87_1_aLP_8_6_745.96028_8.0
functions:AHP
>NP_001234021.1 polygalacturonase-2 precursor [Solanum lycopersicum]_19_Asp-N Endopeptidase_397_35_3911.53188_7.91_1_aLP_11_8_951.06188_3.74
functions:AHP
>NP_001234021.1 polygalacturonase-2 precursor [Solanum lycopersicum]_19_Asp-N Endopeptidase_397_35_3911.53188_7.91_7_aLP_26_7_823.90108_6.12
functions:AHP
>NP_001234021.1 polygalacturonase-2 precursor [Solanum lycopersicum]_20_Asp-N Endopeptidase_449_52_5648.23668_4.67_2_aLP_19_15_1706.00448_3.56
functions:AIP
>sp|P28032|ADH2_SOLLC Alcohol dehydrogenase 2 OS=Solanum lycopersicum OX=4081 GN=ADH2 PE=2 SV=2_1_Asp-N Endopeptidase_50_22_2543.03768_7.77_2_aLP_10_7_827.99418_6.13
functions:AHP
>sp|P28032|ADH2_SOLLC Alcohol dehydrogenase 2 OS=Solanum lycopersicum OX=4081 GN=ADH2 PE=2 SV=2_1_Asp-N Endopeptidase_50_22_2543.03768_7.77_3_aLP_17_7_906.13618_8.8
functions:AHP
>sp|P28032|ADH2_SOLLC Alcohol dehydrogenase 2 OS=Solanum lycopersicum OX=4081 GN=ADH2 PE=2 SV=2_2_Asp-N Endopeptidase_84_34_3673.09928_4.6_2_aLP_13_6_641.72508_8.06
functions:AHP
>sp|P28032|ADH2_SOLLC Alcohol dehydrogenase 2 OS=Solanum lycopersicum OX=4081 GN=ADH2 PE=2 SV=2_2_Asp-N Endopeptidase_84_34_3673.09928_4.6_3_aLP_22_9_1039.20218_7.2
functions:none
>sp|P28032|ADH2_SOLLC Alcohol dehydrogenase 2 OS=Solanum lycopersicum OX=4081 GN=ADH2 PE=2 SV=2_5_Asp-N Endopeptidase_121_20_2254.55088_5.67_4_aLP_20_6_728.88988_9.71
functions:AHP
>sp|P28032|ADH2_SOLLC Alcohol dehydrogenase 2 OS=Solanum lycopersicum OX=4081 GN=ADH2 PE=2 SV=2_7_Asp-N Endopeptidase_170_42_4537.17268_7.77_2_aLP_17_10_1173.33658_7.17
functions:none
>sp|P28032|ADH2_SOLLC Alcohol dehydrogenase 2 OS=Solanum lycopersicum OX=4081 GN=ADH2 PE=2 SV=2_7_Asp-N Endopeptidase_170_42_4537.17268_7.77_13_aLP_40_6_654.80748_8.06
functions:AHP
>sp|P28032|ADH2_SOLLC Alcohol dehydrogenase 2 OS=Solanum lycopersicum OX=4081 GN=ADH2 PE=2 SV=2_8_Asp-N Endopeptidase_226_56_5256.16738_8.48_14_aLP_36_6_576.69328_5.46
functions:AHP
>sp|P28032|ADH2_SOLLC Alcohol dehydrogenase 2 OS=Solanum lycopersicum OX=4081 GN=ADH2 PE=2 SV=2_14_Asp-N Endopeptidase_330_43_4828.55678_8.26_8_aLP_30_10_1240.38418_7.2
functions:ADP
>sp|P28032|ADH2_SOLLC Alcohol dehydrogenase 2 OS=Solanum lycopersicum OX=4081 GN=ADH2 PE=2 SV=2_14_Asp-N Endopeptidase_330_43_4828.55678_8.26_10_aLP_43_9_1115.25668_8.8
functions:AHP
>sp|P28032|ADH2_SOLLC Alcohol dehydrogenase 2 OS=Solanum lycopersicum OX=4081 GN=ADH2 PE=2 SV=2_15_Asp-N Endopeptidase_363_33_3911.58648_5.12_2_aLP_21_15_1915.23188_4.98
functions:AIP
>sp|P28032|ADH2_SOLLC Alcohol dehydrogenase 2 OS=Solanum lycopersicum OX=4081 GN=ADH2 PE=2 SV=2_16_Asp-N Endopeptidase_379_16_1764.18968_6.17_0_aLP_14_14_1561.91828_6.17
functions:AMP
>AAK95687.1 transcription factor JERF1 [Solanum lycopersicum]_2_Asp-N Endopeptidase_29_7_824.88828_3.48_0_aLP_6_6_737.81008_3.48
functions:ADP
>AAK95687.1 transcription factor JERF1 [Solanum lycopersicum]_3_Asp-N Endopeptidase_51_22_2643.08728_8.78_0_aLP_10_10_1171.36218_8.31
functions:none
>AAK95687.1 transcription factor JERF1 [Solanum lycopersicum]_6_Asp-N Endopeptidase_65_6_820.90298_7.08_0_aLP_0_6_820.90298_7.08
functions:AHP
>AAK95687.1 transcription factor JERF1 [Solanum lycopersicum]_14_Asp-N Endopeptidase_119_28_3528.04918_11.37_2_aLP_24_20_2613.07548_11.67
functions:AMP
>AAK95687.1 transcription factor JERF1 [Solanum lycopersicum]_15_Asp-N Endopeptidase_142_23_2607.91148_7.99_0_aLP_8_8_940.11358_9.78
functions:AHP
>AAK95687.1 transcription factor JERF1 [Solanum lycopersicum]_16_Asp-N Endopeptidase_159_17_1956.28158_9.86_2_aLP_12_8_984.21608_11.79
functions:AHP
>AAK95687.1 transcription factor JERF1 [Solanum lycopersicum]_17_Asp-N Endopeptidase_197_38_4312.86818_7.76_6_aLP_19_8_926.08358_8.4
functions:AHP
>AAK95687.1 transcription factor JERF1 [Solanum lycopersicum]_20_Asp-N Endopeptidase_227_25_2876.12828_4.4_2_aLP_11_7_866.96908_4.53
functions:AHP
>AAK95687.1 transcription factor JERF1 [Solanum lycopersicum]_20_Asp-N Endopeptidase_227_25_2876.12828_4.4_4_aLP_20_8_984.07648_6.12
functions:AHP
>AAK95687.1 transcription factor JERF1 [Solanum lycopersicum]_21_Asp-N Endopeptidase_246_19_1876.02478_3.48_0_aLP_6_6_578.63788_3.48
functions:AHP
>AAK95687.1 transcription factor JERF1 [Solanum lycopersicum]_27_Asp-N Endopeptidase_305_18_1966.23728_8.09_1_aLP_10_8_985.19488_8.59
functions:AHP
>AAK95687.1 transcription factor JERF1 [Solanum lycopersicum]_28_Asp-N Endopeptidase_336_31_3561.92148_3.83_7_aLP_31_14_1767.07528_6.12
functions:AIP
>NP_001234157.2 glutathione S-transferase-like protein [Solanum lycopersicum]_2_Asp-N Endopeptidase_34_25_3166.70608_7.72_1_aLP_14_9_1110.40098_10.18
functions:none
>NP_001234157.2 glutathione S-transferase-like protein [Solanum lycopersicum]_2_Asp-N Endopeptidase_34_25_3166.70608_7.72_3_aLP_25_9_1257.40888_6.28
functions:AHP
>NP_001234157.2 glutathione S-transferase-like protein [Solanum lycopersicum]_4_Asp-N Endopeptidase_75_39_4435.35548_7.94_0_aLP_6_6_731.80688_8.06
functions:AHP
>NP_001234157.2 glutathione S-transferase-like protein [Solanum lycopersicum]_4_Asp-N Endopeptidase_75_39_4435.35548_7.94_1_aLP_21_15_1741.21138_8.4
functions:AIP
>NP_001234157.2 glutathione S-transferase-like protein [Solanum lycopersicum]_4_Asp-N Endopeptidase_75_39_4435.35548_7.94_2_aLP_32_11_1210.41358_7.06
functions:AIP
>NP_001234157.2 glutathione S-transferase-like protein [Solanum lycopersicum]_7_Asp-N Endopeptidase_100_12_1509.64398_6.27_0_aLP_6_6_749.77838_4.29
functions:AHP
>NP_001234157.2 glutathione S-transferase-like protein [Solanum lycopersicum]_9_Asp-N Endopeptidase_119_16_1716.95188_8.05_0_aLP_6_6_736.86628_7.76
functions:AHP
>NP_001234157.2 glutathione S-transferase-like protein [Solanum lycopersicum]_11_Asp-N Endopeptidase_148_21_2297.63308_4.4_3_aLP_21_9_983.08868_6.12
functions:AHP
>NP_001234157.2 glutathione S-transferase-like protein [Solanum lycopersicum]_12_Asp-N Endopeptidase_154_6_655.66468_3.48_0_aLP_0_6_655.66468_3.48
functions:AHP
>NP_001234157.2 glutathione S-transferase-like protein [Solanum lycopersicum]_13_Asp-N Endopeptidase_193_39_4616.32698_5.75_1_aLP_13_10_1256.48708_7.17
functions:ACP
>NP_001234157.2 glutathione S-transferase-like protein [Solanum lycopersicum]_13_Asp-N Endopeptidase_193_39_4616.32698_5.75_5_aLP_30_6_673.78208_3.74
functions:AHP
>NP_001234157.2 glutathione S-transferase-like protein [Solanum lycopersicum]_13_Asp-N Endopeptidase_193_39_4616.32698_5.75_8_aLP_39_6_821.02648_10.33
functions:AHP
>NP_001234157.2 glutathione S-transferase-like protein [Solanum lycopersicum]_15_Asp-N Endopeptidase_220_19_2308.74948_6.94_0_aLP_9_9_1128.29328_5.53
functions:ADP
>NP_001234157.2 glutathione S-transferase-like protein [Solanum lycopersicum]_15_Asp-N Endopeptidase_220_19_2308.74948_6.94_1_aLP_19_10_1198.47148_7.79
functions:none
>sp|P35135|UBC4_SOLLC Ubiquitin-conjugating enzyme E2-17 kDa OS=Solanum lycopersicum OX=4081 PE=2 SV=1_0_Asp-N Endopeptidase_11_11_1316.66838_8.59_2_aLP_11_8_1027.31878_8.59
functions:AHP
>sp|P35135|UBC4_SOLLC Ubiquitin-conjugating enzyme E2-17 kDa OS=Solanum lycopersicum OX=4081 PE=2 SV=1_3_Asp-N Endopeptidase_41_13_1534.76768_5.22_0_aLP_7_7_934.03688_5.22
functions:AHP
>sp|P35135|UBC4_SOLLC Ubiquitin-conjugating enzyme E2-17 kDa OS=Solanum lycopersicum OX=4081 PE=2 SV=1_5_Asp-N Endopeptidase_86_28_3190.71318_8.46_0_aLP_9_9_1090.28738_7.76
functions:AHP
>sp|P35135|UBC4_SOLLC Ubiquitin-conjugating enzyme E2-17 kDa OS=Solanum lycopersicum OX=4081 PE=2 SV=1_5_Asp-N Endopeptidase_86_28_3190.71318_8.46_4_aLP_22_7_827.89488_7.2
functions:AHP
>sp|P35135|UBC4_SOLLC Ubiquitin-conjugating enzyme E2-17 kDa OS=Solanum lycopersicum OX=4081 PE=2 SV=1_6_Asp-N Endopeptidase_111_25_2772.33598_6.1_0_aLP_8_8_1018.13438_4.29
functions:AHP
>NP_001294934.1 fructose-bisphosphate aldolase [Solanum lycopersicum]_2_Asp-N Endopeptidase_66_20_2071.46318_7.79_6_aLP_19_7_682.82088_9.71
functions:AHP
>NP_001294934.1 fructose-bisphosphate aldolase [Solanum lycopersicum]_3_Asp-N Endopeptidase_127_61_6625.50278_4.94_3_aLP_12_6_646.80578_8.93
functions:AHP
>NP_001294934.1 fructose-bisphosphate aldolase [Solanum lycopersicum]_3_Asp-N Endopeptidase_127_61_6625.50278_4.94_5_aLP_19_6_663.74358_3.74
functions:AHP
>NP_001294934.1 fructose-bisphosphate aldolase [Solanum lycopersicum]_3_Asp-N Endopeptidase_127_61_6625.50278_4.94_12_aLP_41_8_834.92428_3.74
functions:AHP
>NP_001294934.1 fructose-bisphosphate aldolase [Solanum lycopersicum]_3_Asp-N Endopeptidase_127_61_6625.50278_4.94_14_aLP_49_6_750.84678_3.56
functions:AHP
>NP_001294934.1 fructose-bisphosphate aldolase [Solanum lycopersicum]_3_Asp-N Endopeptidase_127_61_6625.50278_4.94_18_aLP_61_6_690.85608_7.79
functions:AHP
>NP_001294934.1 fructose-bisphosphate aldolase [Solanum lycopersicum]_6_Asp-N Endopeptidase_210_50_5326.02198_9.03_5_aLP_15_6_728.75938_5.43
functions:AHP
>NP_001294934.1 fructose-bisphosphate aldolase [Solanum lycopersicum]_6_Asp-N Endopeptidase_210_50_5326.02198_9.03_11_aLP_31_6_583.64198_5.46
functions:AHP
>NP_001294934.1 fructose-bisphosphate aldolase [Solanum lycopersicum]_7_Asp-N Endopeptidase_224_14_1520.78618_3.33_2_aLP_14_6_712.84118_3.56
functions:AHP
>NP_001294934.1 fructose-bisphosphate aldolase [Solanum lycopersicum]_8_Asp-N Endopeptidase_230_6_683.67558_4.27_0_aLP_0_6_683.67558_4.27
functions:AHP
>NP_001294934.1 fructose-bisphosphate aldolase [Solanum lycopersicum]_9_Asp-N Endopeptidase_272_42_4808.60568_5.04_8_aLP_33_10_1134.39908_6.13
functions:none
>NP_001294934.1 fructose-bisphosphate aldolase [Solanum lycopersicum]_11_Asp-N Endopeptidase_354_73_8073.17318_8.24_2_aLP_14_9_1063.31138_11.49
functions:AHP
>NP_001294934.1 fructose-bisphosphate aldolase [Solanum lycopersicum]_11_Asp-N Endopeptidase_354_73_8073.17318_8.24_4_aLP_22_7_763.95008_5.46
functions:AHP
>NP_001294934.1 fructose-bisphosphate aldolase [Solanum lycopersicum]_11_Asp-N Endopeptidase_354_73_8073.17318_8.24_11_aLP_46_6_748.83938_7.2
functions:AHP
>NP_001294934.1 fructose-bisphosphate aldolase [Solanum lycopersicum]_11_Asp-N Endopeptidase_354_73_8073.17318_8.24_19_aLP_69_6_670.72328_6.23
functions:AHP
>NP_001294934.1 fructose-bisphosphate aldolase [Solanum lycopersicum]_12_Asp-N Endopeptidase_378_24_2491.78368_6.23_6_aLP_19_6_708.81248_8.0
functions:AHP
>NP_001294934.1 fructose-bisphosphate aldolase [Solanum lycopersicum]_13_Asp-N Endopeptidase_392_14_1634.91068_7.59_1_aLP_9_6_708.91718_8.4
functions:AHP
>AAS48091.1 alcohol acyl transferase [Solanum lycopersicum]_0_Asp-N Endopeptidase_33_33_3703.35818_8.1_1_aLP_8_6_655.79218_5.46
functions:AHP
>AAS48091.1 alcohol acyl transferase [Solanum lycopersicum]_0_Asp-N Endopeptidase_33_33_3703.35818_8.1_2_aLP_17_9_1111.35248_8.32
functions:none
>AAS48091.1 alcohol acyl transferase [Solanum lycopersicum]_2_Asp-N Endopeptidase_58_24_2878.44318_8.43_0_aLP_19_19_2346.77228_7.95
functions:AIP
>AAS48091.1 alcohol acyl transferase [Solanum lycopersicum]_4_Asp-N Endopeptidase_104_39_4256.98808_6.25_3_aLP_14_6_772.89878_5.43
functions:AHP
>AAS48091.1 alcohol acyl transferase [Solanum lycopersicum]_4_Asp-N Endopeptidase_104_39_4256.98808_6.25_4_aLP_27_13_1454.79418_8.4
functions:AIP
>AAS48091.1 alcohol acyl transferase [Solanum lycopersicum]_4_Asp-N Endopeptidase_104_39_4256.98808_6.25_5_aLP_34_7_691.71358_3.74
functions:AHP
>AAS48091.1 alcohol acyl transferase [Solanum lycopersicum]_5_Asp-N Endopeptidase_124_20_2229.57318_4.4_1_aLP_12_10_1131.24798_4.25
functions:ADP
>AAS48091.1 alcohol acyl transferase [Solanum lycopersicum]_5_Asp-N Endopeptidase_124_20_2229.57318_4.4_2_aLP_20_8_930.17308_7.98
functions:AHP
>AAS48091.1 alcohol acyl transferase [Solanum lycopersicum]_6_Asp-N Endopeptidase_134_10_1104.23078_6.42_0_aLP_7_7_822.95958_5.22
functions:AHP
>AAS48091.1 alcohol acyl transferase [Solanum lycopersicum]_7_Asp-N Endopeptidase_166_32_3500.15498_8.7_0_aLP_6_6_560.60468_3.48
functions:AHP
>AAS48091.1 alcohol acyl transferase [Solanum lycopersicum]_7_Asp-N Endopeptidase_166_32_3500.15498_8.7_1_aLP_13_7_795.03288_5.46
functions:AHP
>AAS48091.1 alcohol acyl transferase [Solanum lycopersicum]_7_Asp-N Endopeptidase_166_32_3500.15498_8.7_6_aLP_30_7_877.95788_9.73
functions:AHP
>AAS48091.1 alcohol acyl transferase [Solanum lycopersicum]_8_Asp-N Endopeptidase_214_48_5372.16098_6.69_1_aLP_11_9_1090.30508_8.0
functions:ADP
>AAS48091.1 alcohol acyl transferase [Solanum lycopersicum]_8_Asp-N Endopeptidase_214_48_5372.16098_6.69_3_aLP_19_6_629.71098_3.74
functions:AHP
>AAS48091.1 alcohol acyl transferase [Solanum lycopersicum]_8_Asp-N Endopeptidase_214_48_5372.16098_6.69_8_aLP_34_7_940.06958_7.2
functions:AHP
>AAS48091.1 alcohol acyl transferase [Solanum lycopersicum]_8_Asp-N Endopeptidase_214_48_5372.16098_6.69_14_aLP_48_6_784.88778_6.42
functions:AHP
>AAS48091.1 alcohol acyl transferase [Solanum lycopersicum]_9_Asp-N Endopeptidase_228_14_1695.81528_3.77_0_aLP_6_6_720.68798_3.27
functions:AHP
>AAS48091.1 alcohol acyl transferase [Solanum lycopersicum]_10_Asp-N Endopeptidase_278_50_5965.95798_5.84_0_aLP_7_7_830.93638_5.87
functions:AHP
>AAS48091.1 alcohol acyl transferase [Solanum lycopersicum]_10_Asp-N Endopeptidase_278_50_5965.95798_5.84_1_aLP_17_10_1248.37248_3.47
functions:ADP
>AAS48091.1 alcohol acyl transferase [Solanum lycopersicum]_10_Asp-N Endopeptidase_278_50_5965.95798_5.84_3_aLP_29_7_822.88788_3.74
functions:ADP,AHP
>AAS48091.1 alcohol acyl transferase [Solanum lycopersicum]_10_Asp-N Endopeptidase_278_50_5965.95798_5.84_4_aLP_36_7_851.07168_6.13
functions:ADP
>AAS48091.1 alcohol acyl transferase [Solanum lycopersicum]_10_Asp-N Endopeptidase_278_50_5965.95798_5.84_5_aLP_43_7_953.16998_8.93
functions:none
>AAS48091.1 alcohol acyl transferase [Solanum lycopersicum]_11_Asp-N Endopeptidase_337_59_6522.78158_8.16_3_aLP_17_8_915.10368_10.04
functions:AHP
>AAS48091.1 alcohol acyl transferase [Solanum lycopersicum]_11_Asp-N Endopeptidase_337_59_6522.78158_8.16_4_aLP_30_13_1436.62728_3.74
functions:AMP
>AAS48091.1 alcohol acyl transferase [Solanum lycopersicum]_11_Asp-N Endopeptidase_337_59_6522.78158_8.16_16_aLP_58_6_728.93038_7.79
functions:AHP
>AAS48091.1 alcohol acyl transferase [Solanum lycopersicum]_12_Asp-N Endopeptidase_349_12_1473.64568_4.66_0_aLP_10_10_1247.32688_4.66
functions:AHP
>AAS48091.1 alcohol acyl transferase [Solanum lycopersicum]_13_Asp-N Endopeptidase_369_20_2321.71988_7.79_2_aLP_12_7_799.92548_8.06
functions:AHP
>AAS48091.1 alcohol acyl transferase [Solanum lycopersicum]_14_Asp-N Endopeptidase_376_7_883.95908_5.97_0_aLP_0_7_883.95908_5.97
functions:AHP
>AAS48091.1 alcohol acyl transferase [Solanum lycopersicum]_16_Asp-N Endopeptidase_406_27_2859.27678_7.79_0_aLP_15_15_1591.82948_5.87
functions:AMP
>AAS48091.1 alcohol acyl transferase [Solanum lycopersicum]_17_Asp-N Endopeptidase_428_22_2349.90108_7.95_0_aLP_7_7_731.80398_6.12
functions:AHP
>AAS48091.1 alcohol acyl transferase [Solanum lycopersicum]_18_Asp-N Endopeptidase_442_14_1698.99768_5.97_0_aLP_6_6_755.84078_3.48
functions:AHP
>sp|P30264|CATA1_SOLLC Catalase isozyme 1 OS=Solanum lycopersicum OX=4081 GN=CAT1 PE=2 SV=1_2_Asp-N Endopeptidase_43_31_3186.56888_4.29_10_aLP_28_6_581.67258_9.71
functions:AHP
>sp|P30264|CATA1_SOLLC Catalase isozyme 1 OS=Solanum lycopersicum OX=4081 GN=CAT1 PE=2 SV=1_3_Asp-N Endopeptidase_54_11_1375.58418_4.29_0_aLP_9_9_1127.30248_4.29
functions:ADP
>sp|P30264|CATA1_SOLLC Catalase isozyme 1 OS=Solanum lycopersicum OX=4081 GN=CAT1 PE=2 SV=1_4_Asp-N Endopeptidase_79_25_2837.19388_7.84_0_aLP_9_9_1141.29268_6.31
functions:AHP
>sp|P30264|CATA1_SOLLC Catalase isozyme 1 OS=Solanum lycopersicum OX=4081 GN=CAT1 PE=2 SV=1_4_Asp-N Endopeptidase_79_25_2837.19388_7.84_6_aLP_23_6_725.84258_6.13
functions:AHP
>sp|P30264|CATA1_SOLLC Catalase isozyme 1 OS=Solanum lycopersicum OX=4081 GN=CAT1 PE=2 SV=1_7_Asp-N Endopeptidase_133_16_1920.15778_7.99_0_aLP_6_6_677.75808_5.98
functions:AHP
>sp|P30264|CATA1_SOLLC Catalase isozyme 1 OS=Solanum lycopersicum OX=4081 GN=CAT1 PE=2 SV=1_10_Asp-N Endopeptidase_173_21_2529.92768_8.4_2_aLP_12_7_782.93828_8.4
functions:AHP
>sp|P30264|CATA1_SOLLC Catalase isozyme 1 OS=Solanum lycopersicum OX=4081 GN=CAT1 PE=2 SV=1_10_Asp-N Endopeptidase_173_21_2529.92768_8.4_3_aLP_21_9_1208.38528_7.2
functions:none
>sp|P30264|CATA1_SOLLC Catalase isozyme 1 OS=Solanum lycopersicum OX=4081 GN=CAT1 PE=2 SV=1_14_Asp-N Endopeptidase_253_56_6415.26668_7.77_0_aLP_10_10_1210.32958_5.53
functions:ADP
>sp|P30264|CATA1_SOLLC Catalase isozyme 1 OS=Solanum lycopersicum OX=4081 GN=CAT1 PE=2 SV=1_14_Asp-N Endopeptidase_253_56_6415.26668_7.77_2_aLP_22_10_1163.33898_7.76
functions:ADP
>sp|P30264|CATA1_SOLLC Catalase isozyme 1 OS=Solanum lycopersicum OX=4081 GN=CAT1 PE=2 SV=1_14_Asp-N Endopeptidase_253_56_6415.26668_7.77_4_aLP_32_7_943.11618_8.4
functions:AHP
>sp|P30264|CATA1_SOLLC Catalase isozyme 1 OS=Solanum lycopersicum OX=4081 GN=CAT1 PE=2 SV=1_16_Asp-N Endopeptidase_274_18_2084.37408_4.29_3_aLP_17_12_1495.69768_6.12
functions:none
>sp|P30264|CATA1_SOLLC Catalase isozyme 1 OS=Solanum lycopersicum OX=4081 GN=CAT1 PE=2 SV=1_23_Asp-N Endopeptidase_312_17_1915.35278_9.56_0_aLP_8_8_879.10748_3.48
functions:ADP
>sp|P30264|CATA1_SOLLC Catalase isozyme 1 OS=Solanum lycopersicum OX=4081 GN=CAT1 PE=2 SV=1_24_Asp-N Endopeptidase_337_25_2872.09918_3.93_1_aLP_11_6_702.71898_3.56
functions:AHP
>sp|P30264|CATA1_SOLLC Catalase isozyme 1 OS=Solanum lycopersicum OX=4081 GN=CAT1 PE=2 SV=1_24_Asp-N Endopeptidase_337_25_2872.09918_3.93_2_aLP_18_7_782.89738_7.2
functions:AHP
>sp|P30264|CATA1_SOLLC Catalase isozyme 1 OS=Solanum lycopersicum OX=4081 GN=CAT1 PE=2 SV=1_24_Asp-N Endopeptidase_337_25_2872.09918_3.93_3_aLP_24_6_698.77348_5.43
functions:AHP
>sp|P30264|CATA1_SOLLC Catalase isozyme 1 OS=Solanum lycopersicum OX=4081 GN=CAT1 PE=2 SV=1_25_Asp-N Endopeptidase_349_12_1438.68968_7.99_0_aLP_6_6_716.83258_5.87
functions:AHP
>sp|P30264|CATA1_SOLLC Catalase isozyme 1 OS=Solanum lycopersicum OX=4081 GN=CAT1 PE=2 SV=1_26_Asp-N Endopeptidase_377_28_3291.67808_9.37_1_aLP_16_14_1709.00188_10.18
functions:AIP
>sp|P30264|CATA1_SOLLC Catalase isozyme 1 OS=Solanum lycopersicum OX=4081 GN=CAT1 PE=2 SV=1_26_Asp-N Endopeptidase_377_28_3291.67808_9.37_3_aLP_28_10_1199.31518_8.95
functions:none
>sp|P30264|CATA1_SOLLC Catalase isozyme 1 OS=Solanum lycopersicum OX=4081 GN=CAT1 PE=2 SV=1_30_Asp-N Endopeptidase_440_43_5020.65288_8.18_0_aLP_6_6_657.74238_5.97
functions:AHP
>sp|P30264|CATA1_SOLLC Catalase isozyme 1 OS=Solanum lycopersicum OX=4081 GN=CAT1 PE=2 SV=1_30_Asp-N Endopeptidase_440_43_5020.65288_8.18_1_aLP_13_7_832.90848_3.74
functions:AHP
>sp|P30264|CATA1_SOLLC Catalase isozyme 1 OS=Solanum lycopersicum OX=4081 GN=CAT1 PE=2 SV=1_30_Asp-N Endopeptidase_440_43_5020.65288_8.18_3_aLP_21_6_715.81048_11.49
functions:AHP
>sp|P30264|CATA1_SOLLC Catalase isozyme 1 OS=Solanum lycopersicum OX=4081 GN=CAT1 PE=2 SV=1_30_Asp-N Endopeptidase_440_43_5020.65288_8.18_5_aLP_34_10_1188.34878_7.79
functions:AHP
>sp|P30264|CATA1_SOLLC Catalase isozyme 1 OS=Solanum lycopersicum OX=4081 GN=CAT1 PE=2 SV=1_30_Asp-N Endopeptidase_440_43_5020.65288_8.18_6_aLP_40_6_766.81188_8.55
functions:AHP
>sp|P30264|CATA1_SOLLC Catalase isozyme 1 OS=Solanum lycopersicum OX=4081 GN=CAT1 PE=2 SV=1_32_Asp-N Endopeptidase_455_12_1509.68178_6.17_0_aLP_8_8_1093.25048_7.99
functions:AHP
>ABB02390.1 temperature-induced lipocalin [Solanum lycopersicum]_1_Asp-N Endopeptidase_34_22_2776.21108_8.74_0_aLP_13_13_1700.97578_7.95
functions:AIP
>ABB02390.1 temperature-induced lipocalin [Solanum lycopersicum]_4_Asp-N Endopeptidase_73_26_2867.18838_6.98_4_aLP_22_12_1367.54498_8.02
functions:none
>ABB02390.1 temperature-induced lipocalin [Solanum lycopersicum]_6_Asp-N Endopeptidase_99_22_2500.02228_7.76_3_aLP_20_9_992.26948_5.46
functions:AHP
>ABB02390.1 temperature-induced lipocalin [Solanum lycopersicum]_9_Asp-N Endopeptidase_132_24_2997.45248_9.45_1_aLP_11_6_613.71158_5.46
functions:AHP
>ABB02390.1 temperature-induced lipocalin [Solanum lycopersicum]_9_Asp-N Endopeptidase_132_24_2997.45248_9.45_2_aLP_19_8_1106.33588_10.18
functions:AHP
>ABB02390.1 temperature-induced lipocalin [Solanum lycopersicum]_11_Asp-N Endopeptidase_149_16_1928.08268_4.25_0_aLP_8_8_993.08128_3.38
functions:AHP
>ABB02390.1 temperature-induced lipocalin [Solanum lycopersicum]_16_Asp-N Endopeptidase_185_14_1644.97728_8.11_1_aLP_10_8_1017.23878_8.4
functions:AHP
>sp|Q43517|FER1_SOLLC Ferredoxin-1, chloroplastic OS=Solanum lycopersicum OX=4081 GN=SEND33 PE=2 SV=1_0_Asp-N Endopeptidase_66_66_7004.27028_8.35_7_aLP_19_7_828.02508_9.93
functions:AHP
>sp|Q43517|FER1_SOLLC Ferredoxin-1, chloroplastic OS=Solanum lycopersicum OX=4081 GN=SEND33 PE=2 SV=1_0_Asp-N Endopeptidase_66_66_7004.27028_8.35_15_aLP_38_6_663.81488_8.06
functions:AHP
>sp|Q43517|FER1_SOLLC Ferredoxin-1, chloroplastic OS=Solanum lycopersicum OX=4081 GN=SEND33 PE=2 SV=1_0_Asp-N Endopeptidase_66_66_7004.27028_8.35_16_aLP_45_7_772.86238_11.49
functions:AHP
>sp|Q43517|FER1_SOLLC Ferredoxin-1, chloroplastic OS=Solanum lycopersicum OX=4081 GN=SEND33 PE=2 SV=1_0_Asp-N Endopeptidase_66_66_7004.27028_8.35_21_aLP_66_10_1117.23858_3.47
functions:none
>sp|Q43517|FER1_SOLLC Ferredoxin-1, chloroplastic OS=Solanum lycopersicum OX=4081 GN=SEND33 PE=2 SV=1_9_Asp-N Endopeptidase_144_14_1614.72658_4.23_3_aLP_13_7_884.94148_4.81
functions:AHP
>NP_001234715.1 eukaryotic translation initiation factor 5A-4 [Solanum lycopersicum]_1_Asp-N Endopeptidase_12_10_1228.24028_4.86_0_aLP_8_8_1028.98738_4.38
functions:AHP
>NP_001234715.1 eukaryotic translation initiation factor 5A-4 [Solanum lycopersicum]_2_Asp-N Endopeptidase_63_51_5439.30218_8.69_6_aLP_22_8_962.15998_8.8
functions:AHP
>NP_001234715.1 eukaryotic translation initiation factor 5A-4 [Solanum lycopersicum]_2_Asp-N Endopeptidase_63_51_5439.30218_8.69_7_aLP_30_8_900.15038_9.07
functions:AHP
>NP_001234715.1 eukaryotic translation initiation factor 5A-4 [Solanum lycopersicum]_2_Asp-N Endopeptidase_63_51_5439.30218_8.69_14_aLP_44_6_605.65418_8.1
functions:AHP
>NP_001234715.1 eukaryotic translation initiation factor 5A-4 [Solanum lycopersicum]_10_Asp-N Endopeptidase_119_6_713.83198_5.98_0_aLP_0_6_713.83198_5.98
functions:AHP
>NP_001234715.1 eukaryotic translation initiation factor 5A-4 [Solanum lycopersicum]_12_Asp-N Endopeptidase_135_15_1634.80638_4.67_2_aLP_15_8_850.92678_6.21
functions:AHP
>NP_001234715.1 eukaryotic translation initiation factor 5A-4 [Solanum lycopersicum]_13_Asp-N Endopeptidase_154_19_2023.40558_4.05_5_aLP_17_8_879.99848_3.56
functions:ADP
>sp|P38416|LOXB_SOLLC Linoleate 9S-lipoxygenase B OS=Solanum lycopersicum OX=4081 GN=LOX1.2 PE=2 SV=1_3_Asp-N Endopeptidase_31_17_1994.51628_10.01_2_aLP_16_7_845.11128_8.4
functions:AHP
>sp|P38416|LOXB_SOLLC Linoleate 9S-lipoxygenase B OS=Solanum lycopersicum OX=4081 GN=LOX1.2 PE=2 SV=1_4_Asp-N Endopeptidase_41_10_1034.17718_3.48_0_aLP_7_7_748.83378_3.48
functions:AHP
>sp|P38416|LOXB_SOLLC Linoleate 9S-lipoxygenase B OS=Solanum lycopersicum OX=4081 GN=LOX1.2 PE=2 SV=1_6_Asp-N Endopeptidase_63_18_1934.21978_5.87_0_aLP_7_7_771.91198_5.87
functions:AHP
>sp|P38416|LOXB_SOLLC Linoleate 9S-lipoxygenase B OS=Solanum lycopersicum OX=4081 GN=LOX1.2 PE=2 SV=1_7_Asp-N Endopeptidase_81_18_1993.20038_4.05_0_aLP_8_8_817.89428_4.29
functions:AHP
>sp|P38416|LOXB_SOLLC Linoleate 9S-lipoxygenase B OS=Solanum lycopersicum OX=4081 GN=LOX1.2 PE=2 SV=1_11_Asp-N Endopeptidase_128_27_3092.58468_4.87_2_aLP_23_15_1863.23268_7.81
functions:AIP
>sp|P38416|LOXB_SOLLC Linoleate 9S-lipoxygenase B OS=Solanum lycopersicum OX=4081 GN=LOX1.2 PE=2 SV=1_12_Asp-N Endopeptidase_152_24_2891.29918_8.2_1_aLP_11_9_1074.24748_8.02
functions:none
>sp|P38416|LOXB_SOLLC Linoleate 9S-lipoxygenase B OS=Solanum lycopersicum OX=4081 GN=LOX1.2 PE=2 SV=1_13_Asp-N Endopeptidase_184_32_3793.29998_7.95_0_aLP_6_6_767.88278_5.98
functions:none
>sp|P38416|LOXB_SOLLC Linoleate 9S-lipoxygenase B OS=Solanum lycopersicum OX=4081 GN=LOX1.2 PE=2 SV=1_13_Asp-N Endopeptidase_184_32_3793.29998_7.95_4_aLP_28_13_1641.89068_8.0
functions:AIP
>sp|P38416|LOXB_SOLLC Linoleate 9S-lipoxygenase B OS=Solanum lycopersicum OX=4081 GN=LOX1.2 PE=2 SV=1_14_Asp-N Endopeptidase_193_9_1034.09048_4.05_1_aLP_9_6_760.84488_4.53
functions:AHP
>sp|P38416|LOXB_SOLLC Linoleate 9S-lipoxygenase B OS=Solanum lycopersicum OX=4081 GN=LOX1.2 PE=2 SV=1_18_Asp-N Endopeptidase_240_32_3594.94888_8.21_0_aLP_7_7_810.81568_4.05
functions:AHP
>sp|P38416|LOXB_SOLLC Linoleate 9S-lipoxygenase B OS=Solanum lycopersicum OX=4081 GN=LOX1.2 PE=2 SV=1_18_Asp-N Endopeptidase_240_32_3594.94888_8.21_1_aLP_14_7_698.82028_9.71
functions:AHP
>sp|P38416|LOXB_SOLLC Linoleate 9S-lipoxygenase B OS=Solanum lycopersicum OX=4081 GN=LOX1.2 PE=2 SV=1_18_Asp-N Endopeptidase_240_32_3594.94888_8.21_3_aLP_25_10_1294.43568_9.18
functions:none
>sp|P38416|LOXB_SOLLC Linoleate 9S-lipoxygenase B OS=Solanum lycopersicum OX=4081 GN=LOX1.2 PE=2 SV=1_19_Asp-N Endopeptidase_254_14_1572.77118_4.29_0_aLP_6_6_663.65688_3.38
functions:AHP
>sp|P38416|LOXB_SOLLC Linoleate 9S-lipoxygenase B OS=Solanum lycopersicum OX=4081 GN=LOX1.2 PE=2 SV=1_19_Asp-N Endopeptidase_254_14_1572.77118_4.29_1_aLP_13_7_813.97018_9.71
functions:AHP
>sp|P38416|LOXB_SOLLC Linoleate 9S-lipoxygenase B OS=Solanum lycopersicum OX=4081 GN=LOX1.2 PE=2 SV=1_21_Asp-N Endopeptidase_270_10_1202.33548_7.81_0_aLP_7_7_858.90908_5.53
functions:AHP
>sp|P38416|LOXB_SOLLC Linoleate 9S-lipoxygenase B OS=Solanum lycopersicum OX=4081 GN=LOX1.2 PE=2 SV=1_23_Asp-N Endopeptidase_303_11_1255.26278_3.38_1_aLP_9_6_706.70988_3.74
functions:AHP
>sp|P38416|LOXB_SOLLC Linoleate 9S-lipoxygenase B OS=Solanum lycopersicum OX=4081 GN=LOX1.2 PE=2 SV=1_24_Asp-N Endopeptidase_325_22_2426.83808_4.67_1_aLP_20_18_1998.35238_6.2
functions:AIP
>sp|P38416|LOXB_SOLLC Linoleate 9S-lipoxygenase B OS=Solanum lycopersicum OX=4081 GN=LOX1.2 PE=2 SV=1_27_Asp-N Endopeptidase_355_16_1713.95108_5.87_0_aLP_10_10_1091.22908_5.87
functions:AHP
>sp|P38416|LOXB_SOLLC Linoleate 9S-lipoxygenase B OS=Solanum lycopersicum OX=4081 GN=LOX1.2 PE=2 SV=1_29_Asp-N Endopeptidase_391_29_3288.76628_5.04_0_aLP_10_10_1196.29718_3.93
functions:none
>sp|P38416|LOXB_SOLLC Linoleate 9S-lipoxygenase B OS=Solanum lycopersicum OX=4081 GN=LOX1.2 PE=2 SV=1_29_Asp-N Endopeptidase_391_29_3288.76628_5.04_4_aLP_27_9_1101.27068_8.06
functions:AHP
>sp|P38416|LOXB_SOLLC Linoleate 9S-lipoxygenase B OS=Solanum lycopersicum OX=4081 GN=LOX1.2 PE=2 SV=1_30_Asp-N Endopeptidase_409_18_2018.12408_4.27_1_aLP_10_7_794.81908_5.45
functions:AHP
>sp|P38416|LOXB_SOLLC Linoleate 9S-lipoxygenase B OS=Solanum lycopersicum OX=4081 GN=LOX1.2 PE=2 SV=1_31_Asp-N Endopeptidase_432_23_2647.03208_7.84_0_aLP_7_7_759.85758_5.87
functions:AHP
>sp|P38416|LOXB_SOLLC Linoleate 9S-lipoxygenase B OS=Solanum lycopersicum OX=4081 GN=LOX1.2 PE=2 SV=1_31_Asp-N Endopeptidase_432_23_2647.03208_7.84_4_aLP_23_9_1163.34738_9.73
functions:ADP
>sp|P38416|LOXB_SOLLC Linoleate 9S-lipoxygenase B OS=Solanum lycopersicum OX=4081 GN=LOX1.2 PE=2 SV=1_32_Asp-N Endopeptidase_460_28_3208.87128_8.93_1_aLP_13_10_1202.53898_9.93
functions:none
>sp|P38416|LOXB_SOLLC Linoleate 9S-lipoxygenase B OS=Solanum lycopersicum OX=4081 GN=LOX1.2 PE=2 SV=1_38_Asp-N Endopeptidase_570_59_6869.97928_8.13_0_aLP_9_9_1013.17658_5.22
functions:AHP
>sp|P38416|LOXB_SOLLC Linoleate 9S-lipoxygenase B OS=Solanum lycopersicum OX=4081 GN=LOX1.2 PE=2 SV=1_38_Asp-N Endopeptidase_570_59_6869.97928_8.13_10_aLP_46_15_1860.19778_9.95
functions:none
>sp|P38416|LOXB_SOLLC Linoleate 9S-lipoxygenase B OS=Solanum lycopersicum OX=4081 GN=LOX1.2 PE=2 SV=1_39_Asp-N Endopeptidase_593_23_2501.80828_4.67_0_aLP_6_6_624.60488_3.38
functions:AHP
>sp|P38416|LOXB_SOLLC Linoleate 9S-lipoxygenase B OS=Solanum lycopersicum OX=4081 GN=LOX1.2 PE=2 SV=1_41_Asp-N Endopeptidase_614_10_1099.29568_6.19_0_aLP_7_7_799.96878_8.06
functions:ADP
>sp|P38416|LOXB_SOLLC Linoleate 9S-lipoxygenase B OS=Solanum lycopersicum OX=4081 GN=LOX1.2 PE=2 SV=1_42_Asp-N Endopeptidase_627_13_1433.71388_7.2_2_aLP_13_9_1031.30948_9.73
functions:none
>sp|P38416|LOXB_SOLLC Linoleate 9S-lipoxygenase B OS=Solanum lycopersicum OX=4081 GN=LOX1.2 PE=2 SV=1_44_Asp-N Endopeptidase_656_23_2801.20878_6.17_0_aLP_7_7_802.88208_3.38
functions:AHP
>sp|P38416|LOXB_SOLLC Linoleate 9S-lipoxygenase B OS=Solanum lycopersicum OX=4081 GN=LOX1.2 PE=2 SV=1_44_Asp-N Endopeptidase_656_23_2801.20878_6.17_5_aLP_23_9_1230.40058_7.7
functions:AHP
>sp|P38416|LOXB_SOLLC Linoleate 9S-lipoxygenase B OS=Solanum lycopersicum OX=4081 GN=LOX1.2 PE=2 SV=1_46_Asp-N Endopeptidase_679_17_2084.23218_4.6_2_aLP_17_11_1426.55408_5.72
functions:none
>sp|P38416|LOXB_SOLLC Linoleate 9S-lipoxygenase B OS=Solanum lycopersicum OX=4081 GN=LOX1.2 PE=2 SV=1_48_Asp-N Endopeptidase_697_15_1956.19118_6.31_1_aLP_10_7_958.12768_8.06
functions:none
>sp|P38416|LOXB_SOLLC Linoleate 9S-lipoxygenase B OS=Solanum lycopersicum OX=4081 GN=LOX1.2 PE=2 SV=1_49_Asp-N Endopeptidase_751_54_5984.87118_5.0_1_aLP_10_6_727.94488_5.46
functions:AHP
>sp|P38416|LOXB_SOLLC Linoleate 9S-lipoxygenase B OS=Solanum lycopersicum OX=4081 GN=LOX1.2 PE=2 SV=1_49_Asp-N Endopeptidase_751_54_5984.87118_5.0_6_aLP_23_7_835.95788_7.17
functions:AHP
>sp|P38416|LOXB_SOLLC Linoleate 9S-lipoxygenase B OS=Solanum lycopersicum OX=4081 GN=LOX1.2 PE=2 SV=1_49_Asp-N Endopeptidase_751_54_5984.87118_5.0_8_aLP_33_8_917.03238_8.55
functions:ADP
>sp|P38416|LOXB_SOLLC Linoleate 9S-lipoxygenase B OS=Solanum lycopersicum OX=4081 GN=LOX1.2 PE=2 SV=1_49_Asp-N Endopeptidase_751_54_5984.87118_5.0_10_aLP_44_9_947.08888_3.74
functions:ADP
>sp|P38416|LOXB_SOLLC Linoleate 9S-lipoxygenase B OS=Solanum lycopersicum OX=4081 GN=LOX1.2 PE=2 SV=1_49_Asp-N Endopeptidase_751_54_5984.87118_5.0_12_aLP_52_7_910.97638_4.25
functions:AHP
>sp|P38416|LOXB_SOLLC Linoleate 9S-lipoxygenase B OS=Solanum lycopersicum OX=4081 GN=LOX1.2 PE=2 SV=1_53_Asp-N Endopeptidase_811_16_1867.19338_6.24_0_aLP_6_6_699.80218_4.29
functions:AHP
>sp|P38416|LOXB_SOLLC Linoleate 9S-lipoxygenase B OS=Solanum lycopersicum OX=4081 GN=LOX1.2 PE=2 SV=1_53_Asp-N Endopeptidase_811_16_1867.19338_6.24_2_aLP_16_9_1114.32768_8.06
functions:none
>sp|P38416|LOXB_SOLLC Linoleate 9S-lipoxygenase B OS=Solanum lycopersicum OX=4081 GN=LOX1.2 PE=2 SV=1_54_Asp-N Endopeptidase_859_48_5329.09068_7.65_0_aLP_11_11_1335.55608_4.29
functions:AIP
>sp|P38416|LOXB_SOLLC Linoleate 9S-lipoxygenase B OS=Solanum lycopersicum OX=4081 GN=LOX1.2 PE=2 SV=1_54_Asp-N Endopeptidase_859_48_5329.09068_7.65_9_aLP_45_7_671.75128_8.06
functions:AHP
>sp|O24031|GPX4_SOLLC Probable phospholipid hydroperoxide glutathione peroxidase OS=Solanum lycopersicum OX=4081 GN=GPXle-1 PE=2 SV=1_4_Asp-N Endopeptidase_51_27_2914.36658_7.73_1_aLP_9_6_706.88338_8.32
functions:AHP
>sp|O24031|GPX4_SOLLC Probable phospholipid hydroperoxide glutathione peroxidase OS=Solanum lycopersicum OX=4081 GN=GPXle-1 PE=2 SV=1_5_Asp-N Endopeptidase_61_10_1318.55078_7.59_1_aLP_10_7_971.16448_8.05
functions:AHP
>sp|O24031|GPX4_SOLLC Probable phospholipid hydroperoxide glutathione peroxidase OS=Solanum lycopersicum OX=4081 GN=GPXle-1 PE=2 SV=1_6_Asp-N Endopeptidase_84_23_2476.69948_3.27_0_aLP_8_8_857.95898_3.38
functions:AHP
>sp|O24031|GPX4_SOLLC Probable phospholipid hydroperoxide glutathione peroxidase OS=Solanum lycopersicum OX=4081 GN=GPXle-1 PE=2 SV=1_6_Asp-N Endopeptidase_84_23_2476.69948_3.27_1_aLP_23_15_1636.75578_3.56
functions:none
>sp|O24031|GPX4_SOLLC Probable phospholipid hydroperoxide glutathione peroxidase OS=Solanum lycopersicum OX=4081 GN=GPXle-1 PE=2 SV=1_7_Asp-N Endopeptidase_101_17_2089.45498_6.17_0_aLP_6_6_732.84988_3.48
functions:AHP
>sp|O24031|GPX4_SOLLC Probable phospholipid hydroperoxide glutathione peroxidase OS=Solanum lycopersicum OX=4081 GN=GPXle-1 PE=2 SV=1_10_Asp-N Endopeptidase_127_19_2075.35438_8.32_2_aLP_12_8_1023.24318_8.8
functions:ADP
>sp|O24031|GPX4_SOLLC Probable phospholipid hydroperoxide glutathione peroxidase OS=Solanum lycopersicum OX=4081 GN=GPXle-1 PE=2 SV=1_10_Asp-N Endopeptidase_127_19_2075.35438_8.32_4_aLP_19_6_611.69828_8.06
functions:none
>sp|O24031|GPX4_SOLLC Probable phospholipid hydroperoxide glutathione peroxidase OS=Solanum lycopersicum OX=4081 GN=GPXle-1 PE=2 SV=1_11_Asp-N Endopeptidase_139_12_1467.73058_7.79_0_aLP_8_8_966.06108_5.87
functions:AHP
>sp|O24031|GPX4_SOLLC Probable phospholipid hydroperoxide glutathione peroxidase OS=Solanum lycopersicum OX=4081 GN=GPXle-1 PE=2 SV=1_12_Asp-N Endopeptidase_146_7_782.85168_5.53_0_aLP_6_6_683.71908_5.53
functions:AHP
>sp|O24031|GPX4_SOLLC Probable phospholipid hydroperoxide glutathione peroxidase OS=Solanum lycopersicum OX=4081 GN=GPXle-1 PE=2 SV=1_14_Asp-N Endopeptidase_169_9_956.19358_7.79_0_aLP_8_8_885.11478_7.79
functions:ADP
>sp|P54767|DCE_SOLLC Glutamate decarboxylase OS=Solanum lycopersicum OX=4081 PE=2 SV=1_1_Asp-N Endopeptidase_48_39_4529.22388_7.44_6_aLP_28_13_1557.91478_8.31
functions:AIP
>sp|P54767|DCE_SOLLC Glutamate decarboxylase OS=Solanum lycopersicum OX=4081 PE=2 SV=1_3_Asp-N Endopeptidase_73_20_2266.52818_4.05_0_aLP_9_9_969.06518_5.98
functions:none
>sp|P54767|DCE_SOLLC Glutamate decarboxylase OS=Solanum lycopersicum OX=4081 PE=2 SV=1_3_Asp-N Endopeptidase_73_20_2266.52818_4.05_5_aLP_20_6_793.90758_3.56
functions:ADP
>sp|P54767|DCE_SOLLC Glutamate decarboxylase OS=Solanum lycopersicum OX=4081 PE=2 SV=1_4_Asp-N Endopeptidase_86_13_1524.79548_7.76_0_aLP_6_6_705.86758_5.87
functions:AHP
>sp|P54767|DCE_SOLLC Glutamate decarboxylase OS=Solanum lycopersicum OX=4081 PE=2 SV=1_4_Asp-N Endopeptidase_86_13_1524.79548_7.76_2_aLP_13_6_749.86498_8.0
functions:AHP
>sp|P54767|DCE_SOLLC Glutamate decarboxylase OS=Solanum lycopersicum OX=4081 PE=2 SV=1_6_Asp-N Endopeptidase_114_26_2955.35598_5.5_3_aLP_14_7_860.98358_6.23
functions:none
>sp|P54767|DCE_SOLLC Glutamate decarboxylase OS=Solanum lycopersicum OX=4081 PE=2 SV=1_8_Asp-N Endopeptidase_153_38_4051.67658_8.13_11_aLP_29_7_979.14968_10.04
functions:AHP
>sp|P54767|DCE_SOLLC Glutamate decarboxylase OS=Solanum lycopersicum OX=4081 PE=2 SV=1_9_Asp-N Endopeptidase_191_38_4525.26048_6.28_0_aLP_6_6_684.79048_5.87
functions:AHP
>sp|P54767|DCE_SOLLC Glutamate decarboxylase OS=Solanum lycopersicum OX=4081 PE=2 SV=1_9_Asp-N Endopeptidase_191_38_4525.26048_6.28_5_aLP_19_6_782.91228_6.12
functions:AHP
>sp|P54767|DCE_SOLLC Glutamate decarboxylase OS=Solanum lycopersicum OX=4081 PE=2 SV=1_9_Asp-N Endopeptidase_191_38_4525.26048_6.28_8_aLP_37_8_999.17488_7.73
functions:AHP
>sp|P54767|DCE_SOLLC Glutamate decarboxylase OS=Solanum lycopersicum OX=4081 PE=2 SV=1_12_Asp-N Endopeptidase_244_24_2806.25478_6.88_1_aLP_10_8_943.15138_6.13
functions:AHP
>sp|P54767|DCE_SOLLC Glutamate decarboxylase OS=Solanum lycopersicum OX=4081 PE=2 SV=1_12_Asp-N Endopeptidase_244_24_2806.25478_6.88_2_aLP_16_6_746.86198_8.11
functions:AHP
>sp|P54767|DCE_SOLLC Glutamate decarboxylase OS=Solanum lycopersicum OX=4081 PE=2 SV=1_15_Asp-N Endopeptidase_295_33_3775.41428_8.43_0_aLP_7_7_859.03608_5.98
functions:AHP
>sp|P54767|DCE_SOLLC Glutamate decarboxylase OS=Solanum lycopersicum OX=4081 PE=2 SV=1_15_Asp-N Endopeptidase_295_33_3775.41428_8.43_4_aLP_20_7_772.90228_8.02
functions:AHP
>sp|P54767|DCE_SOLLC Glutamate decarboxylase OS=Solanum lycopersicum OX=4081 PE=2 SV=1_17_Asp-N Endopeptidase_310_12_1406.55778_4.27_1_aLP_12_8_950.06168_7.17
functions:AHP
>sp|P54767|DCE_SOLLC Glutamate decarboxylase OS=Solanum lycopersicum OX=4081 PE=2 SV=1_18_Asp-N Endopeptidase_365_55_6327.34138_8.26_5_aLP_34_16_1991.27678_7.91
functions:AIP
>sp|P54767|DCE_SOLLC Glutamate decarboxylase OS=Solanum lycopersicum OX=4081 PE=2 SV=1_18_Asp-N Endopeptidase_365_55_6327.34138_8.26_6_aLP_40_6_694.86218_8.02
functions:AHP
>sp|P54767|DCE_SOLLC Glutamate decarboxylase OS=Solanum lycopersicum OX=4081 PE=2 SV=1_21_Asp-N Endopeptidase_410_28_3313.77828_7.06_6_aLP_21_10_1312.53998_9.58
functions:none
>sp|P54767|DCE_SOLLC Glutamate decarboxylase OS=Solanum lycopersicum OX=4081 PE=2 SV=1_24_Asp-N Endopeptidase_445_9_1059.22478_4.05_0_aLP_7_7_816.94988_4.29
functions:AHP
>sp|P54767|DCE_SOLLC Glutamate decarboxylase OS=Solanum lycopersicum OX=4081 PE=2 SV=1_25_Asp-N Endopeptidase_465_20_2263.58238_8.06_1_aLP_9_7_807.94808_9.71
functions:AHP
>sp|P54767|DCE_SOLLC Glutamate decarboxylase OS=Solanum lycopersicum OX=4081 PE=2 SV=1_28_Asp-N Endopeptidase_477_8_993.10768_6.71_0_aLP_0_8_993.10768_6.71
functions:ADP
>sp|P54767|DCE_SOLLC Glutamate decarboxylase OS=Solanum lycopersicum OX=4081 PE=2 SV=1_30_Asp-N Endopeptidase_502_18_2040.45758_8.66_0_aLP_10_10_1279.55088_8.4
functions:ACP
>NP_001316598.1 A20/AN1 zinc finger protein SAP4 [Solanum lycopersicum]_1_Asp-N Endopeptidase_38_34_3575.15568_7.7_5_aLP_22_8_858.92378_5.46
functions:AHP
>NP_001316598.1 A20/AN1 zinc finger protein SAP4 [Solanum lycopersicum]_2_Asp-N Endopeptidase_69_31_3277.60998_4.67_0_aLP_9_9_1109.26228_4.29
functions:AHP
>NP_001316598.1 A20/AN1 zinc finger protein SAP4 [Solanum lycopersicum]_3_Asp-N Endopeptidase_135_66_7152.10058_7.73_16_aLP_40_8_889.98178_8.02
functions:ADP
>NP_001316598.1 A20/AN1 zinc finger protein SAP4 [Solanum lycopersicum]_3_Asp-N Endopeptidase_135_66_7152.10058_7.73_20_aLP_61_12_1320.52138_8.42
functions:AMP
>NP_001316598.1 A20/AN1 zinc finger protein SAP4 [Solanum lycopersicum]_4_Asp-N Endopeptidase_142_7_890.96608_5.53_0_aLP_0_7_890.96608_5.53
functions:AHP
>NP_001234670.1 MADS-box transcription factor RIN isoform 1 [Solanum lycopersicum]_0_Asp-N Endopeptidase_39_39_4575.50698_9.51_0_aLP_6_6_646.80588_9.93
functions:AHP
>NP_001234670.1 MADS-box transcription factor RIN isoform 1 [Solanum lycopersicum]_0_Asp-N Endopeptidase_39_39_4575.50698_9.51_1_aLP_19_13_1639.91858_8.4
functions:AMP
>NP_001234670.1 MADS-box transcription factor RIN isoform 1 [Solanum lycopersicum]_0_Asp-N Endopeptidase_39_39_4575.50698_9.51_4_aLP_32_10_1183.46588_11.49
functions:none
>NP_001234670.1 MADS-box transcription factor RIN isoform 1 [Solanum lycopersicum]_1_Asp-N Endopeptidase_85_46_5255.81968_6.97_4_aLP_20_9_1102.27328_7.98
functions:none
>NP_001234670.1 MADS-box transcription factor RIN isoform 1 [Solanum lycopersicum]_1_Asp-N Endopeptidase_85_46_5255.81968_6.97_9_aLP_38_11_1471.59508_8.26
functions:none
>NP_001234670.1 MADS-box transcription factor RIN isoform 1 [Solanum lycopersicum]_2_Asp-N Endopeptidase_114_29_3549.96338_6.98_1_aLP_14_12_1541.72388_7.73
functions:AIP
>NP_001234670.1 MADS-box transcription factor RIN isoform 1 [Solanum lycopersicum]_2_Asp-N Endopeptidase_114_29_3549.96338_6.98_3_aLP_22_6_734.82238_3.74
functions:AHP
>NP_001234670.1 MADS-box transcription factor RIN isoform 1 [Solanum lycopersicum]_2_Asp-N Endopeptidase_114_29_3549.96338_6.98_4_aLP_29_7_851.96078_7.2
functions:AHP
>NP_001234670.1 MADS-box transcription factor RIN isoform 1 [Solanum lycopersicum]_3_Asp-N Endopeptidase_122_8_830.93638_5.87_0_aLP_7_7_702.76228_3.48
functions:AHP
>NP_001234670.1 MADS-box transcription factor RIN isoform 1 [Solanum lycopersicum]_4_Asp-N Endopeptidase_131_9_1143.26198_4.05_0_aLP_0_9_1143.26198_4.05
functions:ADP
>NP_001234670.1 MADS-box transcription factor RIN isoform 1 [Solanum lycopersicum]_5_Asp-N Endopeptidase_147_16_1883.13788_9.78_2_aLP_9_6_771.91798_11.49
functions:AHP
>NP_001234670.1 MADS-box transcription factor RIN isoform 1 [Solanum lycopersicum]_6_Asp-N Endopeptidase_218_71_8349.20518_5.97_1_aLP_12_8_989.05008_4.53
functions:AHP
>NP_001234670.1 MADS-box transcription factor RIN isoform 1 [Solanum lycopersicum]_6_Asp-N Endopeptidase_218_71_8349.20518_5.97_4_aLP_29_10_1169.42998_6.28
functions:AHP
>NP_001234670.1 MADS-box transcription factor RIN isoform 1 [Solanum lycopersicum]_6_Asp-N Endopeptidase_218_71_8349.20518_5.97_8_aLP_41_7_845.88468_5.48
functions:ADP
>NP_001234670.1 MADS-box transcription factor RIN isoform 1 [Solanum lycopersicum]_6_Asp-N Endopeptidase_218_71_8349.20518_5.97_10_aLP_50_8_1044.09168_7.18
functions:AHP
>NP_001234670.1 MADS-box transcription factor RIN isoform 1 [Solanum lycopersicum]_6_Asp-N Endopeptidase_218_71_8349.20518_5.97_11_aLP_59_9_1137.22248_6.71
functions:ADP
>sp|P93207|14310_SOLLC 14-3-3 protein 10 OS=Solanum lycopersicum OX=4081 GN=TFT10 PE=2 SV=2_0_Asp-N Endopeptidase_34_34_4019.67638_4.52_2_aLP_10_7_784.90768_3.74
functions:AHP
>sp|P93207|14310_SOLLC 14-3-3 protein 10 OS=Solanum lycopersicum OX=4081 GN=TFT10 PE=2 SV=2_0_Asp-N Endopeptidase_34_34_4019.67638_4.52_3_aLP_18_8_995.16138_6.21
functions:AHP
>sp|P93207|14310_SOLLC 14-3-3 protein 10 OS=Solanum lycopersicum OX=4081 GN=TFT10 PE=2 SV=2_0_Asp-N Endopeptidase_34_34_4019.67638_4.52_6_aLP_31_7_955.05048_4.25
functions:AHP
>sp|P93207|14310_SOLLC 14-3-3 protein 10 OS=Solanum lycopersicum OX=4081 GN=TFT10 PE=2 SV=2_1_Asp-N Endopeptidase_136_102_11429.11418_7.25_6_aLP_22_7_859.93458_4.53
functions:AHP
>sp|P93207|14310_SOLLC 14-3-3 protein 10 OS=Solanum lycopersicum OX=4081 GN=TFT10 PE=2 SV=2_1_Asp-N Endopeptidase_136_102_11429.11418_7.25_16_aLP_48_7_861.90418_4.25
functions:AHP
>sp|P93207|14310_SOLLC 14-3-3 protein 10 OS=Solanum lycopersicum OX=4081 GN=TFT10 PE=2 SV=2_1_Asp-N Endopeptidase_136_102_11429.11418_7.25_17_aLP_55_7_910.98538_7.08
functions:AHP
>sp|P93207|14310_SOLLC 14-3-3 protein 10 OS=Solanum lycopersicum OX=4081 GN=TFT10 PE=2 SV=2_1_Asp-N Endopeptidase_136_102_11429.11418_7.25_19_aLP_65_7_879.02698_8.32
functions:AHP
>sp|P93207|14310_SOLLC 14-3-3 protein 10 OS=Solanum lycopersicum OX=4081 GN=TFT10 PE=2 SV=2_1_Asp-N Endopeptidase_136_102_11429.11418_7.25_23_aLP_82_8_872.07258_6.13
functions:none
>sp|P93207|14310_SOLLC 14-3-3 protein 10 OS=Solanum lycopersicum OX=4081 GN=TFT10 PE=2 SV=2_1_Asp-N Endopeptidase_136_102_11429.11418_7.25_32_aLP_102_7_886.11998_8.32
functions:none
>sp|P93207|14310_SOLLC 14-3-3 protein 10 OS=Solanum lycopersicum OX=4081 GN=TFT10 PE=2 SV=2_2_Asp-N Endopeptidase_148_12_1537.73508_6.16_0_aLP_7_7_963.05758_5.94
functions:none
>sp|P93207|14310_SOLLC 14-3-3 protein 10 OS=Solanum lycopersicum OX=4081 GN=TFT10 PE=2 SV=2_3_Asp-N Endopeptidase_156_8_945.98478_4.67_0_aLP_6_6_745.79048_6.19
functions:AHP
>sp|P93207|14310_SOLLC 14-3-3 protein 10 OS=Solanum lycopersicum OX=4081 GN=TFT10 PE=2 SV=2_5_Asp-N Endopeptidase_198_27_3061.53028_5.53_1_aLP_13_8_876.06948_9.73
functions:AHP
>sp|P93207|14310_SOLLC 14-3-3 protein 10 OS=Solanum lycopersicum OX=4081 GN=TFT10 PE=2 SV=2_5_Asp-N Endopeptidase_198_27_3061.53028_5.53_4_aLP_26_8_1032.16078_3.74
functions:AHP
>sp|P93207|14310_SOLLC 14-3-3 protein 10 OS=Solanum lycopersicum OX=4081 GN=TFT10 PE=2 SV=2_8_Asp-N Endopeptidase_235_10_1189.43558_5.98_2_aLP_10_7_886.16368_9.71
functions:ADP
>sp|P31542|CLPAB_SOLLC ATP-dependent Clp protease ATP-binding subunit ClpA homolog CD4B, chloroplastic OS=Solanum lycopersicum OX=4081 GN=CD4B PE=3 SV=1_1_Asp-N Endopeptidase_58_11_1166.31708_5.97_1_aLP_10_7_689.78738_8.7
functions:AHP
>sp|P31542|CLPAB_SOLLC ATP-dependent Clp protease ATP-binding subunit ClpA homolog CD4B, chloroplastic OS=Solanum lycopersicum OX=4081 GN=CD4B PE=3 SV=1_2_Asp-N Endopeptidase_147_89_9788.56498_8.78_11_aLP_29_9_1146.38188_11.49
functions:none
>sp|P31542|CLPAB_SOLLC ATP-dependent Clp protease ATP-binding subunit ClpA homolog CD4B, chloroplastic OS=Solanum lycopersicum OX=4081 GN=CD4B PE=3 SV=1_2_Asp-N Endopeptidase_147_89_9788.56498_8.78_13_aLP_38_6_829.96918_6.23
functions:AHP
>sp|P31542|CLPAB_SOLLC ATP-dependent Clp protease ATP-binding subunit ClpA homolog CD4B, chloroplastic OS=Solanum lycopersicum OX=4081 GN=CD4B PE=3 SV=1_2_Asp-N Endopeptidase_147_89_9788.56498_8.78_18_aLP_60_8_998.15568_11.49
functions:AHP
>sp|P31542|CLPAB_SOLLC ATP-dependent Clp protease ATP-binding subunit ClpA homolog CD4B, chloroplastic OS=Solanum lycopersicum OX=4081 GN=CD4B PE=3 SV=1_2_Asp-N Endopeptidase_147_89_9788.56498_8.78_20_aLP_74_12_1242.43478_3.56
functions:AIP
>sp|P31542|CLPAB_SOLLC ATP-dependent Clp protease ATP-binding subunit ClpA homolog CD4B, chloroplastic OS=Solanum lycopersicum OX=4081 GN=CD4B PE=3 SV=1_2_Asp-N Endopeptidase_147_89_9788.56498_8.78_25_aLP_89_6_674.85648_8.06
functions:AHP
>sp|P31542|CLPAB_SOLLC ATP-dependent Clp protease ATP-binding subunit ClpA homolog CD4B, chloroplastic OS=Solanum lycopersicum OX=4081 GN=CD4B PE=3 SV=1_3_Asp-N Endopeptidase_219_72_7820.98028_5.86_3_aLP_14_8_858.99318_8.06
functions:AHP
>sp|P31542|CLPAB_SOLLC ATP-dependent Clp protease ATP-binding subunit ClpA homolog CD4B, chloroplastic OS=Solanum lycopersicum OX=4081 GN=CD4B PE=3 SV=1_3_Asp-N Endopeptidase_219_72_7820.98028_5.86_12_aLP_48_10_1144.25518_8.57
functions:none
>sp|P31542|CLPAB_SOLLC ATP-dependent Clp protease ATP-binding subunit ClpA homolog CD4B, chloroplastic OS=Solanum lycopersicum OX=4081 GN=CD4B PE=3 SV=1_3_Asp-N Endopeptidase_219_72_7820.98028_5.86_13_aLP_62_14_1534.77568_4.81
functions:AIP
>sp|P31542|CLPAB_SOLLC ATP-dependent Clp protease ATP-binding subunit ClpA homolog CD4B, chloroplastic OS=Solanum lycopersicum OX=4081 GN=CD4B PE=3 SV=1_3_Asp-N Endopeptidase_219_72_7820.98028_5.86_17_aLP_72_6_615.68408_3.74
functions:AHP
>sp|P31542|CLPAB_SOLLC ATP-dependent Clp protease ATP-binding subunit ClpA homolog CD4B, chloroplastic OS=Solanum lycopersicum OX=4081 GN=CD4B PE=3 SV=1_4_Asp-N Endopeptidase_271_52_5422.03828_4.85_12_aLP_35_6_660.78638_8.06
functions:AHP
>sp|P31542|CLPAB_SOLLC ATP-dependent Clp protease ATP-binding subunit ClpA homolog CD4B, chloroplastic OS=Solanum lycopersicum OX=4081 GN=CD4B PE=3 SV=1_4_Asp-N Endopeptidase_271_52_5422.03828_4.85_13_aLP_41_6_710.73868_3.56
functions:AHP
>sp|P31542|CLPAB_SOLLC ATP-dependent Clp protease ATP-binding subunit ClpA homolog CD4B, chloroplastic OS=Solanum lycopersicum OX=4081 GN=CD4B PE=3 SV=1_5_Asp-N Endopeptidase_320_49_5192.97528_9.06_2_aLP_13_9_1082.22778_9.56
functions:AHP
>sp|P31542|CLPAB_SOLLC ATP-dependent Clp protease ATP-binding subunit ClpA homolog CD4B, chloroplastic OS=Solanum lycopersicum OX=4081 GN=CD4B PE=3 SV=1_5_Asp-N Endopeptidase_320_49_5192.97528_9.06_4_aLP_21_7_842.99678_11.49
functions:AHP
>sp|P31542|CLPAB_SOLLC ATP-dependent Clp protease ATP-binding subunit ClpA homolog CD4B, chloroplastic OS=Solanum lycopersicum OX=4081 GN=CD4B PE=3 SV=1_5_Asp-N Endopeptidase_320_49_5192.97528_9.06_5_aLP_33_12_1240.43988_6.12
functions:none
>sp|P31542|CLPAB_SOLLC ATP-dependent Clp protease ATP-binding subunit ClpA homolog CD4B, chloroplastic OS=Solanum lycopersicum OX=4081 GN=CD4B PE=3 SV=1_6_Asp-N Endopeptidase_334_14_1541.80528_4.67_2_aLP_11_6_672.82288_7.79
functions:AHP
>sp|P31542|CLPAB_SOLLC ATP-dependent Clp protease ATP-binding subunit ClpA homolog CD4B, chloroplastic OS=Solanum lycopersicum OX=4081 GN=CD4B PE=3 SV=1_7_Asp-N Endopeptidase_363_29_3399.96868_6.32_0_aLP_6_6_646.79978_3.48
functions:AHP
>sp|P31542|CLPAB_SOLLC ATP-dependent Clp protease ATP-binding subunit ClpA homolog CD4B, chloroplastic OS=Solanum lycopersicum OX=4081 GN=CD4B PE=3 SV=1_7_Asp-N Endopeptidase_363_29_3399.96868_6.32_3_aLP_29_20_2541.94838_7.5
functions:none
>sp|P31542|CLPAB_SOLLC ATP-dependent Clp protease ATP-binding subunit ClpA homolog CD4B, chloroplastic OS=Solanum lycopersicum OX=4081 GN=CD4B PE=3 SV=1_8_Asp-N Endopeptidase_370_7_862.03358_3.38_0_aLP_0_7_862.03358_3.38
functions:AHP
>sp|P31542|CLPAB_SOLLC ATP-dependent Clp protease ATP-binding subunit ClpA homolog CD4B, chloroplastic OS=Solanum lycopersicum OX=4081 GN=CD4B PE=3 SV=1_10_Asp-N Endopeptidase_409_23_2339.73538_6.17_2_aLP_9_6_654.80748_8.06
functions:AHP
>sp|P31542|CLPAB_SOLLC ATP-dependent Clp protease ATP-binding subunit ClpA homolog CD4B, chloroplastic OS=Solanum lycopersicum OX=4081 GN=CD4B PE=3 SV=1_10_Asp-N Endopeptidase_409_23_2339.73538_6.17_4_aLP_20_9_946.08918_6.23
functions:ADP
>sp|P31542|CLPAB_SOLLC ATP-dependent Clp protease ATP-binding subunit ClpA homolog CD4B, chloroplastic OS=Solanum lycopersicum OX=4081 GN=CD4B PE=3 SV=1_11_Asp-N Endopeptidase_418_9_1217.34708_6.98_0_aLP_0_9_1217.34708_6.98
functions:none
>sp|P31542|CLPAB_SOLLC ATP-dependent Clp protease ATP-binding subunit ClpA homolog CD4B, chloroplastic OS=Solanum lycopersicum OX=4081 GN=CD4B PE=3 SV=1_12_Asp-N Endopeptidase_436_18_2078.39918_6.31_1_aLP_11_8_1044.22178_9.56
functions:AHP
>sp|P31542|CLPAB_SOLLC ATP-dependent Clp protease ATP-binding subunit ClpA homolog CD4B, chloroplastic OS=Solanum lycopersicum OX=4081 GN=CD4B PE=3 SV=1_13_Asp-N Endopeptidase_459_23_2912.34448_7.79_1_aLP_23_20_2567.03528_8.74
functions:AIP
>sp|P31542|CLPAB_SOLLC ATP-dependent Clp protease ATP-binding subunit ClpA homolog CD4B, chloroplastic OS=Solanum lycopersicum OX=4081 GN=CD4B PE=3 SV=1_19_Asp-N Endopeptidase_526_39_4543.07998_6.9_4_aLP_18_6_685.73188_3.56
functions:AHP
>sp|P31542|CLPAB_SOLLC ATP-dependent Clp protease ATP-binding subunit ClpA homolog CD4B, chloroplastic OS=Solanum lycopersicum OX=4081 GN=CD4B PE=3 SV=1_19_Asp-N Endopeptidase_526_39_4543.07998_6.9_5_aLP_29_11_1386.61148_6.3
functions:none
>sp|P31542|CLPAB_SOLLC ATP-dependent Clp protease ATP-binding subunit ClpA homolog CD4B, chloroplastic OS=Solanum lycopersicum OX=4081 GN=CD4B PE=3 SV=1_19_Asp-N Endopeptidase_526_39_4543.07998_6.9_6_aLP_35_6_717.77708_6.21
functions:AHP
>sp|P31542|CLPAB_SOLLC ATP-dependent Clp protease ATP-binding subunit ClpA homolog CD4B, chloroplastic OS=Solanum lycopersicum OX=4081 GN=CD4B PE=3 SV=1_23_Asp-N Endopeptidase_563_14_1505.60188_4.89_0_aLP_6_6_731.80398_6.12
functions:AHP
>sp|P31542|CLPAB_SOLLC ATP-dependent Clp protease ATP-binding subunit ClpA homolog CD4B, chloroplastic OS=Solanum lycopersicum OX=4081 GN=CD4B PE=3 SV=1_25_Asp-N Endopeptidase_591_19_2096.36788_5.53_0_aLP_6_6_723.82708_5.22
functions:AHP
>sp|P31542|CLPAB_SOLLC ATP-dependent Clp protease ATP-binding subunit ClpA homolog CD4B, chloroplastic OS=Solanum lycopersicum OX=4081 GN=CD4B PE=3 SV=1_27_Asp-N Endopeptidase_611_17_2053.40748_7.08_0_aLP_9_9_1134.31298_4.67
functions:ADP
>sp|P31542|CLPAB_SOLLC ATP-dependent Clp protease ATP-binding subunit ClpA homolog CD4B, chloroplastic OS=Solanum lycopersicum OX=4081 GN=CD4B PE=3 SV=1_28_Asp-N Endopeptidase_670_59_6366.39538_8.89_7_aLP_26_10_1079.26738_9.93
functions:AHP
>sp|P31542|CLPAB_SOLLC ATP-dependent Clp protease ATP-binding subunit ClpA homolog CD4B, chloroplastic OS=Solanum lycopersicum OX=4081 GN=CD4B PE=3 SV=1_29_Asp-N Endopeptidase_714_44_4975.67218_7.05_1_aLP_10_7_949.04918_5.64
functions:AHP
>sp|P31542|CLPAB_SOLLC ATP-dependent Clp protease ATP-binding subunit ClpA homolog CD4B, chloroplastic OS=Solanum lycopersicum OX=4081 GN=CD4B PE=3 SV=1_29_Asp-N Endopeptidase_714_44_4975.67218_7.05_7_aLP_31_6_603.62978_3.74
functions:AHP
>sp|P31542|CLPAB_SOLLC ATP-dependent Clp protease ATP-binding subunit ClpA homolog CD4B, chloroplastic OS=Solanum lycopersicum OX=4081 GN=CD4B PE=3 SV=1_29_Asp-N Endopeptidase_714_44_4975.67218_7.05_10_aLP_40_6_847.97558_11.2
functions:AHP
>sp|P31542|CLPAB_SOLLC ATP-dependent Clp protease ATP-binding subunit ClpA homolog CD4B, chloroplastic OS=Solanum lycopersicum OX=4081 GN=CD4B PE=3 SV=1_30_Asp-N Endopeptidase_722_8_938.00498_4.66_0_aLP_6_6_703.74718_4.05
functions:AHP
>sp|P31542|CLPAB_SOLLC ATP-dependent Clp protease ATP-binding subunit ClpA homolog CD4B, chloroplastic OS=Solanum lycopersicum OX=4081 GN=CD4B PE=3 SV=1_31_Asp-N Endopeptidase_733_11_1352.62648_3.38_1_aLP_11_9_1138.40528_3.74
functions:none
>sp|P31542|CLPAB_SOLLC ATP-dependent Clp protease ATP-binding subunit ClpA homolog CD4B, chloroplastic OS=Solanum lycopersicum OX=4081 GN=CD4B PE=3 SV=1_34_Asp-N Endopeptidase_772_27_2940.41058_8.4_7_aLP_27_10_1132.33098_9.78
functions:none
>sp|P31542|CLPAB_SOLLC ATP-dependent Clp protease ATP-binding subunit ClpA homolog CD4B, chloroplastic OS=Solanum lycopersicum OX=4081 GN=CD4B PE=3 SV=1_38_Asp-N Endopeptidase_806_27_3346.79058_7.75_2_aLP_9_6_779.89428_8.8
functions:AHP
>sp|P31542|CLPAB_SOLLC ATP-dependent Clp protease ATP-binding subunit ClpA homolog CD4B, chloroplastic OS=Solanum lycopersicum OX=4081 GN=CD4B PE=3 SV=1_38_Asp-N Endopeptidase_806_27_3346.79058_7.75_5_aLP_27_15_1982.26948_6.36
functions:AIP
>sp|P31542|CLPAB_SOLLC ATP-dependent Clp protease ATP-binding subunit ClpA homolog CD4B, chloroplastic OS=Solanum lycopersicum OX=4081 GN=CD4B PE=3 SV=1_40_Asp-N Endopeptidase_849_25_3149.74258_6.36_0_aLP_7_7_847.03748_4.29
functions:AHP
>sp|P31542|CLPAB_SOLLC ATP-dependent Clp protease ATP-binding subunit ClpA homolog CD4B, chloroplastic OS=Solanum lycopersicum OX=4081 GN=CD4B PE=3 SV=1_40_Asp-N Endopeptidase_849_25_3149.74258_6.36_1_aLP_13_6_790.96098_8.06
functions:AHP
>sp|P31542|CLPAB_SOLLC ATP-dependent Clp protease ATP-binding subunit ClpA homolog CD4B, chloroplastic OS=Solanum lycopersicum OX=4081 GN=CD4B PE=3 SV=1_40_Asp-N Endopeptidase_849_25_3149.74258_6.36_2_aLP_20_7_858.00248_4.53
functions:AHP
>sp|P31542|CLPAB_SOLLC ATP-dependent Clp protease ATP-binding subunit ClpA homolog CD4B, chloroplastic OS=Solanum lycopersicum OX=4081 GN=CD4B PE=3 SV=1_42_Asp-N Endopeptidase_875_22_2577.94388_8.36_0_aLP_7_7_780.74598_3.38
functions:AHP
>sp|P31542|CLPAB_SOLLC ATP-dependent Clp protease ATP-binding subunit ClpA homolog CD4B, chloroplastic OS=Solanum lycopersicum OX=4081 GN=CD4B PE=3 SV=1_42_Asp-N Endopeptidase_875_22_2577.94388_8.36_2_aLP_16_6_767.93268_11.79
functions:AHP
>sp|P31542|CLPAB_SOLLC ATP-dependent Clp protease ATP-binding subunit ClpA homolog CD4B, chloroplastic OS=Solanum lycopersicum OX=4081 GN=CD4B PE=3 SV=1_42_Asp-N Endopeptidase_875_22_2577.94388_8.36_3_aLP_22_6_773.98908_6.23
functions:ADP
>sp|P31542|CLPAB_SOLLC ATP-dependent Clp protease ATP-binding subunit ClpA homolog CD4B, chloroplastic OS=Solanum lycopersicum OX=4081 GN=CD4B PE=3 SV=1_43_Asp-N Endopeptidase_890_15_1665.89408_4.4_3_aLP_15_6_688.73548_4.53
functions:AHP
>sp|P31542|CLPAB_SOLLC ATP-dependent Clp protease ATP-binding subunit ClpA homolog CD4B, chloroplastic OS=Solanum lycopersicum OX=4081 GN=CD4B PE=3 SV=1_48_Asp-N Endopeptidase_923_9_934.05698_3.38_1_aLP_9_6_650.77288_3.74
functions:AHP
>sp|P36181|HSP80_SOLLC Heat shock cognate protein 80 OS=Solanum lycopersicum OX=4081 GN=HSC80 PE=2 SV=1_1_Asp-N Endopeptidase_40_38_4408.97188_4.25_4_aLP_16_7_815.92168_3.74
functions:AHP
>sp|P36181|HSP80_SOLLC Heat shock cognate protein 80 OS=Solanum lycopersicum OX=4081 GN=HSC80 PE=2 SV=1_1_Asp-N Endopeptidase_40_38_4408.97188_4.25_7_aLP_35_11_1361.60408_6.28
functions:none
>sp|P36181|HSP80_SOLLC Heat shock cognate protein 80 OS=Solanum lycopersicum OX=4081 GN=HSC80 PE=2 SV=1_3_Asp-N Endopeptidase_52_9_1108.25968_6.19_0_aLP_7_7_893.99518_6.19
functions:AHP
>sp|P36181|HSP80_SOLLC Heat shock cognate protein 80 OS=Solanum lycopersicum OX=4081 GN=HSC80 PE=2 SV=1_5_Asp-N Endopeptidase_69_12_1378.59068_4.27_0_aLP_0_12_1378.59068_4.27
functions:none
>sp|P36181|HSP80_SOLLC Heat shock cognate protein 80 OS=Solanum lycopersicum OX=4081 GN=HSC80 PE=2 SV=1_8_Asp-N Endopeptidase_113_25_2549.88158_4.67_5_aLP_20_6_753.86838_4.53
functions:AHP
>sp|P36181|HSP80_SOLLC Heat shock cognate protein 80 OS=Solanum lycopersicum OX=4081 GN=HSC80 PE=2 SV=1_9_Asp-N Endopeptidase_142_29_3160.63528_6.98_2_aLP_10_7_750.91098_5.46
functions:AHP
>sp|P36181|HSP80_SOLLC Heat shock cognate protein 80 OS=Solanum lycopersicum OX=4081 GN=HSC80 PE=2 SV=1_12_Asp-N Endopeptidase_180_19_2111.39788_6.23_2_aLP_11_8_802.84228_6.23
functions:AHP
>sp|P36181|HSP80_SOLLC Heat shock cognate protein 80 OS=Solanum lycopersicum OX=4081 GN=HSC80 PE=2 SV=1_13_Asp-N Endopeptidase_192_12_1591.78438_4.89_0_aLP_0_12_1591.78438_4.89
functions:none
>sp|P36181|HSP80_SOLLC Heat shock cognate protein 80 OS=Solanum lycopersicum OX=4081 GN=HSC80 PE=2 SV=1_14_Asp-N Endopeptidase_219_27_3233.75218_5.8_0_aLP_7_7_839.99018_7.81
functions:AHP
>sp|P36181|HSP80_SOLLC Heat shock cognate protein 80 OS=Solanum lycopersicum OX=4081 GN=HSC80 PE=2 SV=1_14_Asp-N Endopeptidase_219_27_3233.75218_5.8_5_aLP_27_6_717.81738_4.53
functions:AHP
>sp|P36181|HSP80_SOLLC Heat shock cognate protein 80 OS=Solanum lycopersicum OX=4081 GN=HSC80 PE=2 SV=1_16_Asp-N Endopeptidase_228_8_1035.02958_4.12_0_aLP_0_8_1035.02958_4.12
functions:AHP
>sp|P36181|HSP80_SOLLC Heat shock cognate protein 80 OS=Solanum lycopersicum OX=4081 GN=HSC80 PE=2 SV=1_17_Asp-N Endopeptidase_237_9_1033.05708_3.83_0_aLP_6_6_675.69348_4.05
functions:AHP
>sp|P36181|HSP80_SOLLC Heat shock cognate protein 80 OS=Solanum lycopersicum OX=4081 GN=HSC80 PE=2 SV=1_18_Asp-N Endopeptidase_289_52_6373.28608_7.36_0_aLP_14_14_1775.03268_7.29
functions:AIP
>sp|P36181|HSP80_SOLLC Heat shock cognate protein 80 OS=Solanum lycopersicum OX=4081 GN=HSC80 PE=2 SV=1_18_Asp-N Endopeptidase_289_52_6373.28608_7.36_5_aLP_39_15_1898.25368_8.11
functions:AIP
>sp|P36181|HSP80_SOLLC Heat shock cognate protein 80 OS=Solanum lycopersicum OX=4081 GN=HSC80 PE=2 SV=1_19_Asp-N Endopeptidase_320_31_3655.21668_6.42_0_aLP_7_7_898.92738_4.05
functions:AHP
>sp|P36181|HSP80_SOLLC Heat shock cognate protein 80 OS=Solanum lycopersicum OX=4081 GN=HSC80 PE=2 SV=1_19_Asp-N Endopeptidase_320_31_3655.21668_6.42_4_aLP_21_8_921.01778_4.53
functions:ADP
>sp|P36181|HSP80_SOLLC Heat shock cognate protein 80 OS=Solanum lycopersicum OX=4081 GN=HSC80 PE=2 SV=1_21_Asp-N Endopeptidase_342_19_2363.89328_9.1_1_aLP_13_11_1344.66338_8.62
functions:none
>sp|P36181|HSP80_SOLLC Heat shock cognate protein 80 OS=Solanum lycopersicum OX=4081 GN=HSC80 PE=2 SV=1_23_Asp-N Endopeptidase_360_15_1722.01118_4.05_0_aLP_9_9_1078.18398_3.33
functions:none
>sp|P36181|HSP80_SOLLC Heat shock cognate protein 80 OS=Solanum lycopersicum OX=4081 GN=HSC80 PE=2 SV=1_25_Asp-N Endopeptidase_403_40_4755.64018_7.73_0_aLP_7_7_770.88078_3.48
functions:AHP
>sp|P36181|HSP80_SOLLC Heat shock cognate protein 80 OS=Solanum lycopersicum OX=4081 GN=HSC80 PE=2 SV=1_25_Asp-N Endopeptidase_403_40_4755.64018_7.73_2_aLP_19_9_1083.33948_8.4
functions:AHP
>sp|P36181|HSP80_SOLLC Heat shock cognate protein 80 OS=Solanum lycopersicum OX=4081 GN=HSC80 PE=2 SV=1_25_Asp-N Endopeptidase_403_40_4755.64018_7.73_3_aLP_25_6_741.93208_9.93
functions:AHP
>sp|P36181|HSP80_SOLLC Heat shock cognate protein 80 OS=Solanum lycopersicum OX=4081 GN=HSC80 PE=2 SV=1_25_Asp-N Endopeptidase_403_40_4755.64018_7.73_5_aLP_36_7_867.99708_3.56
functions:AHP
>sp|P36181|HSP80_SOLLC Heat shock cognate protein 80 OS=Solanum lycopersicum OX=4081 GN=HSC80 PE=2 SV=1_26_Asp-N Endopeptidase_422_19_2316.59818_6.92_0_aLP_8_8_1049.10468_4.29
functions:AHP
>sp|P36181|HSP80_SOLLC Heat shock cognate protein 80 OS=Solanum lycopersicum OX=4081 GN=HSC80 PE=2 SV=1_26_Asp-N Endopeptidase_422_19_2316.59818_6.92_2_aLP_19_9_1051.25398_7.81
functions:ADP
>sp|P36181|HSP80_SOLLC Heat shock cognate protein 80 OS=Solanum lycopersicum OX=4081 GN=HSC80 PE=2 SV=1_27_Asp-N Endopeptidase_442_20_2308.53878_8.32_3_aLP_16_7_917.03238_7.18
functions:AHP
>sp|P36181|HSP80_SOLLC Heat shock cognate protein 80 OS=Solanum lycopersicum OX=4081 GN=HSC80 PE=2 SV=1_29_Asp-N Endopeptidase_460_11_1340.47368_6.17_2_aLP_11_7_861.97138_8.06
functions:AHP
>sp|P36181|HSP80_SOLLC Heat shock cognate protein 80 OS=Solanum lycopersicum OX=4081 GN=HSC80 PE=2 SV=1_30_Asp-N Endopeptidase_493_33_3884.54308_7.32_0_aLP_6_6_786.87978_3.48
functions:AHP
>sp|P36181|HSP80_SOLLC Heat shock cognate protein 80 OS=Solanum lycopersicum OX=4081 GN=HSC80 PE=2 SV=1_30_Asp-N Endopeptidase_493_33_3884.54308_7.32_5_aLP_29_13_1578.91528_7.92
functions:none
>sp|P36181|HSP80_SOLLC Heat shock cognate protein 80 OS=Solanum lycopersicum OX=4081 GN=HSC80 PE=2 SV=1_32_Asp-N Endopeptidase_522_26_2911.34528_6.24_1_aLP_17_13_1488.79048_7.64
functions:AIP
>sp|P36181|HSP80_SOLLC Heat shock cognate protein 80 OS=Solanum lycopersicum OX=4081 GN=HSC80 PE=2 SV=1_32_Asp-N Endopeptidase_522_26_2911.34528_6.24_5_aLP_26_6_686.84968_7.79
functions:AHP
>sp|P36181|HSP80_SOLLC Heat shock cognate protein 80 OS=Solanum lycopersicum OX=4081 GN=HSC80 PE=2 SV=1_34_Asp-N Endopeptidase_547_21_2568.04208_7.29_0_aLP_19_19_2308.67538_6.25
functions:AIP
>sp|P36181|HSP80_SOLLC Heat shock cognate protein 80 OS=Solanum lycopersicum OX=4081 GN=HSC80 PE=2 SV=1_38_Asp-N Endopeptidase_591_27_3044.52658_6.3_3_aLP_14_6_711.72888_3.74
functions:AHP
>sp|P36181|HSP80_SOLLC Heat shock cognate protein 80 OS=Solanum lycopersicum OX=4081 GN=HSC80 PE=2 SV=1_38_Asp-N Endopeptidase_591_27_3044.52658_6.3_5_aLP_23_8_992.21958_8.06
functions:ADP
>sp|P36181|HSP80_SOLLC Heat shock cognate protein 80 OS=Solanum lycopersicum OX=4081 GN=HSC80 PE=2 SV=1_39_Asp-N Endopeptidase_614_23_2551.89938_4.67_6_aLP_21_8_933.00078_3.56
functions:AHP
>sp|P36181|HSP80_SOLLC Heat shock cognate protein 80 OS=Solanum lycopersicum OX=4081 GN=HSC80 PE=2 SV=1_40_Asp-N Endopeptidase_621_7_887.00668_8.06_0_aLP_0_7_887.00668_8.06
functions:AHP
>sp|P36181|HSP80_SOLLC Heat shock cognate protein 80 OS=Solanum lycopersicum OX=4081 GN=HSC80 PE=2 SV=1_44_Asp-N Endopeptidase_669_38_4260.01708_5.75_1_aLP_9_6_734.89068_3.74
functions:AHP
>sp|P36181|HSP80_SOLLC Heat shock cognate protein 80 OS=Solanum lycopersicum OX=4081 GN=HSC80 PE=2 SV=1_44_Asp-N Endopeptidase_669_38_4260.01708_5.75_6_aLP_23_6_701.73128_3.56
functions:AHP
>sp|P36181|HSP80_SOLLC Heat shock cognate protein 80 OS=Solanum lycopersicum OX=4081 GN=HSC80 PE=2 SV=1_44_Asp-N Endopeptidase_669_38_4260.01708_5.75_7_aLP_37_14_1641.99808_11.49
functions:AIP
>sp|Q9AXQ6|IF5A1_SOLLC Eukaryotic translation initiation factor 5A-1 OS=Solanum lycopersicum OX=4081 PE=2 SV=1_1_Asp-N Endopeptidase_12_10_1228.24028_4.86_0_aLP_8_8_1028.98738_4.38
functions:AHP
>sp|Q9AXQ6|IF5A1_SOLLC Eukaryotic translation initiation factor 5A-1 OS=Solanum lycopersicum OX=4081 PE=2 SV=1_2_Asp-N Endopeptidase_63_51_5413.26728_8.74_6_aLP_22_8_879.07318_9.93
functions:AHP
>sp|Q9AXQ6|IF5A1_SOLLC Eukaryotic translation initiation factor 5A-1 OS=Solanum lycopersicum OX=4081 PE=2 SV=1_2_Asp-N Endopeptidase_63_51_5413.26728_8.74_7_aLP_30_8_957.20228_9.07
functions:AHP
>sp|Q9AXQ6|IF5A1_SOLLC Eukaryotic translation initiation factor 5A-1 OS=Solanum lycopersicum OX=4081 PE=2 SV=1_2_Asp-N Endopeptidase_63_51_5413.26728_8.74_14_aLP_44_6_605.65418_8.1
functions:AHP
>sp|Q9AXQ6|IF5A1_SOLLC Eukaryotic translation initiation factor 5A-1 OS=Solanum lycopersicum OX=4081 PE=2 SV=1_10_Asp-N Endopeptidase_119_6_713.83198_5.98_0_aLP_0_6_713.83198_5.98
functions:AHP
>sp|Q9AXQ6|IF5A1_SOLLC Eukaryotic translation initiation factor 5A-1 OS=Solanum lycopersicum OX=4081 PE=2 SV=1_14_Asp-N Endopeptidase_154_19_2023.40548_4.05_5_aLP_19_10_1107.30508_4.53
functions:none
>AAB18280.1 aspartic protease precursor [Solanum lycopersicum]_1_Asp-N Endopeptidase_25_24_2439.91638_7.79_0_aLP_7_7_813.97018_7.8
functions:AHP
>AAB18280.1 aspartic protease precursor [Solanum lycopersicum]_2_Asp-N Endopeptidase_37_12_1495.83428_9.89_0_aLP_0_12_1495.83428_9.89
functions:none
>AAB18280.1 aspartic protease precursor [Solanum lycopersicum]_5_Asp-N Endopeptidase_66_15_1717.90228_8.09_0_aLP_7_7_873.96708_8.02
functions:AHP
>AAB18280.1 aspartic protease precursor [Solanum lycopersicum]_5_Asp-N Endopeptidase_66_15_1717.90228_8.09_1_aLP_14_7_774.87228_7.79
functions:AHP
>AAB18280.1 aspartic protease precursor [Solanum lycopersicum]_7_Asp-N Endopeptidase_79_11_1365.63538_7.73_1_aLP_11_6_746.90468_8.0
functions:AHP
>AAB18280.1 aspartic protease precursor [Solanum lycopersicum]_8_Asp-N Endopeptidase_100_21_2357.69108_6.1_1_aLP_12_10_1086.16618_3.74
functions:AHP
>AAB18280.1 aspartic protease precursor [Solanum lycopersicum]_8_Asp-N Endopeptidase_100_21_2357.69108_6.1_2_aLP_19_7_843.03678_8.4
functions:AHP
>AAB18280.1 aspartic protease precursor [Solanum lycopersicum]_14_Asp-N Endopeptidase_227_40_4504.14208_4.67_0_aLP_12_12_1248.39818_3.38
functions:AIP
>AAB18280.1 aspartic protease precursor [Solanum lycopersicum]_15_Asp-N Endopeptidase_242_15_1462.57918_4.05_2_aLP_11_7_730.81618_4.53
functions:AHP
>AAB18280.1 aspartic protease precursor [Solanum lycopersicum]_16_Asp-N Endopeptidase_267_25_2934.34248_8.07_0_aLP_10_10_1180.28838_7.84
functions:AIP
>AAB18280.1 aspartic protease precursor [Solanum lycopersicum]_16_Asp-N Endopeptidase_267_25_2934.34248_8.07_3_aLP_25_10_1258.41678_8.0
functions:none
>AAB18280.1 aspartic protease precursor [Solanum lycopersicum]_17_Asp-N Endopeptidase_287_20_1933.18108_3.48_0_aLP_7_7_778.86008_3.48
functions:AHP
>AAB18280.1 aspartic protease precursor [Solanum lycopersicum]_18_Asp-N Endopeptidase_330_43_4523.16788_4.4_15_aLP_43_7_926.05458_3.74
functions:ADP
>AAB18280.1 aspartic protease precursor [Solanum lycopersicum]_21_Asp-N Endopeptidase_423_72_7952.96768_4.71_17_aLP_48_11_1433.60178_6.13
functions:none
>AAB18280.1 aspartic protease precursor [Solanum lycopersicum]_21_Asp-N Endopeptidase_423_72_7952.96768_4.71_20_aLP_65_9_1031.19188_6.12
functions:none
>AAB18280.1 aspartic protease precursor [Solanum lycopersicum]_22_Asp-N Endopeptidase_432_9_1022.15908_5.97_0_aLP_6_6_706.77158_5.97
functions:AHP
>AAB18280.1 aspartic protease precursor [Solanum lycopersicum]_24_Asp-N Endopeptidase_469_30_3115.58868_4.05_4_aLP_15_8_991.15218_6.12
functions:AHP
>AAB18280.1 aspartic protease precursor [Solanum lycopersicum]_25_Asp-N Endopeptidase_482_13_1416.68598_5.98_1_aLP_13_11_1202.46478_9.71
functions:none
>AAB18280.1 aspartic protease precursor [Solanum lycopersicum]_26_Asp-N Endopeptidase_493_11_1312.50568_5.22_1_aLP_9_7_851.97528_7.17
functions:AHP
>ABQ42184.1 S-adenosylmethionine decarboxylase [Solanum lycopersicum]_1_Asp-N Endopeptidase_30_27_2968.39918_4.25_3_aLP_19_13_1524.73678_4.82
functions:AIP
>ABQ42184.1 S-adenosylmethionine decarboxylase [Solanum lycopersicum]_1_Asp-N Endopeptidase_30_27_2968.39918_4.25_5_aLP_27_6_632.71418_3.74
functions:AHP
>ABQ42184.1 S-adenosylmethionine decarboxylase [Solanum lycopersicum]_2_Asp-N Endopeptidase_45_15_1597.83488_8.4_0_aLP_9_9_943.02738_8.06
functions:AHP
>ABQ42184.1 S-adenosylmethionine decarboxylase [Solanum lycopersicum]_3_Asp-N Endopeptidase_57_12_1259.43698_3.33_0_aLP_7_7_713.78558_3.38
functions:AHP
>ABQ42184.1 S-adenosylmethionine decarboxylase [Solanum lycopersicum]_6_Asp-N Endopeptidase_111_46_5130.15478_7.88_7_aLP_21_7_878.12278_8.32
functions:AHP
>ABQ42184.1 S-adenosylmethionine decarboxylase [Solanum lycopersicum]_6_Asp-N Endopeptidase_111_46_5130.15478_7.88_11_aLP_38_8_892.15258_9.71
functions:none
>ABQ42184.1 S-adenosylmethionine decarboxylase [Solanum lycopersicum]_7_Asp-N Endopeptidase_140_29_3350.74378_7.35_3_aLP_14_6_650.77528_5.46
functions:AHP
>ABQ42184.1 S-adenosylmethionine decarboxylase [Solanum lycopersicum]_7_Asp-N Endopeptidase_140_29_3350.74378_7.35_5_aLP_23_7_927.03308_9.73
functions:AHP
>ABQ42184.1 S-adenosylmethionine decarboxylase [Solanum lycopersicum]_8_Asp-N Endopeptidase_159_19_1896.19138_7.76_0_aLP_8_8_869.97258_5.87
functions:ACP
>ABQ42184.1 S-adenosylmethionine decarboxylase [Solanum lycopersicum]_10_Asp-N Endopeptidase_226_48_5422.30838_7.53_2_aLP_11_6_726.91928_3.74
functions:ADP
>ABQ42184.1 S-adenosylmethionine decarboxylase [Solanum lycopersicum]_10_Asp-N Endopeptidase_226_48_5422.30838_7.53_3_aLP_18_7_786.88628_8.06
functions:AHP
>ABQ42184.1 S-adenosylmethionine decarboxylase [Solanum lycopersicum]_10_Asp-N Endopeptidase_226_48_5422.30838_7.53_14_aLP_45_9_1011.27598_10.04
functions:AHP
>ABQ42184.1 S-adenosylmethionine decarboxylase [Solanum lycopersicum]_11_Asp-N Endopeptidase_253_27_2945.22178_3.83_0_aLP_10_10_1193.24968_3.33
functions:AHP
>ABQ42184.1 S-adenosylmethionine decarboxylase [Solanum lycopersicum]_13_Asp-N Endopeptidase_295_29_3167.62708_4.6_1_aLP_11_7_740.85458_3.74
functions:AHP
>ABQ42184.1 S-adenosylmethionine decarboxylase [Solanum lycopersicum]_14_Asp-N Endopeptidase_308_13_1413.65208_5.53_3_aLP_10_6_737.89738_7.08
functions:none
>ABQ42184.1 S-adenosylmethionine decarboxylase [Solanum lycopersicum]_15_Asp-N Endopeptidase_360_52_5946.65708_5.42_4_aLP_20_9_906.94758_4.53
functions:none
>ABQ42184.1 S-adenosylmethionine decarboxylase [Solanum lycopersicum]_15_Asp-N Endopeptidase_360_52_5946.65708_5.42_11_aLP_52_14_1692.90438_5.11
functions:AIP
>sp|P42652|14334_SOLLC 14-3-3 protein 4 OS=Solanum lycopersicum OX=4081 GN=TFT4 PE=2 SV=1_1_Asp-N Endopeptidase_36_34_4009.47238_4.56_6_aLP_30_13_1732.98418_4.34
functions:AIP
>sp|P42652|14334_SOLLC 14-3-3 protein 4 OS=Solanum lycopersicum OX=4081 GN=TFT4 PE=2 SV=1_2_Asp-N Endopeptidase_80_44_5075.62738_5.01_3_aLP_14_7_859.93458_4.53
functions:AHP
>sp|P42652|14334_SOLLC 14-3-3 protein 4 OS=Solanum lycopersicum OX=4081 GN=TFT4 PE=2 SV=1_2_Asp-N Endopeptidase_80_44_5075.62738_5.01_12_aLP_40_7_861.90418_4.25
functions:AHP
>sp|P42652|14334_SOLLC 14-3-3 protein 4 OS=Solanum lycopersicum OX=4081 GN=TFT4 PE=2 SV=1_3_Asp-N Endopeptidase_95_15_1803.00498_6.98_2_aLP_11_6_794.90598_8.0
functions:AHP
>sp|P42652|14334_SOLLC 14-3-3 protein 4 OS=Solanum lycopersicum OX=4081 GN=TFT4 PE=2 SV=1_5_Asp-N Endopeptidase_130_29_3086.59388_6.92_9_aLP_29_7_860.08508_8.4
functions:AHP
>sp|P42652|14334_SOLLC 14-3-3 protein 4 OS=Solanum lycopersicum OX=4081 GN=TFT4 PE=2 SV=1_6_Asp-N Endopeptidase_160_30_3504.86098_6.92_0_aLP_7_7_937.02268_7.16
functions:AHP
>sp|P42652|14334_SOLLC 14-3-3 protein 4 OS=Solanum lycopersicum OX=4081 GN=TFT4 PE=2 SV=1_7_Asp-N Endopeptidase_192_32_3559.12218_4.66_4_aLP_18_8_876.06948_9.73
functions:AHP
>sp|P42652|14334_SOLLC 14-3-3 protein 4 OS=Solanum lycopersicum OX=4081 GN=TFT4 PE=2 SV=1_7_Asp-N Endopeptidase_192_32_3559.12218_4.66_7_aLP_31_8_1048.16018_3.74
functions:AHP
>sp|P42652|14334_SOLLC 14-3-3 protein 4 OS=Solanum lycopersicum OX=4081 GN=TFT4 PE=2 SV=1_11_Asp-N Endopeptidase_229_10_1189.43558_5.98_2_aLP_10_7_886.16368_9.71
functions:ADP
>sp|P43280|METK1_SOLLC S-adenosylmethionine synthase 1 OS=Solanum lycopersicum OX=4081 GN=SAM1 PE=2 SV=1_6_Asp-N Endopeptidase_70_7_922.04898_6.17_0_aLP_6_6_765.86148_4.29
functions:AHP
>sp|P43280|METK1_SOLLC S-adenosylmethionine synthase 1 OS=Solanum lycopersicum OX=4081 GN=SAM1 PE=2 SV=1_7_Asp-N Endopeptidase_80_10_1111.23778_5.97_1_aLP_9_7_807.96588_8.7
functions:none
>sp|P43280|METK1_SOLLC S-adenosylmethionine synthase 1 OS=Solanum lycopersicum OX=4081 GN=SAM1 PE=2 SV=1_11_Asp-N Endopeptidase_101_14_1635.85238_4.29_2_aLP_13_6_766.80578_3.74
functions:AHP
>sp|P43280|METK1_SOLLC S-adenosylmethionine synthase 1 OS=Solanum lycopersicum OX=4081 GN=SAM1 PE=2 SV=1_12_Asp-N Endopeptidase_121_20_2085.30718_6.42_3_aLP_19_8_899.01468_6.28
functions:AHP
>sp|P43280|METK1_SOLLC S-adenosylmethionine synthase 1 OS=Solanum lycopersicum OX=4081 GN=SAM1 PE=2 SV=1_13_Asp-N Endopeptidase_131_10_1126.20858_5.22_0_aLP_9_9_1025.10348_5.22
functions:none
>sp|P43280|METK1_SOLLC S-adenosylmethionine synthase 1 OS=Solanum lycopersicum OX=4081 GN=SAM1 PE=2 SV=1_14_Asp-N Endopeptidase_166_35_3904.56108_7.8_1_aLP_10_7_785.95378_3.74
functions:ADP,AHP
>sp|P43280|METK1_SOLLC S-adenosylmethionine synthase 1 OS=Solanum lycopersicum OX=4081 GN=SAM1 PE=2 SV=1_19_Asp-N Endopeptidase_224_16_1921.31048_6.92_0_aLP_6_6_739.82658_5.53
functions:AHP
>sp|P43280|METK1_SOLLC S-adenosylmethionine synthase 1 OS=Solanum lycopersicum OX=4081 GN=SAM1 PE=2 SV=1_19_Asp-N Endopeptidase_224_16_1921.31048_6.92_2_aLP_16_6_761.91638_6.12
functions:AHP
>sp|P43280|METK1_SOLLC S-adenosylmethionine synthase 1 OS=Solanum lycopersicum OX=4081 GN=SAM1 PE=2 SV=1_20_Asp-N Endopeptidase_245_21_2264.48498_6.43_1_aLP_11_7_826.95048_7.2
functions:AHP
>sp|P43280|METK1_SOLLC S-adenosylmethionine synthase 1 OS=Solanum lycopersicum OX=4081 GN=SAM1 PE=2 SV=1_20_Asp-N Endopeptidase_245_21_2264.48498_6.43_3_aLP_21_6_536.58818_7.2
functions:AHP
>sp|P43280|METK1_SOLLC S-adenosylmethionine synthase 1 OS=Solanum lycopersicum OX=4081 GN=SAM1 PE=2 SV=1_21_Asp-N Endopeptidase_256_11_1156.39078_8.06_2_aLP_11_6_698.90698_9.93
functions:AHP
>sp|P43280|METK1_SOLLC S-adenosylmethionine synthase 1 OS=Solanum lycopersicum OX=4081 GN=SAM1 PE=2 SV=1_22_Asp-N Endopeptidase_273_17_1624.68908_7.06_1_aLP_8_6_609.63898_5.45
functions:AHP
>sp|P43280|METK1_SOLLC S-adenosylmethionine synthase 1 OS=Solanum lycopersicum OX=4081 GN=SAM1 PE=2 SV=1_26_Asp-N Endopeptidase_341_12_1503.76178_6.24_0_aLP_8_8_985.19178_6.19
functions:AHP
>sp|P43280|METK1_SOLLC S-adenosylmethionine synthase 1 OS=Solanum lycopersicum OX=4081 GN=SAM1 PE=2 SV=1_27_Asp-N Endopeptidase_352_11_1280.52258_5.98_0_aLP_8_8_940.09998_5.98
functions:AHP
>sp|P43280|METK1_SOLLC S-adenosylmethionine synthase 1 OS=Solanum lycopersicum OX=4081 GN=SAM1 PE=2 SV=1_28_Asp-N Endopeptidase_373_21_2420.76528_11.03_0_aLP_13_13_1560.82268_11.19
functions:none
>sp|P43280|METK1_SOLLC S-adenosylmethionine synthase 1 OS=Solanum lycopersicum OX=4081 GN=SAM1 PE=2 SV=1_28_Asp-N Endopeptidase_373_21_2420.76528_11.03_3_aLP_21_6_735.80028_8.57
functions:AHP
>sp|P43280|METK1_SOLLC S-adenosylmethionine synthase 1 OS=Solanum lycopersicum OX=4081 GN=SAM1 PE=2 SV=1_31_Asp-N Endopeptidase_392_16_2030.35398_6.19_3_aLP_16_9_1153.38978_8.11
functions:AHP
>CAH60890.1 carbonic anhydrase [Solanum lycopersicum]_2_Asp-N Endopeptidase_36_17_1871.16118_4.89_2_aLP_11_7_757.97178_8.4
functions:ACP
>CAH60890.1 carbonic anhydrase [Solanum lycopersicum]_2_Asp-N Endopeptidase_36_17_1871.16118_4.89_3_aLP_17_6_760.79908_4.25
functions:AHP
>CAH60890.1 carbonic anhydrase [Solanum lycopersicum]_3_Asp-N Endopeptidase_53_17_1757.96148_4.67_4_aLP_11_6_757.93148_9.93
functions:AHP
>CAH60890.1 carbonic anhydrase [Solanum lycopersicum]_6_Asp-N Endopeptidase_100_40_4547.21118_7.73_0_aLP_6_6_746.81858_6.19
functions:AHP
>CAH60890.1 carbonic anhydrase [Solanum lycopersicum]_6_Asp-N Endopeptidase_100_40_4547.21118_7.73_3_aLP_27_14_1665.86328_4.82
functions:AIP
>CAH60890.1 carbonic anhydrase [Solanum lycopersicum]_7_Asp-N Endopeptidase_130_30_3371.87948_7.17_3_aLP_17_10_1125.24918_5.48
functions:none
>CAH60890.1 carbonic anhydrase [Solanum lycopersicum]_8_Asp-N Endopeptidase_172_42_4358.11168_7.09_12_aLP_40_10_968.21228_7.99
functions:ACP
>CAH60890.1 carbonic anhydrase [Solanum lycopersicum]_11_Asp-N Endopeptidase_201_22_2545.99448_6.21_0_aLP_7_7_937.01668_3.33
functions:AHP
>CAH60890.1 carbonic anhydrase [Solanum lycopersicum]_13_Asp-N Endopeptidase_246_43_4800.51038_7.49_2_aLP_13_6_716.83268_6.21
functions:AHP
>CAH60890.1 carbonic anhydrase [Solanum lycopersicum]_13_Asp-N Endopeptidase_246_43_4800.51038_7.49_6_aLP_23_6_629.75428_5.46
functions:AHP
>CAH60890.1 carbonic anhydrase [Solanum lycopersicum]_13_Asp-N Endopeptidase_246_43_4800.51038_7.49_12_aLP_43_6_673.76968_8.02
functions:AHP
>CAH60890.1 carbonic anhydrase [Solanum lycopersicum]_14_Asp-N Endopeptidase_258_12_1470.55778_3.33_0_aLP_6_6_667.62988_3.38
functions:AHP
>CAH60890.1 carbonic anhydrase [Solanum lycopersicum]_14_Asp-N Endopeptidase_258_12_1470.55778_3.33_1_aLP_12_6_820.94318_3.74
functions:AHP
>AAC97494.1 annexin p34 [Solanum lycopersicum]_1_Asp-N Endopeptidase_59_44_5064.75678_8.07_0_aLP_7_7_849.91398_4.29
functions:AHP
>AAC97494.1 annexin p34 [Solanum lycopersicum]_1_Asp-N Endopeptidase_59_44_5064.75678_8.07_2_aLP_14_6_694.78808_8.06
functions:none
>AAC97494.1 annexin p34 [Solanum lycopersicum]_1_Asp-N Endopeptidase_59_44_5064.75678_8.07_3_aLP_21_7_815.96508_6.13
functions:AHP
>AAC97494.1 annexin p34 [Solanum lycopersicum]_1_Asp-N Endopeptidase_59_44_5064.75678_8.07_7_aLP_37_8_1042.24968_11.49
functions:AHP
>AAC97494.1 annexin p34 [Solanum lycopersicum]_2_Asp-N Endopeptidase_65_6_729.87168_4.29_0_aLP_0_6_729.87168_4.29
functions:AHP
>AAC97494.1 annexin p34 [Solanum lycopersicum]_4_Asp-N Endopeptidase_82_11_1348.60498_4.29_0_aLP_6_6_749.86208_4.29
functions:AHP
>AAC97494.1 annexin p34 [Solanum lycopersicum]_8_Asp-N Endopeptidase_160_17_1960.26638_8.61_0_aLP_7_7_880.05798_8.07
functions:AHP
>AAC97494.1 annexin p34 [Solanum lycopersicum]_10_Asp-N Endopeptidase_180_17_1937.26998_7.66_4_aLP_17_6_725.84298_7.08
functions:AHP
>AAC97494.1 annexin p34 [Solanum lycopersicum]_15_Asp-N Endopeptidase_221_7_858.00238_4.29_0_aLP_0_7_858.00238_4.29
functions:AHP
>AAC97494.1 annexin p34 [Solanum lycopersicum]_17_Asp-N Endopeptidase_249_26_3078.60448_5.75_5_aLP_22_7_954.04978_5.48
functions:AHP
>AAC97494.1 annexin p34 [Solanum lycopersicum]_18_Asp-N Endopeptidase_259_10_1160.20888_4.67_1_aLP_8_6_715.81048_11.49
functions:AHP
>AAC97494.1 annexin p34 [Solanum lycopersicum]_20_Asp-N Endopeptidase_284_12_1478.66828_7.76_2_aLP_12_6_836.90288_8.0
functions:AHP
>AAC97494.1 annexin p34 [Solanum lycopersicum]_23_Asp-N Endopeptidase_314_15_1752.91048_3.23_0_aLP_7_7_882.98378_3.38
functions:AHP
>AAC97494.1 annexin p34 [Solanum lycopersicum]_23_Asp-N Endopeptidase_314_15_1752.91048_3.23_2_aLP_15_7_816.86318_3.47
functions:AHP
>AAC63088.1 expansin [Solanum lycopersicum]_0_Asp-N Endopeptidase_13_13_1490.99398_5.46_0_aLP_9_9_1018.36598_5.46
functions:ADP
>AAC63088.1 expansin [Solanum lycopersicum]_1_Asp-N Endopeptidase_44_31_3265.51718_4.66_2_aLP_14_7_726.83078_6.23
functions:AHP
>AAC63088.1 expansin [Solanum lycopersicum]_2_Asp-N Endopeptidase_122_78_8100.12478_6.08_4_aLP_17_8_875.95128_5.43
functions:AHP
>AAC63088.1 expansin [Solanum lycopersicum]_2_Asp-N Endopeptidase_122_78_8100.12478_6.08_12_aLP_37_7_763.84838_5.46
functions:AHP
>AAC63088.1 expansin [Solanum lycopersicum]_2_Asp-N Endopeptidase_122_78_8100.12478_6.08_14_aLP_47_7_843.02358_6.12
functions:AHP
>AAC63088.1 expansin [Solanum lycopersicum]_2_Asp-N Endopeptidase_122_78_8100.12478_6.08_16_aLP_61_12_1398.60178_8.02
functions:AMP
>AAC63088.1 expansin [Solanum lycopersicum]_2_Asp-N Endopeptidase_122_78_8100.12478_6.08_20_aLP_75_8_925.02648_5.45
functions:ADP
>AAC63088.1 expansin [Solanum lycopersicum]_3_Asp-N Endopeptidase_135_13_1496.62258_7.18_0_aLP_0_13_1496.62258_7.18
functions:AMP
>AAC63088.1 expansin [Solanum lycopersicum]_4_Asp-N Endopeptidase_190_55_6189.40348_10.29_1_aLP_11_8_950.26548_8.06
functions:ADP
>AAC63088.1 expansin [Solanum lycopersicum]_4_Asp-N Endopeptidase_190_55_6189.40348_10.29_6_aLP_36_15_1851.20588_11.04
functions:AIP
>AAC63088.1 expansin [Solanum lycopersicum]_4_Asp-N Endopeptidase_190_55_6189.40348_10.29_7_aLP_46_10_1242.44288_8.55
functions:none
>AAC63088.1 expansin [Solanum lycopersicum]_5_Asp-N Endopeptidase_233_43_4915.63508_10.01_4_aLP_18_6_728.84598_5.46
functions:AHP
>AAC63088.1 expansin [Solanum lycopersicum]_5_Asp-N Endopeptidase_233_43_4915.63508_10.01_5_aLP_27_9_1175.22828_9.71
functions:AHP
>AAC63088.1 expansin [Solanum lycopersicum]_6_Asp-N Endopeptidase_261_28_3336.73448_8.42_6_aLP_20_7_902.96458_7.2
functions:AHP
>AAC63088.1 expansin [Solanum lycopersicum]_6_Asp-N Endopeptidase_261_28_3336.73448_8.42_7_aLP_28_8_966.19118_8.4
functions:AHP
>AAV36519.1 phosphosulfolactate synthase-related protein [Solanum lycopersicum]_3_Asp-N Endopeptidase_41_28_3296.75168_8.25_0_aLP_11_11_1372.54988_8.8
functions:none
>AAV36519.1 phosphosulfolactate synthase-related protein [Solanum lycopersicum]_3_Asp-N Endopeptidase_41_28_3296.75168_8.25_2_aLP_20_8_925.02408_6.12
functions:AHP
>AAV36519.1 phosphosulfolactate synthase-related protein [Solanum lycopersicum]_5_Asp-N Endopeptidase_57_6_647.78748_5.87_0_aLP_0_6_647.78748_5.87
functions:AHP
>AAV36519.1 phosphosulfolactate synthase-related protein [Solanum lycopersicum]_6_Asp-N Endopeptidase_73_16_1819.06268_6.98_3_aLP_15_9_1121.36008_7.76
functions:none
>AAV36519.1 phosphosulfolactate synthase-related protein [Solanum lycopersicum]_9_Asp-N Endopeptidase_112_23_2719.12258_4.89_0_aLP_9_9_1050.19748_5.98
functions:ADP
>AAV36519.1 phosphosulfolactate synthase-related protein [Solanum lycopersicum]_9_Asp-N Endopeptidase_112_23_2719.12258_4.89_2_aLP_23_13_1599.86218_4.82
functions:AIP
>AAV36519.1 phosphosulfolactate synthase-related protein [Solanum lycopersicum]_11_Asp-N Endopeptidase_154_37_4148.86198_8.62_3_aLP_11_7_757.83878_3.56
functions:AHP
>AAV36519.1 phosphosulfolactate synthase-related protein [Solanum lycopersicum]_15_Asp-N Endopeptidase_196_15_1671.93528_6.41_2_aLP_13_6_719.81078_4.53
functions:AHP
>AAV36519.1 phosphosulfolactate synthase-related protein [Solanum lycopersicum]_16_Asp-N Endopeptidase_203_7_806.99048_3.48_0_aLP_0_7_806.99048_3.48
functions:AHP
>AAV36519.1 phosphosulfolactate synthase-related protein [Solanum lycopersicum]_18_Asp-N Endopeptidase_215_11_1231.43548_8.69_0_aLP_6_6_704.79908_5.97
functions:AHP
>AAV36519.1 phosphosulfolactate synthase-related protein [Solanum lycopersicum]_19_Asp-N Endopeptidase_255_40_4547.42548_8.1_3_aLP_15_8_873.02008_8.06
functions:AHP
>AAV36519.1 phosphosulfolactate synthase-related protein [Solanum lycopersicum]_19_Asp-N Endopeptidase_255_40_4547.42548_8.1_8_aLP_36_7_847.02818_8.93
functions:AHP
>AAV36519.1 phosphosulfolactate synthase-related protein [Solanum lycopersicum]_21_Asp-N Endopeptidase_286_25_2848.23198_8.44_0_aLP_15_15_1711.87278_7.18
functions:AIP
>sp|P38546|RAN1_SOLLC GTP-binding nuclear protein Ran1 OS=Solanum lycopersicum OX=4081 GN=RAN1 PE=2 SV=1_0_Asp-N Endopeptidase_9_9_1001.16568_5.46_1_aLP_8_6_699.76168_5.46
functions:AHP
>sp|P38546|RAN1_SOLLC GTP-binding nuclear protein Ran1 OS=Solanum lycopersicum OX=4081 GN=RAN1 PE=2 SV=1_2_Asp-N Endopeptidase_53_33_3672.15558_7.05_5_aLP_25_10_1227.33628_4.82
functions:none
>sp|P38546|RAN1_SOLLC GTP-binding nuclear protein Ran1 OS=Solanum lycopersicum OX=4081 GN=RAN1 PE=2 SV=1_3_Asp-N Endopeptidase_67_14_1800.08228_7.95_1_aLP_14_10_1289.53538_8.59
functions:AMP
>sp|P38546|RAN1_SOLLC GTP-binding nuclear protein Ran1 OS=Solanum lycopersicum OX=4081 GN=RAN1 PE=2 SV=1_4_Asp-N Endopeptidase_79_12_1278.38728_6.19_2_aLP_12_9_991.11478_8.06
functions:ADP
>sp|P38546|RAN1_SOLLC GTP-binding nuclear protein Ran1 OS=Solanum lycopersicum OX=4081 GN=RAN1 PE=2 SV=1_5_Asp-N Endopeptidase_93_14_1630.89648_5.22_0_aLP_10_10_1126.20848_5.22
functions:none
>sp|P38546|RAN1_SOLLC GTP-binding nuclear protein Ran1 OS=Solanum lycopersicum OX=4081 GN=RAN1 PE=2 SV=1_7_Asp-N Endopeptidase_127_18_1988.40898_6.17_1_aLP_12_7_786.94148_3.74
functions:AHP
>sp|P38546|RAN1_SOLLC GTP-binding nuclear protein Ran1 OS=Solanum lycopersicum OX=4081 GN=RAN1 PE=2 SV=1_7_Asp-N Endopeptidase_127_18_1988.40898_6.17_2_aLP_18_6_632.77588_8.02
functions:AHP
>sp|P38546|RAN1_SOLLC GTP-binding nuclear protein Ran1 OS=Solanum lycopersicum OX=4081 GN=RAN1 PE=2 SV=1_8_Asp-N Endopeptidase_173_46_5534.41248_8.69_5_aLP_26_13_1725.96768_8.26
functions:AIP
>sp|P38546|RAN1_SOLLC GTP-binding nuclear protein Ran1 OS=Solanum lycopersicum OX=4081 GN=RAN1 PE=2 SV=1_8_Asp-N Endopeptidase_173_46_5534.41248_8.69_8_aLP_41_12_1518.73198_6.12
functions:ADP
>sp|P38546|RAN1_SOLLC GTP-binding nuclear protein Ran1 OS=Solanum lycopersicum OX=4081 GN=RAN1 PE=2 SV=1_9_Asp-N Endopeptidase_192_19_2042.27868_4.66_0_aLP_7_7_800.86928_5.22
functions:none
>sp|P38546|RAN1_SOLLC GTP-binding nuclear protein Ran1 OS=Solanum lycopersicum OX=4081 GN=RAN1 PE=2 SV=1_10_Asp-N Endopeptidase_213_21_2286.48308_3.93_3_aLP_15_9_1096.16188_4.23
functions:AHP
>AAB65766.1 lipoxygenase [Solanum lycopersicum]_0_Asp-N Endopeptidase_87_87_9862.59758_10.34_0_aLP_9_9_1106.30498_8.06
functions:AHP
>AAB65766.1 lipoxygenase [Solanum lycopersicum]_0_Asp-N Endopeptidase_87_87_9862.59758_10.34_8_aLP_46_20_2460.99428_10.17
functions:AIP
>AAB65766.1 lipoxygenase [Solanum lycopersicum]_0_Asp-N Endopeptidase_87_87_9862.59758_10.34_9_aLP_53_7_811.81178_7.35
functions:AHP
>AAB65766.1 lipoxygenase [Solanum lycopersicum]_0_Asp-N Endopeptidase_87_87_9862.59758_10.34_23_aLP_87_8_912.09988_9.71
functions:ADP
>AAB65766.1 lipoxygenase [Solanum lycopersicum]_2_Asp-N Endopeptidase_107_16_1754.14278_4.29_0_aLP_6_6_631.72688_5.87
functions:AHP
>AAB65766.1 lipoxygenase [Solanum lycopersicum]_2_Asp-N Endopeptidase_107_16_1754.14278_4.29_1_aLP_12_6_755.99868_5.46
functions:AHP
>AAB65766.1 lipoxygenase [Solanum lycopersicum]_3_Asp-N Endopeptidase_126_19_2165.43978_8.33_1_aLP_10_6_629.71108_6.13
functions:AHP
>AAB65766.1 lipoxygenase [Solanum lycopersicum]_7_Asp-N Endopeptidase_142_6_748.78758_3.33_0_aLP_0_6_748.78758_3.33
functions:AHP
>AAB65766.1 lipoxygenase [Solanum lycopersicum]_8_Asp-N Endopeptidase_167_25_2884.29968_5.0_3_aLP_20_10_1315.42308_5.57
functions:AHP
>AAB65766.1 lipoxygenase [Solanum lycopersicum]_10_Asp-N Endopeptidase_223_33_3851.42998_11.19_0_aLP_7_7_926.08318_8.06
functions:AHP
>AAB65766.1 lipoxygenase [Solanum lycopersicum]_10_Asp-N Endopeptidase_223_33_3851.42998_11.19_6_aLP_28_8_1000.16908_11.19
functions:AHP
>AAB65766.1 lipoxygenase [Solanum lycopersicum]_16_Asp-N Endopeptidase_279_27_3166.79098_11.2_1_aLP_20_18_2139.63958_11.04
functions:AMP
>AAB65766.1 lipoxygenase [Solanum lycopersicum]_17_Asp-N Endopeptidase_294_15_1843.06938_6.27_0_aLP_6_6_736.77658_3.38
functions:AHP
>AAB65766.1 lipoxygenase [Solanum lycopersicum]_20_Asp-N Endopeptidase_339_10_1113.28108_5.22_0_aLP_9_9_1000.12168_5.22
functions:ADP
>AAB65766.1 lipoxygenase [Solanum lycopersicum]_23_Asp-N Endopeptidase_375_22_2460.89978_8.31_3_aLP_16_6_712.89058_9.93
functions:AHP
>AAB65766.1 lipoxygenase [Solanum lycopersicum]_26_Asp-N Endopeptidase_424_29_3359.83258_6.41_4_aLP_16_6_649.70128_5.45
functions:AHP
>AAB65766.1 lipoxygenase [Solanum lycopersicum]_26_Asp-N Endopeptidase_424_29_3359.83258_6.41_7_aLP_27_6_786.88578_6.23
functions:AHP
>AAB65766.1 lipoxygenase [Solanum lycopersicum]_27_Asp-N Endopeptidase_463_39_4367.97888_4.57_4_aLP_26_13_1504.67508_4.25
functions:AIP
>AAB65766.1 lipoxygenase [Solanum lycopersicum]_27_Asp-N Endopeptidase_463_39_4367.97888_4.57_8_aLP_39_8_1017.27968_8.4
functions:none
>AAB65766.1 lipoxygenase [Solanum lycopersicum]_29_Asp-N Endopeptidase_511_45_5035.99148_8.06_0_aLP_7_7_832.00738_3.48
functions:AHP
>AAB65766.1 lipoxygenase [Solanum lycopersicum]_29_Asp-N Endopeptidase_511_45_5035.99148_8.06_2_aLP_16_6_646.69818_6.13
functions:AHP
>AAB65766.1 lipoxygenase [Solanum lycopersicum]_31_Asp-N Endopeptidase_544_32_3776.27428_7.95_0_aLP_8_8_1029.16078_6.12
functions:AHP
>AAB65766.1 lipoxygenase [Solanum lycopersicum]_31_Asp-N Endopeptidase_544_32_3776.27428_7.95_2_aLP_16_6_714.73538_5.46
functions:AHP
>AAB65766.1 lipoxygenase [Solanum lycopersicum]_31_Asp-N Endopeptidase_544_32_3776.27428_7.95_5_aLP_25_6_816.01338_8.06
functions:ACP
>AAB65766.1 lipoxygenase [Solanum lycopersicum]_32_Asp-N Endopeptidase_632_88_10212.63718_7.44_1_aLP_8_6_715.80698_7.17
functions:AHP
>AAB65766.1 lipoxygenase [Solanum lycopersicum]_32_Asp-N Endopeptidase_632_88_10212.63718_7.44_5_aLP_24_6_704.82108_3.74
functions:AHP
>AAB65766.1 lipoxygenase [Solanum lycopersicum]_32_Asp-N Endopeptidase_632_88_10212.63718_7.44_9_aLP_46_15_1981.35148_9.19
functions:none
>AAB65766.1 lipoxygenase [Solanum lycopersicum]_32_Asp-N Endopeptidase_632_88_10212.63718_7.44_14_aLP_66_6_631.68348_3.74
functions:AHP
>AAB65766.1 lipoxygenase [Solanum lycopersicum]_32_Asp-N Endopeptidase_632_88_10212.63718_7.44_16_aLP_74_7_844.96538_8.0
functions:AHP
>AAB65766.1 lipoxygenase [Solanum lycopersicum]_33_Asp-N Endopeptidase_649_17_1883.04508_3.93_1_aLP_11_7_783.92288_5.46
functions:AHP
>AAB65766.1 lipoxygenase [Solanum lycopersicum]_34_Asp-N Endopeptidase_662_13_1432.59618_4.66_0_aLP_11_11_1190.32128_5.53
functions:none
>AAB65766.1 lipoxygenase [Solanum lycopersicum]_37_Asp-N Endopeptidase_697_23_2839.15648_5.53_0_aLP_7_7_901.07328_5.87
functions:none
>AAB65766.1 lipoxygenase [Solanum lycopersicum]_37_Asp-N Endopeptidase_697_23_2839.15648_5.53_3_aLP_18_7_921.96468_7.16
functions:AHP
>AAB65766.1 lipoxygenase [Solanum lycopersicum]_38_Asp-N Endopeptidase_714_17_1997.19728_5.65_0_aLP_6_6_702.76238_4.29
functions:AHP
>AAB65766.1 lipoxygenase [Solanum lycopersicum]_40_Asp-N Endopeptidase_729_12_1511.65378_4.05_0_aLP_10_10_1300.43328_4.05
functions:none
>AAB65766.1 lipoxygenase [Solanum lycopersicum]_41_Asp-N Endopeptidase_774_45_4955.58198_7.95_0_aLP_7_7_743.89848_3.48
functions:none
>AAB65766.1 lipoxygenase [Solanum lycopersicum]_41_Asp-N Endopeptidase_774_45_4955.58198_7.95_9_aLP_26_6_714.73248_5.45
functions:AHP
>AAB65766.1 lipoxygenase [Solanum lycopersicum]_41_Asp-N Endopeptidase_774_45_4955.58198_7.95_10_aLP_36_10_1171.27748_8.36
functions:none
>AAB65766.1 lipoxygenase [Solanum lycopersicum]_42_Asp-N Endopeptidase_809_35_4135.76228_4.44_2_aLP_17_13_1706.82858_3.96
functions:AIP
>AAB65766.1 lipoxygenase [Solanum lycopersicum]_42_Asp-N Endopeptidase_809_35_4135.76228_4.44_3_aLP_24_7_835.03188_8.7
functions:AHP
>AAB65766.1 lipoxygenase [Solanum lycopersicum]_44_Asp-N Endopeptidase_832_15_1870.98688_3.77_0_aLP_14_14_1741.87138_3.83
functions:AIP
>AAB65766.1 lipoxygenase [Solanum lycopersicum]_45_Asp-N Endopeptidase_854_22_2389.77408_4.4_5_aLP_22_10_1099.33588_6.21
functions:none
>AAB65766.1 lipoxygenase [Solanum lycopersicum]_47_Asp-N Endopeptidase_896_37_3952.49448_7.58_1_aLP_10_8_885.97838_9.93
functions:AHP
>AAB65766.1 lipoxygenase [Solanum lycopersicum]_47_Asp-N Endopeptidase_896_37_3952.49448_7.58_3_aLP_22_10_1240.47988_6.12
functions:AHP
>CAA12232.1 histone H1 [Solanum lycopersicum]_0_Asp-N Endopeptidase_32_32_3391.76398_3.19_11_aLP_30_6_655.66228_3.56
functions:AHP
>CAA12232.1 histone H1 [Solanum lycopersicum]_1_Asp-N Endopeptidase_72_40_4651.44828_8.13_0_aLP_11_11_1314.50168_6.21
functions:none
>CAA12232.1 histone H1 [Solanum lycopersicum]_1_Asp-N Endopeptidase_72_40_4651.44828_8.13_4_aLP_24_8_965.12338_11.49
functions:AHP
>CAA12232.1 histone H1 [Solanum lycopersicum]_1_Asp-N Endopeptidase_72_40_4651.44828_8.13_6_aLP_35_8_1030.20378_4.53
functions:AHP
>CAA12232.1 histone H1 [Solanum lycopersicum]_3_Asp-N Endopeptidase_271_184_19123.49278_10.94_0_aLP_8_8_929.04088_7.79
functions:AHP
>CAA12232.1 histone H1 [Solanum lycopersicum]_3_Asp-N Endopeptidase_271_184_19123.49278_10.94_1_aLP_16_8_992.24748_9.93
functions:ADP
>CAA12232.1 histone H1 [Solanum lycopersicum]_3_Asp-N Endopeptidase_271_184_19123.49278_10.94_2_aLP_22_6_727.94558_8.4
functions:AHP
>CAA12232.1 histone H1 [Solanum lycopersicum]_3_Asp-N Endopeptidase_271_184_19123.49278_10.94_23_aLP_74_8_921.19438_8.73
functions:AHP
>AAL29690.1 profilin [Solanum lycopersicum]_3_Asp-N Endopeptidase_28_15_1538.67728_4.27_0_aLP_8_8_897.94008_4.27
functions:AHP
>AAL29690.1 profilin [Solanum lycopersicum]_4_Asp-N Endopeptidase_52_24_2680.97158_4.05_5_aLP_20_11_1349.50598_4.53
functions:none
>AAL29690.1 profilin [Solanum lycopersicum]_5_Asp-N Endopeptidase_106_54_5483.41478_8.09_4_aLP_18_7_653.73598_7.2
functions:AHP
>AAL29690.1 profilin [Solanum lycopersicum]_5_Asp-N Endopeptidase_106_54_5483.41478_8.09_9_aLP_37_7_728.89298_10.04
functions:AHP
>AAL29690.1 profilin [Solanum lycopersicum]_5_Asp-N Endopeptidase_106_54_5483.41478_8.09_14_aLP_54_6_690.88078_5.45
functions:AHP
>AAL29690.1 profilin [Solanum lycopersicum]_6_Asp-N Endopeptidase_123_17_1890.17458_4.05_1_aLP_13_8_861.04178_5.46
functions:none
>AAL29690.1 profilin [Solanum lycopersicum]_7_Asp-N Endopeptidase_131_8_950.05618_3.38_0_aLP_0_8_950.05618_3.38
functions:AHP
>sp|P37222|MAOC_SOLLC NADP-dependent malic enzyme, chloroplastic (Fragment) OS=Solanum lycopersicum OX=4081 PE=2 SV=1_3_Asp-N Endopeptidase_56_34_3878.31888_8.02_8_aLP_28_12_1395.62718_8.81
functions:none
>sp|P37222|MAOC_SOLLC NADP-dependent malic enzyme, chloroplastic (Fragment) OS=Solanum lycopersicum OX=4081 PE=2 SV=1_4_Asp-N Endopeptidase_72_16_1817.12098_7.35_1_aLP_12_10_1164.41598_8.57
functions:none
>sp|P37222|MAOC_SOLLC NADP-dependent malic enzyme, chloroplastic (Fragment) OS=Solanum lycopersicum OX=4081 PE=2 SV=1_5_Asp-N Endopeptidase_86_14_1754.13898_8.5_1_aLP_10_6_737.93068_8.4
functions:AHP
>sp|P37222|MAOC_SOLLC NADP-dependent malic enzyme, chloroplastic (Fragment) OS=Solanum lycopersicum OX=4081 PE=2 SV=1_6_Asp-N Endopeptidase_97_11_1354.66338_5.97_1_aLP_9_7_878.05698_8.55
functions:AHP
>sp|P37222|MAOC_SOLLC NADP-dependent malic enzyme, chloroplastic (Fragment) OS=Solanum lycopersicum OX=4081 PE=2 SV=1_7_Asp-N Endopeptidase_112_15_1925.27318_4.67_0_aLP_0_15_1925.27318_4.67
functions:AIP
>sp|P37222|MAOC_SOLLC NADP-dependent malic enzyme, chloroplastic (Fragment) OS=Solanum lycopersicum OX=4081 PE=2 SV=1_8_Asp-N Endopeptidase_172_60_6986.23388_7.59_1_aLP_10_7_811.97378_3.56
functions:AHP
>sp|P37222|MAOC_SOLLC NADP-dependent malic enzyme, chloroplastic (Fragment) OS=Solanum lycopersicum OX=4081 PE=2 SV=1_8_Asp-N Endopeptidase_172_60_6986.23388_7.59_6_aLP_35_17_2105.48768_8.81
functions:AIP
>sp|P37222|MAOC_SOLLC NADP-dependent malic enzyme, chloroplastic (Fragment) OS=Solanum lycopersicum OX=4081 PE=2 SV=1_8_Asp-N Endopeptidase_172_60_6986.23388_7.59_7_aLP_45_10_1180.41298_7.66
functions:none
>sp|P37222|MAOC_SOLLC NADP-dependent malic enzyme, chloroplastic (Fragment) OS=Solanum lycopersicum OX=4081 PE=2 SV=1_8_Asp-N Endopeptidase_172_60_6986.23388_7.59_8_aLP_56_11_1382.66888_8.11
functions:AHP
>sp|P37222|MAOC_SOLLC NADP-dependent malic enzyme, chloroplastic (Fragment) OS=Solanum lycopersicum OX=4081 PE=2 SV=1_9_Asp-N Endopeptidase_181_9_929.04078_4.29_0_aLP_0_9_929.04078_4.29
functions:ADP
>sp|P37222|MAOC_SOLLC NADP-dependent malic enzyme, chloroplastic (Fragment) OS=Solanum lycopersicum OX=4081 PE=2 SV=1_10_Asp-N Endopeptidase_214_33_3287.94158_7.95_0_aLP_11_11_1089.28978_3.48
functions:none
>sp|P37222|MAOC_SOLLC NADP-dependent malic enzyme, chloroplastic (Fragment) OS=Solanum lycopersicum OX=4081 PE=2 SV=1_10_Asp-N Endopeptidase_214_33_3287.94158_7.95_4_aLP_26_7_698.82028_9.71
functions:AHP
>sp|P37222|MAOC_SOLLC NADP-dependent malic enzyme, chloroplastic (Fragment) OS=Solanum lycopersicum OX=4081 PE=2 SV=1_13_Asp-N Endopeptidase_245_21_2544.80638_4.89_0_aLP_12_12_1523.71468_8.55
functions:AIP
>sp|P37222|MAOC_SOLLC NADP-dependent malic enzyme, chloroplastic (Fragment) OS=Solanum lycopersicum OX=4081 PE=2 SV=1_14_Asp-N Endopeptidase_265_20_2451.77628_4.4_0_aLP_6_6_774.84338_3.38
functions:AHP
>sp|P37222|MAOC_SOLLC NADP-dependent malic enzyme, chloroplastic (Fragment) OS=Solanum lycopersicum OX=4081 PE=2 SV=1_14_Asp-N Endopeptidase_265_20_2451.77628_4.4_2_aLP_15_8_965.07398_7.76
functions:AHP
>sp|P37222|MAOC_SOLLC NADP-dependent malic enzyme, chloroplastic (Fragment) OS=Solanum lycopersicum OX=4081 PE=2 SV=1_17_Asp-N Endopeptidase_355_67_6957.13108_4.85_12_aLP_34_6_666.81798_5.46
functions:AHP
>sp|P37222|MAOC_SOLLC NADP-dependent malic enzyme, chloroplastic (Fragment) OS=Solanum lycopersicum OX=4081 PE=2 SV=1_17_Asp-N Endopeptidase_355_67_6957.13108_4.85_19_aLP_60_7_757.83878_3.56
functions:AHP
>sp|P37222|MAOC_SOLLC NADP-dependent malic enzyme, chloroplastic (Fragment) OS=Solanum lycopersicum OX=4081 PE=2 SV=1_17_Asp-N Endopeptidase_355_67_6957.13108_4.85_20_aLP_67_7_960.24878_10.04
functions:AHP
>sp|P37222|MAOC_SOLLC NADP-dependent malic enzyme, chloroplastic (Fragment) OS=Solanum lycopersicum OX=4081 PE=2 SV=1_18_Asp-N Endopeptidase_378_23_2795.31918_8.59_3_aLP_22_13_1730.08158_9.78
functions:none
>sp|P37222|MAOC_SOLLC NADP-dependent malic enzyme, chloroplastic (Fragment) OS=Solanum lycopersicum OX=4081 PE=2 SV=1_19_Asp-N Endopeptidase_495_117_12409.97398_5.83_17_aLP_49_9_1078.27618_6.13
functions:ADP
>sp|P37222|MAOC_SOLLC NADP-dependent malic enzyme, chloroplastic (Fragment) OS=Solanum lycopersicum OX=4081 PE=2 SV=1_19_Asp-N Endopeptidase_495_117_12409.97398_5.83_33_aLP_89_6_708.76918_6.12
functions:AHP
>sp|P37222|MAOC_SOLLC NADP-dependent malic enzyme, chloroplastic (Fragment) OS=Solanum lycopersicum OX=4081 PE=2 SV=1_19_Asp-N Endopeptidase_495_117_12409.97398_5.83_38_aLP_111_13_1396.69208_5.45
functions:AIP
>sp|P37222|MAOC_SOLLC NADP-dependent malic enzyme, chloroplastic (Fragment) OS=Solanum lycopersicum OX=4081 PE=2 SV=1_22_Asp-N Endopeptidase_554_47_5201.96098_7.84_2_aLP_12_8_951.98848_4.53
functions:ADP
>sp|P37222|MAOC_SOLLC NADP-dependent malic enzyme, chloroplastic (Fragment) OS=Solanum lycopersicum OX=4081 PE=2 SV=1_22_Asp-N Endopeptidase_554_47_5201.96098_7.84_3_aLP_18_6_696.80398_7.2
functions:AHP
>sp|P37222|MAOC_SOLLC NADP-dependent malic enzyme, chloroplastic (Fragment) OS=Solanum lycopersicum OX=4081 PE=2 SV=1_22_Asp-N Endopeptidase_554_47_5201.96098_7.84_4_aLP_24_6_729.87768_9.93
functions:AHP
>sp|P37222|MAOC_SOLLC NADP-dependent malic enzyme, chloroplastic (Fragment) OS=Solanum lycopersicum OX=4081 PE=2 SV=1_22_Asp-N Endopeptidase_554_47_5201.96098_7.84_11_aLP_40_6_664.75628_3.74
functions:AHP
>sp|P37222|MAOC_SOLLC NADP-dependent malic enzyme, chloroplastic (Fragment) OS=Solanum lycopersicum OX=4081 PE=2 SV=1_22_Asp-N Endopeptidase_554_47_5201.96098_7.84_13_aLP_47_6_737.90038_9.93
functions:AHP
>sp|Q41344|PROF1_SOLLC Profilin-1 OS=Solanum lycopersicum OX=4081 GN=PRO1 PE=2 SV=1_4_Asp-N Endopeptidase_54_24_2738.11028_6.19_4_aLP_16_8_948.13268_8.4
functions:AHP
>sp|Q41344|PROF1_SOLLC Profilin-1 OS=Solanum lycopersicum OX=4081 GN=PRO1 PE=2 SV=1_6_Asp-N Endopeptidase_125_69_7180.41178_7.39_0_aLP_7_7_737.76728_4.27
functions:AHP
>sp|Q41344|PROF1_SOLLC Profilin-1 OS=Solanum lycopersicum OX=4081 GN=PRO1 PE=2 SV=1_6_Asp-N Endopeptidase_125_69_7180.41178_7.39_5_aLP_27_7_670.72018_3.74
functions:AHP
>sp|Q41344|PROF1_SOLLC Profilin-1 OS=Solanum lycopersicum OX=4081 GN=PRO1 PE=2 SV=1_6_Asp-N Endopeptidase_125_69_7180.41178_7.39_7_aLP_39_11_1083.29918_10.04
functions:none
>sp|Q41344|PROF1_SOLLC Profilin-1 OS=Solanum lycopersicum OX=4081 GN=PRO1 PE=2 SV=1_6_Asp-N Endopeptidase_125_69_7180.41178_7.39_14_aLP_64_7_747.88238_5.46
functions:AHP
>sp|P62980|RS27A_SOLLC Ubiquitin-ribosomal protein eS31 fusion protein OS=Solanum lycopersicum OX=4081 GN=UBI3 PE=1 SV=2_3_Asp-N Endopeptidase_38_7_754.83818_4.29_0_aLP_0_7_754.83818_4.29
functions:AHP
>sp|P62980|RS27A_SOLLC Ubiquitin-ribosomal protein eS31 fusion protein OS=Solanum lycopersicum OX=4081 GN=UBI3 PE=1 SV=2_4_Asp-N Endopeptidase_51_13_1545.75858_6.19_0_aLP_8_8_990.12698_5.98
functions:ADP
>sp|P62980|RS27A_SOLLC Ubiquitin-ribosomal protein eS31 fusion protein OS=Solanum lycopersicum OX=4081 GN=UBI3 PE=1 SV=2_6_Asp-N Endopeptidase_108_51_6108.49668_9.17_0_aLP_8_8_996.04158_4.29
functions:AHP
>sp|P62980|RS27A_SOLLC Ubiquitin-ribosomal protein eS31 fusion protein OS=Solanum lycopersicum OX=4081 GN=UBI3 PE=1 SV=2_6_Asp-N Endopeptidase_108_51_6108.49668_9.17_3_aLP_20_7_741.89168_11.49
functions:AHP
>sp|P62980|RS27A_SOLLC Ubiquitin-ribosomal protein eS31 fusion protein OS=Solanum lycopersicum OX=4081 GN=UBI3 PE=1 SV=2_6_Asp-N Endopeptidase_108_51_6108.49668_9.17_4_aLP_27_7_916.17838_10.21
functions:AHP
>sp|P62980|RS27A_SOLLC Ubiquitin-ribosomal protein eS31 fusion protein OS=Solanum lycopersicum OX=4081 GN=UBI3 PE=1 SV=2_6_Asp-N Endopeptidase_108_51_6108.49668_9.17_6_aLP_41_12_1489.95788_9.04
functions:AMP
>sp|P62980|RS27A_SOLLC Ubiquitin-ribosomal protein eS31 fusion protein OS=Solanum lycopersicum OX=4081 GN=UBI3 PE=1 SV=2_6_Asp-N Endopeptidase_108_51_6108.49668_9.17_9_aLP_51_6_796.96468_8.0
functions:AHP
>sp|P62980|RS27A_SOLLC Ubiquitin-ribosomal protein eS31 fusion protein OS=Solanum lycopersicum OX=4081 GN=UBI3 PE=1 SV=2_8_Asp-N Endopeptidase_136_27_2981.37188_7.79_2_aLP_15_10_1214.40808_8.93
functions:none
>sp|P62980|RS27A_SOLLC Ubiquitin-ribosomal protein eS31 fusion protein OS=Solanum lycopersicum OX=4081 GN=UBI3 PE=1 SV=2_9_Asp-N Endopeptidase_155_19_2105.37358_8.17_0_aLP_11_11_1252.42848_7.96
functions:none
>sp|P27065|RBL_SOLLC Ribulose bisphosphate carboxylase large chain OS=Solanum lycopersicum OX=4081 GN=rbcL PE=1 SV=4_0_Asp-N Endopeptidase_32_32_3675.16818_7.77_8_aLP_23_6_780.91948_7.76
functions:AHP
>sp|P27065|RBL_SOLLC Ribulose bisphosphate carboxylase large chain OS=Solanum lycopersicum OX=4081 GN=rbcL PE=1 SV=4_4_Asp-N Endopeptidase_94_17_2127.45228_8.66_0_aLP_13_13_1713.97818_9.06
functions:AIP
>sp|P27065|RBL_SOLLC Ribulose bisphosphate carboxylase large chain OS=Solanum lycopersicum OX=4081 GN=rbcL PE=1 SV=4_6_Asp-N Endopeptidase_136_31_3461.98078_4.89_0_aLP_7_7_795.80098_3.33
functions:AHP
>sp|P27065|RBL_SOLLC Ribulose bisphosphate carboxylase large chain OS=Solanum lycopersicum OX=4081 GN=rbcL PE=1 SV=4_7_Asp-N Endopeptidase_159_23_2619.02148_8.02_0_aLP_7_7_780.92238_5.98
functions:AHP
>sp|P27065|RBL_SOLLC Ribulose bisphosphate carboxylase large chain OS=Solanum lycopersicum OX=4081 GN=rbcL PE=1 SV=4_7_Asp-N Endopeptidase_159_23_2619.02148_8.02_3_aLP_21_10_1079.22358_7.2
functions:AHP
>sp|P27065|RBL_SOLLC Ribulose bisphosphate carboxylase large chain OS=Solanum lycopersicum OX=4081 GN=rbcL PE=1 SV=4_8_Asp-N Endopeptidase_197_38_4166.95908_8.74_0_aLP_14_14_1577.86198_8.28
functions:AIP
>sp|P27065|RBL_SOLLC Ribulose bisphosphate carboxylase large chain OS=Solanum lycopersicum OX=4081 GN=rbcL PE=1 SV=4_8_Asp-N Endopeptidase_197_38_4166.95908_8.74_1_aLP_22_8_855.08848_8.4
functions:AHP
>sp|P27065|RBL_SOLLC Ribulose bisphosphate carboxylase large chain OS=Solanum lycopersicum OX=4081 GN=rbcL PE=1 SV=4_8_Asp-N Endopeptidase_197_38_4166.95908_8.74_3_aLP_29_6_707.78738_8.8
functions:AHP
>sp|P27065|RBL_SOLLC Ribulose bisphosphate carboxylase large chain OS=Solanum lycopersicum OX=4081 GN=rbcL PE=1 SV=4_8_Asp-N Endopeptidase_197_38_4166.95908_8.74_5_aLP_38_8_910.05568_6.21
functions:none
>sp|P27065|RBL_SOLLC Ribulose bisphosphate carboxylase large chain OS=Solanum lycopersicum OX=4081 GN=rbcL PE=1 SV=4_11_Asp-N Endopeptidase_215_13_1678.84258_6.28_2_aLP_13_7_1020.22008_11.49
functions:none
>sp|P27065|RBL_SOLLC Ribulose bisphosphate carboxylase large chain OS=Solanum lycopersicum OX=4081 GN=rbcL PE=1 SV=4_12_Asp-N Endopeptidase_267_52_5814.75348_6.43_0_aLP_7_7_871.02158_5.97
functions:none
>sp|P27065|RBL_SOLLC Ribulose bisphosphate carboxylase large chain OS=Solanum lycopersicum OX=4081 GN=rbcL PE=1 SV=4_12_Asp-N Endopeptidase_267_52_5814.75348_6.43_5_aLP_27_10_1101.22718_7.06
functions:none
>sp|P27065|RBL_SOLLC Ribulose bisphosphate carboxylase large chain OS=Solanum lycopersicum OX=4081 GN=rbcL PE=1 SV=4_12_Asp-N Endopeptidase_267_52_5814.75348_6.43_9_aLP_39_8_979.17748_6.27
functions:none
>sp|P27065|RBL_SOLLC Ribulose bisphosphate carboxylase large chain OS=Solanum lycopersicum OX=4081 GN=rbcL PE=1 SV=4_14_Asp-N Endopeptidase_301_16_1810.15018_7.47_0_aLP_11_11_1258.44568_7.38
functions:none
>sp|P27065|RBL_SOLLC Ribulose bisphosphate carboxylase large chain OS=Solanum lycopersicum OX=4081 GN=rbcL PE=1 SV=4_15_Asp-N Endopeptidase_323_22_2491.90278_11.19_0_aLP_12_12_1506.69018_9.78
functions:AIP
>sp|P27065|RBL_SOLLC Ribulose bisphosphate carboxylase large chain OS=Solanum lycopersicum OX=4081 GN=rbcL PE=1 SV=4_16_Asp-N Endopeptidase_339_16_1733.90168_6.42_4_aLP_16_7_787.87108_6.28
functions:AHP
>sp|P27065|RBL_SOLLC Ribulose bisphosphate carboxylase large chain OS=Solanum lycopersicum OX=4081 GN=rbcL PE=1 SV=4_21_Asp-N Endopeptidase_366_10_1242.35678_8.55_1_aLP_9_6_755.87178_8.55
functions:AHP
>sp|P27065|RBL_SOLLC Ribulose bisphosphate carboxylase large chain OS=Solanum lycopersicum OX=4081 GN=rbcL PE=1 SV=4_24_Asp-N Endopeptidase_435_39_3976.44468_8.05_2_aLP_10_7_678.74278_5.46
functions:ADP
>sp|P27065|RBL_SOLLC Ribulose bisphosphate carboxylase large chain OS=Solanum lycopersicum OX=4081 GN=rbcL PE=1 SV=4_24_Asp-N Endopeptidase_435_39_3976.44468_8.05_3_aLP_18_8_850.93208_7.2
functions:AHP
>sp|P27065|RBL_SOLLC Ribulose bisphosphate carboxylase large chain OS=Solanum lycopersicum OX=4081 GN=rbcL PE=1 SV=4_25_Asp-N Endopeptidase_472_37_4179.77808_4.57_1_aLP_13_10_1186.29008_4.82
functions:none
>sp|Q2MI98|RR4_SOLLC Small ribosomal subunit protein uS4c OS=Solanum lycopersicum OX=4081 GN=rps4 PE=3 SV=1_0_Asp-N Endopeptidase_30_30_3443.12638_11.79_1_aLP_17_15_1874.27168_11.67
functions:AMP
>sp|Q2MI98|RR4_SOLLC Small ribosomal subunit protein uS4c OS=Solanum lycopersicum OX=4081 GN=rps4 PE=3 SV=1_0_Asp-N Endopeptidase_30_30_3443.12638_11.79_3_aLP_28_6_742.87658_10.04
functions:AHP
>sp|Q2MI98|RR4_SOLLC Small ribosomal subunit protein uS4c OS=Solanum lycopersicum OX=4081 GN=rps4 PE=3 SV=1_1_Asp-N Endopeptidase_91_61_7330.62398_10.12_0_aLP_6_6_731.76348_5.98
functions:AHP
>sp|Q2MI98|RR4_SOLLC Small ribosomal subunit protein uS4c OS=Solanum lycopersicum OX=4081 GN=rps4 PE=3 SV=1_1_Asp-N Endopeptidase_91_61_7330.62398_10.12_3_aLP_31_19_2478.88268_8.74
functions:AIP
>sp|Q2MI98|RR4_SOLLC Small ribosomal subunit protein uS4c OS=Solanum lycopersicum OX=4081 GN=rps4 PE=3 SV=1_1_Asp-N Endopeptidase_91_61_7330.62398_10.12_4_aLP_39_8_1048.25048_8.0
functions:AHP
>sp|Q2MI98|RR4_SOLLC Small ribosomal subunit protein uS4c OS=Solanum lycopersicum OX=4081 GN=rps4 PE=3 SV=1_1_Asp-N Endopeptidase_91_61_7330.62398_10.12_10_aLP_61_9_1128.43858_6.23
functions:ADP
>sp|Q2MI98|RR4_SOLLC Small ribosomal subunit protein uS4c OS=Solanum lycopersicum OX=4081 GN=rps4 PE=3 SV=1_2_Asp-N Endopeptidase_123_32_3577.21418_11.19_0_aLP_10_10_1149.37328_5.98
functions:ADP
>sp|Q2MI98|RR4_SOLLC Small ribosomal subunit protein uS4c OS=Solanum lycopersicum OX=4081 GN=rps4 PE=3 SV=1_2_Asp-N Endopeptidase_123_32_3577.21418_11.19_6_aLP_27_7_888.04018_9.73
functions:AHP
>sp|Q2MI98|RR4_SOLLC Small ribosomal subunit protein uS4c OS=Solanum lycopersicum OX=4081 GN=rps4 PE=3 SV=1_3_Asp-N Endopeptidase_133_10_1234.43878_8.67_1_aLP_10_6_821.99588_9.37
functions:AHP
>sp|Q2MI98|RR4_SOLLC Small ribosomal subunit protein uS4c OS=Solanum lycopersicum OX=4081 GN=rps4 PE=3 SV=1_6_Asp-N Endopeptidase_179_27_3118.49598_5.5_2_aLP_13_10_1186.28958_5.48
functions:none
>sp|Q2MI98|RR4_SOLLC Small ribosomal subunit protein uS4c OS=Solanum lycopersicum OX=4081 GN=rps4 PE=3 SV=1_6_Asp-N Endopeptidase_179_27_3118.49598_5.5_3_aLP_23_10_1192.42338_8.0
functions:none
>sp|Q2MI98|RR4_SOLLC Small ribosomal subunit protein uS4c OS=Solanum lycopersicum OX=4081 GN=rps4 PE=3 SV=1_7_Asp-N Endopeptidase_201_22_2641.01908_6.23_2_aLP_14_9_998.23078_6.13
functions:none
>sp|K4D422|U73C4_SOLLC UDP-glycosyltransferase 73C4 OS=Solanum lycopersicum OX=4081 GN=UGT73C4 PE=2 SV=1_0_Asp-N Endopeptidase_13_13_1478.84878_8.02_1_aLP_13_8_953.21068_8.05
functions:ADP
>sp|K4D422|U73C4_SOLLC UDP-glycosyltransferase 73C4 OS=Solanum lycopersicum OX=4081 GN=UGT73C4 PE=2 SV=1_1_Asp-N Endopeptidase_23_10_1205.28658_3.93_0_aLP_0_10_1205.28658_3.93
functions:none
>sp|K4D422|U73C4_SOLLC UDP-glycosyltransferase 73C4 OS=Solanum lycopersicum OX=4081 GN=UGT73C4 PE=2 SV=1_3_Asp-N Endopeptidase_78_44_5171.85048_5.37_0_aLP_6_6_717.81738_4.29
functions:AHP
>sp|K4D422|U73C4_SOLLC UDP-glycosyltransferase 73C4 OS=Solanum lycopersicum OX=4081 GN=UGT73C4 PE=2 SV=1_3_Asp-N Endopeptidase_78_44_5171.85048_5.37_1_aLP_13_7_743.81778_8.06
functions:AHP
>sp|K4D422|U73C4_SOLLC UDP-glycosyltransferase 73C4 OS=Solanum lycopersicum OX=4081 GN=UGT73C4 PE=2 SV=1_3_Asp-N Endopeptidase_78_44_5171.85048_5.37_3_aLP_23_9_1241.37508_9.48
functions:AHP
>sp|K4D422|U73C4_SOLLC UDP-glycosyltransferase 73C4 OS=Solanum lycopersicum OX=4081 GN=UGT73C4 PE=2 SV=1_3_Asp-N Endopeptidase_78_44_5171.85048_5.37_5_aLP_31_6_733.92448_8.11
functions:AHP
>sp|K4D422|U73C4_SOLLC UDP-glycosyltransferase 73C4 OS=Solanum lycopersicum OX=4081 GN=UGT73C4 PE=2 SV=1_4_Asp-N Endopeptidase_110_32_3721.34478_7.35_0_aLP_13_13_1524.70578_3.93
functions:AIP
>sp|K4D422|U73C4_SOLLC UDP-glycosyltransferase 73C4 OS=Solanum lycopersicum OX=4081 GN=UGT73C4 PE=2 SV=1_4_Asp-N Endopeptidase_110_32_3721.34478_7.35_1_aLP_20_7_917.11908_8.59
functions:AHP
>sp|K4D422|U73C4_SOLLC UDP-glycosyltransferase 73C4 OS=Solanum lycopersicum OX=4081 GN=UGT73C4 PE=2 SV=1_4_Asp-N Endopeptidase_110_32_3721.34478_7.35_4_aLP_32_7_862.01168_7.77
functions:AHP
>sp|K4D422|U73C4_SOLLC UDP-glycosyltransferase 73C4 OS=Solanum lycopersicum OX=4081 GN=UGT73C4 PE=2 SV=1_5_Asp-N Endopeptidase_121_11_1173.24798_4.67_1_aLP_9_6_674.66828_4.53
functions:AHP
>sp|K4D422|U73C4_SOLLC UDP-glycosyltransferase 73C4 OS=Solanum lycopersicum OX=4081 GN=UGT73C4 PE=2 SV=1_6_Asp-N Endopeptidase_130_9_1157.30918_5.53_0_aLP_0_9_1157.30918_5.53
functions:none
>sp|K4D422|U73C4_SOLLC UDP-glycosyltransferase 73C4 OS=Solanum lycopersicum OX=4081 GN=UGT73C4 PE=2 SV=1_7_Asp-N Endopeptidase_176_46_5239.02978_7.2_10_aLP_33_8_816.90648_3.56
functions:AHP
>sp|K4D422|U73C4_SOLLC UDP-glycosyltransferase 73C4 OS=Solanum lycopersicum OX=4081 GN=UGT73C4 PE=2 SV=1_7_Asp-N Endopeptidase_176_46_5239.02978_7.2_12_aLP_41_7_973.18878_11.49
functions:AHP
>sp|K4D422|U73C4_SOLLC UDP-glycosyltransferase 73C4 OS=Solanum lycopersicum OX=4081 GN=UGT73C4 PE=2 SV=1_8_Asp-N Endopeptidase_186_10_1308.41008_3.93_0_aLP_8_8_1050.17908_4.29
functions:AHP
>sp|K4D422|U73C4_SOLLC UDP-glycosyltransferase 73C4 OS=Solanum lycopersicum OX=4081 GN=UGT73C4 PE=2 SV=1_9_Asp-N Endopeptidase_253_67_7443.64678_5.71_0_aLP_6_6_793.83158_4.05
functions:AHP
>sp|K4D422|U73C4_SOLLC UDP-glycosyltransferase 73C4 OS=Solanum lycopersicum OX=4081 GN=UGT73C4 PE=2 SV=1_9_Asp-N Endopeptidase_253_67_7443.64678_5.71_1_aLP_17_11_1198.43348_9.93
functions:AMP
>sp|K4D422|U73C4_SOLLC UDP-glycosyltransferase 73C4 OS=Solanum lycopersicum OX=4081 GN=UGT73C4 PE=2 SV=1_9_Asp-N Endopeptidase_253_67_7443.64678_5.71_7_aLP_39_6_702.74228_7.18
functions:AHP
>sp|K4D422|U73C4_SOLLC UDP-glycosyltransferase 73C4 OS=Solanum lycopersicum OX=4081 GN=UGT73C4 PE=2 SV=1_9_Asp-N Endopeptidase_253_67_7443.64678_5.71_15_aLP_67_10_1250.43508_4.53
functions:ADP
>sp|K4D422|U73C4_SOLLC UDP-glycosyltransferase 73C4 OS=Solanum lycopersicum OX=4081 GN=UGT73C4 PE=2 SV=1_10_Asp-N Endopeptidase_282_29_3221.67658_6.32_4_aLP_15_6_700.79288_6.23
functions:AHP
>sp|K4D422|U73C4_SOLLC UDP-glycosyltransferase 73C4 OS=Solanum lycopersicum OX=4081 GN=UGT73C4 PE=2 SV=1_10_Asp-N Endopeptidase_282_29_3221.67658_6.32_5_aLP_25_10_1140.27338_4.25
functions:ADP
>sp|K4D422|U73C4_SOLLC UDP-glycosyltransferase 73C4 OS=Solanum lycopersicum OX=4081 GN=UGT73C4 PE=2 SV=1_13_Asp-N Endopeptidase_332_39_4593.14168_5.38_0_aLP_13_13_1636.81838_5.04
functions:AIP
>sp|K4D422|U73C4_SOLLC UDP-glycosyltransferase 73C4 OS=Solanum lycopersicum OX=4081 GN=UGT73C4 PE=2 SV=1_13_Asp-N Endopeptidase_332_39_4593.14168_5.38_1_aLP_20_7_773.88458_6.21
functions:AHP
>sp|K4D422|U73C4_SOLLC UDP-glycosyltransferase 73C4 OS=Solanum lycopersicum OX=4081 GN=UGT73C4 PE=2 SV=1_13_Asp-N Endopeptidase_332_39_4593.14168_5.38_3_aLP_29_6_680.68448_3.47
functions:AHP
>sp|K4D422|U73C4_SOLLC UDP-glycosyltransferase 73C4 OS=Solanum lycopersicum OX=4081 GN=UGT73C4 PE=2 SV=1_14_Asp-N Endopeptidase_344_12_1372.64288_6.12_3_aLP_12_6_728.99158_8.4
functions:AHP
>sp|P49037|SUS_SOLLC Sucrose synthase OS=Solanum lycopersicum OX=4081 PE=2 SV=1_0_Asp-N Endopeptidase_16_16_2021.41798_11.31_4_aLP_16_7_965.12638_11.19
functions:AHP
>sp|P49037|SUS_SOLLC Sucrose synthase OS=Solanum lycopersicum OX=4081 PE=2 SV=1_1_Asp-N Endopeptidase_51_35_3972.62058_6.68_3_aLP_16_10_1241.45558_7.2
functions:ADP
>sp|P49037|SUS_SOLLC Sucrose synthase OS=Solanum lycopersicum OX=4081 PE=2 SV=1_1_Asp-N Endopeptidase_51_35_3972.62058_6.68_5_aLP_33_13_1412.69808_7.84
functions:none
>sp|P49037|SUS_SOLLC Sucrose synthase OS=Solanum lycopersicum OX=4081 PE=2 SV=1_5_Asp-N Endopeptidase_123_64_7431.60218_4.71_0_aLP_7_7_825.87658_5.53
functions:AHP
>sp|P49037|SUS_SOLLC Sucrose synthase OS=Solanum lycopersicum OX=4081 PE=2 SV=1_5_Asp-N Endopeptidase_123_64_7431.60218_4.71_1_aLP_14_7_864.99398_4.53
functions:AHP
>sp|P49037|SUS_SOLLC Sucrose synthase OS=Solanum lycopersicum OX=4081 PE=2 SV=1_5_Asp-N Endopeptidase_123_64_7431.60218_4.71_8_aLP_35_7_810.01028_11.49
functions:AHP
>sp|P49037|SUS_SOLLC Sucrose synthase OS=Solanum lycopersicum OX=4081 PE=2 SV=1_5_Asp-N Endopeptidase_123_64_7431.60218_4.71_17_aLP_64_11_1394.58728_4.25
functions:AIP
>sp|P49037|SUS_SOLLC Sucrose synthase OS=Solanum lycopersicum OX=4081 PE=2 SV=1_7_Asp-N Endopeptidase_170_35_3965.54168_7.69_0_aLP_6_6_754.79438_3.38
functions:AHP
>sp|P49037|SUS_SOLLC Sucrose synthase OS=Solanum lycopersicum OX=4081 PE=2 SV=1_7_Asp-N Endopeptidase_170_35_3965.54168_7.69_7_aLP_30_8_1015.13678_7.2
functions:AHP
>sp|P49037|SUS_SOLLC Sucrose synthase OS=Solanum lycopersicum OX=4081 PE=2 SV=1_8_Asp-N Endopeptidase_195_25_2961.50818_7.68_2_aLP_14_8_958.16858_6.23
functions:ADP
>sp|P49037|SUS_SOLLC Sucrose synthase OS=Solanum lycopersicum OX=4081 PE=2 SV=1_8_Asp-N Endopeptidase_195_25_2961.50818_7.68_3_aLP_21_7_869.97868_8.33
functions:AHP
>sp|P49037|SUS_SOLLC Sucrose synthase OS=Solanum lycopersicum OX=4081 PE=2 SV=1_9_Asp-N Endopeptidase_241_46_5503.23368_5.24_0_aLP_6_6_740.77388_7.2
functions:AHP
>sp|P49037|SUS_SOLLC Sucrose synthase OS=Solanum lycopersicum OX=4081 PE=2 SV=1_9_Asp-N Endopeptidase_241_46_5503.23368_5.24_4_aLP_27_11_1334.54708_3.47
functions:AIP
>sp|P49037|SUS_SOLLC Sucrose synthase OS=Solanum lycopersicum OX=4081 PE=2 SV=1_9_Asp-N Endopeptidase_241_46_5503.23368_5.24_5_aLP_46_19_2325.60808_4.97
functions:AIP
>sp|P49037|SUS_SOLLC Sucrose synthase OS=Solanum lycopersicum OX=4081 PE=2 SV=1_12_Asp-N Endopeptidase_297_36_4055.72198_5.67_2_aLP_15_11_1302.64098_8.06
functions:none
>sp|P49037|SUS_SOLLC Sucrose synthase OS=Solanum lycopersicum OX=4081 PE=2 SV=1_12_Asp-N Endopeptidase_297_36_4055.72198_5.67_6_aLP_28_6_690.75638_7.17
functions:AHP
>sp|P49037|SUS_SOLLC Sucrose synthase OS=Solanum lycopersicum OX=4081 PE=2 SV=1_14_Asp-N Endopeptidase_326_19_2253.64518_6.31_2_aLP_19_14_1743.09778_7.79
functions:AIP
>sp|P49037|SUS_SOLLC Sucrose synthase OS=Solanum lycopersicum OX=4081 PE=2 SV=1_15_Asp-N Endopeptidase_340_14_1632.06578_9.56_0_aLP_9_9_1051.33768_5.98
functions:none
>sp|P49037|SUS_SOLLC Sucrose synthase OS=Solanum lycopersicum OX=4081 PE=2 SV=1_16_Asp-N Endopeptidase_392_52_6098.99468_7.09_4_aLP_14_8_932.10578_8.02
functions:AHP
>sp|P49037|SUS_SOLLC Sucrose synthase OS=Solanum lycopersicum OX=4081 PE=2 SV=1_16_Asp-N Endopeptidase_392_52_6098.99468_7.09_12_aLP_49_6_825.93438_3.74
functions:AHP
>sp|P49037|SUS_SOLLC Sucrose synthase OS=Solanum lycopersicum OX=4081 PE=2 SV=1_18_Asp-N Endopeptidase_444_38_4054.67378_7.09_0_aLP_8_8_893.99198_3.48
functions:AHP
>sp|P49037|SUS_SOLLC Sucrose synthase OS=Solanum lycopersicum OX=4081 PE=2 SV=1_20_Asp-N Endopeptidase_453_7_999.17728_7.76_0_aLP_0_7_999.17728_7.76
functions:AHP
>sp|P49037|SUS_SOLLC Sucrose synthase OS=Solanum lycopersicum OX=4081 PE=2 SV=1_21_Asp-N Endopeptidase_465_12_1459.53478_5.53_0_aLP_7_7_924.96538_5.53
functions:AHP
>sp|P49037|SUS_SOLLC Sucrose synthase OS=Solanum lycopersicum OX=4081 PE=2 SV=1_24_Asp-N Endopeptidase_515_27_3069.50278_6.42_5_aLP_20_7_835.03198_8.55
functions:AHP
>sp|P49037|SUS_SOLLC Sucrose synthase OS=Solanum lycopersicum OX=4081 PE=2 SV=1_25_Asp-N Endopeptidase_526_11_1144.29268_5.87_0_aLP_7_7_831.96708_5.87
functions:AHP
>sp|P49037|SUS_SOLLC Sucrose synthase OS=Solanum lycopersicum OX=4081 PE=2 SV=1_26_Asp-N Endopeptidase_548_22_2669.97338_4.87_0_aLP_9_9_1131.24998_3.48
functions:AHP
>sp|P49037|SUS_SOLLC Sucrose synthase OS=Solanum lycopersicum OX=4081 PE=2 SV=1_27_Asp-N Endopeptidase_554_6_738.79238_3.38_0_aLP_0_6_738.79238_3.38
functions:AHP
>sp|P49037|SUS_SOLLC Sucrose synthase OS=Solanum lycopersicum OX=4081 PE=2 SV=1_29_Asp-N Endopeptidase_566_8_956.12478_5.53_0_aLP_6_6_714.79128_4.27
functions:AHP
>sp|P49037|SUS_SOLLC Sucrose synthase OS=Solanum lycopersicum OX=4081 PE=2 SV=1_30_Asp-N Endopeptidase_579_13_1561.90608_9.78_1_aLP_9_6_717.90658_8.06
functions:AHP
>sp|P49037|SUS_SOLLC Sucrose synthase OS=Solanum lycopersicum OX=4081 PE=2 SV=1_31_Asp-N Endopeptidase_609_30_3336.93148_8.93_4_aLP_23_9_1052.28818_11.49
functions:none
>sp|P49037|SUS_SOLLC Sucrose synthase OS=Solanum lycopersicum OX=4081 PE=2 SV=1_32_Asp-N Endopeptidase_616_7_918.02078_8.4_0_aLP_6_6_789.84668_8.06
functions:AHP
>sp|P49037|SUS_SOLLC Sucrose synthase OS=Solanum lycopersicum OX=4081 PE=2 SV=1_33_Asp-N Endopeptidase_660_44_5406.11038_5.9_0_aLP_6_6_703.70378_3.33
functions:AHP
>sp|P49037|SUS_SOLLC Sucrose synthase OS=Solanum lycopersicum OX=4081 PE=2 SV=1_33_Asp-N Endopeptidase_660_44_5406.11038_5.9_1_aLP_17_11_1414.69508_4.82
functions:AIP
>sp|P49037|SUS_SOLLC Sucrose synthase OS=Solanum lycopersicum OX=4081 PE=2 SV=1_33_Asp-N Endopeptidase_660_44_5406.11038_5.9_2_aLP_28_11_1371.52088_9.73
functions:AMP
>sp|P49037|SUS_SOLLC Sucrose synthase OS=Solanum lycopersicum OX=4081 PE=2 SV=1_33_Asp-N Endopeptidase_660_44_5406.11038_5.9_5_aLP_44_10_1254.41108_8.36
functions:AHP
>sp|P49037|SUS_SOLLC Sucrose synthase OS=Solanum lycopersicum OX=4081 PE=2 SV=1_34_Asp-N Endopeptidase_710_50_5235.96408_6.16_13_aLP_38_6_551.55948_7.2
functions:AHP
>sp|P49037|SUS_SOLLC Sucrose synthase OS=Solanum lycopersicum OX=4081 PE=2 SV=1_35_Asp-N Endopeptidase_719_9_986.99338_4.27_0_aLP_8_8_915.91458_4.27
functions:AHP
>sp|P49037|SUS_SOLLC Sucrose synthase OS=Solanum lycopersicum OX=4081 PE=2 SV=1_37_Asp-N Endopeptidase_776_53_6378.35848_7.88_0_aLP_11_11_1357.54408_6.19
functions:ACP
>sp|P49037|SUS_SOLLC Sucrose synthase OS=Solanum lycopersicum OX=4081 PE=2 SV=1_37_Asp-N Endopeptidase_776_53_6378.35848_7.88_4_aLP_29_11_1292.50088_8.32
functions:none
>sp|P49037|SUS_SOLLC Sucrose synthase OS=Solanum lycopersicum OX=4081 PE=2 SV=1_37_Asp-N Endopeptidase_776_53_6378.35848_7.88_10_aLP_50_7_936.08078_8.02
functions:AHP
>sp|P49037|SUS_SOLLC Sucrose synthase OS=Solanum lycopersicum OX=4081 PE=2 SV=1_38_Asp-N Endopeptidase_805_29_3547.19418_7.72_0_aLP_14_14_1875.17558_6.39
functions:AIP
>sp|P49037|SUS_SOLLC Sucrose synthase OS=Solanum lycopersicum OX=4081 PE=2 SV=1_38_Asp-N Endopeptidase_805_29_3547.19418_7.72_1_aLP_21_7_909.15778_8.93
functions:none
>sp|Q84K11|PPP5_SOLLC Serine/threonine-protein phosphatase 5 OS=Solanum lycopersicum OX=4081 GN=PP5 PE=1 SV=1_0_Asp-N Endopeptidase_34_34_3751.16038_5.84_0_aLP_6_6_634.76338_3.74
functions:ADP,AHP
>sp|Q84K11|PPP5_SOLLC Serine/threonine-protein phosphatase 5 OS=Solanum lycopersicum OX=4081 GN=PP5 PE=1 SV=1_0_Asp-N Endopeptidase_34_34_3751.16038_5.84_5_aLP_21_7_829.94868_4.53
functions:AHP
>sp|Q84K11|PPP5_SOLLC Serine/threonine-protein phosphatase 5 OS=Solanum lycopersicum OX=4081 GN=PP5 PE=1 SV=1_0_Asp-N Endopeptidase_34_34_3751.16038_5.84_7_aLP_31_7_865.98728_8.32
functions:AHP
>sp|Q84K11|PPP5_SOLLC Serine/threonine-protein phosphatase 5 OS=Solanum lycopersicum OX=4081 GN=PP5 PE=1 SV=1_1_Asp-N Endopeptidase_69_35_3964.31658_4.6_2_aLP_14_8_858.90338_3.56
functions:AHP
>sp|Q84K11|PPP5_SOLLC Serine/threonine-protein phosphatase 5 OS=Solanum lycopersicum OX=4081 GN=PP5 PE=1 SV=1_1_Asp-N Endopeptidase_69_35_3964.31658_4.6_8_aLP_32_7_824.88588_4.53
functions:AHP
>sp|Q84K11|PPP5_SOLLC Serine/threonine-protein phosphatase 5 OS=Solanum lycopersicum OX=4081 GN=PP5 PE=1 SV=1_3_Asp-N Endopeptidase_99_22_2599.00828_8.93_1_aLP_13_8_970.09898_9.25
functions:AHP
>sp|Q84K11|PPP5_SOLLC Serine/threonine-protein phosphatase 5 OS=Solanum lycopersicum OX=4081 GN=PP5 PE=1 SV=1_5_Asp-N Endopeptidase_114_11_1319.54138_7.77_1_aLP_11_6_701.88218_8.35
functions:AHP
>sp|Q84K11|PPP5_SOLLC Serine/threonine-protein phosphatase 5 OS=Solanum lycopersicum OX=4081 GN=PP5 PE=1 SV=1_7_Asp-N Endopeptidase_149_33_3750.38728_7.73_2_aLP_12_9_1076.31968_7.94
functions:none
>sp|Q84K11|PPP5_SOLLC Serine/threonine-protein phosphatase 5 OS=Solanum lycopersicum OX=4081 GN=PP5 PE=1 SV=1_7_Asp-N Endopeptidase_149_33_3750.38728_7.73_4_aLP_21_8_995.20188_6.21
functions:ADP
>sp|Q84K11|PPP5_SOLLC Serine/threonine-protein phosphatase 5 OS=Solanum lycopersicum OX=4081 GN=PP5 PE=1 SV=1_9_Asp-N Endopeptidase_216_64_6382.51788_8.58_34_aLP_64_7_868.02088_8.7
functions:none
>sp|Q84K11|PPP5_SOLLC Serine/threonine-protein phosphatase 5 OS=Solanum lycopersicum OX=4081 GN=PP5 PE=1 SV=1_14_Asp-N Endopeptidase_285_31_3774.44538_8.83_0_aLP_13_13_1661.88388_8.5
functions:AIP
>sp|Q84K11|PPP5_SOLLC Serine/threonine-protein phosphatase 5 OS=Solanum lycopersicum OX=4081 GN=PP5 PE=1 SV=1_14_Asp-N Endopeptidase_285_31_3774.44538_8.83_3_aLP_26_6_774.93658_9.56
functions:AHP
>sp|Q84K11|PPP5_SOLLC Serine/threonine-protein phosphatase 5 OS=Solanum lycopersicum OX=4081 GN=PP5 PE=1 SV=1_15_Asp-N Endopeptidase_299_14_1500.73278_5.53_2_aLP_11_7_814.89628_7.08
functions:AHP
>sp|Q84K11|PPP5_SOLLC Serine/threonine-protein phosphatase 5 OS=Solanum lycopersicum OX=4081 GN=PP5 PE=1 SV=1_17_Asp-N Endopeptidase_320_14_1573.76288_3.33_0_aLP_13_13_1444.64738_3.38
functions:AIP
>sp|Q84K11|PPP5_SOLLC Serine/threonine-protein phosphatase 5 OS=Solanum lycopersicum OX=4081 GN=PP5 PE=1 SV=1_18_Asp-N Endopeptidase_328_8_938.99208_3.48_0_aLP_0_8_938.99208_3.48
functions:AHP
>sp|Q84K11|PPP5_SOLLC Serine/threonine-protein phosphatase 5 OS=Solanum lycopersicum OX=4081 GN=PP5 PE=1 SV=1_20_Asp-N Endopeptidase_416_85_9495.13698_6.79_5_aLP_22_7_815.03108_7.99
functions:ADP
>sp|Q84K11|PPP5_SOLLC Serine/threonine-protein phosphatase 5 OS=Solanum lycopersicum OX=4081 GN=PP5 PE=1 SV=1_20_Asp-N Endopeptidase_416_85_9495.13698_6.79_8_aLP_33_6_698.69328_7.2
functions:AHP
>sp|Q84K11|PPP5_SOLLC Serine/threonine-protein phosphatase 5 OS=Solanum lycopersicum OX=4081 GN=PP5 PE=1 SV=1_20_Asp-N Endopeptidase_416_85_9495.13698_6.79_10_aLP_46_11_1286.46518_4.53
functions:none
>sp|Q84K11|PPP5_SOLLC Serine/threonine-protein phosphatase 5 OS=Solanum lycopersicum OX=4081 GN=PP5 PE=1 SV=1_20_Asp-N Endopeptidase_416_85_9495.13698_6.79_16_aLP_68_7_765.98378_5.45
functions:ACP
>sp|Q84K11|PPP5_SOLLC Serine/threonine-protein phosphatase 5 OS=Solanum lycopersicum OX=4081 GN=PP5 PE=1 SV=1_20_Asp-N Endopeptidase_416_85_9495.13698_6.79_21_aLP_84_6_616.67438_7.2
functions:AHP
>sp|Q84K11|PPP5_SOLLC Serine/threonine-protein phosphatase 5 OS=Solanum lycopersicum OX=4081 GN=PP5 PE=1 SV=1_23_Asp-N Endopeptidase_445_18_2154.45508_3.83_0_aLP_0_18_2154.45508_3.83
functions:AIP
>sp|Q84K11|PPP5_SOLLC Serine/threonine-protein phosphatase 5 OS=Solanum lycopersicum OX=4081 GN=PP5 PE=1 SV=1_24_Asp-N Endopeptidase_466_21_2094.31758_9.78_0_aLP_11_11_1135.20158_5.98
functions:AHP
>sp|Q84K11|PPP5_SOLLC Serine/threonine-protein phosphatase 5 OS=Solanum lycopersicum OX=4081 GN=PP5 PE=1 SV=1_25_Asp-N Endopeptidase_478_12_1476.65238_6.19_2_aLP_12_9_1161.32608_8.06
functions:AHP
>sp|Q84K11|PPP5_SOLLC Serine/threonine-protein phosphatase 5 OS=Solanum lycopersicum OX=4081 GN=PP5 PE=1 SV=1_27_Asp-N Endopeptidase_496_8_990.97878_3.93_0_aLP_0_8_990.97878_3.93
functions:AHP
>sp|Q84K11|PPP5_SOLLC Serine/threonine-protein phosphatase 5 OS=Solanum lycopersicum OX=4081 GN=PP5 PE=1 SV=1_28_Asp-N Endopeptidase_510_14_1527.75528_5.86_0_aLP_6_6_645.75378_5.87
functions:AHP
>sp|Q84K11|PPP5_SOLLC Serine/threonine-protein phosphatase 5 OS=Solanum lycopersicum OX=4081 GN=PP5 PE=1 SV=1_29_Asp-N Endopeptidase_525_15_1680.89878_6.19_0_aLP_8_8_819.88768_5.87
functions:none
>sp|Q84K11|PPP5_SOLLC Serine/threonine-protein phosphatase 5 OS=Solanum lycopersicum OX=4081 GN=PP5 PE=1 SV=1_29_Asp-N Endopeptidase_525_15_1680.89878_6.19_1_aLP_14_6_781.90968_6.23
functions:AHP
>sp|Q84K11|PPP5_SOLLC Serine/threonine-protein phosphatase 5 OS=Solanum lycopersicum OX=4081 GN=PP5 PE=1 SV=1_30_Asp-N Endopeptidase_540_15_1652.92888_7.08_0_aLP_7_7_815.98308_5.87
functions:AHP
>sp|Q84K11|PPP5_SOLLC Serine/threonine-protein phosphatase 5 OS=Solanum lycopersicum OX=4081 GN=PP5 PE=1 SV=1_31_Asp-N Endopeptidase_556_16_1904.23198_7.99_3_aLP_16_8_1028.19378_9.71
functions:AHP
