# Supplementary material for: A Novel Workflow for In Silico Prediction of Bioactive Peptides: An Exploration of Solanum lycopersicum By-Products
Source: Biomolecules. 2024 Jul 31;14(8):930. doi: 10.3390/biom14080930 (PMC11352670; doi:10.3390/biom14080930)
Supplement: Supplementary file 1 [file biomolecules-14-00930-s001.zip › Supplementary_data-files/ACP/2.Multi-Label Deep Learning-result_filtered_output_file_43_46/result_occurences.csv]

Class	Occurrences
AHP	530
AIP	62
ACP	10
ADP	98
AMP	17
