# Supplementary material for: A Novel Workflow for In Silico Prediction of Bioactive Peptides: An Exploration of Solanum lycopersicum By-Products
Source: Biomolecules. 2024 Jul 31;14(8):930. doi: 10.3390/biom14080930 (PMC11352670; doi:10.3390/biom14080930)
Supplement: Supplementary file 1 [file biomolecules-14-00930-s001.zip › Supplementary_data-files/ACP/2.Multi-Label Deep Learning-result_filtered_output_file_43_46/total_ACP_43_46.fasta]

>sp|P05349|RBS4_SOLLC Ribulose bisphosphate carboxylase small subunit, chloroplastic 4 OS=Solanum lycopersicum OX=4081 GN=RBCS4 PE=3 SV=1_4_Asp-N Endopeptidase_135_16_1992.35858_7.98_1_aLP_16_10_1213.53628_8.02
MWKLPMFGCT
>sp|P05349|RBS4_SOLLC Ribulose bisphosphate carboxylase small subunit, chloroplastic 4 OS=Solanum lycopersicum OX=4081 GN=RBCS4 PE=3 SV=1_4_Asp-N Endopeptidase_135_16_1992.35858_7.98_1_aLP_16_10_1213.53628_8.02
MWKLP
>sp|Q40158|MT2B_SOLLC Metallothionein-like protein type 2 B OS=Solanum lycopersicum OX=4081 GN=MTB PE=2 SV=1_0_Asp-N Endopeptidase_27_27_2568.00918_8.13_1_aLP_12_10_859.96008_5.43
CCGGNCGCGS
>NP_001234157.2 glutathione S-transferase-like protein [Solanum lycopersicum]_13_Asp-N Endopeptidase_193_39_4616.32698_5.75_1_aLP_13_10_1256.48708_7.17
LIGFYCWFHA
>sp|P54767|DCE_SOLLC Glutamate decarboxylase OS=Solanum lycopersicum OX=4081 PE=2 SV=1_30_Asp-N Endopeptidase_502_18_2040.45758_8.66_0_aLP_10_10_1279.55088_8.4
DIIKHWRKIA
>ABQ42184.1 S-adenosylmethionine decarboxylase [Solanum lycopersicum]_8_Asp-N Endopeptidase_159_19_1896.19138_7.76_0_aLP_8_8_869.97258_5.87
DGYFGKLA
>CAH60890.1 carbonic anhydrase [Solanum lycopersicum]_2_Asp-N Endopeptidase_36_17_1871.16118_4.89_2_aLP_11_7_757.97178_8.4
GLKKLLS
>CAH60890.1 carbonic anhydrase [Solanum lycopersicum]_8_Asp-N Endopeptidase_172_42_4358.11168_7.09_12_aLP_40_10_968.21228_7.99
CCGGIKGLMS
>AAB65766.1 lipoxygenase [Solanum lycopersicum]_31_Asp-N Endopeptidase_544_32_3776.27428_7.95_5_aLP_25_6_816.01338_8.06
WLWKLA
>sp|P49037|SUS_SOLLC Sucrose synthase OS=Solanum lycopersicum OX=4081 PE=2 SV=1_37_Asp-N Endopeptidase_776_53_6378.35848_7.88_0_aLP_11_11_1357.54408_6.19
DFFEKCKKEPS
