# Supplementary material for: A Novel Workflow for In Silico Prediction of Bioactive Peptides: An Exploration of Solanum lycopersicum By-Products
Source: Biomolecules. 2024 Jul 31;14(8):930. doi: 10.3390/biom14080930 (PMC11352670; doi:10.3390/biom14080930)
Supplement: Supplementary file 1 [file biomolecules-14-00930-s001.zip › Supplementary_data-files/ACP/3.Screening_Generated_BAPs&Selection_of_Best_in_class_BAPs-ACP.csv]

Sequence	Prediction	iBitter	HLP	Plife	PreTP
WKLPM	Non-Toxin	Non-Bitter	High	866.81	ACP
WLWKLA	Toxin	Non-Bitter	Normal	835.11	ACP
GLKKLLS	Toxin	Non-Bitter	Normal	835.41	ACP
FCCLPLA	Toxin	Non-Bitter	Normal	834.31	Non-ACP
DGYFGKLA	Non-Toxin	Non-Bitter	High	969.91	ACP
MWKLPMFGCT	Non-Toxin	Non-Bitter	High	866.81	ACP
CCGGNCGCGS	Toxin	Bitter	Normal	833.71	ACP
LIGFYCWFHA	Non-Toxin	Non-Bitter	High	809.81	ACP
DIIKHWRKIA	Toxin	Non-Bitter	Normal	969.91	ACP
CCGGIKGLMS	Non-Toxin	Bitter	High	799.31	ACP
DFFEKCKKEPS	Toxin	Bitter	Low	847.11	ACP
