# Supplementary material for: A Novel Workflow for In Silico Prediction of Bioactive Peptides: An Exploration of Solanum lycopersicum By-Products
Source: Biomolecules. 2024 Jul 31;14(8):930. doi: 10.3390/biom14080930 (PMC11352670; doi:10.3390/biom14080930)
Supplement: Supplementary file 1 [file biomolecules-14-00930-s001.zip › Supplementary_data-files/ADP/1.In_silico_Enzymatic_Hydrolysis-output_file_42_21.fasta]

>sp|P05349|RBS4_SOLLC Ribulose bisphosphate carboxylase small subunit, chloroplastic 4 OS=Solanum lycopersicum OX=4081 GN=RBCS4 PE=3 SV=1_0_Trypsin_14_14_1350.55308_9.71_0_Ficin_3_3_307.36488_5.46
MAS
>sp|P05349|RBS4_SOLLC Ribulose bisphosphate carboxylase small subunit, chloroplastic 4 OS=Solanum lycopersicum OX=4081 GN=RBCS4 PE=3 SV=1_0_Trypsin_14_14_1350.55308_9.71_1_Ficin_7_4_404.46368_5.46
SIVS
>sp|P05349|RBS4_SOLLC Ribulose bisphosphate carboxylase small subunit, chloroplastic 4 OS=Solanum lycopersicum OX=4081 GN=RBCS4 PE=3 SV=1_0_Trypsin_14_14_1350.55308_9.71_2_Ficin_14_7_674.75508_9.71
SAAVATR
>sp|P05349|RBS4_SOLLC Ribulose bisphosphate carboxylase small subunit, chloroplastic 4 OS=Solanum lycopersicum OX=4081 GN=RBCS4 PE=3 SV=1_1_Trypsin_30_16_1548.77718_8.06_0_Ficin_7_7_603.58938_5.46
GNGAQAS
>sp|P05349|RBS4_SOLLC Ribulose bisphosphate carboxylase small subunit, chloroplastic 4 OS=Solanum lycopersicum OX=4081 GN=RBCS4 PE=3 SV=1_1_Trypsin_30_16_1548.77718_8.06_1_Ficin_16_9_963.20308_8.06
MVAPFTGLK
>sp|P05349|RBS4_SOLLC Ribulose bisphosphate carboxylase small subunit, chloroplastic 4 OS=Solanum lycopersicum OX=4081 GN=RBCS4 PE=3 SV=1_2_Trypsin_39_9_951.04718_9.71_0_Ficin_4_4_364.35558_5.46
STAS
>sp|P05349|RBS4_SOLLC Ribulose bisphosphate carboxylase small subunit, chloroplastic 4 OS=Solanum lycopersicum OX=4081 GN=RBCS4 PE=3 SV=1_2_Trypsin_39_9_951.04718_9.71_1_Ficin_8_4_448.51938_5.46
FPVS
>sp|P05349|RBS4_SOLLC Ribulose bisphosphate carboxylase small subunit, chloroplastic 4 OS=Solanum lycopersicum OX=4081 GN=RBCS4 PE=3 SV=1_2_Trypsin_39_9_951.04718_9.71_2_Ficin_9_1_174.20278_9.71
R
>sp|P05349|RBS4_SOLLC Ribulose bisphosphate carboxylase small subunit, chloroplastic 4 OS=Solanum lycopersicum OX=4081 GN=RBCS4 PE=3 SV=1_3_Trypsin_40_1_146.18938_8.06_0_Ficin_0_1_146.18938_8.06
K
>sp|P05349|RBS4_SOLLC Ribulose bisphosphate carboxylase small subunit, chloroplastic 4 OS=Solanum lycopersicum OX=4081 GN=RBCS4 PE=3 SV=1_4_Trypsin_54_14_1445.55198_5.98_0_Ficin_10_10_1061.15688_3.48
QNLDITSIAS
>sp|P05349|RBS4_SOLLC Ribulose bisphosphate carboxylase small subunit, chloroplastic 4 OS=Solanum lycopersicum OX=4081 GN=RBCS4 PE=3 SV=1_4_Trypsin_54_14_1445.55198_5.98_1_Ficin_14_4_402.41038_9.71
NGGR
>sp|P05349|RBS4_SOLLC Ribulose bisphosphate carboxylase small subunit, chloroplastic 4 OS=Solanum lycopersicum OX=4081 GN=RBCS4 PE=3 SV=1_5_Trypsin_67_13_1532.89728_8.02_0_Ficin_2_2_204.22608_5.46
VS
>sp|P05349|RBS4_SOLLC Ribulose bisphosphate carboxylase small subunit, chloroplastic 4 OS=Solanum lycopersicum OX=4081 GN=RBCS4 PE=3 SV=1_5_Trypsin_67_13_1532.89728_8.02_1_Ficin_13_11_1346.68648_8.02
CMQVWPPINMK
>sp|P05349|RBS4_SOLLC Ribulose bisphosphate carboxylase small subunit, chloroplastic 4 OS=Solanum lycopersicum OX=4081 GN=RBCS4 PE=3 SV=1_6_Trypsin_68_1_146.18938_8.06_0_Ficin_0_1_146.18938_8.06
K
>sp|P05349|RBS4_SOLLC Ribulose bisphosphate carboxylase small subunit, chloroplastic 4 OS=Solanum lycopersicum OX=4081 GN=RBCS4 PE=3 SV=1_7_Trypsin_92_24_2875.21888_3.67_0_Ficin_2_2_310.30678_3.74
YE
>sp|P05349|RBS4_SOLLC Ribulose bisphosphate carboxylase small subunit, chloroplastic 4 OS=Solanum lycopersicum OX=4081 GN=RBCS4 PE=3 SV=1_7_Trypsin_92_24_2875.21888_3.67_1_Ficin_5_3_319.35798_5.46
TLS
>sp|P05349|RBS4_SOLLC Ribulose bisphosphate carboxylase small subunit, chloroplastic 4 OS=Solanum lycopersicum OX=4081 GN=RBCS4 PE=3 SV=1_7_Trypsin_92_24_2875.21888_3.67_2_Ficin_11_6_706.79358_3.48
YLPDLS
>sp|P05349|RBS4_SOLLC Ribulose bisphosphate carboxylase small subunit, chloroplastic 4 OS=Solanum lycopersicum OX=4081 GN=RBCS4 PE=3 SV=1_7_Trypsin_92_24_2875.21888_3.67_3_Ficin_17_6_703.74708_3.38
DEQLLS
>sp|P05349|RBS4_SOLLC Ribulose bisphosphate carboxylase small subunit, chloroplastic 4 OS=Solanum lycopersicum OX=4081 GN=RBCS4 PE=3 SV=1_7_Trypsin_92_24_2875.21888_3.67_4_Ficin_20_3_389.40568_3.56
EIE
>sp|P05349|RBS4_SOLLC Ribulose bisphosphate carboxylase small subunit, chloroplastic 4 OS=Solanum lycopersicum OX=4081 GN=RBCS4 PE=3 SV=1_7_Trypsin_92_24_2875.21888_3.67_5_Ficin_24_4_535.68418_8.0
YLLK
>sp|P05349|RBS4_SOLLC Ribulose bisphosphate carboxylase small subunit, chloroplastic 4 OS=Solanum lycopersicum OX=4081 GN=RBCS4 PE=3 SV=1_8_Trypsin_110_18_2183.42558_4.81_0_Ficin_8_8_917.04718_3.74
NGWVPCLE
>sp|P05349|RBS4_SOLLC Ribulose bisphosphate carboxylase small subunit, chloroplastic 4 OS=Solanum lycopersicum OX=4081 GN=RBCS4 PE=3 SV=1_8_Trypsin_110_18_2183.42558_4.81_1_Ficin_10_2_294.30738_3.74
FE
>sp|P05349|RBS4_SOLLC Ribulose bisphosphate carboxylase small subunit, chloroplastic 4 OS=Solanum lycopersicum OX=4081 GN=RBCS4 PE=3 SV=1_8_Trypsin_110_18_2183.42558_4.81_2_Ficin_17_7_851.91408_5.48
TEHGFVY
>sp|P05349|RBS4_SOLLC Ribulose bisphosphate carboxylase small subunit, chloroplastic 4 OS=Solanum lycopersicum OX=4081 GN=RBCS4 PE=3 SV=1_8_Trypsin_110_18_2183.42558_4.81_3_Ficin_18_1_174.20278_9.71
R
>sp|P05349|RBS4_SOLLC Ribulose bisphosphate carboxylase small subunit, chloroplastic 4 OS=Solanum lycopersicum OX=4081 GN=RBCS4 PE=3 SV=1_9_Trypsin_114_4_526.54978_7.08_0_Ficin_0_4_526.54978_7.08
ENHK
>sp|P05349|RBS4_SOLLC Ribulose bisphosphate carboxylase small subunit, chloroplastic 4 OS=Solanum lycopersicum OX=4081 GN=RBCS4 PE=3 SV=1_10_Trypsin_122_8_913.94208_5.95_0_Ficin_5_5_585.61408_5.43
SPGYY
>sp|P05349|RBS4_SOLLC Ribulose bisphosphate carboxylase small subunit, chloroplastic 4 OS=Solanum lycopersicum OX=4081 GN=RBCS4 PE=3 SV=1_10_Trypsin_122_8_913.94208_5.95_1_Ficin_8_3_346.34328_5.98
DGR
>sp|P05349|RBS4_SOLLC Ribulose bisphosphate carboxylase small subunit, chloroplastic 4 OS=Solanum lycopersicum OX=4081 GN=RBCS4 PE=3 SV=1_11_Trypsin_128_6_914.08948_8.0_0_Ficin_0_6_914.08948_8.0
YWTMWK
>sp|P05349|RBS4_SOLLC Ribulose bisphosphate carboxylase small subunit, chloroplastic 4 OS=Solanum lycopersicum OX=4081 GN=RBCS4 PE=3 SV=1_12_Trypsin_148_20_2151.47758_4.05_0_Ficin_5_5_563.71248_5.46
LPMFG
>sp|P05349|RBS4_SOLLC Ribulose bisphosphate carboxylase small subunit, chloroplastic 4 OS=Solanum lycopersicum OX=4081 GN=RBCS4 PE=3 SV=1_12_Trypsin_148_20_2151.47758_4.05_1_Ficin_15_10_1050.14868_3.38
CTDATQVLAE
>sp|P05349|RBS4_SOLLC Ribulose bisphosphate carboxylase small subunit, chloroplastic 4 OS=Solanum lycopersicum OX=4081 GN=RBCS4 PE=3 SV=1_12_Trypsin_148_20_2151.47758_4.05_2_Ficin_20_5_573.64698_6.13
VQEAK
>sp|P05349|RBS4_SOLLC Ribulose bisphosphate carboxylase small subunit, chloroplastic 4 OS=Solanum lycopersicum OX=4081 GN=RBCS4 PE=3 SV=1_13_Trypsin_149_1_146.18938_8.06_0_Ficin_0_1_146.18938_8.06
K
>sp|P05349|RBS4_SOLLC Ribulose bisphosphate carboxylase small subunit, chloroplastic 4 OS=Solanum lycopersicum OX=4081 GN=RBCS4 PE=3 SV=1_14_Trypsin_157_8_990.12958_8.55_0_Ficin_2_2_252.27008_5.45
AY
>sp|P05349|RBS4_SOLLC Ribulose bisphosphate carboxylase small subunit, chloroplastic 4 OS=Solanum lycopersicum OX=4081 GN=RBCS4 PE=3 SV=1_14_Trypsin_157_8_990.12958_8.55_1_Ficin_8_6_755.87478_9.71
PQAWVR
>sp|P05349|RBS4_SOLLC Ribulose bisphosphate carboxylase small subunit, chloroplastic 4 OS=Solanum lycopersicum OX=4081 GN=RBCS4 PE=3 SV=1_15_Trypsin_165_8_933.07508_5.98_0_Ficin_3_3_301.38598_5.46
IIG
>sp|P05349|RBS4_SOLLC Ribulose bisphosphate carboxylase small subunit, chloroplastic 4 OS=Solanum lycopersicum OX=4081 GN=RBCS4 PE=3 SV=1_15_Trypsin_165_8_933.07508_5.98_1_Ficin_8_5_649.70438_5.98
FDNVR
>sp|P05349|RBS4_SOLLC Ribulose bisphosphate carboxylase small subunit, chloroplastic 4 OS=Solanum lycopersicum OX=4081 GN=RBCS4 PE=3 SV=1_16_Trypsin_180_15_1746.01068_6.1_0_Ficin_6_6_676.78568_5.46
QVQCIS
>sp|P05349|RBS4_SOLLC Ribulose bisphosphate carboxylase small subunit, chloroplastic 4 OS=Solanum lycopersicum OX=4081 GN=RBCS4 PE=3 SV=1_16_Trypsin_180_15_1746.01068_6.1_1_Ficin_10_4_512.60608_5.45
FIAY
>sp|P05349|RBS4_SOLLC Ribulose bisphosphate carboxylase small subunit, chloroplastic 4 OS=Solanum lycopersicum OX=4081 GN=RBCS4 PE=3 SV=1_16_Trypsin_180_15_1746.01068_6.1_2_Ficin_15_5_592.64948_6.12
KPEGY
>sp|P29000|INVA_SOLLC Acid beta-fructofuranosidase OS=Solanum lycopersicum OX=4081 GN=TIV1 PE=2 SV=1_0_Trypsin_14_14_1572.68458_4.29_0_Ficin_13_13_1416.49708_3.38
MATQCYDPENSAS
>sp|P29000|INVA_SOLLC Acid beta-fructofuranosidase OS=Solanum lycopersicum OX=4081 GN=TIV1 PE=2 SV=1_0_Trypsin_14_14_1572.68458_4.29_1_Ficin_14_1_174.20278_9.71
R
>sp|P29000|INVA_SOLLC Acid beta-fructofuranosidase OS=Solanum lycopersicum OX=4081 GN=TIV1 PE=2 SV=1_1_Trypsin_27_13_1498.61518_5.37_0_Ficin_0_13_1498.61518_5.37
YTLLPDQPDSGHR
>sp|P29000|INVA_SOLLC Acid beta-fructofuranosidase OS=Solanum lycopersicum OX=4081 GN=TIV1 PE=2 SV=1_2_Trypsin_28_1_146.18938_8.06_0_Ficin_0_1_146.18938_8.06
K
>sp|P29000|INVA_SOLLC Acid beta-fructofuranosidase OS=Solanum lycopersicum OX=4081 GN=TIV1 PE=2 SV=1_3_Trypsin_31_3_346.42698_8.06_0_Ficin_0_3_346.42698_8.06
SLK
>sp|P29000|INVA_SOLLC Acid beta-fructofuranosidase OS=Solanum lycopersicum OX=4081 GN=TIV1 PE=2 SV=1_4_Trypsin_64_33_3678.32908_4.04_0_Ficin_3_3_331.41228_5.46
IIS
>sp|P29000|INVA_SOLLC Acid beta-fructofuranosidase OS=Solanum lycopersicum OX=4081 GN=TIV1 PE=2 SV=1_4_Trypsin_64_33_3678.32908_4.04_1_Ficin_8_5_535.64078_5.46
GIFLS
>sp|P29000|INVA_SOLLC Acid beta-fructofuranosidase OS=Solanum lycopersicum OX=4081 GN=TIV1 PE=2 SV=1_4_Trypsin_64_33_3678.32908_4.04_2_Ficin_14_6_690.88088_5.46
VFLLLS
>sp|P29000|INVA_SOLLC Acid beta-fructofuranosidase OS=Solanum lycopersicum OX=4081 GN=TIV1 PE=2 SV=1_4_Trypsin_64_33_3678.32908_4.04_3_Ficin_33_19_2174.44098_4.04
VAFFPILNNQSPDLQIDSR
>sp|P29000|INVA_SOLLC Acid beta-fructofuranosidase OS=Solanum lycopersicum OX=4081 GN=TIV1 PE=2 SV=1_5_Trypsin_71_7_710.78808_9.71_0_Ficin_0_7_710.78808_9.71
SPAPPSR
>sp|P29000|INVA_SOLLC Acid beta-fructofuranosidase OS=Solanum lycopersicum OX=4081 GN=TIV1 PE=2 SV=1_6_Trypsin_80_9_875.93408_5.87_0_Ficin_3_3_261.27798_5.46
GVS
>sp|P29000|INVA_SOLLC Acid beta-fructofuranosidase OS=Solanum lycopersicum OX=4081 GN=TIV1 PE=2 SV=1_6_Trypsin_80_9_875.93408_5.87_1_Ficin_7_4_389.40868_5.46
QGVS
>sp|P29000|INVA_SOLLC Acid beta-fructofuranosidase OS=Solanum lycopersicum OX=4081 GN=TIV1 PE=2 SV=1_6_Trypsin_80_9_875.93408_5.87_2_Ficin_9_2_261.27798_5.87
DK
>sp|P29000|INVA_SOLLC Acid beta-fructofuranosidase OS=Solanum lycopersicum OX=4081 GN=TIV1 PE=2 SV=1_7_Trypsin_83_3_422.48448_9.71_0_Ficin_0_3_422.48448_9.71
TFR
>sp|P29000|INVA_SOLLC Acid beta-fructofuranosidase OS=Solanum lycopersicum OX=4081 GN=TIV1 PE=2 SV=1_8_Trypsin_104_21_2336.56648_7.17_0_Ficin_4_4_360.36718_3.48
DVAG
>sp|P29000|INVA_SOLLC Acid beta-fructofuranosidase OS=Solanum lycopersicum OX=4081 GN=TIV1 PE=2 SV=1_8_Trypsin_104_21_2336.56648_7.17_1_Ficin_6_2_176.17228_5.46
AS
>sp|P29000|INVA_SOLLC Acid beta-fructofuranosidase OS=Solanum lycopersicum OX=4081 GN=TIV1 PE=2 SV=1_8_Trypsin_104_21_2336.56648_7.17_2_Ficin_9_3_341.36718_7.2
HVS
>sp|P29000|INVA_SOLLC Acid beta-fructofuranosidase OS=Solanum lycopersicum OX=4081 GN=TIV1 PE=2 SV=1_8_Trypsin_104_21_2336.56648_7.17_3_Ficin_13_4_525.56148_5.45
YAWS
>sp|P29000|INVA_SOLLC Acid beta-fructofuranosidase OS=Solanum lycopersicum OX=4081 GN=TIV1 PE=2 SV=1_8_Trypsin_104_21_2336.56648_7.17_4_Ficin_18_5_534.62808_5.46
NAMLS
>sp|P29000|INVA_SOLLC Acid beta-fructofuranosidase OS=Solanum lycopersicum OX=4081 GN=TIV1 PE=2 SV=1_8_Trypsin_104_21_2336.56648_7.17_5_Ficin_21_3_488.54668_9.71
WQR
>sp|P29000|INVA_SOLLC Acid beta-fructofuranosidase OS=Solanum lycopersicum OX=4081 GN=TIV1 PE=2 SV=1_9_Trypsin_113_9_1119.24508_8.02_0_Ficin_3_3_353.37518_5.45
TAY
>sp|P29000|INVA_SOLLC Acid beta-fructofuranosidase OS=Solanum lycopersicum OX=4081 GN=TIV1 PE=2 SV=1_9_Trypsin_113_9_1119.24508_8.02_1_Ficin_9_6_783.88518_8.07
HFQPQK
>sp|P29000|INVA_SOLLC Acid beta-fructofuranosidase OS=Solanum lycopersicum OX=4081 GN=TIV1 PE=2 SV=1_10_Trypsin_126_13_1585.75698_7.06_0_Ficin_11_11_1320.44178_3.48
NWMNDPNGPLY
>sp|P29000|INVA_SOLLC Acid beta-fructofuranosidase OS=Solanum lycopersicum OX=4081 GN=TIV1 PE=2 SV=1_10_Trypsin_126_13_1585.75698_7.06_1_Ficin_13_2_283.33048_8.07
HK
>sp|P29000|INVA_SOLLC Acid beta-fructofuranosidase OS=Solanum lycopersicum OX=4081 GN=TIV1 PE=2 SV=1_11_Trypsin_153_27_3211.54498_7.21_0_Ficin_3_3_424.45638_5.45
GWY
>sp|P29000|INVA_SOLLC Acid beta-fructofuranosidase OS=Solanum lycopersicum OX=4081 GN=TIV1 PE=2 SV=1_11_Trypsin_153_27_3211.54498_7.21_1_Ficin_7_4_578.66838_7.17
HLFY
>sp|P29000|INVA_SOLLC Acid beta-fructofuranosidase OS=Solanum lycopersicum OX=4081 GN=TIV1 PE=2 SV=1_11_Trypsin_153_27_3211.54498_7.21_2_Ficin_17_10_1150.21258_3.48
QYNPDSAIWG
>sp|P29000|INVA_SOLLC Acid beta-fructofuranosidase OS=Solanum lycopersicum OX=4081 GN=TIV1 PE=2 SV=1_11_Trypsin_153_27_3211.54498_7.21_3_Ficin_22_5_589.64868_5.46
NITWG
>sp|P29000|INVA_SOLLC Acid beta-fructofuranosidase OS=Solanum lycopersicum OX=4081 GN=TIV1 PE=2 SV=1_11_Trypsin_153_27_3211.54498_7.21_4_Ficin_26_4_412.44598_7.2
HAVS
>sp|P29000|INVA_SOLLC Acid beta-fructofuranosidase OS=Solanum lycopersicum OX=4081 GN=TIV1 PE=2 SV=1_11_Trypsin_153_27_3211.54498_7.21_5_Ficin_27_1_146.18938_8.06
K
>sp|P29000|INVA_SOLLC Acid beta-fructofuranosidase OS=Solanum lycopersicum OX=4081 GN=TIV1 PE=2 SV=1_12_Trypsin_222_69_7932.02698_3.49_0_Ficin_7_7_959.11238_5.22
DLIHWLY
>sp|P29000|INVA_SOLLC Acid beta-fructofuranosidase OS=Solanum lycopersicum OX=4081 GN=TIV1 PE=2 SV=1_12_Trypsin_222_69_7932.02698_3.49_1_Ficin_18_11_1366.59718_3.48
LPFAMVPDQWY
>sp|P29000|INVA_SOLLC Acid beta-fructofuranosidase OS=Solanum lycopersicum OX=4081 GN=TIV1 PE=2 SV=1_12_Trypsin_222_69_7932.02698_3.49_2_Ficin_40_22_2395.77058_3.27
DINGVWTGSATILPDGQIMMLY
>sp|P29000|INVA_SOLLC Acid beta-fructofuranosidase OS=Solanum lycopersicum OX=4081 GN=TIV1 PE=2 SV=1_12_Trypsin_222_69_7932.02698_3.49_3_Ficin_55_15_1701.76378_3.15
TGDTDDYVQVQNLAY
>sp|P29000|INVA_SOLLC Acid beta-fructofuranosidase OS=Solanum lycopersicum OX=4081 GN=TIV1 PE=2 SV=1_12_Trypsin_222_69_7932.02698_3.49_4_Ficin_60_5_500.55218_5.46
PANLS
>sp|P29000|INVA_SOLLC Acid beta-fructofuranosidase OS=Solanum lycopersicum OX=4081 GN=TIV1 PE=2 SV=1_12_Trypsin_222_69_7932.02698_3.49_5_Ficin_69_9_1098.30728_4.04
DPLLLDWVK
>sp|P29000|INVA_SOLLC Acid beta-fructofuranosidase OS=Solanum lycopersicum OX=4081 GN=TIV1 PE=2 SV=1_13_Trypsin_224_2_293.36598_8.06_0_Ficin_0_2_293.36598_8.06
FK
>sp|P29000|INVA_SOLLC Acid beta-fructofuranosidase OS=Solanum lycopersicum OX=4081 GN=TIV1 PE=2 SV=1_14_Trypsin_238_14_1343.63228_8.06_0_Ficin_12_12_1116.32558_5.46
GNPVLVPPPGIG
>sp|P29000|INVA_SOLLC Acid beta-fructofuranosidase OS=Solanum lycopersicum OX=4081 GN=TIV1 PE=2 SV=1_14_Trypsin_238_14_1343.63228_8.06_1_Ficin_14_2_245.32198_8.06
VK
>sp|P29000|INVA_SOLLC Acid beta-fructofuranosidase OS=Solanum lycopersicum OX=4081 GN=TIV1 PE=2 SV=1_15_Trypsin_241_3_436.46798_5.98_0_Ficin_0_3_436.46798_5.98
DFR
>sp|P29000|INVA_SOLLC Acid beta-fructofuranosidase OS=Solanum lycopersicum OX=4081 GN=TIV1 PE=2 SV=1_16_Trypsin_262_21_2271.51428_5.87_0_Ficin_19_19_2056.26198_3.48
DPTTAWTGPQNGQWLLTIG
>sp|P29000|INVA_SOLLC Acid beta-fructofuranosidase OS=Solanum lycopersicum OX=4081 GN=TIV1 PE=2 SV=1_16_Trypsin_262_21_2271.51428_5.87_1_Ficin_21_2_233.26758_8.06
SK
>sp|P29000|INVA_SOLLC Acid beta-fructofuranosidase OS=Solanum lycopersicum OX=4081 GN=TIV1 PE=2 SV=1_17_Trypsin_265_3_316.40068_8.06_0_Ficin_2_2_188.22658_5.46
IG
>sp|P29000|INVA_SOLLC Acid beta-fructofuranosidase OS=Solanum lycopersicum OX=4081 GN=TIV1 PE=2 SV=1_17_Trypsin_265_3_316.40068_8.06_1_Ficin_3_1_146.18938_8.06
K
>sp|P29000|INVA_SOLLC Acid beta-fructofuranosidase OS=Solanum lycopersicum OX=4081 GN=TIV1 PE=2 SV=1_18_Trypsin_281_16_1763.96488_6.12_0_Ficin_7_7_721.85168_5.45
TGVALVY
>sp|P29000|INVA_SOLLC Acid beta-fructofuranosidase OS=Solanum lycopersicum OX=4081 GN=TIV1 PE=2 SV=1_18_Trypsin_281_16_1763.96488_6.12_1_Ficin_8_1_147.13078_3.74
E
>sp|P29000|INVA_SOLLC Acid beta-fructofuranosidase OS=Solanum lycopersicum OX=4081 GN=TIV1 PE=2 SV=1_18_Trypsin_281_16_1763.96488_6.12_2_Ficin_16_8_931.01298_8.06
TSNFTSFK
>sp|P29000|INVA_SOLLC Acid beta-fructofuranosidase OS=Solanum lycopersicum OX=4081 GN=TIV1 PE=2 SV=1_19_Trypsin_307_26_2835.28528_4.48_0_Ficin_16_16_1694.96598_4.27
LLDGVLHAVPGTGMWE
>sp|P29000|INVA_SOLLC Acid beta-fructofuranosidase OS=Solanum lycopersicum OX=4081 GN=TIV1 PE=2 SV=1_19_Trypsin_307_26_2835.28528_4.48_1_Ficin_21_5_645.72788_3.48
CVDFY
>sp|P29000|INVA_SOLLC Acid beta-fructofuranosidase OS=Solanum lycopersicum OX=4081 GN=TIV1 PE=2 SV=1_19_Trypsin_307_26_2835.28528_4.48_2_Ficin_24_3_301.34278_5.46
PVS
>sp|P29000|INVA_SOLLC Acid beta-fructofuranosidase OS=Solanum lycopersicum OX=4081 GN=TIV1 PE=2 SV=1_19_Trypsin_307_26_2835.28528_4.48_3_Ficin_26_2_247.29448_8.06
TK
>sp|P29000|INVA_SOLLC Acid beta-fructofuranosidase OS=Solanum lycopersicum OX=4081 GN=TIV1 PE=2 SV=1_20_Trypsin_308_1_146.18938_8.06_0_Ficin_0_1_146.18938_8.06
K
>sp|P29000|INVA_SOLLC Acid beta-fructofuranosidase OS=Solanum lycopersicum OX=4081 GN=TIV1 PE=2 SV=1_21_Trypsin_322_14_1422.51438_5.87_0_Ficin_0_14_1422.51438_5.87
TNGLDTSYNGPGVK
>sp|P29000|INVA_SOLLC Acid beta-fructofuranosidase OS=Solanum lycopersicum OX=4081 GN=TIV1 PE=2 SV=1_22_Trypsin_326_4_495.62248_8.07_0_Ficin_0_4_495.62248_8.07
HVLK
>sp|P29000|INVA_SOLLC Acid beta-fructofuranosidase OS=Solanum lycopersicum OX=4081 GN=TIV1 PE=2 SV=1_23_Trypsin_333_7_761.78678_4.04_0_Ficin_2_2_176.17228_5.46
AS
>sp|P29000|INVA_SOLLC Acid beta-fructofuranosidase OS=Solanum lycopersicum OX=4081 GN=TIV1 PE=2 SV=1_23_Trypsin_333_7_761.78678_4.04_1_Ficin_7_5_603.62978_4.04
LDDNK
>sp|P29000|INVA_SOLLC Acid beta-fructofuranosidase OS=Solanum lycopersicum OX=4081 GN=TIV1 PE=2 SV=1_24_Trypsin_346_13_1480.59688_5.37_0_Ficin_7_7_802.84178_5.22
QDHYAIG
>sp|P29000|INVA_SOLLC Acid beta-fructofuranosidase OS=Solanum lycopersicum OX=4081 GN=TIV1 PE=2 SV=1_24_Trypsin_346_13_1480.59688_5.37_1_Ficin_12_5_567.59628_3.48
TYDLG
>sp|P29000|INVA_SOLLC Acid beta-fructofuranosidase OS=Solanum lycopersicum OX=4081 GN=TIV1 PE=2 SV=1_24_Trypsin_346_13_1480.59688_5.37_2_Ficin_13_1_146.18938_8.06
K
>sp|P29000|INVA_SOLLC Acid beta-fructofuranosidase OS=Solanum lycopersicum OX=4081 GN=TIV1 PE=2 SV=1_25_Trypsin_348_2_260.29318_8.06_0_Ficin_0_2_260.29318_8.06
NK
>sp|P29000|INVA_SOLLC Acid beta-fructofuranosidase OS=Solanum lycopersicum OX=4081 GN=TIV1 PE=2 SV=1_26_Trypsin_363_15_1685.87178_3.89_0_Ficin_13_13_1416.52488_3.23
WTPDNPELDCGIG
>sp|P29000|INVA_SOLLC Acid beta-fructofuranosidase OS=Solanum lycopersicum OX=4081 GN=TIV1 PE=2 SV=1_26_Trypsin_363_15_1685.87178_3.89_1_Ficin_15_2_287.36218_9.71
LR
>sp|P29000|INVA_SOLLC Acid beta-fructofuranosidase OS=Solanum lycopersicum OX=4081 GN=TIV1 PE=2 SV=1_27_Trypsin_368_5_594.66528_5.87_0_Ficin_4_4_466.49118_3.48
LDYG
>sp|P29000|INVA_SOLLC Acid beta-fructofuranosidase OS=Solanum lycopersicum OX=4081 GN=TIV1 PE=2 SV=1_27_Trypsin_368_5_594.66528_5.87_1_Ficin_5_1_146.18938_8.06
K
>sp|P29000|INVA_SOLLC Acid beta-fructofuranosidase OS=Solanum lycopersicum OX=4081 GN=TIV1 PE=2 SV=1_28_Trypsin_373_5_630.69838_7.95_0_Ficin_2_2_344.36728_5.43
YY
>sp|P29000|INVA_SOLLC Acid beta-fructofuranosidase OS=Solanum lycopersicum OX=4081 GN=TIV1 PE=2 SV=1_28_Trypsin_373_5_630.69838_7.95_1_Ficin_4_2_176.17228_5.46
AS
>sp|P29000|INVA_SOLLC Acid beta-fructofuranosidase OS=Solanum lycopersicum OX=4081 GN=TIV1 PE=2 SV=1_28_Trypsin_373_5_630.69838_7.95_2_Ficin_5_1_146.18938_8.06
K
>sp|P29000|INVA_SOLLC Acid beta-fructofuranosidase OS=Solanum lycopersicum OX=4081 GN=TIV1 PE=2 SV=1_29_Trypsin_379_6_769.85238_5.87_0_Ficin_3_3_429.47298_5.45
TFY
>sp|P29000|INVA_SOLLC Acid beta-fructofuranosidase OS=Solanum lycopersicum OX=4081 GN=TIV1 PE=2 SV=1_29_Trypsin_379_6_769.85238_5.87_1_Ficin_6_3_358.39468_5.87
DPK
>sp|P29000|INVA_SOLLC Acid beta-fructofuranosidase OS=Solanum lycopersicum OX=4081 GN=TIV1 PE=2 SV=1_30_Trypsin_380_1_146.18938_8.06_0_Ficin_0_1_146.18938_8.06
K
>sp|P29000|INVA_SOLLC Acid beta-fructofuranosidase OS=Solanum lycopersicum OX=4081 GN=TIV1 PE=2 SV=1_31_Trypsin_382_2_303.31828_6.23_0_Ficin_0_2_303.31828_6.23
ER
>sp|P29000|INVA_SOLLC Acid beta-fructofuranosidase OS=Solanum lycopersicum OX=4081 GN=TIV1 PE=2 SV=1_32_Trypsin_383_1_174.20278_9.71_0_Ficin_0_1_174.20278_9.71
R
>sp|P29000|INVA_SOLLC Acid beta-fructofuranosidase OS=Solanum lycopersicum OX=4081 GN=TIV1 PE=2 SV=1_33_Trypsin_401_18_2034.20958_3.79_0_Ficin_4_4_473.57238_5.46
VLWG
>sp|P29000|INVA_SOLLC Acid beta-fructofuranosidase OS=Solanum lycopersicum OX=4081 GN=TIV1 PE=2 SV=1_33_Trypsin_401_18_2034.20958_3.79_1_Ficin_7_3_374.43978_5.46
WIG
>sp|P29000|INVA_SOLLC Acid beta-fructofuranosidase OS=Solanum lycopersicum OX=4081 GN=TIV1 PE=2 SV=1_33_Trypsin_401_18_2034.20958_3.79_2_Ficin_18_11_1222.22798_3.79
ETDSESADLQK
>sp|P29000|INVA_SOLLC Acid beta-fructofuranosidase OS=Solanum lycopersicum OX=4081 GN=TIV1 PE=2 SV=1_34_Trypsin_411_10_1100.24248_9.71_0_Ficin_4_4_419.43738_5.46
GWAS
>sp|P29000|INVA_SOLLC Acid beta-fructofuranosidase OS=Solanum lycopersicum OX=4081 GN=TIV1 PE=2 SV=1_34_Trypsin_411_10_1100.24248_9.71_1_Ficin_10_6_698.82038_9.71
VQSIPR
>sp|P29000|INVA_SOLLC Acid beta-fructofuranosidase OS=Solanum lycopersicum OX=4081 GN=TIV1 PE=2 SV=1_35_Trypsin_417_6_737.85108_5.87_0_Ficin_4_4_494.58838_5.45
TVLY
>sp|P29000|INVA_SOLLC Acid beta-fructofuranosidase OS=Solanum lycopersicum OX=4081 GN=TIV1 PE=2 SV=1_35_Trypsin_417_6_737.85108_5.87_1_Ficin_6_2_261.27798_5.87
DK
>sp|P29000|INVA_SOLLC Acid beta-fructofuranosidase OS=Solanum lycopersicum OX=4081 GN=TIV1 PE=2 SV=1_36_Trypsin_418_1_146.18938_8.06_0_Ficin_0_1_146.18938_8.06
K
>sp|P29000|INVA_SOLLC Acid beta-fructofuranosidase OS=Solanum lycopersicum OX=4081 GN=TIV1 PE=2 SV=1_37_Trypsin_435_17_2008.26148_4.81_0_Ficin_11_11_1280.44598_5.48
TGTHLLQWPVE
>sp|P29000|INVA_SOLLC Acid beta-fructofuranosidase OS=Solanum lycopersicum OX=4081 GN=TIV1 PE=2 SV=1_37_Trypsin_435_17_2008.26148_4.81_1_Ficin_14_3_389.40568_3.56
EIE
>sp|P29000|INVA_SOLLC Acid beta-fructofuranosidase OS=Solanum lycopersicum OX=4081 GN=TIV1 PE=2 SV=1_37_Trypsin_435_17_2008.26148_4.81_2_Ficin_17_3_374.44038_9.71
SLR
>sp|P29000|INVA_SOLLC Acid beta-fructofuranosidase OS=Solanum lycopersicum OX=4081 GN=TIV1 PE=2 SV=1_38_Trypsin_442_7_714.81688_5.87_0_Ficin_2_2_174.19978_5.46
VG
>sp|P29000|INVA_SOLLC Acid beta-fructofuranosidase OS=Solanum lycopersicum OX=4081 GN=TIV1 PE=2 SV=1_38_Trypsin_442_7_714.81688_5.87_1_Ficin_7_5_558.63238_5.87
DPTVK
>sp|P29000|INVA_SOLLC Acid beta-fructofuranosidase OS=Solanum lycopersicum OX=4081 GN=TIV1 PE=2 SV=1_39_Trypsin_455_13_1467.68528_4.29_0_Ficin_10_10_1085.17898_3.38
QVDLQPGSIE
>sp|P29000|INVA_SOLLC Acid beta-fructofuranosidase OS=Solanum lycopersicum OX=4081 GN=TIV1 PE=2 SV=1_39_Trypsin_455_13_1467.68528_4.29_1_Ficin_13_3_400.52158_9.71
LLR
>sp|P29000|INVA_SOLLC Acid beta-fructofuranosidase OS=Solanum lycopersicum OX=4081 GN=TIV1 PE=2 SV=1_40_Trypsin_472_17_1837.95508_3.59_0_Ficin_6_6_590.58778_3.38
VDSAAE
>sp|P29000|INVA_SOLLC Acid beta-fructofuranosidase OS=Solanum lycopersicum OX=4081 GN=TIV1 PE=2 SV=1_40_Trypsin_472_17_1837.95508_3.59_1_Ficin_10_4_488.53818_3.38
LDIE
>sp|P29000|INVA_SOLLC Acid beta-fructofuranosidase OS=Solanum lycopersicum OX=4081 GN=TIV1 PE=2 SV=1_40_Trypsin_472_17_1837.95508_3.59_2_Ficin_12_2_176.17228_5.46
AS
>sp|P29000|INVA_SOLLC Acid beta-fructofuranosidase OS=Solanum lycopersicum OX=4081 GN=TIV1 PE=2 SV=1_40_Trypsin_472_17_1837.95508_3.59_3_Ficin_14_2_294.30738_3.74
FE
>sp|P29000|INVA_SOLLC Acid beta-fructofuranosidase OS=Solanum lycopersicum OX=4081 GN=TIV1 PE=2 SV=1_40_Trypsin_472_17_1837.95508_3.59_4_Ficin_17_3_360.41058_5.87
VDK
>sp|P29000|INVA_SOLLC Acid beta-fructofuranosidase OS=Solanum lycopersicum OX=4081 GN=TIV1 PE=2 SV=1_41_Trypsin_497_25_2433.67818_5.53_0_Ficin_8_8_842.00298_3.74
VALQGIIE
>sp|P29000|INVA_SOLLC Acid beta-fructofuranosidase OS=Solanum lycopersicum OX=4081 GN=TIV1 PE=2 SV=1_41_Trypsin_497_25_2433.67818_5.53_1_Ficin_13_5_497.50828_5.22
ADHVG
>sp|P29000|INVA_SOLLC Acid beta-fructofuranosidase OS=Solanum lycopersicum OX=4081 GN=TIV1 PE=2 SV=1_41_Trypsin_497_25_2433.67818_5.53_2_Ficin_15_2_252.27008_5.46
FS
>sp|P29000|INVA_SOLLC Acid beta-fructofuranosidase OS=Solanum lycopersicum OX=4081 GN=TIV1 PE=2 SV=1_41_Trypsin_497_25_2433.67818_5.53_3_Ficin_24_9_739.75518_5.46
CSTSGGAAS
>sp|P29000|INVA_SOLLC Acid beta-fructofuranosidase OS=Solanum lycopersicum OX=4081 GN=TIV1 PE=2 SV=1_41_Trypsin_497_25_2433.67818_5.53_4_Ficin_25_1_174.20278_9.71
R
>sp|P29000|INVA_SOLLC Acid beta-fructofuranosidase OS=Solanum lycopersicum OX=4081 GN=TIV1 PE=2 SV=1_42_Trypsin_525_28_3041.57748_4.29_0_Ficin_4_4_358.43788_5.46
GILG
>sp|P29000|INVA_SOLLC Acid beta-fructofuranosidase OS=Solanum lycopersicum OX=4081 GN=TIV1 PE=2 SV=1_42_Trypsin_525_28_3041.57748_4.29_1_Ficin_7_3_319.36048_5.46
PFG
>sp|P29000|INVA_SOLLC Acid beta-fructofuranosidase OS=Solanum lycopersicum OX=4081 GN=TIV1 PE=2 SV=1_42_Trypsin_525_28_3041.57748_4.29_2_Ficin_17_10_1058.24008_3.48
VIVIADQTLS
>sp|P29000|INVA_SOLLC Acid beta-fructofuranosidase OS=Solanum lycopersicum OX=4081 GN=TIV1 PE=2 SV=1_42_Trypsin_525_28_3041.57748_4.29_3_Ficin_23_6_720.82058_3.74
ELTPVY
>sp|P29000|INVA_SOLLC Acid beta-fructofuranosidase OS=Solanum lycopersicum OX=4081 GN=TIV1 PE=2 SV=1_42_Trypsin_525_28_3041.57748_4.29_4_Ficin_25_2_328.36788_5.45
FY
>sp|P29000|INVA_SOLLC Acid beta-fructofuranosidase OS=Solanum lycopersicum OX=4081 GN=TIV1 PE=2 SV=1_42_Trypsin_525_28_3041.57748_4.29_5_Ficin_27_2_218.25288_5.46
IS
>sp|P29000|INVA_SOLLC Acid beta-fructofuranosidase OS=Solanum lycopersicum OX=4081 GN=TIV1 PE=2 SV=1_42_Trypsin_525_28_3041.57748_4.29_6_Ficin_28_1_146.18938_8.06
K
>sp|P29000|INVA_SOLLC Acid beta-fructofuranosidase OS=Solanum lycopersicum OX=4081 GN=TIV1 PE=2 SV=1_43_Trypsin_530_5_474.47398_5.98_0_Ficin_0_5_474.47398_5.98
GADGR
>sp|P29000|INVA_SOLLC Acid beta-fructofuranosidase OS=Solanum lycopersicum OX=4081 GN=TIV1 PE=2 SV=1_44_Trypsin_541_11_1278.36188_5.53_0_Ficin_2_2_218.20958_3.74
AE
>sp|P29000|INVA_SOLLC Acid beta-fructofuranosidase OS=Solanum lycopersicum OX=4081 GN=TIV1 PE=2 SV=1_44_Trypsin_541_11_1278.36188_5.53_1_Ficin_11_9_1078.16758_7.18
THFCADQTR
>sp|P29000|INVA_SOLLC Acid beta-fructofuranosidase OS=Solanum lycopersicum OX=4081 GN=TIV1 PE=2 SV=1_45_Trypsin_550_9_830.89318_6.13_0_Ficin_8_8_702.71908_3.74
SSEAPGVG
>sp|P29000|INVA_SOLLC Acid beta-fructofuranosidase OS=Solanum lycopersicum OX=4081 GN=TIV1 PE=2 SV=1_45_Trypsin_550_9_830.89318_6.13_1_Ficin_9_1_146.18938_8.06
K
>sp|P29000|INVA_SOLLC Acid beta-fructofuranosidase OS=Solanum lycopersicum OX=4081 GN=TIV1 PE=2 SV=1_46_Trypsin_564_14_1477.63428_4.29_0_Ficin_3_3_408.45458_5.45
QVY
>sp|P29000|INVA_SOLLC Acid beta-fructofuranosidase OS=Solanum lycopersicum OX=4081 GN=TIV1 PE=2 SV=1_46_Trypsin_564_14_1477.63428_4.29_1_Ficin_4_1_75.06718_5.46
G
>sp|P29000|INVA_SOLLC Acid beta-fructofuranosidase OS=Solanum lycopersicum OX=4081 GN=TIV1 PE=2 SV=1_46_Trypsin_564_14_1477.63428_4.29_2_Ficin_14_10_1030.14308_4.29
SSVPVLDGEK
>sp|P29000|INVA_SOLLC Acid beta-fructofuranosidase OS=Solanum lycopersicum OX=4081 GN=TIV1 PE=2 SV=1_47_Trypsin_568_4_529.61468_9.73_0_Ficin_0_4_529.61468_9.73
HSMR
>sp|P29000|INVA_SOLLC Acid beta-fructofuranosidase OS=Solanum lycopersicum OX=4081 GN=TIV1 PE=2 SV=1_48_Trypsin_584_16_1727.93768_5.53_0_Ficin_9_9_1024.18208_4.27
LLVDHSIVE
>sp|P29000|INVA_SOLLC Acid beta-fructofuranosidase OS=Solanum lycopersicum OX=4081 GN=TIV1 PE=2 SV=1_48_Trypsin_584_16_1727.93768_5.53_1_Ficin_16_7_721.77088_9.71
SFAQGGR
>sp|P29000|INVA_SOLLC Acid beta-fructofuranosidase OS=Solanum lycopersicum OX=4081 GN=TIV1 PE=2 SV=1_49_Trypsin_590_6_675.78318_9.71_0_Ficin_0_6_675.78318_9.71
TVITSR
>sp|P29000|INVA_SOLLC Acid beta-fructofuranosidase OS=Solanum lycopersicum OX=4081 GN=TIV1 PE=2 SV=1_50_Trypsin_595_5_620.74658_8.0_0_Ficin_2_2_294.35068_5.45
IY
>sp|P29000|INVA_SOLLC Acid beta-fructofuranosidase OS=Solanum lycopersicum OX=4081 GN=TIV1 PE=2 SV=1_50_Trypsin_595_5_620.74658_8.0_1_Ficin_5_3_344.41118_8.06
PTK
>sp|P29000|INVA_SOLLC Acid beta-fructofuranosidase OS=Solanum lycopersicum OX=4081 GN=TIV1 PE=2 SV=1_51_Trypsin_602_7_657.72748_9.71_0_Ficin_0_7_657.72748_9.71
AVNGAAR
>sp|P29000|INVA_SOLLC Acid beta-fructofuranosidase OS=Solanum lycopersicum OX=4081 GN=TIV1 PE=2 SV=1_52_Trypsin_619_17_1725.96228_8.06_0_Ficin_11_11_1140.26088_5.46
LFVFNNATGAS
>sp|P29000|INVA_SOLLC Acid beta-fructofuranosidase OS=Solanum lycopersicum OX=4081 GN=TIV1 PE=2 SV=1_52_Trypsin_619_17_1725.96228_8.06_1_Ficin_15_4_376.40998_5.46
VTAS
>sp|P29000|INVA_SOLLC Acid beta-fructofuranosidase OS=Solanum lycopersicum OX=4081 GN=TIV1 PE=2 SV=1_52_Trypsin_619_17_1725.96228_8.06_2_Ficin_17_2_245.32198_8.06
VK
>sp|P29000|INVA_SOLLC Acid beta-fructofuranosidase OS=Solanum lycopersicum OX=4081 GN=TIV1 PE=2 SV=1_53_Trypsin_636_17_1961.20148_3.38_0_Ficin_3_3_404.46608_5.46
IWS
>sp|P29000|INVA_SOLLC Acid beta-fructofuranosidase OS=Solanum lycopersicum OX=4081 GN=TIV1 PE=2 SV=1_53_Trypsin_636_17_1961.20148_3.38_1_Ficin_5_2_260.29018_3.74
LE
>sp|P29000|INVA_SOLLC Acid beta-fructofuranosidase OS=Solanum lycopersicum OX=4081 GN=TIV1 PE=2 SV=1_53_Trypsin_636_17_1961.20148_3.38_2_Ficin_17_12_1332.47578_3.48
SANIQSFPLQDL
>AAA86424.1 heat shock protein [Solanum lycopersicum]_0_Trypsin_3_3_376.47418_9.71_0_Ficin_0_3_376.47418_9.71
MAR
>AAA86424.1 heat shock protein [Solanum lycopersicum]_1_Trypsin_9_6_668.70438_8.06_0_Ficin_3_3_339.34828_5.46
SFS
>AAA86424.1 heat shock protein [Solanum lycopersicum]_1_Trypsin_9_6_668.70438_8.06_1_Ficin_6_3_347.37138_8.06
NSK
>AAA86424.1 heat shock protein [Solanum lycopersicum]_2_Trypsin_25_16_1686.88228_5.98_0_Ficin_3_3_319.35798_5.46
TLS
>AAA86424.1 heat shock protein [Solanum lycopersicum]_2_Trypsin_25_16_1686.88228_5.98_1_Ficin_7_4_422.48148_5.46
AFVS
>AAA86424.1 heat shock protein [Solanum lycopersicum]_2_Trypsin_25_16_1686.88228_5.98_2_Ficin_11_4_406.39288_3.48
DSVS
>AAA86424.1 heat shock protein [Solanum lycopersicum]_2_Trypsin_25_16_1686.88228_5.98_3_Ficin_15_4_436.50828_5.46
AFLS
>AAA86424.1 heat shock protein [Solanum lycopersicum]_2_Trypsin_25_16_1686.88228_5.98_4_Ficin_16_1_174.20278_9.71
R
>AAA86424.1 heat shock protein [Solanum lycopersicum]_3_Trypsin_26_1_174.20278_9.71_0_Ficin_0_1_174.20278_9.71
R
>AAA86424.1 heat shock protein [Solanum lycopersicum]_4_Trypsin_41_15_1336.46738_8.0_0_Ficin_6_6_538.55778_5.45
GYAAAS
>AAA86424.1 heat shock protein [Solanum lycopersicum]_4_Trypsin_41_15_1336.46738_8.0_1_Ficin_11_5_460.48748_5.46
QGAVS
>AAA86424.1 heat shock protein [Solanum lycopersicum]_4_Trypsin_41_15_1336.46738_8.0_2_Ficin_15_4_373.45268_8.06
GVAK
>AAA86424.1 heat shock protein [Solanum lycopersicum]_5_Trypsin_45_4_427.50398_9.71_0_Ficin_0_4_427.50398_9.71
GVPR
>AAA86424.1 heat shock protein [Solanum lycopersicum]_6_Trypsin_52_7_837.01988_8.06_0_Ficin_0_7_837.01988_8.06
SNVMMQK
>AAA86424.1 heat shock protein [Solanum lycopersicum]_7_Trypsin_59_7_734.76128_4.53_0_Ficin_0_7_734.76128_4.53
SGEESVK
>AAA86424.1 heat shock protein [Solanum lycopersicum]_8_Trypsin_86_27_3035.27638_4.12_0_Ficin_12_12_1384.50798_3.48
TSWVPDPVTGYY
>AAA86424.1 heat shock protein [Solanum lycopersicum]_8_Trypsin_86_27_3035.27638_4.12_1_Ficin_25_13_1399.43678_3.93
RPEGQANEIDAAE
>AAA86424.1 heat shock protein [Solanum lycopersicum]_8_Trypsin_86_27_3035.27638_4.12_2_Ficin_27_2_287.36218_9.71
LR
>AAA86424.1 heat shock protein [Solanum lycopersicum]_9_Trypsin_87_1_146.18938_8.06_0_Ficin_0_1_146.18938_8.06
K
>AAA86424.1 heat shock protein [Solanum lycopersicum]_10_Trypsin_91_4_503.70078_8.06_0_Ficin_0_4_503.70078_8.06
MLLK
>AAA86424.1 heat shock protein [Solanum lycopersicum]_11_Trypsin_93_2_311.34388_9.73_0_Ficin_0_2_311.34388_9.73
HR
>AAA86424.1 heat shock protein [Solanum lycopersicum]_12_Trypsin_97_4_363.32738_5.46_0_Ficin_0_4_363.32738_5.46
SGSN
>sp|Q6DUX3|TCTP_SOLLC Translationally-controlled tumor protein homolog OS=Solanum lycopersicum OX=4081 GN=TCTP PE=2 SV=1_0_Trypsin_21_21_2447.78228_3.68_0_Ficin_4_4_524.67588_5.45
MLVY
>sp|Q6DUX3|TCTP_SOLLC Translationally-controlled tumor protein homolog OS=Solanum lycopersicum OX=4081 GN=TCTP PE=2 SV=1_0_Trypsin_21_21_2447.78228_3.68_1_Ficin_15_11_1203.31148_3.23
QDLLTGDELLS
>sp|Q6DUX3|TCTP_SOLLC Translationally-controlled tumor protein homolog OS=Solanum lycopersicum OX=4081 GN=TCTP PE=2 SV=1_0_Trypsin_21_21_2447.78228_3.68_2_Ficin_21_6_755.82548_5.87
DSFPYK
>sp|Q6DUX3|TCTP_SOLLC Translationally-controlled tumor protein homolog OS=Solanum lycopersicum OX=4081 GN=TCTP PE=2 SV=1_1_Trypsin_34_13_1486.64458_4.25_0_Ficin_3_3_375.37888_3.56
EVE
>sp|Q6DUX3|TCTP_SOLLC Translationally-controlled tumor protein homolog OS=Solanum lycopersicum OX=4081 GN=TCTP PE=2 SV=1_1_Trypsin_34_13_1486.64458_4.25_1_Ficin_9_6_716.79168_3.74
NGVLWE
>sp|Q6DUX3|TCTP_SOLLC Translationally-controlled tumor protein homolog OS=Solanum lycopersicum OX=4081 GN=TCTP PE=2 SV=1_1_Trypsin_34_13_1486.64458_4.25_2_Ficin_13_4_430.50458_8.06
VQGK
>sp|Q6DUX3|TCTP_SOLLC Translationally-controlled tumor protein homolog OS=Solanum lycopersicum OX=4081 GN=TCTP PE=2 SV=1_2_Trypsin_66_32_3257.44928_3.48_0_Ficin_12_12_1256.42398_3.48
WVVQGAVDVNIG
>sp|Q6DUX3|TCTP_SOLLC Translationally-controlled tumor protein homolog OS=Solanum lycopersicum OX=4081 GN=TCTP PE=2 SV=1_2_Trypsin_66_32_3257.44928_3.48_1_Ficin_18_6_587.58708_3.74
ANPSAE
>sp|Q6DUX3|TCTP_SOLLC Translationally-controlled tumor protein homolog OS=Solanum lycopersicum OX=4081 GN=TCTP PE=2 SV=1_2_Trypsin_66_32_3257.44928_3.48_2_Ficin_32_14_1449.46878_3.63
GGCEDEGVDDQAVR
>sp|Q6DUX3|TCTP_SOLLC Translationally-controlled tumor protein homolog OS=Solanum lycopersicum OX=4081 GN=TCTP PE=2 SV=1_3_Trypsin_75_9_1063.21888_4.04_0_Ficin_0_9_1063.21888_4.04
VVDIVDTFR
>sp|Q6DUX3|TCTP_SOLLC Translationally-controlled tumor protein homolog OS=Solanum lycopersicum OX=4081 GN=TCTP PE=2 SV=1_4_Trypsin_84_9_1075.18638_4.29_0_Ficin_0_9_1075.18638_4.29
LQEQPAFDK
>sp|Q6DUX3|TCTP_SOLLC Translationally-controlled tumor protein homolog OS=Solanum lycopersicum OX=4081 GN=TCTP PE=2 SV=1_5_Trypsin_85_1_146.18938_8.06_0_Ficin_0_1_146.18938_8.06
K
>sp|Q6DUX3|TCTP_SOLLC Translationally-controlled tumor protein homolog OS=Solanum lycopersicum OX=4081 GN=TCTP PE=2 SV=1_6_Trypsin_92_7_900.10358_8.06_0_Ficin_0_7_900.10358_8.06
QFVTFMK
>sp|Q6DUX3|TCTP_SOLLC Translationally-controlled tumor protein homolog OS=Solanum lycopersicum OX=4081 GN=TCTP PE=2 SV=1_7_Trypsin_93_1_174.20278_9.71_0_Ficin_0_1_174.20278_9.71
R
>sp|Q6DUX3|TCTP_SOLLC Translationally-controlled tumor protein homolog OS=Solanum lycopersicum OX=4081 GN=TCTP PE=2 SV=1_8_Trypsin_96_3_422.52478_8.0_0_Ficin_0_3_422.52478_8.0
YIK
>sp|Q6DUX3|TCTP_SOLLC Translationally-controlled tumor protein homolog OS=Solanum lycopersicum OX=4081 GN=TCTP PE=2 SV=1_9_Trypsin_101_5_571.67438_8.06_0_Ficin_0_5_571.67438_8.06
NLTPK
>sp|Q6DUX3|TCTP_SOLLC Translationally-controlled tumor protein homolog OS=Solanum lycopersicum OX=4081 GN=TCTP PE=2 SV=1_10_Trypsin_111_10_1151.23838_4.25_0_Ficin_2_2_260.29018_3.74
LE
>sp|Q6DUX3|TCTP_SOLLC Translationally-controlled tumor protein homolog OS=Solanum lycopersicum OX=4081 GN=TCTP PE=2 SV=1_10_Trypsin_111_10_1151.23838_4.25_1_Ficin_10_8_908.96348_4.53
GETQEAFK
>sp|Q6DUX3|TCTP_SOLLC Translationally-controlled tumor protein homolog OS=Solanum lycopersicum OX=4081 GN=TCTP PE=2 SV=1_11_Trypsin_112_1_146.18938_8.06_0_Ficin_0_1_146.18938_8.06
K
>sp|Q6DUX3|TCTP_SOLLC Translationally-controlled tumor protein homolog OS=Solanum lycopersicum OX=4081 GN=TCTP PE=2 SV=1_12_Trypsin_119_7_745.83078_6.13_0_Ficin_3_3_374.39398_3.74
NIE
>sp|Q6DUX3|TCTP_SOLLC Translationally-controlled tumor protein homolog OS=Solanum lycopersicum OX=4081 GN=TCTP PE=2 SV=1_12_Trypsin_119_7_745.83078_6.13_1_Ficin_7_4_389.45208_8.06
AATK
>sp|Q6DUX3|TCTP_SOLLC Translationally-controlled tumor protein homolog OS=Solanum lycopersicum OX=4081 GN=TCTP PE=2 SV=1_13_Trypsin_124_5_647.81548_8.06_0_Ficin_0_5_647.81548_8.06
FLLQK
>sp|Q6DUX3|TCTP_SOLLC Translationally-controlled tumor protein homolog OS=Solanum lycopersicum OX=4081 GN=TCTP PE=2 SV=1_14_Trypsin_126_2_259.34878_8.06_0_Ficin_0_2_259.34878_8.06
IK
>sp|Q6DUX3|TCTP_SOLLC Translationally-controlled tumor protein homolog OS=Solanum lycopersicum OX=4081 GN=TCTP PE=2 SV=1_15_Trypsin_148_22_2552.84048_4.12_0_Ficin_7_7_824.93168_3.48
DLQFFVG
>sp|Q6DUX3|TCTP_SOLLC Translationally-controlled tumor protein homolog OS=Solanum lycopersicum OX=4081 GN=TCTP PE=2 SV=1_15_Trypsin_148_22_2552.84048_4.12_1_Ficin_20_13_1454.57398_3.89
ESMHDDGALVFAY
>sp|Q6DUX3|TCTP_SOLLC Translationally-controlled tumor protein homolog OS=Solanum lycopersicum OX=4081 GN=TCTP PE=2 SV=1_15_Trypsin_148_22_2552.84048_4.12_2_Ficin_21_1_181.19128_5.45
Y
>sp|Q6DUX3|TCTP_SOLLC Translationally-controlled tumor protein homolog OS=Solanum lycopersicum OX=4081 GN=TCTP PE=2 SV=1_15_Trypsin_148_22_2552.84048_4.12_3_Ficin_22_1_146.18938_8.06
K
>sp|Q6DUX3|TCTP_SOLLC Translationally-controlled tumor protein homolog OS=Solanum lycopersicum OX=4081 GN=TCTP PE=2 SV=1_16_Trypsin_164_16_1674.91398_4.29_0_Ficin_10_10_1095.17368_3.38
EGSADPPFLY
>sp|Q6DUX3|TCTP_SOLLC Translationally-controlled tumor protein homolog OS=Solanum lycopersicum OX=4081 GN=TCTP PE=2 SV=1_16_Trypsin_164_16_1674.91398_4.29_1_Ficin_16_6_597.75558_8.06
IAPGLK
>sp|Q6DUX3|TCTP_SOLLC Translationally-controlled tumor protein homolog OS=Solanum lycopersicum OX=4081 GN=TCTP PE=2 SV=1_17_Trypsin_167_3_388.46428_6.13_0_Ficin_0_3_388.46428_6.13
EIK
>sp|Q6DUX3|TCTP_SOLLC Translationally-controlled tumor protein homolog OS=Solanum lycopersicum OX=4081 GN=TCTP PE=2 SV=1_18_Trypsin_168_1_121.15408_5.46_0_Ficin_0_1_121.15408_5.46
C
>tr|Q43511|Q43511_SOLLC H1 histone-like protein OS=Solanum lycopersicum OX=4081 PE=2 SV=1_0_Trypsin_21_21_2227.51778_4.82_0_Ficin_5_5_491.60308_5.46
MTAIG
>tr|Q43511|Q43511_SOLLC H1 histone-like protein OS=Solanum lycopersicum OX=4081 PE=2 SV=1_0_Trypsin_21_21_2227.51778_4.82_1_Ficin_8_3_375.37888_3.56
EVE
>tr|Q43511|Q43511_SOLLC H1 histone-like protein OS=Solanum lycopersicum OX=4081 PE=2 SV=1_0_Trypsin_21_21_2227.51778_4.82_2_Ficin_20_12_1268.39228_6.23
NPAVVQRPTEAS
>tr|Q43511|Q43511_SOLLC H1 histone-like protein OS=Solanum lycopersicum OX=4081 PE=2 SV=1_0_Trypsin_21_21_2227.51778_4.82_3_Ficin_21_1_146.18938_8.06
K
>tr|Q43511|Q43511_SOLLC H1 histone-like protein OS=Solanum lycopersicum OX=4081 PE=2 SV=1_1_Trypsin_23_2_245.32198_8.06_0_Ficin_0_2_245.32198_8.06
VK
>tr|Q43511|Q43511_SOLLC H1 histone-like protein OS=Solanum lycopersicum OX=4081 PE=2 SV=1_2_Trypsin_31_8_862.89198_4.53_0_Ficin_4_4_433.41848_3.74
EQAS
>tr|Q43511|Q43511_SOLLC H1 histone-like protein OS=Solanum lycopersicum OX=4081 PE=2 SV=1_2_Trypsin_31_8_862.89198_4.53_1_Ficin_8_4_447.48878_6.13
ATEK
>tr|Q43511|Q43511_SOLLC H1 histone-like protein OS=Solanum lycopersicum OX=4081 PE=2 SV=1_3_Trypsin_34_3_316.40078_8.06_0_Ficin_0_3_316.40078_8.06
AVK
>tr|Q43511|Q43511_SOLLC H1 histone-like protein OS=Solanum lycopersicum OX=4081 PE=2 SV=1_4_Trypsin_36_2_275.30488_6.13_0_Ficin_0_2_275.30488_6.13
EK
>tr|Q43511|Q43511_SOLLC H1 histone-like protein OS=Solanum lycopersicum OX=4081 PE=2 SV=1_5_Trypsin_39_3_399.49358_9.93_0_Ficin_0_3_399.49358_9.93
KPR
>tr|Q43511|Q43511_SOLLC H1 histone-like protein OS=Solanum lycopersicum OX=4081 PE=2 SV=1_6_Trypsin_42_3_314.38488_8.06_0_Ficin_0_3_314.38488_8.06
APK
>tr|Q43511|Q43511_SOLLC H1 histone-like protein OS=Solanum lycopersicum OX=4081 PE=2 SV=1_7_Trypsin_44_2_275.30488_6.13_0_Ficin_0_2_275.30488_6.13
EK
>tr|Q43511|Q43511_SOLLC H1 histone-like protein OS=Solanum lycopersicum OX=4081 PE=2 SV=1_8_Trypsin_47_3_371.48018_8.4_0_Ficin_0_3_371.48018_8.4
KPK
>tr|Q43511|Q43511_SOLLC H1 histone-like protein OS=Solanum lycopersicum OX=4081 PE=2 SV=1_9_Trypsin_50_3_304.34638_8.06_0_Ficin_0_3_304.34638_8.06
SAK
>tr|Q43511|Q43511_SOLLC H1 histone-like protein OS=Solanum lycopersicum OX=4081 PE=2 SV=1_10_Trypsin_62_12_1431.71568_8.02_0_Ficin_0_12_1431.71568_8.02
AVTHPPYFQMIK
>tr|Q43511|Q43511_SOLLC H1 histone-like protein OS=Solanum lycopersicum OX=4081 PE=2 SV=1_11_Trypsin_71_9_1016.15938_4.53_0_Ficin_5_5_531.60658_3.74
EALLS
>tr|Q43511|Q43511_SOLLC H1 histone-like protein OS=Solanum lycopersicum OX=4081 PE=2 SV=1_11_Trypsin_71_9_1016.15938_4.53_1_Ficin_9_4_502.56808_6.13
LNEK
>tr|Q43511|Q43511_SOLLC H1 histone-like protein OS=Solanum lycopersicum OX=4081 PE=2 SV=1_12_Trypsin_81_10_936.03248_8.0_0_Ficin_0_10_936.03248_8.0
GGSSPYAVAK
>tr|Q43511|Q43511_SOLLC H1 histone-like protein OS=Solanum lycopersicum OX=4081 PE=2 SV=1_13_Trypsin_86_5_684.76208_4.29_0_Ficin_0_5_684.76208_4.29
YMEDK
>tr|Q43511|Q43511_SOLLC H1 histone-like protein OS=Solanum lycopersicum OX=4081 PE=2 SV=1_14_Trypsin_88_2_283.33048_8.07_0_Ficin_0_2_283.33048_8.07
HK
>tr|Q43511|Q43511_SOLLC H1 histone-like protein OS=Solanum lycopersicum OX=4081 PE=2 SV=1_15_Trypsin_96_8_961.04218_4.29_0_Ficin_0_8_961.04218_4.29
DELPANFR
>tr|Q43511|Q43511_SOLLC H1 histone-like protein OS=Solanum lycopersicum OX=4081 PE=2 SV=1_16_Trypsin_97_1_146.18938_8.06_0_Ficin_0_1_146.18938_8.06
K
>tr|Q43511|Q43511_SOLLC H1 histone-like protein OS=Solanum lycopersicum OX=4081 PE=2 SV=1_17_Trypsin_104_7_784.00958_8.06_0_Ficin_3_3_301.38598_5.46
ILG
>tr|Q43511|Q43511_SOLLC H1 histone-like protein OS=Solanum lycopersicum OX=4081 PE=2 SV=1_17_Trypsin_104_7_784.00958_8.06_1_Ficin_7_4_500.63888_8.06
LQLK
>tr|Q43511|Q43511_SOLLC H1 histone-like protein OS=Solanum lycopersicum OX=4081 PE=2 SV=1_18_Trypsin_109_5_489.52898_8.06_0_Ficin_0_5_489.52898_8.06
NSAAK
>tr|Q43511|Q43511_SOLLC H1 histone-like protein OS=Solanum lycopersicum OX=4081 PE=2 SV=1_19_Trypsin_111_2_203.24128_8.06_0_Ficin_0_2_203.24128_8.06
GK
>tr|Q43511|Q43511_SOLLC H1 histone-like protein OS=Solanum lycopersicum OX=4081 PE=2 SV=1_20_Trypsin_114_3_372.50818_8.06_0_Ficin_0_3_372.50818_8.06
LIK
>tr|Q43511|Q43511_SOLLC H1 histone-like protein OS=Solanum lycopersicum OX=4081 PE=2 SV=1_21_Trypsin_116_2_259.34878_8.06_0_Ficin_0_2_259.34878_8.06
IK
>tr|Q43511|Q43511_SOLLC H1 histone-like protein OS=Solanum lycopersicum OX=4081 PE=2 SV=1_22_Trypsin_120_4_467.52238_8.0_0_Ficin_2_2_176.17228_5.46
AS
>tr|Q43511|Q43511_SOLLC H1 histone-like protein OS=Solanum lycopersicum OX=4081 PE=2 SV=1_22_Trypsin_120_4_467.52238_8.0_1_Ficin_4_2_309.36538_8.0
YK
>tr|Q43511|Q43511_SOLLC H1 histone-like protein OS=Solanum lycopersicum OX=4081 PE=2 SV=1_23_Trypsin_126_6_603.67318_6.13_0_Ficin_2_2_218.25288_5.46
LS
>tr|Q43511|Q43511_SOLLC H1 histone-like protein OS=Solanum lycopersicum OX=4081 PE=2 SV=1_23_Trypsin_126_6_603.67318_6.13_1_Ficin_5_3_275.26148_3.74
EAG
>tr|Q43511|Q43511_SOLLC H1 histone-like protein OS=Solanum lycopersicum OX=4081 PE=2 SV=1_23_Trypsin_126_6_603.67318_6.13_2_Ficin_6_1_146.18938_8.06
K
>tr|Q43511|Q43511_SOLLC H1 histone-like protein OS=Solanum lycopersicum OX=4081 PE=2 SV=1_24_Trypsin_127_1_146.18938_8.06_0_Ficin_0_1_146.18938_8.06
K
>tr|Q43511|Q43511_SOLLC H1 histone-like protein OS=Solanum lycopersicum OX=4081 PE=2 SV=1_25_Trypsin_132_5_578.62018_6.13_0_Ficin_0_5_578.62018_6.13
ETTTK
>tr|Q43511|Q43511_SOLLC H1 histone-like protein OS=Solanum lycopersicum OX=4081 PE=2 SV=1_26_Trypsin_136_4_435.47778_8.06_0_Ficin_0_4_435.47778_8.06
TSTK
>tr|Q43511|Q43511_SOLLC H1 histone-like protein OS=Solanum lycopersicum OX=4081 PE=2 SV=1_27_Trypsin_137_1_146.18938_8.06_0_Ficin_0_1_146.18938_8.06
K
>tr|Q43511|Q43511_SOLLC H1 histone-like protein OS=Solanum lycopersicum OX=4081 PE=2 SV=1_28_Trypsin_140_3_356.46548_8.06_0_Ficin_0_3_356.46548_8.06
LPK
>tr|Q43511|Q43511_SOLLC H1 histone-like protein OS=Solanum lycopersicum OX=4081 PE=2 SV=1_29_Trypsin_144_4_419.43498_5.87_0_Ficin_0_4_419.43498_5.87
ADSK
>tr|Q43511|Q43511_SOLLC H1 histone-like protein OS=Solanum lycopersicum OX=4081 PE=2 SV=1_30_Trypsin_145_1_146.18938_8.06_0_Ficin_0_1_146.18938_8.06
K
>tr|Q43511|Q43511_SOLLC H1 histone-like protein OS=Solanum lycopersicum OX=4081 PE=2 SV=1_31_Trypsin_148_3_399.49358_9.93_0_Ficin_0_3_399.49358_9.93
KPR
>tr|Q43511|Q43511_SOLLC H1 histone-like protein OS=Solanum lycopersicum OX=4081 PE=2 SV=1_32_Trypsin_151_3_362.38608_9.71_0_Ficin_0_3_362.38608_9.71
STR
>tr|Q43511|Q43511_SOLLC H1 histone-like protein OS=Solanum lycopersicum OX=4081 PE=2 SV=1_33_Trypsin_158_7_648.71418_8.06_0_Ficin_0_7_648.71418_8.06
ATSTAAK
>tr|Q43511|Q43511_SOLLC H1 histone-like protein OS=Solanum lycopersicum OX=4081 PE=2 SV=1_34_Trypsin_159_1_146.18938_8.06_0_Ficin_0_1_146.18938_8.06
K
>tr|Q43511|Q43511_SOLLC H1 histone-like protein OS=Solanum lycopersicum OX=4081 PE=2 SV=1_35_Trypsin_164_5_572.65928_6.13_0_Ficin_0_5_572.65928_6.13
TEVPK
>tr|Q43511|Q43511_SOLLC H1 histone-like protein OS=Solanum lycopersicum OX=4081 PE=2 SV=1_36_Trypsin_165_1_146.18938_8.06_0_Ficin_0_1_146.18938_8.06
K
>tr|Q43511|Q43511_SOLLC H1 histone-like protein OS=Solanum lycopersicum OX=4081 PE=2 SV=1_37_Trypsin_167_2_217.26818_8.06_0_Ficin_0_2_217.26818_8.06
AK
>tr|Q43511|Q43511_SOLLC H1 histone-like protein OS=Solanum lycopersicum OX=4081 PE=2 SV=1_38_Trypsin_173_6_640.78078_8.4_0_Ficin_0_6_640.78078_8.4
ATPKPK
>tr|Q43511|Q43511_SOLLC H1 histone-like protein OS=Solanum lycopersicum OX=4081 PE=2 SV=1_39_Trypsin_174_1_146.18938_8.06_0_Ficin_0_1_146.18938_8.06
K
>tr|Q43511|Q43511_SOLLC H1 histone-like protein OS=Solanum lycopersicum OX=4081 PE=2 SV=1_40_Trypsin_178_4_373.45268_8.06_0_Ficin_2_2_174.19978_5.46
VG
>tr|Q43511|Q43511_SOLLC H1 histone-like protein OS=Solanum lycopersicum OX=4081 PE=2 SV=1_40_Trypsin_178_4_373.45268_8.06_1_Ficin_4_2_217.26818_8.06
AK
>tr|Q43511|Q43511_SOLLC H1 histone-like protein OS=Solanum lycopersicum OX=4081 PE=2 SV=1_41_Trypsin_179_1_174.20278_9.71_0_Ficin_0_1_174.20278_9.71
R
>tr|Q43511|Q43511_SOLLC H1 histone-like protein OS=Solanum lycopersicum OX=4081 PE=2 SV=1_42_Trypsin_181_2_275.30788_9.71_0_Ficin_0_2_275.30788_9.71
TR
>tr|Q43511|Q43511_SOLLC H1 histone-like protein OS=Solanum lycopersicum OX=4081 PE=2 SV=1_43_Trypsin_182_1_146.18938_8.06_0_Ficin_0_1_146.18938_8.06
K
>tr|Q43511|Q43511_SOLLC H1 histone-like protein OS=Solanum lycopersicum OX=4081 PE=2 SV=1_44_Trypsin_187_5_502.56818_8.06_0_Ficin_0_5_502.56818_8.06
STPAK
>tr|Q43511|Q43511_SOLLC H1 histone-like protein OS=Solanum lycopersicum OX=4081 PE=2 SV=1_45_Trypsin_189_2_217.26818_8.06_0_Ficin_0_2_217.26818_8.06
AK
>tr|Q43511|Q43511_SOLLC H1 histone-like protein OS=Solanum lycopersicum OX=4081 PE=2 SV=1_46_Trypsin_192_3_371.43678_8.06_0_Ficin_0_3_371.43678_8.06
QPK
>tr|Q43511|Q43511_SOLLC H1 histone-like protein OS=Solanum lycopersicum OX=4081 PE=2 SV=1_47_Trypsin_195_3_346.42698_8.06_0_Ficin_0_3_346.42698_8.06
SIK
>tr|Q43511|Q43511_SOLLC H1 histone-like protein OS=Solanum lycopersicum OX=4081 PE=2 SV=1_48_Trypsin_200_5_472.54188_8.06_0_Ficin_0_5_472.54188_8.06
SPAAK
>tr|Q43511|Q43511_SOLLC H1 histone-like protein OS=Solanum lycopersicum OX=4081 PE=2 SV=1_49_Trypsin_201_1_174.20278_9.71_0_Ficin_0_1_174.20278_9.71
R
>tr|Q43511|Q43511_SOLLC H1 histone-like protein OS=Solanum lycopersicum OX=4081 PE=2 SV=1_50_Trypsin_203_2_217.26818_8.06_0_Ficin_0_2_217.26818_8.06
AK
>tr|Q43511|Q43511_SOLLC H1 histone-like protein OS=Solanum lycopersicum OX=4081 PE=2 SV=1_51_Trypsin_204_1_146.18938_8.06_0_Ficin_0_1_146.18938_8.06
K
>tr|Q43511|Q43511_SOLLC H1 histone-like protein OS=Solanum lycopersicum OX=4081 PE=2 SV=1_52_Trypsin_207_3_301.38608_5.46_0_Ficin_0_3_301.38608_5.46
IAV
>sp|P08196|PSY1_SOLLC Phytoene synthase 1, chloroplastic OS=Solanum lycopersicum OX=4081 GN=PSY1 PE=1 SV=2_0_Trypsin_25_25_2715.14978_4.29_0_Ficin_10_10_1104.37288_5.46
MSVALLWVVS
>sp|P08196|PSY1_SOLLC Phytoene synthase 1, chloroplastic OS=Solanum lycopersicum OX=4081 GN=PSY1 PE=1 SV=2_0_Trypsin_25_25_2715.14978_4.29_1_Ficin_15_5_519.57018_3.48
PCDVS
>sp|P08196|PSY1_SOLLC Phytoene synthase 1, chloroplastic OS=Solanum lycopersicum OX=4081 GN=PSY1 PE=1 SV=2_0_Trypsin_25_25_2715.14978_4.29_2_Ficin_25_10_1127.23728_6.23
NGTSFMESVR
>sp|P08196|PSY1_SOLLC Phytoene synthase 1, chloroplastic OS=Solanum lycopersicum OX=4081 GN=PSY1 PE=1 SV=2_1_Trypsin_29_4_474.47398_6.23_0_Ficin_0_4_474.47398_6.23
EGNR
>sp|P08196|PSY1_SOLLC Phytoene synthase 1, chloroplastic OS=Solanum lycopersicum OX=4081 GN=PSY1 PE=1 SV=2_2_Trypsin_35_6_757.80098_5.98_0_Ficin_0_6_757.80098_5.98
FFDSSR
>sp|P08196|PSY1_SOLLC Phytoene synthase 1, chloroplastic OS=Solanum lycopersicum OX=4081 GN=PSY1 PE=1 SV=2_3_Trypsin_37_2_311.34388_9.73_0_Ficin_0_2_311.34388_9.73
HR
>sp|P08196|PSY1_SOLLC Phytoene synthase 1, chloroplastic OS=Solanum lycopersicum OX=4081 GN=PSY1 PE=1 SV=2_4_Trypsin_44_7_830.89608_6.23_0_Ficin_4_4_431.48928_5.46
NLVS
>sp|P08196|PSY1_SOLLC Phytoene synthase 1, chloroplastic OS=Solanum lycopersicum OX=4081 GN=PSY1 PE=1 SV=2_4_Trypsin_44_7_830.89608_6.23_1_Ficin_7_3_417.42208_6.23
NER
>sp|P08196|PSY1_SOLLC Phytoene synthase 1, chloroplastic OS=Solanum lycopersicum OX=4081 GN=PSY1 PE=1 SV=2_5_Trypsin_47_3_401.46598_9.71_0_Ficin_0_3_401.46598_9.71
INR
>sp|P08196|PSY1_SOLLC Phytoene synthase 1, chloroplastic OS=Solanum lycopersicum OX=4081 GN=PSY1 PE=1 SV=2_6_Trypsin_51_4_317.34508_8.06_0_Ficin_0_4_317.34508_8.06
GGGK
>sp|P08196|PSY1_SOLLC Phytoene synthase 1, chloroplastic OS=Solanum lycopersicum OX=4081 GN=PSY1 PE=1 SV=2_7_Trypsin_57_6_688.69808_9.71_0_Ficin_0_6_688.69808_9.71
QTNNGR
>sp|P08196|PSY1_SOLLC Phytoene synthase 1, chloroplastic OS=Solanum lycopersicum OX=4081 GN=PSY1 PE=1 SV=2_8_Trypsin_58_1_146.18938_8.06_0_Ficin_0_1_146.18938_8.06
K
>sp|P08196|PSY1_SOLLC Phytoene synthase 1, chloroplastic OS=Solanum lycopersicum OX=4081 GN=PSY1 PE=1 SV=2_9_Trypsin_62_4_507.59018_9.71_0_Ficin_2_2_252.27008_5.46
FS
>sp|P08196|PSY1_SOLLC Phytoene synthase 1, chloroplastic OS=Solanum lycopersicum OX=4081 GN=PSY1 PE=1 SV=2_9_Trypsin_62_4_507.59018_9.71_1_Ficin_4_2_273.33538_9.71
VR
>sp|P08196|PSY1_SOLLC Phytoene synthase 1, chloroplastic OS=Solanum lycopersicum OX=4081 GN=PSY1 PE=1 SV=2_10_Trypsin_73_11_1101.22478_6.23_0_Ficin_0_11_1101.22478_6.23
SAILATPSGER
>sp|P08196|PSY1_SOLLC Phytoene synthase 1, chloroplastic OS=Solanum lycopersicum OX=4081 GN=PSY1 PE=1 SV=2_11_Trypsin_87_14_1671.94438_4.29_0_Ficin_9_9_1089.24368_3.74
TMTSEQMVY
>sp|P08196|PSY1_SOLLC Phytoene synthase 1, chloroplastic OS=Solanum lycopersicum OX=4081 GN=PSY1 PE=1 SV=2_11_Trypsin_87_14_1671.94438_4.29_1_Ficin_14_5_600.71598_5.98
DVVLR
>sp|P08196|PSY1_SOLLC Phytoene synthase 1, chloroplastic OS=Solanum lycopersicum OX=4081 GN=PSY1 PE=1 SV=2_12_Trypsin_93_6_628.76968_8.06_0_Ficin_0_6_628.76968_8.06
QAALVK
>sp|P08196|PSY1_SOLLC Phytoene synthase 1, chloroplastic OS=Solanum lycopersicum OX=4081 GN=PSY1 PE=1 SV=2_13_Trypsin_94_1_174.20278_9.71_0_Ficin_0_1_174.20278_9.71
R
>sp|P08196|PSY1_SOLLC Phytoene synthase 1, chloroplastic OS=Solanum lycopersicum OX=4081 GN=PSY1 PE=1 SV=2_14_Trypsin_97_3_415.49288_9.71_0_Ficin_0_3_415.49288_9.71
QLR
>sp|P08196|PSY1_SOLLC Phytoene synthase 1, chloroplastic OS=Solanum lycopersicum OX=4081 GN=PSY1 PE=1 SV=2_15_Trypsin_123_26_2841.16738_4.12_0_Ficin_6_6_691.69278_3.56
STNELE
>sp|P08196|PSY1_SOLLC Phytoene synthase 1, chloroplastic OS=Solanum lycopersicum OX=4081 GN=PSY1 PE=1 SV=2_15_Trypsin_123_26_2841.16738_4.12_1_Ficin_18_12_1219.44648_5.87
VKPDIPIPGNLG
>sp|P08196|PSY1_SOLLC Phytoene synthase 1, chloroplastic OS=Solanum lycopersicum OX=4081 GN=PSY1 PE=1 SV=2_15_Trypsin_123_26_2841.16738_4.12_2_Ficin_21_3_331.41228_5.46
LLS
>sp|P08196|PSY1_SOLLC Phytoene synthase 1, chloroplastic OS=Solanum lycopersicum OX=4081 GN=PSY1 PE=1 SV=2_15_Trypsin_123_26_2841.16738_4.12_3_Ficin_24_3_381.38558_3.74
EAY
>sp|P08196|PSY1_SOLLC Phytoene synthase 1, chloroplastic OS=Solanum lycopersicum OX=4081 GN=PSY1 PE=1 SV=2_15_Trypsin_123_26_2841.16738_4.12_4_Ficin_26_2_289.29138_5.98
DR
>sp|P08196|PSY1_SOLLC Phytoene synthase 1, chloroplastic OS=Solanum lycopersicum OX=4081 GN=PSY1 PE=1 SV=2_16_Trypsin_133_10_1072.21608_4.53_0_Ficin_7_7_709.78718_3.56
CGEVCAE
>sp|P08196|PSY1_SOLLC Phytoene synthase 1, chloroplastic OS=Solanum lycopersicum OX=4081 GN=PSY1 PE=1 SV=2_16_Trypsin_133_10_1072.21608_4.53_1_Ficin_10_3_380.44418_8.0
YAK
>sp|P08196|PSY1_SOLLC Phytoene synthase 1, chloroplastic OS=Solanum lycopersicum OX=4081 GN=PSY1 PE=1 SV=2_17_Trypsin_146_13_1510.78658_6.23_0_Ficin_5_5_550.61208_5.46
TFNLG
>sp|P08196|PSY1_SOLLC Phytoene synthase 1, chloroplastic OS=Solanum lycopersicum OX=4081 GN=PSY1 PE=1 SV=2_17_Trypsin_146_13_1510.78658_6.23_1_Ficin_13_8_978.18978_6.23
TMLMTPER
>sp|P08196|PSY1_SOLLC Phytoene synthase 1, chloroplastic OS=Solanum lycopersicum OX=4081 GN=PSY1 PE=1 SV=2_18_Trypsin_148_2_330.39028_11.49_0_Ficin_0_2_330.39028_11.49
RR
>sp|P08196|PSY1_SOLLC Phytoene synthase 1, chloroplastic OS=Solanum lycopersicum OX=4081 GN=PSY1 PE=1 SV=2_19_Trypsin_158_10_1280.55298_8.43_0_Ficin_6_6_735.88088_5.45
AIWAIY
>sp|P08196|PSY1_SOLLC Phytoene synthase 1, chloroplastic OS=Solanum lycopersicum OX=4081 GN=PSY1 PE=1 SV=2_19_Trypsin_158_10_1280.55298_8.43_1_Ficin_10_4_562.68738_8.7
VWCR
>sp|P08196|PSY1_SOLLC Phytoene synthase 1, chloroplastic OS=Solanum lycopersicum OX=4081 GN=PSY1 PE=1 SV=2_20_Trypsin_159_1_174.20278_9.71_0_Ficin_0_1_174.20278_9.71
R
>sp|P08196|PSY1_SOLLC Phytoene synthase 1, chloroplastic OS=Solanum lycopersicum OX=4081 GN=PSY1 PE=1 SV=2_21_Trypsin_179_20_2118.28478_3.68_0_Ficin_11_11_1117.13448_3.23
TDELVDGPNAS
>sp|P08196|PSY1_SOLLC Phytoene synthase 1, chloroplastic OS=Solanum lycopersicum OX=4081 GN=PSY1 PE=1 SV=2_21_Trypsin_179_20_2118.28478_3.68_1_Ficin_20_9_1019.16558_5.97
YITPAALDR
>sp|P08196|PSY1_SOLLC Phytoene synthase 1, chloroplastic OS=Solanum lycopersicum OX=4081 GN=PSY1 PE=1 SV=2_22_Trypsin_183_4_603.63528_6.23_0_Ficin_2_2_333.34398_3.74
WE
>sp|P08196|PSY1_SOLLC Phytoene synthase 1, chloroplastic OS=Solanum lycopersicum OX=4081 GN=PSY1 PE=1 SV=2_22_Trypsin_183_4_603.63528_6.23_1_Ficin_4_2_288.30658_9.71
NR
>sp|P08196|PSY1_SOLLC Phytoene synthase 1, chloroplastic OS=Solanum lycopersicum OX=4081 GN=PSY1 PE=1 SV=2_23_Trypsin_215_32_3613.01568_3.78_0_Ficin_2_2_260.29018_3.74
LE
>sp|P08196|PSY1_SOLLC Phytoene synthase 1, chloroplastic OS=Solanum lycopersicum OX=4081 GN=PSY1 PE=1 SV=2_23_Trypsin_215_32_3613.01568_3.78_1_Ficin_18_16_1753.94708_3.75
DVFNGRPFDMLDGALS
>sp|P08196|PSY1_SOLLC Phytoene synthase 1, chloroplastic OS=Solanum lycopersicum OX=4081 GN=PSY1 PE=1 SV=2_23_Trypsin_215_32_3613.01568_3.78_2_Ficin_22_4_420.41978_3.48
DTVS
>sp|P08196|PSY1_SOLLC Phytoene synthase 1, chloroplastic OS=Solanum lycopersicum OX=4081 GN=PSY1 PE=1 SV=2_23_Trypsin_215_32_3613.01568_3.78_3_Ficin_32_10_1232.40448_5.98
NFPVDIQPFR
>sp|P08196|PSY1_SOLLC Phytoene synthase 1, chloroplastic OS=Solanum lycopersicum OX=4081 GN=PSY1 PE=1 SV=2_24_Trypsin_222_7_851.00338_4.29_0_Ficin_4_4_506.57138_3.38
DMIE
>sp|P08196|PSY1_SOLLC Phytoene synthase 1, chloroplastic OS=Solanum lycopersicum OX=4081 GN=PSY1 PE=1 SV=2_24_Trypsin_222_7_851.00338_4.29_1_Ficin_7_3_362.44728_9.71
GMR
>sp|P08196|PSY1_SOLLC Phytoene synthase 1, chloroplastic OS=Solanum lycopersicum OX=4081 GN=PSY1 PE=1 SV=2_25_Trypsin_226_4_533.64338_5.98_0_Ficin_0_4_533.64338_5.98
MDLR
>sp|P08196|PSY1_SOLLC Phytoene synthase 1, chloroplastic OS=Solanum lycopersicum OX=4081 GN=PSY1 PE=1 SV=2_26_Trypsin_227_1_146.18938_8.06_0_Ficin_0_1_146.18938_8.06
K
>sp|P08196|PSY1_SOLLC Phytoene synthase 1, chloroplastic OS=Solanum lycopersicum OX=4081 GN=PSY1 PE=1 SV=2_27_Trypsin_229_2_261.28098_9.71_0_Ficin_0_2_261.28098_9.71
SR
>sp|P08196|PSY1_SOLLC Phytoene synthase 1, chloroplastic OS=Solanum lycopersicum OX=4081 GN=PSY1 PE=1 SV=2_28_Trypsin_231_2_309.36538_8.0_0_Ficin_0_2_309.36538_8.0
YK
>sp|P08196|PSY1_SOLLC Phytoene synthase 1, chloroplastic OS=Solanum lycopersicum OX=4081 GN=PSY1 PE=1 SV=2_29_Trypsin_262_31_3445.02038_4.05_0_Ficin_6_6_799.83518_3.38
NFDELY
>sp|P08196|PSY1_SOLLC Phytoene synthase 1, chloroplastic OS=Solanum lycopersicum OX=4081 GN=PSY1 PE=1 SV=2_29_Trypsin_262_31_3445.02038_4.05_1_Ficin_8_2_294.35068_5.45
LY
>sp|P08196|PSY1_SOLLC Phytoene synthase 1, chloroplastic OS=Solanum lycopersicum OX=4081 GN=PSY1 PE=1 SV=2_29_Trypsin_262_31_3445.02038_4.05_2_Ficin_11_3_447.50608_5.43
CYY
>sp|P08196|PSY1_SOLLC Phytoene synthase 1, chloroplastic OS=Solanum lycopersicum OX=4081 GN=PSY1 PE=1 SV=2_29_Trypsin_262_31_3445.02038_4.05_3_Ficin_14_3_245.27858_5.46
VAG
>sp|P08196|PSY1_SOLLC Phytoene synthase 1, chloroplastic OS=Solanum lycopersicum OX=4081 GN=PSY1 PE=1 SV=2_29_Trypsin_262_31_3445.02038_4.05_4_Ficin_17_3_275.30488_5.46
TVG
>sp|P08196|PSY1_SOLLC Phytoene synthase 1, chloroplastic OS=Solanum lycopersicum OX=4081 GN=PSY1 PE=1 SV=2_29_Trypsin_262_31_3445.02038_4.05_5_Ficin_31_14_1472.82138_6.13
LMSVPIMGIAPESK
>sp|P08196|PSY1_SOLLC Phytoene synthase 1, chloroplastic OS=Solanum lycopersicum OX=4081 GN=PSY1 PE=1 SV=2_30_Trypsin_286_24_2517.86478_6.21_0_Ficin_7_7_769.80658_3.74
ATTESVY
>sp|P08196|PSY1_SOLLC Phytoene synthase 1, chloroplastic OS=Solanum lycopersicum OX=4081 GN=PSY1 PE=1 SV=2_30_Trypsin_286_24_2517.86478_6.21_1_Ficin_14_7_628.72618_5.46
NAALALG
>sp|P08196|PSY1_SOLLC Phytoene synthase 1, chloroplastic OS=Solanum lycopersicum OX=4081 GN=PSY1 PE=1 SV=2_30_Trypsin_286_24_2517.86478_6.21_2_Ficin_24_10_1155.36258_9.71
IANQLTNILR
>sp|P08196|PSY1_SOLLC Phytoene synthase 1, chloroplastic OS=Solanum lycopersicum OX=4081 GN=PSY1 PE=1 SV=2_31_Trypsin_293_7_760.75878_3.89_0_Ficin_3_3_289.28838_3.48
DVG
>sp|P08196|PSY1_SOLLC Phytoene synthase 1, chloroplastic OS=Solanum lycopersicum OX=4081 GN=PSY1 PE=1 SV=2_31_Trypsin_293_7_760.75878_3.89_1_Ficin_7_4_489.48568_4.29
EDAR
>sp|P08196|PSY1_SOLLC Phytoene synthase 1, chloroplastic OS=Solanum lycopersicum OX=4081 GN=PSY1 PE=1 SV=2_32_Trypsin_294_1_174.20278_9.71_0_Ficin_0_1_174.20278_9.71
R
>sp|P08196|PSY1_SOLLC Phytoene synthase 1, chloroplastic OS=Solanum lycopersicum OX=4081 GN=PSY1 PE=1 SV=2_33_Trypsin_296_2_231.25468_9.71_0_Ficin_0_2_231.25468_9.71
GR
>sp|P08196|PSY1_SOLLC Phytoene synthase 1, chloroplastic OS=Solanum lycopersicum OX=4081 GN=PSY1 PE=1 SV=2_34_Trypsin_318_22_2407.61888_3.63_0_Ficin_2_2_280.32388_5.45
VY
>sp|P08196|PSY1_SOLLC Phytoene synthase 1, chloroplastic OS=Solanum lycopersicum OX=4081 GN=PSY1 PE=1 SV=2_34_Trypsin_318_22_2407.61888_3.63_1_Ficin_12_10_1041.12578_3.38
LPQDELAQAG
>sp|P08196|PSY1_SOLLC Phytoene synthase 1, chloroplastic OS=Solanum lycopersicum OX=4081 GN=PSY1 PE=1 SV=2_34_Trypsin_318_22_2407.61888_3.63_2_Ficin_14_2_218.25288_5.46
LS
>sp|P08196|PSY1_SOLLC Phytoene synthase 1, chloroplastic OS=Solanum lycopersicum OX=4081 GN=PSY1 PE=1 SV=2_34_Trypsin_318_22_2407.61888_3.63_3_Ficin_21_7_765.77468_3.23
DEDIFAG
>sp|P08196|PSY1_SOLLC Phytoene synthase 1, chloroplastic OS=Solanum lycopersicum OX=4081 GN=PSY1 PE=1 SV=2_34_Trypsin_318_22_2407.61888_3.63_4_Ficin_22_1_174.20278_9.71
R
>sp|P08196|PSY1_SOLLC Phytoene synthase 1, chloroplastic OS=Solanum lycopersicum OX=4081 GN=PSY1 PE=1 SV=2_35_Trypsin_322_4_461.51568_5.87_0_Ficin_0_4_461.51568_5.87
VTDK
>sp|P08196|PSY1_SOLLC Phytoene synthase 1, chloroplastic OS=Solanum lycopersicum OX=4081 GN=PSY1 PE=1 SV=2_36_Trypsin_324_2_360.41598_9.71_0_Ficin_0_2_360.41598_9.71
WR
>sp|P08196|PSY1_SOLLC Phytoene synthase 1, chloroplastic OS=Solanum lycopersicum OX=4081 GN=PSY1 PE=1 SV=2_37_Trypsin_328_4_537.71798_8.06_0_Ficin_0_4_537.71798_8.06
IFMK
>sp|P08196|PSY1_SOLLC Phytoene synthase 1, chloroplastic OS=Solanum lycopersicum OX=4081 GN=PSY1 PE=1 SV=2_38_Trypsin_329_1_146.18938_8.06_0_Ficin_0_1_146.18938_8.06
K
>sp|P08196|PSY1_SOLLC Phytoene synthase 1, chloroplastic OS=Solanum lycopersicum OX=4081 GN=PSY1 PE=1 SV=2_39_Trypsin_333_4_552.63398_9.73_0_Ficin_0_4_552.63398_9.73
QIHR
>sp|P08196|PSY1_SOLLC Phytoene synthase 1, chloroplastic OS=Solanum lycopersicum OX=4081 GN=PSY1 PE=1 SV=2_40_Trypsin_335_2_245.28158_9.71_0_Ficin_0_2_245.28158_9.71
AR
>sp|P08196|PSY1_SOLLC Phytoene synthase 1, chloroplastic OS=Solanum lycopersicum OX=4081 GN=PSY1 PE=1 SV=2_41_Trypsin_336_1_146.18938_8.06_0_Ficin_0_1_146.18938_8.06
K
>sp|P08196|PSY1_SOLLC Phytoene synthase 1, chloroplastic OS=Solanum lycopersicum OX=4081 GN=PSY1 PE=1 SV=2_42_Trypsin_343_7_884.94098_4.05_0_Ficin_6_6_756.76688_3.33
FFDEAE
>sp|P08196|PSY1_SOLLC Phytoene synthase 1, chloroplastic OS=Solanum lycopersicum OX=4081 GN=PSY1 PE=1 SV=2_42_Trypsin_343_7_884.94098_4.05_1_Ficin_7_1_146.18938_8.06
K
>sp|P08196|PSY1_SOLLC Phytoene synthase 1, chloroplastic OS=Solanum lycopersicum OX=4081 GN=PSY1 PE=1 SV=2_43_Trypsin_353_10_1006.08068_6.23_0_Ficin_6_6_604.65798_3.74
GVTELS
>sp|P08196|PSY1_SOLLC Phytoene synthase 1, chloroplastic OS=Solanum lycopersicum OX=4081 GN=PSY1 PE=1 SV=2_43_Trypsin_353_10_1006.08068_6.23_1_Ficin_9_3_263.25048_5.46
SAS
>sp|P08196|PSY1_SOLLC Phytoene synthase 1, chloroplastic OS=Solanum lycopersicum OX=4081 GN=PSY1 PE=1 SV=2_43_Trypsin_353_10_1006.08068_6.23_2_Ficin_10_1_174.20278_9.71
R
>sp|P08196|PSY1_SOLLC Phytoene synthase 1, chloroplastic OS=Solanum lycopersicum OX=4081 GN=PSY1 PE=1 SV=2_44_Trypsin_364_11_1350.62628_8.55_0_Ficin_6_6_705.81138_5.46
FPVWAS
>sp|P08196|PSY1_SOLLC Phytoene synthase 1, chloroplastic OS=Solanum lycopersicum OX=4081 GN=PSY1 PE=1 SV=2_44_Trypsin_364_11_1350.62628_8.55_1_Ficin_10_4_506.64268_5.45
LVLY
>sp|P08196|PSY1_SOLLC Phytoene synthase 1, chloroplastic OS=Solanum lycopersicum OX=4081 GN=PSY1 PE=1 SV=2_44_Trypsin_364_11_1350.62628_8.55_2_Ficin_11_1_174.20278_9.71
R
>sp|P08196|PSY1_SOLLC Phytoene synthase 1, chloroplastic OS=Solanum lycopersicum OX=4081 GN=PSY1 PE=1 SV=2_45_Trypsin_365_1_146.18938_8.06_0_Ficin_0_1_146.18938_8.06
K
>sp|P08196|PSY1_SOLLC Phytoene synthase 1, chloroplastic OS=Solanum lycopersicum OX=4081 GN=PSY1 PE=1 SV=2_46_Trypsin_380_15_1798.92368_3.79_0_Ficin_6_6_730.81308_3.33
ILDEIE
>sp|P08196|PSY1_SOLLC Phytoene synthase 1, chloroplastic OS=Solanum lycopersicum OX=4081 GN=PSY1 PE=1 SV=2_46_Trypsin_380_15_1798.92368_3.79_1_Ficin_15_9_1086.12588_5.87
ANDYNNFTK
>sp|P08196|PSY1_SOLLC Phytoene synthase 1, chloroplastic OS=Solanum lycopersicum OX=4081 GN=PSY1 PE=1 SV=2_47_Trypsin_381_1_174.20278_9.71_0_Ficin_0_1_174.20278_9.71
R
>sp|P08196|PSY1_SOLLC Phytoene synthase 1, chloroplastic OS=Solanum lycopersicum OX=4081 GN=PSY1 PE=1 SV=2_48_Trypsin_386_5_566.65498_8.0_0_Ficin_2_2_252.27008_5.45
AY
>sp|P08196|PSY1_SOLLC Phytoene synthase 1, chloroplastic OS=Solanum lycopersicum OX=4081 GN=PSY1 PE=1 SV=2_48_Trypsin_386_5_566.65498_8.0_1_Ficin_4_2_204.22608_5.46
VS
>sp|P08196|PSY1_SOLLC Phytoene synthase 1, chloroplastic OS=Solanum lycopersicum OX=4081 GN=PSY1 PE=1 SV=2_48_Trypsin_386_5_566.65498_8.0_2_Ficin_5_1_146.18938_8.06
K
>sp|P08196|PSY1_SOLLC Phytoene synthase 1, chloroplastic OS=Solanum lycopersicum OX=4081 GN=PSY1 PE=1 SV=2_49_Trypsin_388_2_233.26758_8.06_0_Ficin_0_2_233.26758_8.06
SK
>sp|P08196|PSY1_SOLLC Phytoene synthase 1, chloroplastic OS=Solanum lycopersicum OX=4081 GN=PSY1 PE=1 SV=2_50_Trypsin_389_1_146.18938_8.06_0_Ficin_0_1_146.18938_8.06
K
>sp|P08196|PSY1_SOLLC Phytoene synthase 1, chloroplastic OS=Solanum lycopersicum OX=4081 GN=PSY1 PE=1 SV=2_51_Trypsin_399_10_1072.35608_8.0_0_Ficin_8_8_873.10318_5.45
LIALPIAY
>sp|P08196|PSY1_SOLLC Phytoene synthase 1, chloroplastic OS=Solanum lycopersicum OX=4081 GN=PSY1 PE=1 SV=2_51_Trypsin_399_10_1072.35608_8.0_1_Ficin_10_2_217.26818_8.06
AK
>sp|P08196|PSY1_SOLLC Phytoene synthase 1, chloroplastic OS=Solanum lycopersicum OX=4081 GN=PSY1 PE=1 SV=2_52_Trypsin_406_7_740.89808_8.06_0_Ficin_0_7_740.89808_8.06
SLVPPTK
>sp|P08196|PSY1_SOLLC Phytoene synthase 1, chloroplastic OS=Solanum lycopersicum OX=4081 GN=PSY1 PE=1 SV=2_53_Trypsin_412_6_674.75498_9.71_0_Ficin_3_3_277.27738_5.46
TAS
>sp|P08196|PSY1_SOLLC Phytoene synthase 1, chloroplastic OS=Solanum lycopersicum OX=4081 GN=PSY1 PE=1 SV=2_53_Trypsin_412_6_674.75498_9.71_1_Ficin_6_3_415.49288_9.71
LQR
>sp|P10967|ACCH3_SOLLC 1-aminocyclopropane-1-carboxylate oxidase homolog OS=Solanum lycopersicum OX=4081 GN=ACO3 PE=2 SV=1_0_Trypsin_5_5_618.70578_6.23_0_Ficin_0_5_618.70578_6.23
MESPR
>sp|P10967|ACCH3_SOLLC 1-aminocyclopropane-1-carboxylate oxidase homolog OS=Solanum lycopersicum OX=4081 GN=ACO3 PE=2 SV=1_1_Trypsin_12_7_868.89578_4.05_0_Ficin_2_2_246.26338_3.74
VE
>sp|P10967|ACCH3_SOLLC 1-aminocyclopropane-1-carboxylate oxidase homolog OS=Solanum lycopersicum OX=4081 GN=ACO3 PE=2 SV=1_1_Trypsin_12_7_868.89578_4.05_1_Ficin_7_5_640.64768_4.29
ESYDK
>sp|P10967|ACCH3_SOLLC 1-aminocyclopropane-1-carboxylate oxidase homolog OS=Solanum lycopersicum OX=4081 GN=ACO3 PE=2 SV=1_2_Trypsin_17_5_606.73508_6.13_0_Ficin_0_5_606.73508_6.13
MSELK
>sp|P10967|ACCH3_SOLLC 1-aminocyclopropane-1-carboxylate oxidase homolog OS=Solanum lycopersicum OX=4081 GN=ACO3 PE=2 SV=1_3_Trypsin_23_6_695.72708_4.04_0_Ficin_0_6_695.72708_4.04
AFDDTK
>sp|P10967|ACCH3_SOLLC 1-aminocyclopropane-1-carboxylate oxidase homolog OS=Solanum lycopersicum OX=4081 GN=ACO3 PE=2 SV=1_4_Trypsin_27_4_373.45268_8.06_0_Ficin_2_2_146.14598_5.46
AG
>sp|P10967|ACCH3_SOLLC 1-aminocyclopropane-1-carboxylate oxidase homolog OS=Solanum lycopersicum OX=4081 GN=ACO3 PE=2 SV=1_4_Trypsin_27_4_373.45268_8.06_1_Ficin_4_2_245.32198_8.06
VK
>sp|P10967|ACCH3_SOLLC 1-aminocyclopropane-1-carboxylate oxidase homolog OS=Solanum lycopersicum OX=4081 GN=ACO3 PE=2 SV=1_5_Trypsin_36_9_889.01648_5.87_0_Ficin_0_9_889.01648_5.87
GLVDSGITK
>sp|P10967|ACCH3_SOLLC 1-aminocyclopropane-1-carboxylate oxidase homolog OS=Solanum lycopersicum OX=4081 GN=ACO3 PE=2 SV=1_6_Trypsin_46_10_1137.43078_8.06_0_Ficin_0_10_1137.43078_8.06
VPQIFVLPPK
>sp|P10967|ACCH3_SOLLC 1-aminocyclopropane-1-carboxylate oxidase homolog OS=Solanum lycopersicum OX=4081 GN=ACO3 PE=2 SV=1_7_Trypsin_48_2_289.29138_5.98_0_Ficin_0_2_289.29138_5.98
DR
>sp|P10967|ACCH3_SOLLC 1-aminocyclopropane-1-carboxylate oxidase homolog OS=Solanum lycopersicum OX=4081 GN=ACO3 PE=2 SV=1_8_Trypsin_50_2_217.26818_8.06_0_Ficin_0_2_217.26818_8.06
AK
>sp|P10967|ACCH3_SOLLC 1-aminocyclopropane-1-carboxylate oxidase homolog OS=Solanum lycopersicum OX=4081 GN=ACO3 PE=2 SV=1_9_Trypsin_51_1_146.18938_8.06_0_Ficin_0_1_146.18938_8.06
K
>sp|P10967|ACCH3_SOLLC 1-aminocyclopropane-1-carboxylate oxidase homolog OS=Solanum lycopersicum OX=4081 GN=ACO3 PE=2 SV=1_10_Trypsin_72_21_2415.74318_4.03_0_Ficin_0_21_2415.74318_4.03
CETHFVFPVIDLQGIDEDPIK
>sp|P10967|ACCH3_SOLLC 1-aminocyclopropane-1-carboxylate oxidase homolog OS=Solanum lycopersicum OX=4081 GN=ACO3 PE=2 SV=1_11_Trypsin_74_2_283.33048_8.07_0_Ficin_0_2_283.33048_8.07
HK
>sp|P10967|ACCH3_SOLLC 1-aminocyclopropane-1-carboxylate oxidase homolog OS=Solanum lycopersicum OX=4081 GN=ACO3 PE=2 SV=1_12_Trypsin_79_5_602.68548_4.29_0_Ficin_0_5_602.68548_4.29
EIVDK
>sp|P10967|ACCH3_SOLLC 1-aminocyclopropane-1-carboxylate oxidase homolog OS=Solanum lycopersicum OX=4081 GN=ACO3 PE=2 SV=1_13_Trypsin_81_2_273.33538_9.71_0_Ficin_0_2_273.33538_9.71
VR
>sp|P10967|ACCH3_SOLLC 1-aminocyclopropane-1-carboxylate oxidase homolog OS=Solanum lycopersicum OX=4081 GN=ACO3 PE=2 SV=1_14_Trypsin_86_5_548.55048_4.29_0_Ficin_3_3_291.26088_3.48
DAS
>sp|P10967|ACCH3_SOLLC 1-aminocyclopropane-1-carboxylate oxidase homolog OS=Solanum lycopersicum OX=4081 GN=ACO3 PE=2 SV=1_14_Trypsin_86_5_548.55048_4.29_1_Ficin_5_2_275.30488_6.13
EK
>sp|P10967|ACCH3_SOLLC 1-aminocyclopropane-1-carboxylate oxidase homolog OS=Solanum lycopersicum OX=4081 GN=ACO3 PE=2 SV=1_15_Trypsin_104_18_2072.35378_7.2_0_Ficin_2_2_261.28038_5.46
WG
>sp|P10967|ACCH3_SOLLC 1-aminocyclopropane-1-carboxylate oxidase homolog OS=Solanum lycopersicum OX=4081 GN=ACO3 PE=2 SV=1_15_Trypsin_104_18_2072.35378_7.2_1_Ficin_18_16_1829.08868_7.2
FFQVVNHGIPTSVLDR
>sp|P10967|ACCH3_SOLLC 1-aminocyclopropane-1-carboxylate oxidase homolog OS=Solanum lycopersicum OX=4081 GN=ACO3 PE=2 SV=1_16_Trypsin_110_6_674.75498_9.71_0_Ficin_0_6_674.75498_9.71
TLQGTR
>sp|P10967|ACCH3_SOLLC 1-aminocyclopropane-1-carboxylate oxidase homolog OS=Solanum lycopersicum OX=4081 GN=ACO3 PE=2 SV=1_17_Trypsin_120_10_1283.35998_4.05_0_Ficin_4_4_569.61468_3.74
QFFE
>sp|P10967|ACCH3_SOLLC 1-aminocyclopropane-1-carboxylate oxidase homolog OS=Solanum lycopersicum OX=4081 GN=ACO3 PE=2 SV=1_17_Trypsin_120_10_1283.35998_4.05_1_Ficin_10_6_731.76058_4.29
QDNEVK
>sp|P10967|ACCH3_SOLLC 1-aminocyclopropane-1-carboxylate oxidase homolog OS=Solanum lycopersicum OX=4081 GN=ACO3 PE=2 SV=1_18_Trypsin_121_1_146.18938_8.06_0_Ficin_0_1_146.18938_8.06
K
>sp|P10967|ACCH3_SOLLC 1-aminocyclopropane-1-carboxylate oxidase homolog OS=Solanum lycopersicum OX=4081 GN=ACO3 PE=2 SV=1_19_Trypsin_126_5_729.79058_8.36_0_Ficin_3_3_472.49798_5.43
QYY
>sp|P10967|ACCH3_SOLLC 1-aminocyclopropane-1-carboxylate oxidase homolog OS=Solanum lycopersicum OX=4081 GN=ACO3 PE=2 SV=1_19_Trypsin_126_5_729.79058_8.36_1_Ficin_5_2_275.30788_9.71
TR
>sp|P10967|ACCH3_SOLLC 1-aminocyclopropane-1-carboxylate oxidase homolog OS=Solanum lycopersicum OX=4081 GN=ACO3 PE=2 SV=1_20_Trypsin_130_4_433.46188_5.87_0_Ficin_0_4_433.46188_5.87
DTAK
>sp|P10967|ACCH3_SOLLC 1-aminocyclopropane-1-carboxylate oxidase homolog OS=Solanum lycopersicum OX=4081 GN=ACO3 PE=2 SV=1_21_Trypsin_131_1_146.18938_8.06_0_Ficin_0_1_146.18938_8.06
K
>sp|P10967|ACCH3_SOLLC 1-aminocyclopropane-1-carboxylate oxidase homolog OS=Solanum lycopersicum OX=4081 GN=ACO3 PE=2 SV=1_22_Trypsin_142_11_1314.50108_5.86_0_Ficin_3_3_379.45648_5.45
VVY
>sp|P10967|ACCH3_SOLLC 1-aminocyclopropane-1-carboxylate oxidase homolog OS=Solanum lycopersicum OX=4081 GN=ACO3 PE=2 SV=1_22_Trypsin_142_11_1314.50108_5.86_1_Ficin_10_7_824.88578_3.48
TSNLDLY
>sp|P10967|ACCH3_SOLLC 1-aminocyclopropane-1-carboxylate oxidase homolog OS=Solanum lycopersicum OX=4081 GN=ACO3 PE=2 SV=1_22_Trypsin_142_11_1314.50108_5.86_2_Ficin_11_1_146.18938_8.06
K
>sp|P10967|ACCH3_SOLLC 1-aminocyclopropane-1-carboxylate oxidase homolog OS=Solanum lycopersicum OX=4081 GN=ACO3 PE=2 SV=1_23_Trypsin_151_9_960.05748_9.71_0_Ficin_7_7_617.65678_5.46
SSVPAAS
>sp|P10967|ACCH3_SOLLC 1-aminocyclopropane-1-carboxylate oxidase homolog OS=Solanum lycopersicum OX=4081 GN=ACO3 PE=2 SV=1_23_Trypsin_151_9_960.05748_9.71_1_Ficin_9_2_360.41598_9.71
WR
>sp|P10967|ACCH3_SOLLC 1-aminocyclopropane-1-carboxylate oxidase homolog OS=Solanum lycopersicum OX=4081 GN=ACO3 PE=2 SV=1_24_Trypsin_181_30_3348.80468_3.79_0_Ficin_29_29_3220.63058_3.19
DTIFCYMAPNPPSLQEFPTPCGESLIDFS
>sp|P10967|ACCH3_SOLLC 1-aminocyclopropane-1-carboxylate oxidase homolog OS=Solanum lycopersicum OX=4081 GN=ACO3 PE=2 SV=1_24_Trypsin_181_30_3348.80468_3.79_1_Ficin_30_1_146.18938_8.06
K
>sp|P10967|ACCH3_SOLLC 1-aminocyclopropane-1-carboxylate oxidase homolog OS=Solanum lycopersicum OX=4081 GN=ACO3 PE=2 SV=1_25_Trypsin_184_3_360.41058_5.87_0_Ficin_0_3_360.41058_5.87
DVK
>sp|P10967|ACCH3_SOLLC 1-aminocyclopropane-1-carboxylate oxidase homolog OS=Solanum lycopersicum OX=4081 GN=ACO3 PE=2 SV=1_26_Trypsin_185_1_146.18938_8.06_0_Ficin_0_1_146.18938_8.06
K
>sp|P10967|ACCH3_SOLLC 1-aminocyclopropane-1-carboxylate oxidase homolog OS=Solanum lycopersicum OX=4081 GN=ACO3 PE=2 SV=1_27_Trypsin_202_17_1846.15378_4.05_0_Ficin_2_2_188.22658_5.46
LG
>sp|P10967|ACCH3_SOLLC 1-aminocyclopropane-1-carboxylate oxidase homolog OS=Solanum lycopersicum OX=4081 GN=ACO3 PE=2 SV=1_27_Trypsin_202_17_1846.15378_4.05_1_Ficin_7_5_621.73128_3.74
FTLLE
>sp|P10967|ACCH3_SOLLC 1-aminocyclopropane-1-carboxylate oxidase homolog OS=Solanum lycopersicum OX=4081 GN=ACO3 PE=2 SV=1_27_Trypsin_202_17_1846.15378_4.05_2_Ficin_10_3_331.41228_5.46
LLS
>sp|P10967|ACCH3_SOLLC 1-aminocyclopropane-1-carboxylate oxidase homolog OS=Solanum lycopersicum OX=4081 GN=ACO3 PE=2 SV=1_27_Trypsin_202_17_1846.15378_4.05_3_Ficin_14_4_374.39398_3.74
EGLG
>sp|P10967|ACCH3_SOLLC 1-aminocyclopropane-1-carboxylate oxidase homolog OS=Solanum lycopersicum OX=4081 GN=ACO3 PE=2 SV=1_27_Trypsin_202_17_1846.15378_4.05_4_Ficin_17_3_402.45078_5.98
LDR
>sp|P10967|ACCH3_SOLLC 1-aminocyclopropane-1-carboxylate oxidase homolog OS=Solanum lycopersicum OX=4081 GN=ACO3 PE=2 SV=1_28_Trypsin_206_4_509.60298_8.0_0_Ficin_0_4_509.60298_8.0
SYLK
>sp|P10967|ACCH3_SOLLC 1-aminocyclopropane-1-carboxylate oxidase homolog OS=Solanum lycopersicum OX=4081 GN=ACO3 PE=2 SV=1_29_Trypsin_286_80_9008.27368_4.14_0_Ficin_15_15_1924.16518_4.04
DYMDCFHLFCSCNYY
>sp|P10967|ACCH3_SOLLC 1-aminocyclopropane-1-carboxylate oxidase homolog OS=Solanum lycopersicum OX=4081 GN=ACO3 PE=2 SV=1_29_Trypsin_286_80_9008.27368_4.14_1_Ficin_34_19_2035.31738_4.27
PPCPQPELTMGTIQHTDIG
>sp|P10967|ACCH3_SOLLC 1-aminocyclopropane-1-carboxylate oxidase homolog OS=Solanum lycopersicum OX=4081 GN=ACO3 PE=2 SV=1_29_Trypsin_286_80_9008.27368_4.14_2_Ficin_70_36_3910.50288_4.29
FVTILLQDDMGGLQVLHQNHWVDVPPTPGSLVVNIG
>sp|P10967|ACCH3_SOLLC 1-aminocyclopropane-1-carboxylate oxidase homolog OS=Solanum lycopersicum OX=4081 GN=ACO3 PE=2 SV=1_29_Trypsin_286_80_9008.27368_4.14_3_Ficin_77_7_834.96758_3.48
DFLQLLS
>sp|P10967|ACCH3_SOLLC 1-aminocyclopropane-1-carboxylate oxidase homolog OS=Solanum lycopersicum OX=4081 GN=ACO3 PE=2 SV=1_29_Trypsin_286_80_9008.27368_4.14_4_Ficin_80_3_375.38178_5.87
NDK
>sp|P10967|ACCH3_SOLLC 1-aminocyclopropane-1-carboxylate oxidase homolog OS=Solanum lycopersicum OX=4081 GN=ACO3 PE=2 SV=1_30_Trypsin_293_7_903.00558_7.18_0_Ficin_3_3_381.42888_5.45
YLS
>sp|P10967|ACCH3_SOLLC 1-aminocyclopropane-1-carboxylate oxidase homolog OS=Solanum lycopersicum OX=4081 GN=ACO3 PE=2 SV=1_30_Trypsin_293_7_903.00558_7.18_1_Ficin_5_2_246.26338_3.74
VE
>sp|P10967|ACCH3_SOLLC 1-aminocyclopropane-1-carboxylate oxidase homolog OS=Solanum lycopersicum OX=4081 GN=ACO3 PE=2 SV=1_30_Trypsin_293_7_903.00558_7.18_2_Ficin_7_2_311.34388_9.73
HR
>sp|P10967|ACCH3_SOLLC 1-aminocyclopropane-1-carboxylate oxidase homolog OS=Solanum lycopersicum OX=4081 GN=ACO3 PE=2 SV=1_31_Trypsin_302_9_916.98948_9.71_0_Ficin_3_3_289.33168_5.46
AIS
>sp|P10967|ACCH3_SOLLC 1-aminocyclopropane-1-carboxylate oxidase homolog OS=Solanum lycopersicum OX=4081 GN=ACO3 PE=2 SV=1_31_Trypsin_302_9_916.98948_9.71_1_Ficin_7_4_402.40738_5.46
NNVG
>sp|P10967|ACCH3_SOLLC 1-aminocyclopropane-1-carboxylate oxidase homolog OS=Solanum lycopersicum OX=4081 GN=ACO3 PE=2 SV=1_31_Trypsin_302_9_916.98948_9.71_2_Ficin_9_2_261.28098_9.71
SR
>sp|P10967|ACCH3_SOLLC 1-aminocyclopropane-1-carboxylate oxidase homolog OS=Solanum lycopersicum OX=4081 GN=ACO3 PE=2 SV=1_32_Trypsin_318_16_1812.04208_6.12_0_Ficin_8_8_905.09448_5.46
MSITCFFG
>sp|P10967|ACCH3_SOLLC 1-aminocyclopropane-1-carboxylate oxidase homolog OS=Solanum lycopersicum OX=4081 GN=ACO3 PE=2 SV=1_32_Trypsin_318_16_1812.04208_6.12_1_Ficin_16_8_924.96288_6.12
ESPYQSSK
>sp|P10967|ACCH3_SOLLC 1-aminocyclopropane-1-carboxylate oxidase homolog OS=Solanum lycopersicum OX=4081 GN=ACO3 PE=2 SV=1_33_Trypsin_334_16_1786.01168_4.05_0_Ficin_2_2_294.35068_5.45
LY
>sp|P10967|ACCH3_SOLLC 1-aminocyclopropane-1-carboxylate oxidase homolog OS=Solanum lycopersicum OX=4081 GN=ACO3 PE=2 SV=1_33_Trypsin_334_16_1786.01168_4.05_1_Ficin_3_1_75.06718_5.46
G
>sp|P10967|ACCH3_SOLLC 1-aminocyclopropane-1-carboxylate oxidase homolog OS=Solanum lycopersicum OX=4081 GN=ACO3 PE=2 SV=1_33_Trypsin_334_16_1786.01168_4.05_2_Ficin_10_7_771.90898_3.74
PITELLS
>sp|P10967|ACCH3_SOLLC 1-aminocyclopropane-1-carboxylate oxidase homolog OS=Solanum lycopersicum OX=4081 GN=ACO3 PE=2 SV=1_33_Trypsin_334_16_1786.01168_4.05_3_Ficin_16_6_698.73068_4.29
EDNPPK
>sp|P10967|ACCH3_SOLLC 1-aminocyclopropane-1-carboxylate oxidase homolog OS=Solanum lycopersicum OX=4081 GN=ACO3 PE=2 SV=1_34_Trypsin_336_2_337.37878_8.55_0_Ficin_0_2_337.37878_8.55
YR
>sp|P10967|ACCH3_SOLLC 1-aminocyclopropane-1-carboxylate oxidase homolog OS=Solanum lycopersicum OX=4081 GN=ACO3 PE=2 SV=1_35_Trypsin_341_5_518.61098_8.06_0_Ficin_0_5_518.61098_8.06
ATTVK
>sp|P10967|ACCH3_SOLLC 1-aminocyclopropane-1-carboxylate oxidase homolog OS=Solanum lycopersicum OX=4081 GN=ACO3 PE=2 SV=1_36_Trypsin_350_9_1142.19608_7.35_0_Ficin_0_9_1142.19608_7.35
DHTSYLHNR
>sp|P10967|ACCH3_SOLLC 1-aminocyclopropane-1-carboxylate oxidase homolog OS=Solanum lycopersicum OX=4081 GN=ACO3 PE=2 SV=1_37_Trypsin_360_10_976.05428_5.98_0_Ficin_9_9_819.86678_3.48
GLDGTSALS
>sp|P10967|ACCH3_SOLLC 1-aminocyclopropane-1-carboxylate oxidase homolog OS=Solanum lycopersicum OX=4081 GN=ACO3 PE=2 SV=1_37_Trypsin_360_10_976.05428_5.98_1_Ficin_10_1_174.20278_9.71
R
>sp|P10967|ACCH3_SOLLC 1-aminocyclopropane-1-carboxylate oxidase homolog OS=Solanum lycopersicum OX=4081 GN=ACO3 PE=2 SV=1_38_Trypsin_362_2_309.36538_8.0_0_Ficin_0_2_309.36538_8.0
YK
>sp|P10967|ACCH3_SOLLC 1-aminocyclopropane-1-carboxylate oxidase homolog OS=Solanum lycopersicum OX=4081 GN=ACO3 PE=2 SV=1_39_Trypsin_363_1_131.17468_5.46_0_Ficin_0_1_131.17468_5.46
I
>sp|Q43779|SODC2_SOLLC Superoxide dismutase [Cu-Zn] 2 OS=Solanum lycopersicum OX=4081 GN=SODCC.5 PE=3 SV=3_0_Trypsin_3_3_376.51458_8.06_0_Ficin_0_3_376.51458_8.06
MVK
>sp|Q43779|SODC2_SOLLC Superoxide dismutase [Cu-Zn] 2 OS=Solanum lycopersicum OX=4081 GN=SODCC.5 PE=3 SV=3_1_Trypsin_68_65_6446.14688_6.83_0_Ficin_12_12_1132.23588_3.74
AVAVLNSSEGVS
>sp|Q43779|SODC2_SOLLC Superoxide dismutase [Cu-Zn] 2 OS=Solanum lycopersicum OX=4081 GN=SODCC.5 PE=3 SV=3_1_Trypsin_68_65_6446.14688_6.83_1_Ficin_32_20_1977.15818_3.48
GTILFTQDGAAPTTVNGNIS
>sp|Q43779|SODC2_SOLLC Superoxide dismutase [Cu-Zn] 2 OS=Solanum lycopersicum OX=4081 GN=SODCC.5 PE=3 SV=3_1_Trypsin_68_65_6446.14688_6.83_2_Ficin_47_15_1539.80318_8.11
GLKPGLHGFHVHALG
>sp|Q43779|SODC2_SOLLC Superoxide dismutase [Cu-Zn] 2 OS=Solanum lycopersicum OX=4081 GN=SODCC.5 PE=3 SV=3_1_Trypsin_68_65_6446.14688_6.83_3_Ficin_64_17_1722.82138_5.22
DTTNGCMSTGPHYNPAG
>sp|Q43779|SODC2_SOLLC Superoxide dismutase [Cu-Zn] 2 OS=Solanum lycopersicum OX=4081 GN=SODCC.5 PE=3 SV=3_1_Trypsin_68_65_6446.14688_6.83_4_Ficin_65_1_146.18938_8.06
K
>sp|Q43779|SODC2_SOLLC Superoxide dismutase [Cu-Zn] 2 OS=Solanum lycopersicum OX=4081 GN=SODCC.5 PE=3 SV=3_2_Trypsin_78_10_1138.15898_4.4_0_Ficin_0_10_1138.15898_4.4
EHGAPEDEVR
>sp|Q43779|SODC2_SOLLC Superoxide dismutase [Cu-Zn] 2 OS=Solanum lycopersicum OX=4081 GN=SODCC.5 PE=3 SV=3_3_Trypsin_101_23_2319.46678_4.12_0_Ficin_3_3_283.28708_7.2
HAG
>sp|Q43779|SODC2_SOLLC Superoxide dismutase [Cu-Zn] 2 OS=Solanum lycopersicum OX=4081 GN=SODCC.5 PE=3 SV=3_3_Trypsin_101_23_2319.46678_4.12_1_Ficin_6_3_303.31518_3.48
DLG
>sp|Q43779|SODC2_SOLLC Superoxide dismutase [Cu-Zn] 2 OS=Solanum lycopersicum OX=4081 GN=SODCC.5 PE=3 SV=3_3_Trypsin_101_23_2319.46678_4.12_2_Ficin_11_5_502.56808_5.46
NITVG
>sp|Q43779|SODC2_SOLLC Superoxide dismutase [Cu-Zn] 2 OS=Solanum lycopersicum OX=4081 GN=SODCC.5 PE=3 SV=3_3_Trypsin_101_23_2319.46678_4.12_3_Ficin_17_6_578.53338_3.38
EDGTAS
>sp|Q43779|SODC2_SOLLC Superoxide dismutase [Cu-Zn] 2 OS=Solanum lycopersicum OX=4081 GN=SODCC.5 PE=3 SV=3_3_Trypsin_101_23_2319.46678_4.12_4_Ficin_23_6_723.82418_5.87
FTITDK
>sp|Q43779|SODC2_SOLLC Superoxide dismutase [Cu-Zn] 2 OS=Solanum lycopersicum OX=4081 GN=SODCC.5 PE=3 SV=3_4_Trypsin_114_13_1379.62228_9.71_0_Ficin_12_12_1223.43478_5.46
QIPLTGPQSIIG
>sp|Q43779|SODC2_SOLLC Superoxide dismutase [Cu-Zn] 2 OS=Solanum lycopersicum OX=4081 GN=SODCC.5 PE=3 SV=3_4_Trypsin_114_13_1379.62228_9.71_1_Ficin_13_1_174.20278_9.71
R
>sp|Q43779|SODC2_SOLLC Superoxide dismutase [Cu-Zn] 2 OS=Solanum lycopersicum OX=4081 GN=SODCC.5 PE=3 SV=3_5_Trypsin_127_13_1335.47968_4.3_0_Ficin_12_12_1207.30558_3.75
AVVVHADPDDLG
>sp|Q43779|SODC2_SOLLC Superoxide dismutase [Cu-Zn] 2 OS=Solanum lycopersicum OX=4081 GN=SODCC.5 PE=3 SV=3_5_Trypsin_127_13_1335.47968_4.3_1_Ficin_13_1_146.18938_8.06
K
>sp|Q43779|SODC2_SOLLC Superoxide dismutase [Cu-Zn] 2 OS=Solanum lycopersicum OX=4081 GN=SODCC.5 PE=3 SV=3_6_Trypsin_134_7_726.78738_7.08_0_Ficin_6_6_598.61328_5.48
GGHELS
>sp|Q43779|SODC2_SOLLC Superoxide dismutase [Cu-Zn] 2 OS=Solanum lycopersicum OX=4081 GN=SODCC.5 PE=3 SV=3_6_Trypsin_134_7_726.78738_7.08_1_Ficin_7_1_146.18938_8.06
K
>sp|Q43779|SODC2_SOLLC Superoxide dismutase [Cu-Zn] 2 OS=Solanum lycopersicum OX=4081 GN=SODCC.5 PE=3 SV=3_7_Trypsin_142_8_718.72438_9.71_0_Ficin_6_6_505.48498_5.46
STGNAG
>sp|Q43779|SODC2_SOLLC Superoxide dismutase [Cu-Zn] 2 OS=Solanum lycopersicum OX=4081 GN=SODCC.5 PE=3 SV=3_7_Trypsin_142_8_718.72438_9.71_1_Ficin_8_2_231.25468_9.71
GR
>sp|Q43779|SODC2_SOLLC Superoxide dismutase [Cu-Zn] 2 OS=Solanum lycopersicum OX=4081 GN=SODCC.5 PE=3 SV=3_8_Trypsin_152_10_944.15688_5.46_0_Ficin_7_7_645.81488_5.46
IACGIIG
>sp|Q43779|SODC2_SOLLC Superoxide dismutase [Cu-Zn] 2 OS=Solanum lycopersicum OX=4081 GN=SODCC.5 PE=3 SV=3_8_Trypsin_152_10_944.15688_5.46_1_Ficin_10_3_316.35728_5.46
LQG
>sp|P30221|HSP11_SOLLC 17.8 kDa class I heat shock protein OS=Solanum lycopersicum OX=4081 PE=2 SV=1_0_Trypsin_6_6_715.90908_9.71_0_Ficin_0_6_715.90908_9.71
MSLIPR
>sp|P30221|HSP11_SOLLC 17.8 kDa class I heat shock protein OS=Solanum lycopersicum OX=4081 PE=2 SV=1_1_Trypsin_11_5_606.67928_5.98_0_Ficin_3_3_335.40318_5.46
IFG
>sp|P30221|HSP11_SOLLC 17.8 kDa class I heat shock protein OS=Solanum lycopersicum OX=4081 PE=2 SV=1_1_Trypsin_11_5_606.67928_5.98_1_Ficin_5_2_289.29138_5.98
DR
>sp|P30221|HSP11_SOLLC 17.8 kDa class I heat shock protein OS=Solanum lycopersicum OX=4081 PE=2 SV=1_2_Trypsin_12_1_174.20278_9.71_0_Ficin_0_1_174.20278_9.71
R
>sp|P30221|HSP11_SOLLC 17.8 kDa class I heat shock protein OS=Solanum lycopersicum OX=4081 PE=2 SV=1_3_Trypsin_29_17_1994.20578_3.75_0_Ficin_9_9_1004.07918_3.48
SSSMFDPFS
>sp|P30221|HSP11_SOLLC 17.8 kDa class I heat shock protein OS=Solanum lycopersicum OX=4081 PE=2 SV=1_3_Trypsin_29_17_1994.20578_3.75_1_Ficin_17_8_1008.14188_4.04
IDVFDPFR
>sp|P30221|HSP11_SOLLC 17.8 kDa class I heat shock protein OS=Solanum lycopersicum OX=4081 PE=2 SV=1_4_Trypsin_48_19_1972.05508_4.53_0_Ficin_3_3_317.34208_3.74
ELG
>sp|P30221|HSP11_SOLLC 17.8 kDa class I heat shock protein OS=Solanum lycopersicum OX=4081 PE=2 SV=1_4_Trypsin_48_19_1972.05508_4.53_1_Ficin_19_16_1672.72828_6.23
FPSTNSGESSAFANTR
>sp|P30221|HSP11_SOLLC 17.8 kDa class I heat shock protein OS=Solanum lycopersicum OX=4081 PE=2 SV=1_5_Trypsin_52_4_560.65058_5.87_0_Ficin_0_4_560.65058_5.87
IDWK
>sp|P30221|HSP11_SOLLC 17.8 kDa class I heat shock protein OS=Solanum lycopersicum OX=4081 PE=2 SV=1_6_Trypsin_61_9_1083.20918_5.63_0_Ficin_0_9_1083.20918_5.63
ETPEPHVFK
>sp|P30221|HSP11_SOLLC 17.8 kDa class I heat shock protein OS=Solanum lycopersicum OX=4081 PE=2 SV=1_7_Trypsin_68_7_740.89798_5.87_0_Ficin_0_7_740.89798_5.87
VDLPGLK
>sp|P30221|HSP11_SOLLC 17.8 kDa class I heat shock protein OS=Solanum lycopersicum OX=4081 PE=2 SV=1_8_Trypsin_69_1_146.18938_8.06_0_Ficin_0_1_146.18938_8.06
K
>sp|P30221|HSP11_SOLLC 17.8 kDa class I heat shock protein OS=Solanum lycopersicum OX=4081 PE=2 SV=1_9_Trypsin_73_4_503.55298_4.53_0_Ficin_0_4_503.55298_4.53
EEVK
>sp|P30221|HSP11_SOLLC 17.8 kDa class I heat shock protein OS=Solanum lycopersicum OX=4081 PE=2 SV=1_10_Trypsin_80_7_874.90308_3.93_0_Ficin_2_2_246.26338_3.74
VE
>sp|P30221|HSP11_SOLLC 17.8 kDa class I heat shock protein OS=Solanum lycopersicum OX=4081 PE=2 SV=1_10_Trypsin_80_7_874.90308_3.93_1_Ficin_4_2_246.26338_3.74
VE
>sp|P30221|HSP11_SOLLC 17.8 kDa class I heat shock protein OS=Solanum lycopersicum OX=4081 PE=2 SV=1_10_Trypsin_80_7_874.90308_3.93_2_Ficin_7_3_418.40688_4.29
EDR
>sp|P30221|HSP11_SOLLC 17.8 kDa class I heat shock protein OS=Solanum lycopersicum OX=4081 PE=2 SV=1_11_Trypsin_88_8_901.03048_6.23_0_Ficin_5_5_558.67558_5.46
VLQIS
>sp|P30221|HSP11_SOLLC 17.8 kDa class I heat shock protein OS=Solanum lycopersicum OX=4081 PE=2 SV=1_11_Trypsin_88_8_901.03048_6.23_1_Ficin_8_3_360.37018_6.23
GER
>sp|P30221|HSP11_SOLLC 17.8 kDa class I heat shock protein OS=Solanum lycopersicum OX=4081 PE=2 SV=1_12_Trypsin_92_4_488.54128_6.13_0_Ficin_3_3_360.36718_3.74
NVE
>sp|P30221|HSP11_SOLLC 17.8 kDa class I heat shock protein OS=Solanum lycopersicum OX=4081 PE=2 SV=1_12_Trypsin_92_4_488.54128_6.13_1_Ficin_4_1_146.18938_8.06
K
>sp|P30221|HSP11_SOLLC 17.8 kDa class I heat shock protein OS=Solanum lycopersicum OX=4081 PE=2 SV=1_13_Trypsin_95_3_390.39348_4.29_0_Ficin_0_3_390.39348_4.29
EDK
>sp|P30221|HSP11_SOLLC 17.8 kDa class I heat shock protein OS=Solanum lycopersicum OX=4081 PE=2 SV=1_14_Trypsin_98_3_375.38178_5.87_0_Ficin_0_3_375.38178_5.87
NDK
>sp|P30221|HSP11_SOLLC 17.8 kDa class I heat shock protein OS=Solanum lycopersicum OX=4081 PE=2 SV=1_15_Trypsin_101_3_497.55708_9.73_0_Ficin_0_3_497.55708_9.73
WHR
>sp|P30221|HSP11_SOLLC 17.8 kDa class I heat shock protein OS=Solanum lycopersicum OX=4081 PE=2 SV=1_16_Trypsin_104_3_434.51088_6.23_0_Ficin_0_3_434.51088_6.23
MER
>sp|P30221|HSP11_SOLLC 17.8 kDa class I heat shock protein OS=Solanum lycopersicum OX=4081 PE=2 SV=1_17_Trypsin_108_4_377.39768_8.06_0_Ficin_0_4_377.39768_8.06
SSGK
>sp|P30221|HSP11_SOLLC 17.8 kDa class I heat shock protein OS=Solanum lycopersicum OX=4081 PE=2 SV=1_18_Trypsin_111_3_452.57198_9.71_0_Ficin_0_3_452.57198_9.71
FMR
>sp|P30221|HSP11_SOLLC 17.8 kDa class I heat shock protein OS=Solanum lycopersicum OX=4081 PE=2 SV=1_19_Trypsin_112_1_174.20278_9.71_0_Ficin_0_1_174.20278_9.71
R
>sp|P30221|HSP11_SOLLC 17.8 kDa class I heat shock protein OS=Solanum lycopersicum OX=4081 PE=2 SV=1_20_Trypsin_114_2_321.37938_9.71_0_Ficin_0_2_321.37938_9.71
FR
>sp|P30221|HSP11_SOLLC 17.8 kDa class I heat shock protein OS=Solanum lycopersicum OX=4081 PE=2 SV=1_21_Trypsin_120_6_670.76358_6.13_0_Ficin_0_6_670.76358_6.13
LPENAK
>sp|P30221|HSP11_SOLLC 17.8 kDa class I heat shock protein OS=Solanum lycopersicum OX=4081 PE=2 SV=1_22_Trypsin_125_5_619.73388_5.87_0_Ficin_0_5_619.73388_5.87
MDQVK
>sp|P30221|HSP11_SOLLC 17.8 kDa class I heat shock protein OS=Solanum lycopersicum OX=4081 PE=2 SV=1_23_Trypsin_139_14_1445.69428_6.13_0_Ficin_2_2_176.17228_5.46
AS
>sp|P30221|HSP11_SOLLC 17.8 kDa class I heat shock protein OS=Solanum lycopersicum OX=4081 PE=2 SV=1_23_Trypsin_139_14_1445.69428_6.13_1_Ficin_14_12_1287.53728_6.13
MENGVLTVTVPK
>sp|P30221|HSP11_SOLLC 17.8 kDa class I heat shock protein OS=Solanum lycopersicum OX=4081 PE=2 SV=1_24_Trypsin_143_4_503.55298_4.53_0_Ficin_0_4_503.55298_4.53
EEVK
>sp|P30221|HSP11_SOLLC 17.8 kDa class I heat shock protein OS=Solanum lycopersicum OX=4081 PE=2 SV=1_25_Trypsin_148_5_599.72828_7.79_0_Ficin_0_5_599.72828_7.79
KPEVK
>sp|P30221|HSP11_SOLLC 17.8 kDa class I heat shock protein OS=Solanum lycopersicum OX=4081 PE=2 SV=1_26_Trypsin_154_6_604.65788_3.74_0_Ficin_3_3_347.36838_3.74
SIE
>sp|P30221|HSP11_SOLLC 17.8 kDa class I heat shock protein OS=Solanum lycopersicum OX=4081 PE=2 SV=1_26_Trypsin_154_6_604.65788_3.74_1_Ficin_5_2_218.25288_5.46
IS
>sp|P30221|HSP11_SOLLC 17.8 kDa class I heat shock protein OS=Solanum lycopersicum OX=4081 PE=2 SV=1_26_Trypsin_154_6_604.65788_3.74_2_Ficin_6_1_75.06718_5.46
G
>sp|Q40158|MT2B_SOLLC Metallothionein-like protein type 2 B OS=Solanum lycopersicum OX=4081 GN=MTB PE=2 SV=1_0_Trypsin_15_15_1396.62198_7.92_0_Ficin_0_15_1396.62198_7.92
MSCCGGNCGCGSSCK
>sp|Q40158|MT2B_SOLLC Metallothionein-like protein type 2 B OS=Solanum lycopersicum OX=4081 GN=MTB PE=2 SV=1_1_Trypsin_24_9_797.91718_7.98_0_Ficin_0_9_797.91718_7.98
CGNGCGGCK
>sp|Q40158|MT2B_SOLLC Metallothionein-like protein type 2 B OS=Solanum lycopersicum OX=4081 GN=MTB PE=2 SV=1_2_Trypsin_49_25_2737.04298_3.93_0_Ficin_20_20_2226.45218_3.33
MYPDMSYTESSTTTETLVLG
>sp|Q40158|MT2B_SOLLC Metallothionein-like protein type 2 B OS=Solanum lycopersicum OX=4081 GN=MTB PE=2 SV=1_2_Trypsin_49_25_2737.04298_3.93_1_Ficin_22_2_174.19978_5.46
VG
>sp|Q40158|MT2B_SOLLC Metallothionein-like protein type 2 B OS=Solanum lycopersicum OX=4081 GN=MTB PE=2 SV=1_2_Trypsin_49_25_2737.04298_3.93_2_Ficin_25_3_372.42158_6.13
PEK
>sp|Q40158|MT2B_SOLLC Metallothionein-like protein type 2 B OS=Solanum lycopersicum OX=4081 GN=MTB PE=2 SV=1_3_Trypsin_68_19_1945.16438_4.25_0_Ficin_4_4_410.42708_5.46
TSFG
>sp|Q40158|MT2B_SOLLC Metallothionein-like protein type 2 B OS=Solanum lycopersicum OX=4081 GN=MTB PE=2 SV=1_3_Trypsin_68_19_1945.16438_4.25_1_Ficin_15_11_1150.28398_3.47
AMEMGESPVAE
>sp|Q40158|MT2B_SOLLC Metallothionein-like protein type 2 B OS=Solanum lycopersicum OX=4081 GN=MTB PE=2 SV=1_3_Trypsin_68_19_1945.16438_4.25_2_Ficin_19_4_420.48388_8.02
NGCK
>sp|Q40158|MT2B_SOLLC Metallothionein-like protein type 2 B OS=Solanum lycopersicum OX=4081 GN=MTB PE=2 SV=1_4_Trypsin_74_6_611.68568_5.87_0_Ficin_0_6_611.68568_5.87
CGSDCK
>sp|Q40158|MT2B_SOLLC Metallothionein-like protein type 2 B OS=Solanum lycopersicum OX=4081 GN=MTB PE=2 SV=1_5_Trypsin_82_8_855.00958_7.98_0_Ficin_0_8_855.00958_7.98
CNPCTCSK
>NP_001234021.1 polygalacturonase-2 precursor [Solanum lycopersicum]_0_Trypsin_5_5_645.81808_9.71_0_Ficin_0_5_645.81808_9.71
MVIQR
>NP_001234021.1 polygalacturonase-2 precursor [Solanum lycopersicum]_1_Trypsin_23_18_1964.39388_8.7_0_Ficin_12_12_1316.64668_5.46
NSILLLIIIFAS
>NP_001234021.1 polygalacturonase-2 precursor [Solanum lycopersicum]_1_Trypsin_23_18_1964.39388_8.7_1_Ficin_15_3_305.33108_5.46
SIS
>NP_001234021.1 polygalacturonase-2 precursor [Solanum lycopersicum]_1_Trypsin_23_18_1964.39388_8.7_2_Ficin_18_3_378.44668_8.7
TCR
>NP_001234021.1 polygalacturonase-2 precursor [Solanum lycopersicum]_2_Trypsin_33_10_1164.28038_4.04_0_Ficin_0_10_1164.28038_4.04
SNVIDDNLFK
>NP_001234021.1 polygalacturonase-2 precursor [Solanum lycopersicum]_3_Trypsin_57_24_2922.19998_4.26_0_Ficin_3_3_408.45458_5.45
QVY
>NP_001234021.1 polygalacturonase-2 precursor [Solanum lycopersicum]_3_Trypsin_57_24_2922.19998_4.26_1_Ficin_8_5_602.64198_3.38
DNILE
>NP_001234021.1 polygalacturonase-2 precursor [Solanum lycopersicum]_3_Trypsin_57_24_2922.19998_4.26_2_Ficin_18_10_1255.30868_4.27
QEFAHDFQAY
>NP_001234021.1 polygalacturonase-2 precursor [Solanum lycopersicum]_3_Trypsin_57_24_2922.19998_4.26_3_Ficin_20_2_218.25288_5.46
LS
>NP_001234021.1 polygalacturonase-2 precursor [Solanum lycopersicum]_3_Trypsin_57_24_2922.19998_4.26_4_Ficin_23_3_381.42888_5.45
YLS
>NP_001234021.1 polygalacturonase-2 precursor [Solanum lycopersicum]_3_Trypsin_57_24_2922.19998_4.26_5_Ficin_24_1_146.18938_8.06
K
>NP_001234021.1 polygalacturonase-2 precursor [Solanum lycopersicum]_4_Trypsin_67_10_1160.20568_4.29_0_Ficin_3_3_374.39398_3.74
NIE
>NP_001234021.1 polygalacturonase-2 precursor [Solanum lycopersicum]_4_Trypsin_67_10_1160.20568_4.29_1_Ficin_10_7_803.82698_5.87
SNNNIDK
>NP_001234021.1 polygalacturonase-2 precursor [Solanum lycopersicum]_5_Trypsin_70_3_360.41058_5.87_0_Ficin_0_3_360.41058_5.87
VDK
>NP_001234021.1 polygalacturonase-2 precursor [Solanum lycopersicum]_6_Trypsin_74_4_430.50448_8.06_0_Ficin_0_4_430.50448_8.06
NGIK
>NP_001234021.1 polygalacturonase-2 precursor [Solanum lycopersicum]_7_Trypsin_84_10_1047.26268_8.06_0_Ficin_6_6_643.78128_5.46
VINVLS
>NP_001234021.1 polygalacturonase-2 precursor [Solanum lycopersicum]_7_Trypsin_84_10_1047.26268_8.06_1_Ficin_8_2_222.24378_5.46
FG
>NP_001234021.1 polygalacturonase-2 precursor [Solanum lycopersicum]_7_Trypsin_84_10_1047.26268_8.06_2_Ficin_10_2_217.26818_8.06
AK
>NP_001234021.1 polygalacturonase-2 precursor [Solanum lycopersicum]_8_Trypsin_88_4_375.38178_5.87_0_Ficin_0_4_375.38178_5.87
GDGK
>NP_001234021.1 polygalacturonase-2 precursor [Solanum lycopersicum]_9_Trypsin_106_18_2105.22258_4.05_0_Ficin_8_8_972.01908_3.38
TYDNIAFE
>NP_001234021.1 polygalacturonase-2 precursor [Solanum lycopersicum]_9_Trypsin_106_18_2105.22258_4.05_1_Ficin_18_10_1151.21878_6.23
QAWNEACSSR
>NP_001234021.1 polygalacturonase-2 precursor [Solanum lycopersicum]_10_Trypsin_115_9_1014.23298_8.06_0_Ficin_0_9_1014.23298_8.06
TPVQFVVPK
>NP_001234021.1 polygalacturonase-2 precursor [Solanum lycopersicum]_11_Trypsin_117_2_260.29318_8.06_0_Ficin_0_2_260.29318_8.06
NK
>NP_001234021.1 polygalacturonase-2 precursor [Solanum lycopersicum]_12_Trypsin_122_5_649.78798_8.0_0_Ficin_0_5_649.78798_8.0
NYLLK
>NP_001234021.1 polygalacturonase-2 precursor [Solanum lycopersicum]_13_Trypsin_131_9_1008.16018_8.7_0_Ficin_5_5_594.66528_5.46
QITFS
>NP_001234021.1 polygalacturonase-2 precursor [Solanum lycopersicum]_13_Trypsin_131_9_1008.16018_8.7_1_Ficin_9_4_431.51018_8.7
GPCR
>NP_001234021.1 polygalacturonase-2 precursor [Solanum lycopersicum]_14_Trypsin_137_6_619.71598_8.06_0_Ficin_4_4_392.40928_5.46
SSIS
>NP_001234021.1 polygalacturonase-2 precursor [Solanum lycopersicum]_14_Trypsin_137_6_619.71598_8.06_1_Ficin_6_2_245.32198_8.06
VK
>NP_001234021.1 polygalacturonase-2 precursor [Solanum lycopersicum]_15_Trypsin_147_10_1038.16558_6.13_0_Ficin_3_3_335.40318_5.46
IFG
>NP_001234021.1 polygalacturonase-2 precursor [Solanum lycopersicum]_15_Trypsin_147_10_1038.16558_6.13_1_Ficin_6_3_347.36838_3.74
SLE
>NP_001234021.1 polygalacturonase-2 precursor [Solanum lycopersicum]_15_Trypsin_147_10_1038.16558_6.13_2_Ficin_8_2_176.17228_5.46
AS
>NP_001234021.1 polygalacturonase-2 precursor [Solanum lycopersicum]_15_Trypsin_147_10_1038.16558_6.13_3_Ficin_10_2_233.26758_8.06
SK
>NP_001234021.1 polygalacturonase-2 precursor [Solanum lycopersicum]_16_Trypsin_152_5_624.69158_5.87_0_Ficin_2_2_218.25288_5.46
IS
>NP_001234021.1 polygalacturonase-2 precursor [Solanum lycopersicum]_16_Trypsin_152_5_624.69158_5.87_1_Ficin_5_3_424.45398_5.87
DYK
>NP_001234021.1 polygalacturonase-2 precursor [Solanum lycopersicum]_17_Trypsin_154_2_289.29138_5.98_0_Ficin_0_2_289.29138_5.98
DR
>NP_001234021.1 polygalacturonase-2 precursor [Solanum lycopersicum]_18_Trypsin_155_1_174.20278_9.71_0_Ficin_0_1_174.20278_9.71
R
>NP_001234021.1 polygalacturonase-2 precursor [Solanum lycopersicum]_19_Trypsin_187_32_3390.82038_5.87_0_Ficin_14_14_1560.81308_3.48
LWIAFDSVQNLVVG
>NP_001234021.1 polygalacturonase-2 precursor [Solanum lycopersicum]_19_Trypsin_187_32_3390.82038_5.87_1_Ficin_32_18_1848.02258_8.02
GGGTINGNGQVWWPSSCK
>NP_001234021.1 polygalacturonase-2 precursor [Solanum lycopersicum]_20_Trypsin_190_3_373.45258_8.06_0_Ficin_0_3_373.45258_8.06
INK
>NP_001234021.1 polygalacturonase-2 precursor [Solanum lycopersicum]_21_Trypsin_195_5_574.69588_8.7_0_Ficin_0_5_574.69588_8.7
SLPCR
>NP_001234021.1 polygalacturonase-2 precursor [Solanum lycopersicum]_22_Trypsin_207_12_1366.55428_5.87_0_Ficin_0_12_1366.55428_5.87
DAPTALTFWNCK
>NP_001234021.1 polygalacturonase-2 precursor [Solanum lycopersicum]_23_Trypsin_210_3_373.45258_8.06_0_Ficin_0_3_373.45258_8.06
NLK
>NP_001234021.1 polygalacturonase-2 precursor [Solanum lycopersicum]_24_Trypsin_215_5_586.68898_8.06_0_Ficin_0_5_586.68898_8.06
VNNLK
>NP_001234021.1 polygalacturonase-2 precursor [Solanum lycopersicum]_25_Trypsin_217_2_233.26758_8.06_0_Ficin_0_2_233.26758_8.06
SK
>NP_001234021.1 polygalacturonase-2 precursor [Solanum lycopersicum]_26_Trypsin_225_8_951.09328_8.07_0_Ficin_0_8_951.09328_8.07
NAQQIHIK
>NP_001234021.1 polygalacturonase-2 precursor [Solanum lycopersicum]_27_Trypsin_244_19_1999.28438_6.12_0_Ficin_2_2_294.30738_3.74
FE
>NP_001234021.1 polygalacturonase-2 precursor [Solanum lycopersicum]_27_Trypsin_244_19_1999.28438_6.12_1_Ficin_10_8_779.86338_5.46
SCTNVVAS
>NP_001234021.1 polygalacturonase-2 precursor [Solanum lycopersicum]_27_Trypsin_244_19_1999.28438_6.12_2_Ficin_17_7_761.89128_5.46
NLMINAS
>NP_001234021.1 polygalacturonase-2 precursor [Solanum lycopersicum]_27_Trypsin_244_19_1999.28438_6.12_3_Ficin_19_2_217.26818_8.06
AK
>NP_001234021.1 polygalacturonase-2 precursor [Solanum lycopersicum]_28_Trypsin_318_74_7452.04288_4.16_0_Ficin_10_10_1012.04408_5.22
SPNTDGVHVS
>NP_001234021.1 polygalacturonase-2 precursor [Solanum lycopersicum]_28_Trypsin_318_74_7452.04288_4.16_1_Ficin_18_8_966.05858_5.45
NTQYIQIS
>NP_001234021.1 polygalacturonase-2 precursor [Solanum lycopersicum]_28_Trypsin_318_74_7452.04288_4.16_2_Ficin_23_5_517.57968_3.48
DTIIG
>NP_001234021.1 polygalacturonase-2 precursor [Solanum lycopersicum]_28_Trypsin_318_74_7452.04288_4.16_3_Ficin_30_7_709.72588_3.27
TGDDCIS
>NP_001234021.1 polygalacturonase-2 precursor [Solanum lycopersicum]_28_Trypsin_318_74_7452.04288_4.16_4_Ficin_33_3_317.38548_5.46
IVS
>NP_001234021.1 polygalacturonase-2 precursor [Solanum lycopersicum]_28_Trypsin_318_74_7452.04288_4.16_5_Ficin_52_19_1840.98528_7.18
GSQNVQATNITCGPGHGIS
>NP_001234021.1 polygalacturonase-2 precursor [Solanum lycopersicum]_28_Trypsin_318_74_7452.04288_4.16_6_Ficin_54_2_188.22658_5.46
IG
>NP_001234021.1 polygalacturonase-2 precursor [Solanum lycopersicum]_28_Trypsin_318_74_7452.04288_4.16_7_Ficin_57_3_275.30478_5.46
SLG
>NP_001234021.1 polygalacturonase-2 precursor [Solanum lycopersicum]_28_Trypsin_318_74_7452.04288_4.16_8_Ficin_64_7_726.69768_3.74
SGNSEAY
>NP_001234021.1 polygalacturonase-2 precursor [Solanum lycopersicum]_28_Trypsin_318_74_7452.04288_4.16_9_Ficin_66_2_204.22608_5.46
VS
>NP_001234021.1 polygalacturonase-2 precursor [Solanum lycopersicum]_28_Trypsin_318_74_7452.04288_4.16_10_Ficin_74_8_873.96158_6.13
NVTVNEAK
>NP_001234021.1 polygalacturonase-2 precursor [Solanum lycopersicum]_29_Trypsin_327_9_928.05608_6.23_0_Ficin_3_3_301.38598_5.46
IIG
>NP_001234021.1 polygalacturonase-2 precursor [Solanum lycopersicum]_29_Trypsin_327_9_928.05608_6.23_1_Ficin_5_2_218.20958_3.74
AE
>NP_001234021.1 polygalacturonase-2 precursor [Solanum lycopersicum]_29_Trypsin_327_9_928.05608_6.23_2_Ficin_9_4_444.49108_9.71
NGVR
>NP_001234021.1 polygalacturonase-2 precursor [Solanum lycopersicum]_30_Trypsin_329_2_259.34878_8.06_0_Ficin_0_2_259.34878_8.06
IK
>NP_001234021.1 polygalacturonase-2 precursor [Solanum lycopersicum]_31_Trypsin_342_13_1333.42318_8.06_0_Ficin_10_10_977.98588_5.46
TWQGGSGQAS
>NP_001234021.1 polygalacturonase-2 precursor [Solanum lycopersicum]_31_Trypsin_342_13_1333.42318_8.06_1_Ficin_13_3_373.45258_8.06
NIK
>NP_001234021.1 polygalacturonase-2 precursor [Solanum lycopersicum]_32_Trypsin_352_10_1222.42178_4.29_0_Ficin_5_5_620.70318_3.74
FLNVE
>NP_001234021.1 polygalacturonase-2 precursor [Solanum lycopersicum]_32_Trypsin_352_10_1222.42178_4.29_1_Ficin_10_5_619.73388_5.87
MQDVK
>NP_001234021.1 polygalacturonase-2 precursor [Solanum lycopersicum]_33_Trypsin_364_12_1512.70018_4.04_0_Ficin_0_12_1512.70018_4.04
YPIIIDQNYCDR
>NP_001234021.1 polygalacturonase-2 precursor [Solanum lycopersicum]_34_Trypsin_378_14_1575.84328_6.12_0_Ficin_2_2_246.26338_3.74
VE
>NP_001234021.1 polygalacturonase-2 precursor [Solanum lycopersicum]_34_Trypsin_378_14_1575.84328_6.12_1_Ficin_9_7_821.94638_5.46
PCIQQFS
>NP_001234021.1 polygalacturonase-2 precursor [Solanum lycopersicum]_34_Trypsin_378_14_1575.84328_6.12_2_Ficin_14_5_543.66408_8.06
AVQVK
>NP_001234021.1 polygalacturonase-2 precursor [Solanum lycopersicum]_35_Trypsin_386_8_978.11308_6.12_0_Ficin_4_4_493.56028_5.45
NVVY
>NP_001234021.1 polygalacturonase-2 precursor [Solanum lycopersicum]_35_Trypsin_386_8_978.11308_6.12_1_Ficin_5_1_147.13078_3.74
E
>NP_001234021.1 polygalacturonase-2 precursor [Solanum lycopersicum]_35_Trypsin_386_8_978.11308_6.12_2_Ficin_8_3_373.45258_8.06
NIK
>NP_001234021.1 polygalacturonase-2 precursor [Solanum lycopersicum]_36_Trypsin_392_6_563.60848_8.06_0_Ficin_0_6_563.60848_8.06
GTSATK
>NP_001234021.1 polygalacturonase-2 precursor [Solanum lycopersicum]_37_Trypsin_396_4_429.56018_8.06_0_Ficin_0_4_429.56018_8.06
VAIK
>NP_001234021.1 polygalacturonase-2 precursor [Solanum lycopersicum]_38_Trypsin_428_32_3434.87058_4.25_0_Ficin_21_21_2316.64368_3.33
FDCSTNFPCEGIIMENINLVG
>NP_001234021.1 polygalacturonase-2 precursor [Solanum lycopersicum]_38_Trypsin_428_32_3434.87058_4.25_1_Ficin_32_11_1136.24218_6.2
ESGKPSEATCK
>NP_001234021.1 polygalacturonase-2 precursor [Solanum lycopersicum]_39_Trypsin_457_29_3360.61548_4.59_0_Ficin_8_8_943.97128_5.48
NVHFNNAE
>NP_001234021.1 polygalacturonase-2 precursor [Solanum lycopersicum]_39_Trypsin_457_29_3360.61548_4.59_1_Ficin_18_10_1123.24888_6.42
HVTPHCTSLE
>NP_001234021.1 polygalacturonase-2 precursor [Solanum lycopersicum]_39_Trypsin_457_29_3360.61548_4.59_2_Ficin_20_2_218.25288_5.46
IS
>NP_001234021.1 polygalacturonase-2 precursor [Solanum lycopersicum]_39_Trypsin_457_29_3360.61548_4.59_3_Ficin_27_7_851.90848_3.33
EDEALLY
>NP_001234021.1 polygalacturonase-2 precursor [Solanum lycopersicum]_39_Trypsin_457_29_3360.61548_4.59_4_Ficin_29_2_295.29508_5.45
NY
>sp|P28032|ADH2_SOLLC Alcohol dehydrogenase 2 OS=Solanum lycopersicum OX=4081 GN=ADH2 PE=2 SV=2_0_Trypsin_10_10_1091.29098_9.71_0_Ficin_6_6_594.68078_5.46
MSTTVG
>sp|P28032|ADH2_SOLLC Alcohol dehydrogenase 2 OS=Solanum lycopersicum OX=4081 GN=ADH2 PE=2 SV=2_0_Trypsin_10_10_1091.29098_9.71_1_Ficin_10_4_514.62548_9.71
QVIR
>sp|P28032|ADH2_SOLLC Alcohol dehydrogenase 2 OS=Solanum lycopersicum OX=4081 GN=ADH2 PE=2 SV=2_1_Trypsin_12_2_249.32818_8.02_0_Ficin_0_2_249.32818_8.02
CK
>sp|P28032|ADH2_SOLLC Alcohol dehydrogenase 2 OS=Solanum lycopersicum OX=4081 GN=ADH2 PE=2 SV=2_2_Trypsin_35_23_2435.82088_4.4_0_Ficin_6_6_645.71298_3.74
AAVAWE
>sp|P28032|ADH2_SOLLC Alcohol dehydrogenase 2 OS=Solanum lycopersicum OX=4081 GN=ADH2 PE=2 SV=2_2_Trypsin_35_23_2435.82088_4.4_1_Ficin_8_2_146.14598_5.46
AG
>sp|P28032|ADH2_SOLLC Alcohol dehydrogenase 2 OS=Solanum lycopersicum OX=4081 GN=ADH2 PE=2 SV=2_2_Trypsin_35_23_2435.82088_4.4_2_Ficin_23_15_1679.99248_4.67
KPLVMEEVDVAPPQK
>sp|P28032|ADH2_SOLLC Alcohol dehydrogenase 2 OS=Solanum lycopersicum OX=4081 GN=ADH2 PE=2 SV=2_3_Trypsin_39_4_533.64348_6.23_0_Ficin_0_4_533.64348_6.23
MEVR
>sp|P28032|ADH2_SOLLC Alcohol dehydrogenase 2 OS=Solanum lycopersicum OX=4081 GN=ADH2 PE=2 SV=2_4_Trypsin_41_2_259.34878_8.06_0_Ficin_0_2_259.34878_8.06
LK
>sp|P28032|ADH2_SOLLC Alcohol dehydrogenase 2 OS=Solanum lycopersicum OX=4081 GN=ADH2 PE=2 SV=2_5_Trypsin_58_17_2089.39318_5.53_0_Ficin_3_3_407.51008_5.45
ILY
>sp|P28032|ADH2_SOLLC Alcohol dehydrogenase 2 OS=Solanum lycopersicum OX=4081 GN=ADH2 PE=2 SV=2_5_Trypsin_58_17_2089.39318_5.53_1_Ficin_12_9_1038.14018_5.22
TSLCHTDVY
>sp|P28032|ADH2_SOLLC Alcohol dehydrogenase 2 OS=Solanum lycopersicum OX=4081 GN=ADH2 PE=2 SV=2_5_Trypsin_58_17_2089.39318_5.53_2_Ficin_15_3_480.52058_3.74
FWE
>sp|P28032|ADH2_SOLLC Alcohol dehydrogenase 2 OS=Solanum lycopersicum OX=4081 GN=ADH2 PE=2 SV=2_5_Trypsin_58_17_2089.39318_5.53_3_Ficin_17_2_217.26818_8.06
AK
>sp|P28032|ADH2_SOLLC Alcohol dehydrogenase 2 OS=Solanum lycopersicum OX=4081 GN=ADH2 PE=2 SV=2_6_Trypsin_66_8_914.03178_9.71_0_Ficin_0_8_914.03178_9.71
GQNPVFPR
>sp|P28032|ADH2_SOLLC Alcohol dehydrogenase 2 OS=Solanum lycopersicum OX=4081 GN=ADH2 PE=2 SV=2_7_Trypsin_107_41_4175.71598_4.7_0_Ficin_3_3_301.38598_5.46
ILG
>sp|P28032|ADH2_SOLLC Alcohol dehydrogenase 2 OS=Solanum lycopersicum OX=4081 GN=ADH2 PE=2 SV=2_7_Trypsin_107_41_4175.71598_4.7_1_Ficin_8_5_483.48138_5.48
HEAAG
>sp|P28032|ADH2_SOLLC Alcohol dehydrogenase 2 OS=Solanum lycopersicum OX=4081 GN=ADH2 PE=2 SV=2_7_Trypsin_107_41_4175.71598_4.7_2_Ficin_11_3_359.42278_3.74
IVE
>sp|P28032|ADH2_SOLLC Alcohol dehydrogenase 2 OS=Solanum lycopersicum OX=4081 GN=ADH2 PE=2 SV=2_7_Trypsin_107_41_4175.71598_4.7_3_Ficin_14_3_261.27798_5.46
SVG
>sp|P28032|ADH2_SOLLC Alcohol dehydrogenase 2 OS=Solanum lycopersicum OX=4081 GN=ADH2 PE=2 SV=2_7_Trypsin_107_41_4175.71598_4.7_4_Ficin_41_27_2842.20898_4.82
EGVTDLAPGDHVLPVFTGECKDCAHCK
>sp|P28032|ADH2_SOLLC Alcohol dehydrogenase 2 OS=Solanum lycopersicum OX=4081 GN=ADH2 PE=2 SV=2_8_Trypsin_118_11_1268.42238_4.53_0_Ficin_0_11_1268.42238_4.53
SEESNMCSLLR
>sp|P28032|ADH2_SOLLC Alcohol dehydrogenase 2 OS=Solanum lycopersicum OX=4081 GN=ADH2 PE=2 SV=2_9_Trypsin_123_5_617.65968_5.98_0_Ficin_0_5_617.65968_5.98
INTDR
>sp|P28032|ADH2_SOLLC Alcohol dehydrogenase 2 OS=Solanum lycopersicum OX=4081 GN=ADH2 PE=2 SV=2_10_Trypsin_131_8_832.97018_5.87_0_Ficin_0_8_832.97018_5.87
GVMLNDGK
>sp|P28032|ADH2_SOLLC Alcohol dehydrogenase 2 OS=Solanum lycopersicum OX=4081 GN=ADH2 PE=2 SV=2_11_Trypsin_133_2_261.28098_9.71_0_Ficin_0_2_261.28098_9.71
SR
>sp|P28032|ADH2_SOLLC Alcohol dehydrogenase 2 OS=Solanum lycopersicum OX=4081 GN=ADH2 PE=2 SV=2_12_Trypsin_163_30_3274.69818_7.21_0_Ficin_2_2_252.27008_5.46
FS
>sp|P28032|ADH2_SOLLC Alcohol dehydrogenase 2 OS=Solanum lycopersicum OX=4081 GN=ADH2 PE=2 SV=2_12_Trypsin_163_30_3274.69818_7.21_1_Ficin_9_7_789.88628_5.45
INGNPIY
>sp|P28032|ADH2_SOLLC Alcohol dehydrogenase 2 OS=Solanum lycopersicum OX=4081 GN=ADH2 PE=2 SV=2_12_Trypsin_163_30_3274.69818_7.21_2_Ficin_13_4_458.51748_7.2
HFVG
>sp|P28032|ADH2_SOLLC Alcohol dehydrogenase 2 OS=Solanum lycopersicum OX=4081 GN=ADH2 PE=2 SV=2_12_Trypsin_163_30_3274.69818_7.21_3_Ficin_18_5_541.55848_5.46
TSTFS
>sp|P28032|ADH2_SOLLC Alcohol dehydrogenase 2 OS=Solanum lycopersicum OX=4081 GN=ADH2 PE=2 SV=2_12_Trypsin_163_30_3274.69818_7.21_4_Ficin_26_8_903.00268_5.48
EYTVVHVG
>sp|P28032|ADH2_SOLLC Alcohol dehydrogenase 2 OS=Solanum lycopersicum OX=4081 GN=ADH2 PE=2 SV=2_12_Trypsin_163_30_3274.69818_7.21_5_Ficin_30_4_419.53958_8.02
CVAK
>sp|P28032|ADH2_SOLLC Alcohol dehydrogenase 2 OS=Solanum lycopersicum OX=4081 GN=ADH2 PE=2 SV=2_13_Trypsin_172_9_980.17218_5.87_0_Ficin_0_9_980.17218_5.87
INPLAPLDK
>sp|P28032|ADH2_SOLLC Alcohol dehydrogenase 2 OS=Solanum lycopersicum OX=4081 GN=ADH2 PE=2 SV=2_14_Trypsin_195_23_2218.65508_8.31_0_Ficin_5_5_519.65688_5.46
VCVLS
>sp|P28032|ADH2_SOLLC Alcohol dehydrogenase 2 OS=Solanum lycopersicum OX=4081 GN=ADH2 PE=2 SV=2_14_Trypsin_195_23_2218.65508_8.31_1_Ficin_9_4_378.44358_5.46
CGIS
>sp|P28032|ADH2_SOLLC Alcohol dehydrogenase 2 OS=Solanum lycopersicum OX=4081 GN=ADH2 PE=2 SV=2_14_Trypsin_195_23_2218.65508_8.31_2_Ficin_13_4_346.38358_5.46
TGLG
>sp|P28032|ADH2_SOLLC Alcohol dehydrogenase 2 OS=Solanum lycopersicum OX=4081 GN=ADH2 PE=2 SV=2_14_Trypsin_195_23_2218.65508_8.31_3_Ficin_15_2_176.17228_5.46
AS
>sp|P28032|ADH2_SOLLC Alcohol dehydrogenase 2 OS=Solanum lycopersicum OX=4081 GN=ADH2 PE=2 SV=2_14_Trypsin_195_23_2218.65508_8.31_4_Ficin_23_8_870.05988_8.4
LNVAKPTK
>sp|P28032|ADH2_SOLLC Alcohol dehydrogenase 2 OS=Solanum lycopersicum OX=4081 GN=ADH2 PE=2 SV=2_15_Trypsin_216_21_1874.12698_6.23_0_Ficin_8_8_736.82288_5.46
GSSVAIFG
>sp|P28032|ADH2_SOLLC Alcohol dehydrogenase 2 OS=Solanum lycopersicum OX=4081 GN=ADH2 PE=2 SV=2_15_Trypsin_216_21_1874.12698_6.23_1_Ficin_10_2_188.22658_5.46
LG
>sp|P28032|ADH2_SOLLC Alcohol dehydrogenase 2 OS=Solanum lycopersicum OX=4081 GN=ADH2 PE=2 SV=2_15_Trypsin_216_21_1874.12698_6.23_2_Ficin_13_3_245.27858_5.46
AVG
>sp|P28032|ADH2_SOLLC Alcohol dehydrogenase 2 OS=Solanum lycopersicum OX=4081 GN=ADH2 PE=2 SV=2_15_Trypsin_216_21_1874.12698_6.23_3_Ficin_18_5_473.52658_3.74
LAAAE
>sp|P28032|ADH2_SOLLC Alcohol dehydrogenase 2 OS=Solanum lycopersicum OX=4081 GN=ADH2 PE=2 SV=2_15_Trypsin_216_21_1874.12698_6.23_4_Ficin_21_3_302.33348_9.71
GAR
>sp|P28032|ADH2_SOLLC Alcohol dehydrogenase 2 OS=Solanum lycopersicum OX=4081 GN=ADH2 PE=2 SV=2_16_Trypsin_222_6_573.64988_9.71_0_Ficin_3_3_259.30538_5.46
IAG
>sp|P28032|ADH2_SOLLC Alcohol dehydrogenase 2 OS=Solanum lycopersicum OX=4081 GN=ADH2 PE=2 SV=2_16_Trypsin_222_6_573.64988_9.71_1_Ficin_5_2_176.17228_5.46
AS
>sp|P28032|ADH2_SOLLC Alcohol dehydrogenase 2 OS=Solanum lycopersicum OX=4081 GN=ADH2 PE=2 SV=2_16_Trypsin_222_6_573.64988_9.71_2_Ficin_6_1_174.20278_9.71
R
>sp|P28032|ADH2_SOLLC Alcohol dehydrogenase 2 OS=Solanum lycopersicum OX=4081 GN=ADH2 PE=2 SV=2_17_Trypsin_232_10_1057.21488_5.98_0_Ficin_3_3_301.38598_5.46
IIG
>sp|P28032|ADH2_SOLLC Alcohol dehydrogenase 2 OS=Solanum lycopersicum OX=4081 GN=ADH2 PE=2 SV=2_17_Trypsin_232_10_1057.21488_5.98_1_Ficin_9_6_617.65668_3.48
VDLNAS
>sp|P28032|ADH2_SOLLC Alcohol dehydrogenase 2 OS=Solanum lycopersicum OX=4081 GN=ADH2 PE=2 SV=2_17_Trypsin_232_10_1057.21488_5.98_2_Ficin_10_1_174.20278_9.71
R
>sp|P28032|ADH2_SOLLC Alcohol dehydrogenase 2 OS=Solanum lycopersicum OX=4081 GN=ADH2 PE=2 SV=2_18_Trypsin_237_5_621.69098_6.13_0_Ficin_2_2_294.30738_3.74
FE
>sp|P28032|ADH2_SOLLC Alcohol dehydrogenase 2 OS=Solanum lycopersicum OX=4081 GN=ADH2 PE=2 SV=2_18_Trypsin_237_5_621.69098_6.13_1_Ficin_5_3_345.39888_8.06
QAK
>sp|P28032|ADH2_SOLLC Alcohol dehydrogenase 2 OS=Solanum lycopersicum OX=4081 GN=ADH2 PE=2 SV=2_19_Trypsin_238_1_146.18938_8.06_0_Ficin_0_1_146.18938_8.06
K
>sp|P28032|ADH2_SOLLC Alcohol dehydrogenase 2 OS=Solanum lycopersicum OX=4081 GN=ADH2 PE=2 SV=2_20_Trypsin_248_10_1137.30078_6.13_0_Ficin_2_2_222.24378_5.46
FG
>sp|P28032|ADH2_SOLLC Alcohol dehydrogenase 2 OS=Solanum lycopersicum OX=4081 GN=ADH2 PE=2 SV=2_20_Trypsin_248_10_1137.30078_6.13_1_Ficin_10_8_933.07228_6.13
VTEFVNPK
>sp|P28032|ADH2_SOLLC Alcohol dehydrogenase 2 OS=Solanum lycopersicum OX=4081 GN=ADH2 PE=2 SV=2_21_Trypsin_268_20_2209.41278_4.03_0_Ficin_3_3_383.35808_3.48
DYS
>sp|P28032|ADH2_SOLLC Alcohol dehydrogenase 2 OS=Solanum lycopersicum OX=4081 GN=ADH2 PE=2 SV=2_21_Trypsin_268_20_2209.41278_4.03_1_Ficin_12_9_1012.17118_4.53
KPVQEVIAE
>sp|P28032|ADH2_SOLLC Alcohol dehydrogenase 2 OS=Solanum lycopersicum OX=4081 GN=ADH2 PE=2 SV=2_21_Trypsin_268_20_2209.41278_4.03_2_Ficin_20_8_849.91408_4.04
MTDGGVDR
>sp|P28032|ADH2_SOLLC Alcohol dehydrogenase 2 OS=Solanum lycopersicum OX=4081 GN=ADH2 PE=2 SV=2_22_Trypsin_301_33_3464.97688_5.43_0_Ficin_3_3_333.34158_3.74
SVE
>sp|P28032|ADH2_SOLLC Alcohol dehydrogenase 2 OS=Solanum lycopersicum OX=4081 GN=ADH2 PE=2 SV=2_22_Trypsin_301_33_3464.97688_5.43_1_Ficin_13_10_1047.20918_5.22
CTGHIDAMIS
>sp|P28032|ADH2_SOLLC Alcohol dehydrogenase 2 OS=Solanum lycopersicum OX=4081 GN=ADH2 PE=2 SV=2_22_Trypsin_301_33_3464.97688_5.43_2_Ficin_16_3_365.38618_3.74
AFE
>sp|P28032|ADH2_SOLLC Alcohol dehydrogenase 2 OS=Solanum lycopersicum OX=4081 GN=ADH2 PE=2 SV=2_22_Trypsin_301_33_3464.97688_5.43_3_Ficin_23_7_772.83338_5.22
CVHDGWG
>sp|P28032|ADH2_SOLLC Alcohol dehydrogenase 2 OS=Solanum lycopersicum OX=4081 GN=ADH2 PE=2 SV=2_22_Trypsin_301_33_3464.97688_5.43_4_Ficin_29_6_556.70318_5.46
VAVLVG
>sp|P28032|ADH2_SOLLC Alcohol dehydrogenase 2 OS=Solanum lycopersicum OX=4081 GN=ADH2 PE=2 SV=2_22_Trypsin_301_33_3464.97688_5.43_5_Ficin_33_4_479.57978_8.07
VPHK
>sp|P28032|ADH2_SOLLC Alcohol dehydrogenase 2 OS=Solanum lycopersicum OX=4081 GN=ADH2 PE=2 SV=2_23_Trypsin_306_5_592.69288_6.13_0_Ficin_0_5_592.69288_6.13
EAVFK
>sp|P28032|ADH2_SOLLC Alcohol dehydrogenase 2 OS=Solanum lycopersicum OX=4081 GN=ADH2 PE=2 SV=2_24_Trypsin_316_10_1240.38418_7.2_0_Ficin_0_10_1240.38418_7.2
THPLNFLNER
>sp|P28032|ADH2_SOLLC Alcohol dehydrogenase 2 OS=Solanum lycopersicum OX=4081 GN=ADH2 PE=2 SV=2_25_Trypsin_319_3_360.45388_8.06_0_Ficin_0_3_360.45388_8.06
TLK
>sp|P28032|ADH2_SOLLC Alcohol dehydrogenase 2 OS=Solanum lycopersicum OX=4081 GN=ADH2 PE=2 SV=2_26_Trypsin_329_10_1186.33548_8.8_0_Ficin_5_5_527.57738_5.46
GTFFG
>sp|P28032|ADH2_SOLLC Alcohol dehydrogenase 2 OS=Solanum lycopersicum OX=4081 GN=ADH2 PE=2 SV=2_26_Trypsin_329_10_1186.33548_8.8_1_Ficin_10_5_676.77338_8.8
NYKPR
>sp|P28032|ADH2_SOLLC Alcohol dehydrogenase 2 OS=Solanum lycopersicum OX=4081 GN=ADH2 PE=2 SV=2_27_Trypsin_338_9_989.15178_4.29_0_Ficin_8_8_860.97768_3.38
SDIPCVVE
>sp|P28032|ADH2_SOLLC Alcohol dehydrogenase 2 OS=Solanum lycopersicum OX=4081 GN=ADH2 PE=2 SV=2_27_Trypsin_338_9_989.15178_4.29_1_Ficin_9_1_146.18938_8.06
K
>sp|P28032|ADH2_SOLLC Alcohol dehydrogenase 2 OS=Solanum lycopersicum OX=4081 GN=ADH2 PE=2 SV=2_28_Trypsin_342_4_554.66178_8.0_0_Ficin_0_4_554.66178_8.0
YMNK
>sp|P28032|ADH2_SOLLC Alcohol dehydrogenase 2 OS=Solanum lycopersicum OX=4081 GN=ADH2 PE=2 SV=2_29_Trypsin_348_6_759.85468_4.25_0_Ficin_3_3_389.40568_3.56
ELE
>sp|P28032|ADH2_SOLLC Alcohol dehydrogenase 2 OS=Solanum lycopersicum OX=4081 GN=ADH2 PE=2 SV=2_29_Trypsin_348_6_759.85468_4.25_1_Ficin_5_2_260.29018_3.74
LE
>sp|P28032|ADH2_SOLLC Alcohol dehydrogenase 2 OS=Solanum lycopersicum OX=4081 GN=ADH2 PE=2 SV=2_29_Trypsin_348_6_759.85468_4.25_2_Ficin_6_1_146.18938_8.06
K
>sp|P28032|ADH2_SOLLC Alcohol dehydrogenase 2 OS=Solanum lycopersicum OX=4081 GN=ADH2 PE=2 SV=2_30_Trypsin_361_13_1530.78688_7.08_0_Ficin_10_10_1175.34958_5.48
FITHTLPFAE
>sp|P28032|ADH2_SOLLC Alcohol dehydrogenase 2 OS=Solanum lycopersicum OX=4081 GN=ADH2 PE=2 SV=2_30_Trypsin_361_13_1530.78688_7.08_1_Ficin_13_3_373.45258_8.06
INK
>sp|P28032|ADH2_SOLLC Alcohol dehydrogenase 2 OS=Solanum lycopersicum OX=4081 GN=ADH2 PE=2 SV=2_31_Trypsin_368_7_837.04478_5.87_0_Ficin_0_7_837.04478_5.87
AFDLMLK
>sp|P28032|ADH2_SOLLC Alcohol dehydrogenase 2 OS=Solanum lycopersicum OX=4081 GN=ADH2 PE=2 SV=2_32_Trypsin_373_5_530.58148_6.23_0_Ficin_0_5_530.58148_6.23
GEGLR
>sp|P28032|ADH2_SOLLC Alcohol dehydrogenase 2 OS=Solanum lycopersicum OX=4081 GN=ADH2 PE=2 SV=2_33_Trypsin_380_7_765.93798_3.48_0_Ficin_0_7_765.93798_3.48
CIITMAD
>AAK95687.1 transcription factor JERF1 [Solanum lycopersicum]_0_Trypsin_15_15_1515.80598_5.97_0_Ficin_8_8_750.92628_5.46
MCGGAIIS
>AAK95687.1 transcription factor JERF1 [Solanum lycopersicum]_0_Trypsin_15_15_1515.80598_5.97_1_Ficin_15_7_782.89498_5.98
DLVPPSR
>AAK95687.1 transcription factor JERF1 [Solanum lycopersicum]_1_Trypsin_18_3_374.44038_9.71_0_Ficin_2_2_218.25288_5.46
IS
>AAK95687.1 transcription factor JERF1 [Solanum lycopersicum]_1_Trypsin_18_3_374.44038_9.71_1_Ficin_3_1_174.20278_9.71
R
>AAK95687.1 transcription factor JERF1 [Solanum lycopersicum]_2_Trypsin_19_1_174.20278_9.71_0_Ficin_0_1_174.20278_9.71
R
>AAK95687.1 transcription factor JERF1 [Solanum lycopersicum]_3_Trypsin_33_14_1580.75748_4.04_0_Ficin_8_8_922.04828_3.48
LTADFLWG
>AAK95687.1 transcription factor JERF1 [Solanum lycopersicum]_3_Trypsin_33_14_1580.75748_4.04_1_Ficin_14_6_676.72448_5.87
TSDLNK
>AAK95687.1 transcription factor JERF1 [Solanum lycopersicum]_4_Trypsin_34_1_146.18938_8.06_0_Ficin_0_1_146.18938_8.06
K
>AAK95687.1 transcription factor JERF1 [Solanum lycopersicum]_5_Trypsin_35_1_146.18938_8.06_0_Ficin_0_1_146.18938_8.06
K
>AAK95687.1 transcription factor JERF1 [Solanum lycopersicum]_6_Trypsin_36_1_146.18938_8.06_0_Ficin_0_1_146.18938_8.06
K
>AAK95687.1 transcription factor JERF1 [Solanum lycopersicum]_7_Trypsin_47_11_1312.45078_8.81_0_Ficin_0_11_1312.45078_8.81
NPSNYHSKPLR
>AAK95687.1 transcription factor JERF1 [Solanum lycopersicum]_8_Trypsin_49_2_233.26758_8.06_0_Ficin_0_2_233.26758_8.06
SK
>AAK95687.1 transcription factor JERF1 [Solanum lycopersicum]_9_Trypsin_65_16_2030.17748_3.94_0_Ficin_5_5_635.71478_3.38
FIDLE
>AAK95687.1 transcription factor JERF1 [Solanum lycopersicum]_9_Trypsin_65_16_2030.17748_3.94_1_Ficin_9_4_538.51148_3.33
DEFE
>AAK95687.1 transcription factor JERF1 [Solanum lycopersicum]_9_Trypsin_65_16_2030.17748_3.94_2_Ficin_16_7_891.98178_7.08
ADFQHFK
>AAK95687.1 transcription factor JERF1 [Solanum lycopersicum]_10_Trypsin_75_10_1137.03558_3.4_0_Ficin_0_10_1137.03558_3.4
DNSDDDDDVK
>AAK95687.1 transcription factor JERF1 [Solanum lycopersicum]_11_Trypsin_80_5_518.61338_8.06_0_Ficin_3_3_293.32258_5.46
AFG
>AAK95687.1 transcription factor JERF1 [Solanum lycopersicum]_11_Trypsin_80_5_518.61338_8.06_1_Ficin_5_2_243.30608_8.06
PK
>AAK95687.1 transcription factor JERF1 [Solanum lycopersicum]_12_Trypsin_83_3_360.41358_9.71_0_Ficin_0_3_360.41358_9.71
SVR
>AAK95687.1 transcription factor JERF1 [Solanum lycopersicum]_13_Trypsin_93_10_1053.02518_3.89_0_Ficin_0_10_1053.02518_3.89
SGDSNCEADR
>AAK95687.1 transcription factor JERF1 [Solanum lycopersicum]_14_Trypsin_96_3_320.34578_8.06_0_Ficin_0_3_320.34578_8.06
SSK
>AAK95687.1 transcription factor JERF1 [Solanum lycopersicum]_15_Trypsin_97_1_174.20278_9.71_0_Ficin_0_1_174.20278_9.71
R
>AAK95687.1 transcription factor JERF1 [Solanum lycopersicum]_16_Trypsin_98_1_146.18938_8.06_0_Ficin_0_1_146.18938_8.06
K
>AAK95687.1 transcription factor JERF1 [Solanum lycopersicum]_17_Trypsin_99_1_174.20278_9.71_0_Ficin_0_1_174.20278_9.71
R
>AAK95687.1 transcription factor JERF1 [Solanum lycopersicum]_18_Trypsin_100_1_146.18938_8.06_0_Ficin_0_1_146.18938_8.06
K
>AAK95687.1 transcription factor JERF1 [Solanum lycopersicum]_19_Trypsin_104_4_579.61328_8.55_0_Ficin_0_4_579.61328_8.55
NQYR
>AAK95687.1 transcription factor JERF1 [Solanum lycopersicum]_20_Trypsin_107_3_344.41408_9.71_0_Ficin_0_3_344.41408_9.71
GIR
>AAK95687.1 transcription factor JERF1 [Solanum lycopersicum]_21_Trypsin_113_6_770.88938_9.93_0_Ficin_5_5_642.71528_9.71
QRPWG
>AAK95687.1 transcription factor JERF1 [Solanum lycopersicum]_21_Trypsin_113_6_770.88938_9.93_1_Ficin_6_1_146.18938_8.06
K
>AAK95687.1 transcription factor JERF1 [Solanum lycopersicum]_22_Trypsin_119_6_744.84848_6.23_0_Ficin_4_4_475.50158_3.74
WAAE
>AAK95687.1 transcription factor JERF1 [Solanum lycopersicum]_22_Trypsin_119_6_744.84848_6.23_1_Ficin_6_2_287.36218_9.71
IR
>AAK95687.1 transcription factor JERF1 [Solanum lycopersicum]_23_Trypsin_122_3_386.40808_5.98_0_Ficin_0_3_386.40808_5.98
DPR
>AAK95687.1 transcription factor JERF1 [Solanum lycopersicum]_24_Trypsin_123_1_146.18938_8.06_0_Ficin_0_1_146.18938_8.06
K
>AAK95687.1 transcription factor JERF1 [Solanum lycopersicum]_25_Trypsin_126_3_344.41408_9.71_0_Ficin_0_3_344.41408_9.71
GIR
>AAK95687.1 transcription factor JERF1 [Solanum lycopersicum]_26_Trypsin_140_14_1550.69098_4.53_0_Ficin_4_4_473.57238_5.46
VWLG
>AAK95687.1 transcription factor JERF1 [Solanum lycopersicum]_26_Trypsin_140_14_1550.69098_4.53_1_Ficin_10_6_667.67328_3.74
TFNSAE
>AAK95687.1 transcription factor JERF1 [Solanum lycopersicum]_26_Trypsin_140_14_1550.69098_4.53_2_Ficin_14_4_445.47588_6.23
EAAR
>AAK95687.1 transcription factor JERF1 [Solanum lycopersicum]_27_Trypsin_147_7_794.81928_4.29_0_Ficin_2_2_252.27008_5.45
AY
>AAK95687.1 transcription factor JERF1 [Solanum lycopersicum]_27_Trypsin_147_7_794.81928_4.29_1_Ficin_5_3_333.29818_3.38
DAE
>AAK95687.1 transcription factor JERF1 [Solanum lycopersicum]_27_Trypsin_147_7_794.81928_4.29_2_Ficin_7_2_245.28158_9.71
AR
>AAK95687.1 transcription factor JERF1 [Solanum lycopersicum]_28_Trypsin_148_1_174.20278_9.71_0_Ficin_0_1_174.20278_9.71
R
>AAK95687.1 transcription factor JERF1 [Solanum lycopersicum]_29_Trypsin_150_2_287.36218_9.71_0_Ficin_0_2_287.36218_9.71
IR
>AAK95687.1 transcription factor JERF1 [Solanum lycopersicum]_30_Trypsin_152_2_203.24128_8.06_0_Ficin_0_2_203.24128_8.06
GK
>AAK95687.1 transcription factor JERF1 [Solanum lycopersicum]_31_Trypsin_153_1_146.18938_8.06_0_Ficin_0_1_146.18938_8.06
K
>AAK95687.1 transcription factor JERF1 [Solanum lycopersicum]_32_Trypsin_155_2_217.26818_8.06_0_Ficin_0_2_217.26818_8.06
AK
>AAK95687.1 transcription factor JERF1 [Solanum lycopersicum]_33_Trypsin_168_13_1416.55368_4.29_0_Ficin_10_10_1074.15538_3.38
VNFPDEAPVS
>AAK95687.1 transcription factor JERF1 [Solanum lycopersicum]_33_Trypsin_168_13_1416.55368_4.29_1_Ficin_12_2_204.22608_5.46
VS
>AAK95687.1 transcription factor JERF1 [Solanum lycopersicum]_33_Trypsin_168_13_1416.55368_4.29_2_Ficin_13_1_174.20278_9.71
R
>AAK95687.1 transcription factor JERF1 [Solanum lycopersicum]_34_Trypsin_169_1_174.20278_9.71_0_Ficin_0_1_174.20278_9.71
R
>AAK95687.1 transcription factor JERF1 [Solanum lycopersicum]_35_Trypsin_172_3_330.42758_8.06_0_Ficin_0_3_330.42758_8.06
AIK
>AAK95687.1 transcription factor JERF1 [Solanum lycopersicum]_36_Trypsin_177_5_613.67128_8.06_0_Ficin_0_5_613.67128_8.06
QNPQK
>AAK95687.1 transcription factor JERF1 [Solanum lycopersicum]_37_Trypsin_180_3_358.44098_9.71_0_Ficin_0_3_358.44098_9.71
ALR
>AAK95687.1 transcription factor JERF1 [Solanum lycopersicum]_38_Trypsin_215_35_3913.19178_3.88_0_Ficin_15_15_1739.91478_3.56
EETLNTVQPNMTYIS
>AAK95687.1 transcription factor JERF1 [Solanum lycopersicum]_38_Trypsin_215_35_3913.19178_3.88_1_Ficin_26_11_1113.05928_3.15
NLDGGSDDSFS
>AAK95687.1 transcription factor JERF1 [Solanum lycopersicum]_38_Trypsin_215_35_3913.19178_3.88_2_Ficin_29_3_441.48398_3.74
FFE
>AAK95687.1 transcription factor JERF1 [Solanum lycopersicum]_38_Trypsin_215_35_3913.19178_3.88_3_Ficin_35_6_672.77958_7.79
EKPATK
>AAK95687.1 transcription factor JERF1 [Solanum lycopersicum]_39_Trypsin_266_51_5422.78178_3.48_0_Ficin_3_3_366.37388_5.45
QYG
>AAK95687.1 transcription factor JERF1 [Solanum lycopersicum]_39_Trypsin_266_51_5422.78178_3.48_1_Ficin_5_2_294.30738_3.74
FE
>AAK95687.1 transcription factor JERF1 [Solanum lycopersicum]_39_Trypsin_266_51_5422.78178_3.48_2_Ficin_8_3_318.32988_5.46
NVS
>AAK95687.1 transcription factor JERF1 [Solanum lycopersicum]_39_Trypsin_266_51_5422.78178_3.48_3_Ficin_17_9_910.05278_3.48
FTAVDMGLG
>AAK95687.1 transcription factor JERF1 [Solanum lycopersicum]_39_Trypsin_266_51_5422.78178_3.48_4_Ficin_20_3_291.30428_5.46
SVS
>AAK95687.1 transcription factor JERF1 [Solanum lycopersicum]_39_Trypsin_266_51_5422.78178_3.48_5_Ficin_24_4_330.34088_5.46
PSAG
>AAK95687.1 transcription factor JERF1 [Solanum lycopersicum]_39_Trypsin_266_51_5422.78178_3.48_6_Ficin_28_4_495.53278_5.45
TNVY
>AAK95687.1 transcription factor JERF1 [Solanum lycopersicum]_39_Trypsin_266_51_5422.78178_3.48_7_Ficin_30_2_252.27008_5.46
FS
>AAK95687.1 transcription factor JERF1 [Solanum lycopersicum]_39_Trypsin_266_51_5422.78178_3.48_8_Ficin_35_5_507.45458_3.38
SDEAS
>AAK95687.1 transcription factor JERF1 [Solanum lycopersicum]_39_Trypsin_266_51_5422.78178_3.48_9_Ficin_44_9_1005.02348_3.27
NTFDCSDFG
>AAK95687.1 transcription factor JERF1 [Solanum lycopersicum]_39_Trypsin_266_51_5422.78178_3.48_10_Ficin_47_3_404.42278_3.74
WAE
>AAK95687.1 transcription factor JERF1 [Solanum lycopersicum]_39_Trypsin_266_51_5422.78178_3.48_11_Ficin_51_4_445.53708_8.7
PCAR
>AAK95687.1 transcription factor JERF1 [Solanum lycopersicum]_40_Trypsin_293_27_3075.24658_4.08_0_Ficin_5_5_545.59018_3.74
TPEIS
>AAK95687.1 transcription factor JERF1 [Solanum lycopersicum]_40_Trypsin_293_27_3075.24658_4.08_1_Ficin_9_4_404.46368_5.46
SVLS
>AAK95687.1 transcription factor JERF1 [Solanum lycopersicum]_40_Trypsin_293_27_3075.24658_4.08_2_Ficin_13_4_488.53828_3.56
EVLE
>AAK95687.1 transcription factor JERF1 [Solanum lycopersicum]_40_Trypsin_293_27_3075.24658_4.08_3_Ficin_27_14_1690.70028_4.38
TNETHFDDDSRPEK
>AAK95687.1 transcription factor JERF1 [Solanum lycopersicum]_41_Trypsin_294_1_146.18938_8.06_0_Ficin_0_1_146.18938_8.06
K
>AAK95687.1 transcription factor JERF1 [Solanum lycopersicum]_42_Trypsin_296_2_259.34878_8.06_0_Ficin_0_2_259.34878_8.06
LK
>AAK95687.1 transcription factor JERF1 [Solanum lycopersicum]_43_Trypsin_325_29_3066.31268_3.93_0_Ficin_18_18_1785.89758_3.48
SCSSTSLTVDGNTVNTLS
>AAK95687.1 transcription factor JERF1 [Solanum lycopersicum]_43_Trypsin_325_29_3066.31268_3.93_1_Ficin_22_4_476.48388_3.56
EELS
>AAK95687.1 transcription factor JERF1 [Solanum lycopersicum]_43_Trypsin_325_29_3066.31268_3.93_2_Ficin_25_3_365.38618_3.74
AFE
>AAK95687.1 transcription factor JERF1 [Solanum lycopersicum]_43_Trypsin_325_29_3066.31268_3.93_3_Ficin_29_4_492.59088_8.06
SQMK
>AAK95687.1 transcription factor JERF1 [Solanum lycopersicum]_44_Trypsin_372_47_5113.61438_2.93_0_Ficin_8_8_1022.20898_3.74
FLQIPYLE
>AAK95687.1 transcription factor JERF1 [Solanum lycopersicum]_44_Trypsin_372_47_5113.61438_2.93_1_Ficin_14_6_648.62978_3.48
GNWDAS
>AAK95687.1 transcription factor JERF1 [Solanum lycopersicum]_44_Trypsin_372_47_5113.61438_2.93_2_Ficin_35_21_2225.41428_3.15
VDAFLNTSAIQDGGNAMDLWS
>AAK95687.1 transcription factor JERF1 [Solanum lycopersicum]_44_Trypsin_372_47_5113.61438_2.93_3_Ficin_47_12_1271.40718_3.27
FDDVPSLMGGAY
>NP_001234157.2 glutathione S-transferase-like protein [Solanum lycopersicum]_0_Trypsin_19_19_2288.67928_3.89_0_Ficin_17_17_2001.29918_3.23
MANDEVILLDFWPSMYG
>NP_001234157.2 glutathione S-transferase-like protein [Solanum lycopersicum]_0_Trypsin_19_19_2288.67928_3.89_1_Ficin_19_2_305.39538_9.71
MR
>NP_001234157.2 glutathione S-transferase-like protein [Solanum lycopersicum]_1_Trypsin_21_2_287.36218_9.71_0_Ficin_0_2_287.36218_9.71
LR
>NP_001234157.2 glutathione S-transferase-like protein [Solanum lycopersicum]_2_Trypsin_27_6_643.78128_6.13_0_Ficin_5_5_515.60718_3.74
IALAE
>NP_001234157.2 glutathione S-transferase-like protein [Solanum lycopersicum]_2_Trypsin_27_6_643.78128_6.13_1_Ficin_6_1_146.18938_8.06
K
>NP_001234157.2 glutathione S-transferase-like protein [Solanum lycopersicum]_3_Trypsin_30_3_388.46428_6.13_0_Ficin_0_3_388.46428_6.13
EIK
>NP_001234157.2 glutathione S-transferase-like protein [Solanum lycopersicum]_4_Trypsin_34_4_629.67028_6.21_0_Ficin_2_2_310.30678_3.74
YE
>NP_001234157.2 glutathione S-transferase-like protein [Solanum lycopersicum]_4_Trypsin_34_4_629.67028_6.21_1_Ficin_4_2_337.37878_8.55
YR
>NP_001234157.2 glutathione S-transferase-like protein [Solanum lycopersicum]_5_Trypsin_39_5_646.65488_3.89_0_Ficin_0_5_646.65488_3.89
DEDLR
>NP_001234157.2 glutathione S-transferase-like protein [Solanum lycopersicum]_6_Trypsin_41_2_260.29318_8.06_0_Ficin_0_2_260.29318_8.06
NK
>NP_001234157.2 glutathione S-transferase-like protein [Solanum lycopersicum]_7_Trypsin_53_12_1390.70678_8.07_0_Ficin_0_12_1390.70678_8.07
SPLLLQMNPIHK
>NP_001234157.2 glutathione S-transferase-like protein [Solanum lycopersicum]_8_Trypsin_54_1_146.18938_8.06_0_Ficin_0_1_146.18938_8.06
K
>NP_001234157.2 glutathione S-transferase-like protein [Solanum lycopersicum]_9_Trypsin_80_26_2965.50048_4.87_0_Ficin_17_17_1803.19298_7.06
IPVLIHNGKPICESIIG
>NP_001234157.2 glutathione S-transferase-like protein [Solanum lycopersicum]_9_Trypsin_80_26_2965.50048_4.87_1_Ficin_19_2_246.26338_3.74
VE
>NP_001234157.2 glutathione S-transferase-like protein [Solanum lycopersicum]_9_Trypsin_80_26_2965.50048_4.87_2_Ficin_26_7_952.07468_4.29
YIDEVWK
>NP_001234157.2 glutathione S-transferase-like protein [Solanum lycopersicum]_10_Trypsin_82_2_261.27798_5.87_0_Ficin_0_2_261.27798_5.87
DK
>NP_001234157.2 glutathione S-transferase-like protein [Solanum lycopersicum]_11_Trypsin_93_11_1257.40878_4.29_0_Ficin_10_10_1101.22128_3.38
APLLPSDPYE
>NP_001234157.2 glutathione S-transferase-like protein [Solanum lycopersicum]_11_Trypsin_93_11_1257.40878_4.29_1_Ficin_11_1_174.20278_9.71
R
>NP_001234157.2 glutathione S-transferase-like protein [Solanum lycopersicum]_12_Trypsin_97_4_444.49108_9.71_0_Ficin_0_4_444.49108_9.71
AQAR
>NP_001234157.2 glutathione S-transferase-like protein [Solanum lycopersicum]_13_Trypsin_105_8_1057.17058_4.04_0_Ficin_0_8_1057.17058_4.04
FWADYIDK
>NP_001234157.2 glutathione S-transferase-like protein [Solanum lycopersicum]_14_Trypsin_106_1_146.18938_8.06_0_Ficin_0_1_146.18938_8.06
K
>NP_001234157.2 glutathione S-transferase-like protein [Solanum lycopersicum]_15_Trypsin_113_7_738.83878_8.0_0_Ficin_2_2_294.35068_5.45
LY
>NP_001234157.2 glutathione S-transferase-like protein [Solanum lycopersicum]_15_Trypsin_113_7_738.83878_8.0_1_Ficin_7_5_462.50338_8.06
ATGSK
>NP_001234157.2 glutathione S-transferase-like protein [Solanum lycopersicum]_16_Trypsin_126_13_1382.44668_4.05_0_Ficin_2_2_294.35068_5.45
IY
>NP_001234157.2 glutathione S-transferase-like protein [Solanum lycopersicum]_16_Trypsin_126_13_1382.44668_4.05_1_Ficin_12_10_977.93718_3.33
TATGDEQEAG
>NP_001234157.2 glutathione S-transferase-like protein [Solanum lycopersicum]_16_Trypsin_126_13_1382.44668_4.05_2_Ficin_13_1_146.18938_8.06
K
>NP_001234157.2 glutathione S-transferase-like protein [Solanum lycopersicum]_17_Trypsin_127_1_146.18938_8.06_0_Ficin_0_1_146.18938_8.06
K
>NP_001234157.2 glutathione S-transferase-like protein [Solanum lycopersicum]_18_Trypsin_134_7_863.02148_4.29_0_Ficin_4_4_508.52858_3.38
DFVE
>NP_001234157.2 glutathione S-transferase-like protein [Solanum lycopersicum]_18_Trypsin_134_7_863.02148_4.29_1_Ficin_7_3_372.50818_8.06
ILK
>NP_001234157.2 glutathione S-transferase-like protein [Solanum lycopersicum]_19_Trypsin_188_54_6013.75088_4.23_0_Ficin_3_3_359.42278_3.74
VLE
>NP_001234157.2 glutathione S-transferase-like protein [Solanum lycopersicum]_19_Trypsin_188_54_6013.75088_4.23_1_Ficin_7_4_316.35728_5.46
GALG
>NP_001234157.2 glutathione S-transferase-like protein [Solanum lycopersicum]_19_Trypsin_188_54_6013.75088_4.23_2_Ficin_12_5_698.77358_6.12
EKPYY
>NP_001234157.2 glutathione S-transferase-like protein [Solanum lycopersicum]_19_Trypsin_188_54_6013.75088_4.23_3_Ficin_13_1_75.06718_5.46
G
>NP_001234157.2 glutathione S-transferase-like protein [Solanum lycopersicum]_19_Trypsin_188_54_6013.75088_4.23_4_Ficin_18_5_508.48808_3.48
GDNFG
>NP_001234157.2 glutathione S-transferase-like protein [Solanum lycopersicum]_19_Trypsin_188_54_6013.75088_4.23_5_Ficin_20_2_222.24378_5.46
FG
>NP_001234157.2 glutathione S-transferase-like protein [Solanum lycopersicum]_19_Trypsin_188_54_6013.75088_4.23_6_Ficin_26_6_600.71278_3.48
DIALIG
>NP_001234157.2 glutathione S-transferase-like protein [Solanum lycopersicum]_19_Trypsin_188_54_6013.75088_4.23_7_Ficin_28_2_328.36788_5.45
FY
>NP_001234157.2 glutathione S-transferase-like protein [Solanum lycopersicum]_19_Trypsin_188_54_6013.75088_4.23_8_Ficin_34_6_825.93978_7.17
CWFHAY
>NP_001234157.2 glutathione S-transferase-like protein [Solanum lycopersicum]_19_Trypsin_188_54_6013.75088_4.23_9_Ficin_35_1_147.13078_3.74
E
>NP_001234157.2 glutathione S-transferase-like protein [Solanum lycopersicum]_19_Trypsin_188_54_6013.75088_4.23_10_Ficin_37_2_280.32388_5.45
VY
>NP_001234157.2 glutathione S-transferase-like protein [Solanum lycopersicum]_19_Trypsin_188_54_6013.75088_4.23_11_Ficin_38_1_75.06718_5.46
G
>NP_001234157.2 glutathione S-transferase-like protein [Solanum lycopersicum]_19_Trypsin_188_54_6013.75088_4.23_12_Ficin_41_3_366.37388_5.46
NFS
>NP_001234157.2 glutathione S-transferase-like protein [Solanum lycopersicum]_19_Trypsin_188_54_6013.75088_4.23_13_Ficin_43_2_260.29018_3.74
IE
>NP_001234157.2 glutathione S-transferase-like protein [Solanum lycopersicum]_19_Trypsin_188_54_6013.75088_4.23_14_Ficin_45_2_218.20958_3.74
AE
>NP_001234157.2 glutathione S-transferase-like protein [Solanum lycopersicum]_19_Trypsin_188_54_6013.75088_4.23_15_Ficin_54_9_1001.21148_8.02
CPNLVAWAK
>NP_001234157.2 glutathione S-transferase-like protein [Solanum lycopersicum]_20_Trypsin_189_1_174.20278_9.71_0_Ficin_0_1_174.20278_9.71
R
>NP_001234157.2 glutathione S-transferase-like protein [Solanum lycopersicum]_21_Trypsin_193_4_536.66488_8.7_0_Ficin_0_4_536.66488_8.7
CMQR
>NP_001234157.2 glutathione S-transferase-like protein [Solanum lycopersicum]_22_Trypsin_198_5_518.56758_5.87_0_Ficin_0_5_518.56758_5.87
DSVAK
>NP_001234157.2 glutathione S-transferase-like protein [Solanum lycopersicum]_23_Trypsin_205_7_837.93098_7.08_0_Ficin_0_7_837.93098_7.08
TLPDQHK
>NP_001234157.2 glutathione S-transferase-like protein [Solanum lycopersicum]_24_Trypsin_211_6_747.93288_6.13_0_Ficin_3_3_373.44958_3.74
IIE
>NP_001234157.2 glutathione S-transferase-like protein [Solanum lycopersicum]_24_Trypsin_211_6_747.93288_6.13_1_Ficin_6_3_392.49858_8.06
FVK
>NP_001234157.2 glutathione S-transferase-like protein [Solanum lycopersicum]_25_Trypsin_214_3_400.52158_9.71_0_Ficin_0_3_400.52158_9.71
ILR
>NP_001234157.2 glutathione S-transferase-like protein [Solanum lycopersicum]_26_Trypsin_216_2_275.30488_6.13_0_Ficin_0_2_275.30488_6.13
EK
>NP_001234157.2 glutathione S-transferase-like protein [Solanum lycopersicum]_27_Trypsin_220_4_430.50148_3.74_0_Ficin_2_2_188.22658_5.46
LG
>NP_001234157.2 glutathione S-transferase-like protein [Solanum lycopersicum]_27_Trypsin_220_4_430.50148_3.74_1_Ficin_4_2_260.29018_3.74
LE
>sp|P35135|UBC4_SOLLC Ubiquitin-conjugating enzyme E2-17 kDa OS=Solanum lycopersicum OX=4081 PE=2 SV=1_0_Trypsin_4_4_435.53898_8.06_0_Ficin_3_3_307.36488_5.46
MAS
>sp|P35135|UBC4_SOLLC Ubiquitin-conjugating enzyme E2-17 kDa OS=Solanum lycopersicum OX=4081 PE=2 SV=1_0_Trypsin_4_4_435.53898_8.06_1_Ficin_4_1_146.18938_8.06
K
>sp|P35135|UBC4_SOLLC Ubiquitin-conjugating enzyme E2-17 kDa OS=Solanum lycopersicum OX=4081 PE=2 SV=1_1_Trypsin_5_1_174.20278_9.71_0_Ficin_0_1_174.20278_9.71
R
>sp|P35135|UBC4_SOLLC Ubiquitin-conjugating enzyme E2-17 kDa OS=Solanum lycopersicum OX=4081 PE=2 SV=1_2_Trypsin_8_3_372.50818_8.06_0_Ficin_0_3_372.50818_8.06
ILK
>sp|P35135|UBC4_SOLLC Ubiquitin-conjugating enzyme E2-17 kDa OS=Solanum lycopersicum OX=4081 PE=2 SV=1_3_Trypsin_11_3_388.46428_6.13_0_Ficin_0_3_388.46428_6.13
ELK
>sp|P35135|UBC4_SOLLC Ubiquitin-conjugating enzyme E2-17 kDa OS=Solanum lycopersicum OX=4081 PE=2 SV=1_4_Trypsin_15_4_502.56808_5.87_0_Ficin_0_4_502.56808_5.87
DLQK
>sp|P35135|UBC4_SOLLC Ubiquitin-conjugating enzyme E2-17 kDa OS=Solanum lycopersicum OX=4081 PE=2 SV=1_5_Trypsin_66_51_5505.23578_4.7_0_Ficin_9_9_833.86828_3.48
DPPTSCSAG
>sp|P35135|UBC4_SOLLC Ubiquitin-conjugating enzyme E2-17 kDa OS=Solanum lycopersicum OX=4081 PE=2 SV=1_5_Trypsin_66_51_5505.23578_4.7_1_Ficin_13_4_414.45888_3.74
PVAE
>sp|P35135|UBC4_SOLLC Ubiquitin-conjugating enzyme E2-17 kDa OS=Solanum lycopersicum OX=4081 PE=2 SV=1_5_Trypsin_66_51_5505.23578_4.7_2_Ficin_32_19_2125.35788_4.04
DMFHWQATIMGPTDSPYAG
>sp|P35135|UBC4_SOLLC Ubiquitin-conjugating enzyme E2-17 kDa OS=Solanum lycopersicum OX=4081 PE=2 SV=1_5_Trypsin_66_51_5505.23578_4.7_3_Ficin_38_6_620.74658_5.46
GVFLVS
>sp|P35135|UBC4_SOLLC Ubiquitin-conjugating enzyme E2-17 kDa OS=Solanum lycopersicum OX=4081 PE=2 SV=1_5_Trypsin_66_51_5505.23578_4.7_4_Ficin_51_13_1582.86528_7.79
IHFPPDYPFKPPK
>sp|P35135|UBC4_SOLLC Ubiquitin-conjugating enzyme E2-17 kDa OS=Solanum lycopersicum OX=4081 PE=2 SV=1_6_Trypsin_70_4_491.59078_9.71_0_Ficin_0_4_491.59078_9.71
VAFR
>sp|P35135|UBC4_SOLLC Ubiquitin-conjugating enzyme E2-17 kDa OS=Solanum lycopersicum OX=4081 PE=2 SV=1_7_Trypsin_72_2_247.29448_8.06_0_Ficin_0_2_247.29448_8.06
TK
>sp|P35135|UBC4_SOLLC Ubiquitin-conjugating enzyme E2-17 kDa OS=Solanum lycopersicum OX=4081 PE=2 SV=1_8_Trypsin_90_18_1984.30048_7.06_0_Ficin_0_18_1984.30048_7.06
VFHPNINSNGSICLDILK
>sp|P35135|UBC4_SOLLC Ubiquitin-conjugating enzyme E2-17 kDa OS=Solanum lycopersicum OX=4081 PE=2 SV=1_9_Trypsin_101_11_1259.42458_6.13_0_Ficin_4_4_548.55288_3.74
EQWS
>sp|P35135|UBC4_SOLLC Ubiquitin-conjugating enzyme E2-17 kDa OS=Solanum lycopersicum OX=4081 PE=2 SV=1_9_Trypsin_101_11_1259.42458_6.13_1_Ficin_10_6_600.71288_5.46
PALTIS
>sp|P35135|UBC4_SOLLC Ubiquitin-conjugating enzyme E2-17 kDa OS=Solanum lycopersicum OX=4081 PE=2 SV=1_9_Trypsin_101_11_1259.42458_6.13_2_Ficin_11_1_146.18938_8.06
K
>sp|P35135|UBC4_SOLLC Ubiquitin-conjugating enzyme E2-17 kDa OS=Solanum lycopersicum OX=4081 PE=2 SV=1_10_Trypsin_128_27_2994.51108_4.12_0_Ficin_4_4_430.54488_5.46
VLLS
>sp|P35135|UBC4_SOLLC Ubiquitin-conjugating enzyme E2-17 kDa OS=Solanum lycopersicum OX=4081 PE=2 SV=1_10_Trypsin_128_27_2994.51108_4.12_1_Ficin_27_23_2581.98148_4.12
ICSLLTDPNPDDPLVPEIAHMYK
>sp|P35135|UBC4_SOLLC Ubiquitin-conjugating enzyme E2-17 kDa OS=Solanum lycopersicum OX=4081 PE=2 SV=1_11_Trypsin_131_3_390.39648_5.98_0_Ficin_0_3_390.39648_5.98
TDR
>sp|P35135|UBC4_SOLLC Ubiquitin-conjugating enzyme E2-17 kDa OS=Solanum lycopersicum OX=4081 PE=2 SV=1_12_Trypsin_133_2_217.26818_8.06_0_Ficin_0_2_217.26818_8.06
AK
>sp|P35135|UBC4_SOLLC Ubiquitin-conjugating enzyme E2-17 kDa OS=Solanum lycopersicum OX=4081 PE=2 SV=1_13_Trypsin_139_6_739.78328_6.21_0_Ficin_2_2_310.30678_3.74
YE
>sp|P35135|UBC4_SOLLC Ubiquitin-conjugating enzyme E2-17 kDa OS=Solanum lycopersicum OX=4081 PE=2 SV=1_13_Trypsin_139_6_739.78328_6.21_1_Ficin_6_4_447.49178_9.71
TTAR
>sp|P35135|UBC4_SOLLC Ubiquitin-conjugating enzyme E2-17 kDa OS=Solanum lycopersicum OX=4081 PE=2 SV=1_14_Trypsin_144_5_648.71658_8.06_0_Ficin_0_5_648.71658_8.06
SWTQK
>sp|P35135|UBC4_SOLLC Ubiquitin-conjugating enzyme E2-17 kDa OS=Solanum lycopersicum OX=4081 PE=2 SV=1_15_Trypsin_148_4_440.51458_5.45_0_Ficin_0_4_440.51458_5.45
YAMG
>NP_001294934.1 fructose-bisphosphate aldolase [Solanum lycopersicum]_0_Trypsin_8_8_820.01478_8.06_0_Ficin_3_3_307.36488_5.46
MAS
>NP_001294934.1 fructose-bisphosphate aldolase [Solanum lycopersicum]_0_Trypsin_8_8_820.01478_8.06_1_Ficin_5_2_176.17228_5.46
AS
>NP_001294934.1 fructose-bisphosphate aldolase [Solanum lycopersicum]_0_Trypsin_8_8_820.01478_8.06_2_Ficin_8_3_372.50818_8.06
LLK
>NP_001294934.1 fructose-bisphosphate aldolase [Solanum lycopersicum]_1_Trypsin_15_7_758.86998_5.87_0_Ficin_0_7_758.86998_5.87
TSPVLDK
>NP_001294934.1 fructose-bisphosphate aldolase [Solanum lycopersicum]_2_Trypsin_20_5_622.71918_6.13_0_Ficin_0_5_622.71918_6.13
TEFVK
>NP_001294934.1 fructose-bisphosphate aldolase [Solanum lycopersicum]_3_Trypsin_25_5_559.62298_9.71_0_Ficin_0_5_559.62298_9.71
GQSLR
>NP_001294934.1 fructose-bisphosphate aldolase [Solanum lycopersicum]_4_Trypsin_32_7_756.90048_9.71_0_Ficin_5_5_501.58038_5.46
LPSVS
>NP_001294934.1 fructose-bisphosphate aldolase [Solanum lycopersicum]_4_Trypsin_32_7_756.90048_9.71_1_Ficin_7_2_273.33538_9.71
VR
>NP_001294934.1 fructose-bisphosphate aldolase [Solanum lycopersicum]_5_Trypsin_41_9_974.14308_8.7_0_Ficin_0_9_974.14308_8.7
CQPSALTVR
>NP_001294934.1 fructose-bisphosphate aldolase [Solanum lycopersicum]_6_Trypsin_51_10_1082.17548_4.29_0_Ficin_2_2_176.17228_5.46
AS
>NP_001294934.1 fructose-bisphosphate aldolase [Solanum lycopersicum]_6_Trypsin_51_10_1082.17548_4.29_1_Ficin_10_8_924.01848_4.29
SYADELVK
>NP_001294934.1 fructose-bisphosphate aldolase [Solanum lycopersicum]_7_Trypsin_54_3_318.37328_8.06_0_Ficin_0_3_318.37328_8.06
TAK
>NP_001294934.1 fructose-bisphosphate aldolase [Solanum lycopersicum]_8_Trypsin_61_7_700.79288_9.71_0_Ficin_4_4_390.43678_5.46
TIAS
>NP_001294934.1 fructose-bisphosphate aldolase [Solanum lycopersicum]_8_Trypsin_61_7_700.79288_9.71_1_Ficin_7_3_328.37138_9.71
PGR
>NP_001294934.1 fructose-bisphosphate aldolase [Solanum lycopersicum]_9_Trypsin_75_14_1409.59218_4.29_0_Ficin_0_14_1409.59218_4.29
GILAMDESNATCGK
>NP_001294934.1 fructose-bisphosphate aldolase [Solanum lycopersicum]_10_Trypsin_76_1_174.20278_9.71_0_Ficin_0_1_174.20278_9.71
R
>NP_001294934.1 fructose-bisphosphate aldolase [Solanum lycopersicum]_11_Trypsin_89_13_1405.54558_4.53_0_Ficin_3_3_289.33168_5.46
LAS
>NP_001294934.1 fructose-bisphosphate aldolase [Solanum lycopersicum]_11_Trypsin_89_13_1405.54558_4.53_1_Ficin_5_2_188.22658_5.46
IG
>NP_001294934.1 fructose-bisphosphate aldolase [Solanum lycopersicum]_11_Trypsin_89_13_1405.54558_4.53_2_Ficin_13_8_964.01788_4.53
MENTEANR
>NP_001294934.1 fructose-bisphosphate aldolase [Solanum lycopersicum]_12_Trypsin_93_4_520.58888_9.71_0_Ficin_0_4_520.58888_9.71
QAFR
>NP_001294934.1 fructose-bisphosphate aldolase [Solanum lycopersicum]_13_Trypsin_124_31_3314.77728_4.07_0_Ficin_5_5_531.64998_5.46
TLLVS
>NP_001294934.1 fructose-bisphosphate aldolase [Solanum lycopersicum]_13_Trypsin_124_31_3314.77728_4.07_1_Ficin_10_5_441.52778_5.46
VPGLG
>NP_001294934.1 fructose-bisphosphate aldolase [Solanum lycopersicum]_13_Trypsin_124_31_3314.77728_4.07_2_Ficin_14_4_510.54438_3.74
EYIS
>NP_001294934.1 fructose-bisphosphate aldolase [Solanum lycopersicum]_13_Trypsin_124_31_3314.77728_4.07_3_Ficin_20_6_648.75688_3.74
GAILFE
>NP_001294934.1 fructose-bisphosphate aldolase [Solanum lycopersicum]_13_Trypsin_124_31_3314.77728_4.07_4_Ficin_24_4_524.57128_3.74
ETLY
>NP_001294934.1 fructose-bisphosphate aldolase [Solanum lycopersicum]_13_Trypsin_124_31_3314.77728_4.07_5_Ficin_29_5_562.57738_3.74
QSTVE
>NP_001294934.1 fructose-bisphosphate aldolase [Solanum lycopersicum]_13_Trypsin_124_31_3314.77728_4.07_6_Ficin_31_2_203.24128_8.06
GK
>NP_001294934.1 fructose-bisphosphate aldolase [Solanum lycopersicum]_14_Trypsin_125_1_146.18938_8.06_0_Ficin_0_1_146.18938_8.06
K
>NP_001294934.1 fructose-bisphosphate aldolase [Solanum lycopersicum]_15_Trypsin_140_15_1653.99778_4.29_0_Ficin_7_7_803.96918_3.38
MVDVLVE
>NP_001294934.1 fructose-bisphosphate aldolase [Solanum lycopersicum]_15_Trypsin_140_15_1653.99778_4.29_1_Ficin_15_8_868.04388_8.06
QNIVPGIK
>NP_001294934.1 fructose-bisphosphate aldolase [Solanum lycopersicum]_16_Trypsin_143_3_360.41058_5.87_0_Ficin_0_3_360.41058_5.87
VDK
>NP_001294934.1 fructose-bisphosphate aldolase [Solanum lycopersicum]_17_Trypsin_166_23_2344.58388_4.29_0_Ficin_7_7_625.76598_5.46
GLVPLAG
>NP_001294934.1 fructose-bisphosphate aldolase [Solanum lycopersicum]_17_Trypsin_166_23_2344.58388_4.29_1_Ficin_22_15_1580.64568_3.38
SNNESWCQGLDGLAS
>NP_001294934.1 fructose-bisphosphate aldolase [Solanum lycopersicum]_17_Trypsin_166_23_2344.58388_4.29_2_Ficin_23_1_174.20278_9.71
R
>NP_001294934.1 fructose-bisphosphate aldolase [Solanum lycopersicum]_18_Trypsin_176_10_1114.18268_8.36_0_Ficin_4_4_410.42708_5.45
SAAY
>NP_001294934.1 fructose-bisphosphate aldolase [Solanum lycopersicum]_18_Trypsin_176_10_1114.18268_8.36_1_Ficin_5_1_181.19128_5.45
Y
>NP_001294934.1 fructose-bisphosphate aldolase [Solanum lycopersicum]_18_Trypsin_176_10_1114.18268_8.36_2_Ficin_10_5_558.59488_9.71
QQGAR
>NP_001294934.1 fructose-bisphosphate aldolase [Solanum lycopersicum]_19_Trypsin_179_3_364.44478_8.06_0_Ficin_0_3_364.44478_8.06
FAK
>NP_001294934.1 fructose-bisphosphate aldolase [Solanum lycopersicum]_20_Trypsin_181_2_360.41598_9.71_0_Ficin_0_2_360.41598_9.71
WR
>NP_001294934.1 fructose-bisphosphate aldolase [Solanum lycopersicum]_21_Trypsin_196_15_1452.71418_8.06_0_Ficin_4_4_404.46378_5.46
TVVS
>NP_001294934.1 fructose-bisphosphate aldolase [Solanum lycopersicum]_21_Trypsin_196_15_1452.71418_8.06_1_Ficin_15_11_1066.26568_8.06
IPNGPSALAVK
>NP_001294934.1 fructose-bisphosphate aldolase [Solanum lycopersicum]_22_Trypsin_204_8_872.97918_6.23_0_Ficin_5_5_532.55348_3.74
EAAWG
>NP_001294934.1 fructose-bisphosphate aldolase [Solanum lycopersicum]_22_Trypsin_204_8_872.97918_6.23_1_Ficin_8_3_358.44098_9.71
LAR
>NP_001294934.1 fructose-bisphosphate aldolase [Solanum lycopersicum]_23_Trypsin_232_28_3091.42448_3.94_0_Ficin_5_5_523.58648_5.45
YAAIS
>NP_001294934.1 fructose-bisphosphate aldolase [Solanum lycopersicum]_23_Trypsin_232_28_3091.42448_3.94_1_Ficin_15_10_1083.20648_3.38
QDNGLVPIVE
>NP_001294934.1 fructose-bisphosphate aldolase [Solanum lycopersicum]_23_Trypsin_232_28_3091.42448_3.94_2_Ficin_28_13_1520.66208_4.26
PEILLDGEHNIDR
>NP_001294934.1 fructose-bisphosphate aldolase [Solanum lycopersicum]_24_Trypsin_238_6_693.79798_6.13_0_Ficin_3_3_395.41248_3.74
TFE
>NP_001294934.1 fructose-bisphosphate aldolase [Solanum lycopersicum]_24_Trypsin_238_6_693.79798_6.13_1_Ficin_6_3_316.40078_8.06
VAK
>NP_001294934.1 fructose-bisphosphate aldolase [Solanum lycopersicum]_25_Trypsin_274_36_4132.82298_4.89_0_Ficin_5_5_631.68608_3.74
QVWAE
>NP_001294934.1 fructose-bisphosphate aldolase [Solanum lycopersicum]_25_Trypsin_274_36_4132.82298_4.89_1_Ficin_9_4_574.67708_5.45
VFFY
>NP_001294934.1 fructose-bisphosphate aldolase [Solanum lycopersicum]_25_Trypsin_274_36_4132.82298_4.89_2_Ficin_18_9_1065.20908_3.74
LAQNNVMFE
>NP_001294934.1 fructose-bisphosphate aldolase [Solanum lycopersicum]_25_Trypsin_274_36_4132.82298_4.89_3_Ficin_32_14_1412.70758_6.13
GILLKPSMVTPGAE
>NP_001294934.1 fructose-bisphosphate aldolase [Solanum lycopersicum]_25_Trypsin_274_36_4132.82298_4.89_4_Ficin_36_4_520.60428_8.02
CKDR
>NP_001294934.1 fructose-bisphosphate aldolase [Solanum lycopersicum]_26_Trypsin_289_15_1675.90228_5.97_0_Ficin_12_12_1293.39598_3.48
ATPQQVADYTLS
>NP_001294934.1 fructose-bisphosphate aldolase [Solanum lycopersicum]_26_Trypsin_289_15_1675.90228_5.97_1_Ficin_15_3_400.52158_9.71
LLR
>NP_001294934.1 fructose-bisphosphate aldolase [Solanum lycopersicum]_27_Trypsin_291_2_302.33348_9.71_0_Ficin_0_2_302.33348_9.71
QR
>NP_001294934.1 fructose-bisphosphate aldolase [Solanum lycopersicum]_28_Trypsin_333_42_4529.12438_5.64_0_Ficin_12_12_1241.55428_5.46
IPPAVPGIMFLS
>NP_001294934.1 fructose-bisphosphate aldolase [Solanum lycopersicum]_28_Trypsin_333_42_4529.12438_5.64_1_Ficin_19_7_704.69158_3.56
GGQSEVE
>NP_001294934.1 fructose-bisphosphate aldolase [Solanum lycopersicum]_28_Trypsin_333_42_4529.12438_5.64_2_Ficin_37_18_1994.21198_7.2
ATLNLNAMNQSPNPWHVS
>NP_001294934.1 fructose-bisphosphate aldolase [Solanum lycopersicum]_28_Trypsin_333_42_4529.12438_5.64_3_Ficin_39_2_252.27008_5.46
FS
>NP_001294934.1 fructose-bisphosphate aldolase [Solanum lycopersicum]_28_Trypsin_333_42_4529.12438_5.64_4_Ficin_42_3_408.45758_8.55
YAR
>NP_001294934.1 fructose-bisphosphate aldolase [Solanum lycopersicum]_29_Trypsin_341_8_890.06538_8.02_0_Ficin_0_8_890.06538_8.02
ALQNTCLK
>NP_001294934.1 fructose-bisphosphate aldolase [Solanum lycopersicum]_30_Trypsin_351_10_1173.29388_8.06_0_Ficin_3_3_392.41178_5.46
TWS
>NP_001294934.1 fructose-bisphosphate aldolase [Solanum lycopersicum]_30_Trypsin_351_10_1173.29388_8.06_1_Ficin_10_7_798.89738_8.06
GRPENVK
>NP_001294934.1 fructose-bisphosphate aldolase [Solanum lycopersicum]_31_Trypsin_360_9_956.10988_5.98_0_Ficin_0_9_956.10988_5.98
AAQDALLVR
>NP_001294934.1 fructose-bisphosphate aldolase [Solanum lycopersicum]_32_Trypsin_362_2_217.26818_8.06_0_Ficin_0_2_217.26818_8.06
AK
>NP_001294934.1 fructose-bisphosphate aldolase [Solanum lycopersicum]_33_Trypsin_371_9_901.03038_8.06_0_Ficin_8_8_772.85628_5.46
ANSLAQLG
>NP_001294934.1 fructose-bisphosphate aldolase [Solanum lycopersicum]_33_Trypsin_371_9_901.03038_8.06_1_Ficin_9_1_146.18938_8.06
K
>NP_001294934.1 fructose-bisphosphate aldolase [Solanum lycopersicum]_34_Trypsin_382_11_1185.16638_3.93_0_Ficin_0_11_1185.16638_3.93
YTGEGESDEAK
>NP_001294934.1 fructose-bisphosphate aldolase [Solanum lycopersicum]_35_Trypsin_383_1_146.18938_8.06_0_Ficin_0_1_146.18938_8.06
K
>NP_001294934.1 fructose-bisphosphate aldolase [Solanum lycopersicum]_36_Trypsin_388_5_580.74308_8.06_0_Ficin_0_5_580.74308_8.06
GMFVK
>NP_001294934.1 fructose-bisphosphate aldolase [Solanum lycopersicum]_37_Trypsin_392_4_500.55178_5.43_0_Ficin_0_4_500.55178_5.43
GYVY
>AAS48091.1 alcohol acyl transferase [Solanum lycopersicum]_0_Trypsin_15_15_1739.10878_8.32_0_Ficin_8_8_858.06358_5.46
MANILPIS
>AAS48091.1 alcohol acyl transferase [Solanum lycopersicum]_0_Trypsin_15_15_1739.10878_8.32_1_Ficin_15_7_899.06048_8.32
INYHKPK
>AAS48091.1 alcohol acyl transferase [Solanum lycopersicum]_1_Trypsin_28_13_1383.56468_7.08_0_Ficin_0_13_1383.56468_7.08
LVVPSSVTSHETK
>AAS48091.1 alcohol acyl transferase [Solanum lycopersicum]_2_Trypsin_29_1_174.20278_9.71_0_Ficin_0_1_174.20278_9.71
R
>AAS48091.1 alcohol acyl transferase [Solanum lycopersicum]_3_Trypsin_40_11_1292.41108_3.89_0_Ficin_2_2_218.25288_5.46
LS
>AAS48091.1 alcohol acyl transferase [Solanum lycopersicum]_3_Trypsin_40_11_1292.41108_3.89_1_Ficin_11_9_1092.17348_3.89
EIDDQGFIR
>AAS48091.1 alcohol acyl transferase [Solanum lycopersicum]_4_Trypsin_50_10_1265.61958_8.0_0_Ficin_9_9_1137.44548_5.45
LQIPILMFY
>AAS48091.1 alcohol acyl transferase [Solanum lycopersicum]_4_Trypsin_50_10_1265.61958_8.0_1_Ficin_10_1_146.18938_8.06
K
>AAS48091.1 alcohol acyl transferase [Solanum lycopersicum]_5_Trypsin_56_6_728.81818_8.0_0_Ficin_0_6_728.81818_8.0
YNSSMK
>AAS48091.1 alcohol acyl transferase [Solanum lycopersicum]_6_Trypsin_58_2_203.24128_8.06_0_Ficin_0_2_203.24128_8.06
GK
>AAS48091.1 alcohol acyl transferase [Solanum lycopersicum]_7_Trypsin_62_4_445.51618_5.87_0_Ficin_0_4_445.51618_5.87
DLAK
>AAS48091.1 alcohol acyl transferase [Solanum lycopersicum]_8_Trypsin_65_3_372.50818_8.06_0_Ficin_0_3_372.50818_8.06
IIK
>AAS48091.1 alcohol acyl transferase [Solanum lycopersicum]_9_Trypsin_70_5_518.56748_5.87_0_Ficin_4_4_390.39338_3.48
DGLS
>AAS48091.1 alcohol acyl transferase [Solanum lycopersicum]_9_Trypsin_70_5_518.56748_5.87_1_Ficin_5_1_146.18938_8.06
K
>AAS48091.1 alcohol acyl transferase [Solanum lycopersicum]_10_Trypsin_81_11_1299.53528_8.36_0_Ficin_5_5_641.76498_5.45
TLVFY
>AAS48091.1 alcohol acyl transferase [Solanum lycopersicum]_10_Trypsin_81_11_1299.53528_8.36_1_Ficin_6_1_181.19128_5.45
Y
>AAS48091.1 alcohol acyl transferase [Solanum lycopersicum]_10_Trypsin_81_11_1299.53528_8.36_2_Ficin_10_4_356.42208_5.46
PLAG
>AAS48091.1 alcohol acyl transferase [Solanum lycopersicum]_10_Trypsin_81_11_1299.53528_8.36_3_Ficin_11_1_174.20278_9.71
R
>AAS48091.1 alcohol acyl transferase [Solanum lycopersicum]_11_Trypsin_88_7_769.89608_6.13_0_Ficin_3_3_373.44958_3.74
LIE
>AAS48091.1 alcohol acyl transferase [Solanum lycopersicum]_11_Trypsin_88_7_769.89608_6.13_1_Ficin_7_4_414.46178_8.06
GPNK
>AAS48091.1 alcohol acyl transferase [Solanum lycopersicum]_12_Trypsin_89_1_146.18938_8.06_0_Ficin_0_1_146.18938_8.06
K
>AAS48091.1 alcohol acyl transferase [Solanum lycopersicum]_13_Trypsin_112_23_2507.85608_3.83_0_Ficin_14_14_1537.80908_3.56
LMVNCNGEGVLFIE
>AAS48091.1 alcohol acyl transferase [Solanum lycopersicum]_13_Trypsin_112_23_2507.85608_3.83_1_Ficin_20_6_617.61328_3.38
GDANIE
>AAS48091.1 alcohol acyl transferase [Solanum lycopersicum]_13_Trypsin_112_23_2507.85608_3.83_2_Ficin_22_2_260.29018_3.74
LE
>AAS48091.1 alcohol acyl transferase [Solanum lycopersicum]_13_Trypsin_112_23_2507.85608_3.83_3_Ficin_23_1_146.18938_8.06
K
>AAS48091.1 alcohol acyl transferase [Solanum lycopersicum]_14_Trypsin_149_37_3979.69318_6.42_0_Ficin_2_2_188.22658_5.46
LG
>AAS48091.1 alcohol acyl transferase [Solanum lycopersicum]_14_Trypsin_149_37_3979.69318_6.42_1_Ficin_27_25_2688.09348_5.42
ESIKPPCPYLDLLLHNVHGSDGIIG
>AAS48091.1 alcohol acyl transferase [Solanum lycopersicum]_14_Trypsin_149_37_3979.69318_6.42_2_Ficin_37_10_1139.40368_9.71
SPLLLIQVTR
>AAS48091.1 alcohol acyl transferase [Solanum lycopersicum]_15_Trypsin_160_11_1161.34358_8.7_0_Ficin_9_9_857.97948_5.46
FTCGGFAVG
>AAS48091.1 alcohol acyl transferase [Solanum lycopersicum]_15_Trypsin_160_11_1161.34358_8.7_1_Ficin_11_2_321.37938_9.71
FR
>AAS48091.1 alcohol acyl transferase [Solanum lycopersicum]_16_Trypsin_172_12_1461.67308_7.06_0_Ficin_9_9_1129.27048_5.22
FNHTMMDAY
>AAS48091.1 alcohol acyl transferase [Solanum lycopersicum]_16_Trypsin_172_12_1461.67308_7.06_1_Ficin_10_1_75.06718_5.46
G
>AAS48091.1 alcohol acyl transferase [Solanum lycopersicum]_16_Trypsin_172_12_1461.67308_7.06_2_Ficin_12_2_293.36598_8.06
FK
>AAS48091.1 alcohol acyl transferase [Solanum lycopersicum]_17_Trypsin_196_24_2673.12228_4.53_0_Ficin_7_7_794.96408_5.46
MFLNALS
>AAS48091.1 alcohol acyl transferase [Solanum lycopersicum]_17_Trypsin_196_24_2673.12228_4.53_1_Ficin_14_7_716.78918_3.74
ELIQGAS
>AAS48091.1 alcohol acyl transferase [Solanum lycopersicum]_17_Trypsin_196_24_2673.12228_4.53_2_Ficin_23_9_1041.21208_3.74
TPSILPVWE
>AAS48091.1 alcohol acyl transferase [Solanum lycopersicum]_17_Trypsin_196_24_2673.12228_4.53_3_Ficin_24_1_174.20278_9.71
R
>AAS48091.1 alcohol acyl transferase [Solanum lycopersicum]_18_Trypsin_202_6_695.81968_9.73_0_Ficin_4_4_468.55338_7.2
HLLS
>AAS48091.1 alcohol acyl transferase [Solanum lycopersicum]_18_Trypsin_202_6_695.81968_9.73_1_Ficin_6_2_245.28158_9.71
AR
>AAS48091.1 alcohol acyl transferase [Solanum lycopersicum]_19_Trypsin_221_19_2188.35038_4.59_0_Ficin_17_17_1973.09808_4.23
SSPSITCIHHEFDEEIE
>AAS48091.1 alcohol acyl transferase [Solanum lycopersicum]_19_Trypsin_221_19_2188.35038_4.59_1_Ficin_19_2_233.26758_8.06
SK
>AAS48091.1 alcohol acyl transferase [Solanum lycopersicum]_20_Trypsin_230_9_1108.23118_4.05_0_Ficin_4_4_517.58218_3.74
IAWE
>AAS48091.1 alcohol acyl transferase [Solanum lycopersicum]_20_Trypsin_230_9_1108.23118_4.05_1_Ficin_9_5_608.66428_4.29
SMEDK
>AAS48091.1 alcohol acyl transferase [Solanum lycopersicum]_21_Trypsin_247_17_2059.36438_4.25_0_Ficin_9_9_1086.25538_5.46
LIQQSFFFG
>AAS48091.1 alcohol acyl transferase [Solanum lycopersicum]_21_Trypsin_247_17_2059.36438_4.25_1_Ficin_17_8_991.12428_4.25
NEEMEVIK
>AAS48091.1 alcohol acyl transferase [Solanum lycopersicum]_22_Trypsin_258_11_1292.42908_6.12_0_Ficin_8_8_960.01108_3.74
NQVPPNYE
>AAS48091.1 alcohol acyl transferase [Solanum lycopersicum]_22_Trypsin_258_11_1292.42908_6.12_1_Ficin_11_3_350.43328_8.02
CTK
>AAS48091.1 alcohol acyl transferase [Solanum lycopersicum]_23_Trypsin_268_10_1297.62088_6.13_0_Ficin_2_2_294.30738_3.74
FE
>AAS48091.1 alcohol acyl transferase [Solanum lycopersicum]_23_Trypsin_268_10_1297.62088_6.13_1_Ficin_10_8_1021.32878_8.06
LLMAFLWK
>AAS48091.1 alcohol acyl transferase [Solanum lycopersicum]_24_Trypsin_270_2_277.34158_8.7_0_Ficin_0_2_277.34158_8.7
CR
>AAS48091.1 alcohol acyl transferase [Solanum lycopersicum]_25_Trypsin_283_13_1480.68408_5.53_0_Ficin_0_13_1480.68408_5.53
TIALNLHSDEIVR
>AAS48091.1 alcohol acyl transferase [Solanum lycopersicum]_26_Trypsin_291_8_991.19848_8.55_0_Ficin_0_8_991.19848_8.55
LTYVINIR
>AAS48091.1 alcohol acyl transferase [Solanum lycopersicum]_27_Trypsin_293_2_203.24128_8.06_0_Ficin_0_2_203.24128_8.06
GK
>AAS48091.1 alcohol acyl transferase [Solanum lycopersicum]_28_Trypsin_294_1_146.18938_8.06_0_Ficin_0_1_146.18938_8.06
K
>AAS48091.1 alcohol acyl transferase [Solanum lycopersicum]_29_Trypsin_317_23_2494.91338_6.12_0_Ficin_5_5_574.63158_3.74
SLNIE
>AAS48091.1 alcohol acyl transferase [Solanum lycopersicum]_29_Trypsin_317_23_2494.91338_6.12_1_Ficin_9_4_398.50268_5.46
LPIG
>AAS48091.1 alcohol acyl transferase [Solanum lycopersicum]_29_Trypsin_317_23_2494.91338_6.12_2_Ficin_11_2_344.36728_5.43
YY
>AAS48091.1 alcohol acyl transferase [Solanum lycopersicum]_29_Trypsin_317_23_2494.91338_6.12_3_Ficin_12_1_75.06718_5.46
G
>AAS48091.1 alcohol acyl transferase [Solanum lycopersicum]_29_Trypsin_317_23_2494.91338_6.12_4_Ficin_22_10_1046.23168_5.46
NAFITPVVVS
>AAS48091.1 alcohol acyl transferase [Solanum lycopersicum]_29_Trypsin_317_23_2494.91338_6.12_5_Ficin_23_1_146.18938_8.06
K
>AAS48091.1 alcohol acyl transferase [Solanum lycopersicum]_30_Trypsin_334_17_1791.13578_6.12_0_Ficin_2_2_146.14598_5.46
AG
>AAS48091.1 alcohol acyl transferase [Solanum lycopersicum]_30_Trypsin_334_17_1791.13578_6.12_1_Ficin_14_12_1308.51218_3.74
LLCSNPVTYAVE
>AAS48091.1 alcohol acyl transferase [Solanum lycopersicum]_30_Trypsin_334_17_1791.13578_6.12_2_Ficin_17_3_372.50818_8.06
LIK
>AAS48091.1 alcohol acyl transferase [Solanum lycopersicum]_31_Trypsin_335_1_146.18938_8.06_0_Ficin_0_1_146.18938_8.06
K
>AAS48091.1 alcohol acyl transferase [Solanum lycopersicum]_32_Trypsin_337_2_245.32198_8.06_0_Ficin_0_2_245.32198_8.06
VK
>AAS48091.1 alcohol acyl transferase [Solanum lycopersicum]_33_Trypsin_346_9_1160.24868_4.66_0_Ficin_0_9_1160.24868_4.66
DHINEEYIK
>AAS48091.1 alcohol acyl transferase [Solanum lycopersicum]_34_Trypsin_355_9_1019.26468_5.87_0_Ficin_0_9_1019.26468_5.87
SLIDLMVTK
>AAS48091.1 alcohol acyl transferase [Solanum lycopersicum]_35_Trypsin_362_7_799.92548_8.06_0_Ficin_0_7_799.92548_8.06
GRPELTK
>AAS48091.1 alcohol acyl transferase [Solanum lycopersicum]_36_Trypsin_372_10_1237.33718_5.98_0_Ficin_7_7_851.95728_5.46
SWNFLVS
>AAS48091.1 alcohol acyl transferase [Solanum lycopersicum]_36_Trypsin_372_10_1237.33718_5.98_1_Ficin_10_3_403.39518_5.98
DNR
>AAS48091.1 alcohol acyl transferase [Solanum lycopersicum]_37_Trypsin_393_21_2392.69528_3.89_0_Ficin_3_3_351.40258_5.45
YIG
>AAS48091.1 alcohol acyl transferase [Solanum lycopersicum]_37_Trypsin_393_21_2392.69528_3.89_1_Ficin_10_7_875.88968_3.23
FDEFDFG
>AAS48091.1 alcohol acyl transferase [Solanum lycopersicum]_37_Trypsin_393_21_2392.69528_3.89_2_Ficin_12_2_261.28038_5.46
WG
>AAS48091.1 alcohol acyl transferase [Solanum lycopersicum]_37_Trypsin_393_21_2392.69528_3.89_3_Ficin_17_5_546.62368_5.46
NPIFG
>AAS48091.1 alcohol acyl transferase [Solanum lycopersicum]_37_Trypsin_393_21_2392.69528_3.89_4_Ficin_21_4_429.56008_8.06
GILK
>AAS48091.1 alcohol acyl transferase [Solanum lycopersicum]_38_Trypsin_405_12_1242.43758_8.06_0_Ficin_3_3_289.33168_5.46
AIS
>AAS48091.1 alcohol acyl transferase [Solanum lycopersicum]_38_Trypsin_405_12_1242.43758_8.06_1_Ficin_8_5_557.60368_5.46
FTSFG
>AAS48091.1 alcohol acyl transferase [Solanum lycopersicum]_38_Trypsin_405_12_1242.43758_8.06_2_Ficin_10_2_204.22608_5.46
VS
>AAS48091.1 alcohol acyl transferase [Solanum lycopersicum]_38_Trypsin_405_12_1242.43758_8.06_3_Ficin_12_2_245.32198_8.06
VK
>AAS48091.1 alcohol acyl transferase [Solanum lycopersicum]_39_Trypsin_408_3_375.38178_5.87_0_Ficin_0_3_375.38178_5.87
NDK
>AAS48091.1 alcohol acyl transferase [Solanum lycopersicum]_40_Trypsin_411_3_332.35678_6.13_0_Ficin_0_3_332.35678_6.13
GEK
>AAS48091.1 alcohol acyl transferase [Solanum lycopersicum]_41_Trypsin_425_14_1422.83268_8.06_0_Ficin_7_7_671.83498_5.46
GVLIAIS
>AAS48091.1 alcohol acyl transferase [Solanum lycopersicum]_41_Trypsin_425_14_1422.83268_8.06_1_Ficin_14_7_769.01298_8.06
LPPLAMK
>AAS48091.1 alcohol acyl transferase [Solanum lycopersicum]_42_Trypsin_426_1_146.18938_8.06_0_Ficin_0_1_146.18938_8.06
K
>AAS48091.1 alcohol acyl transferase [Solanum lycopersicum]_43_Trypsin_436_10_1300.49498_5.97_0_Ficin_5_5_650.72938_3.48
LQDIY
>AAS48091.1 alcohol acyl transferase [Solanum lycopersicum]_43_Trypsin_436_10_1300.49498_5.97_1_Ficin_10_5_667.78088_9.71
NMTFR
>AAS48091.1 alcohol acyl transferase [Solanum lycopersicum]_44_Trypsin_442_6_657.80808_5.46_0_Ficin_4_4_430.54488_5.46
VIIS
>AAS48091.1 alcohol acyl transferase [Solanum lycopersicum]_44_Trypsin_442_6_657.80808_5.46_1_Ficin_6_2_245.27848_5.46
NI
>sp|P30264|CATA1_SOLLC Catalase isozyme 1 OS=Solanum lycopersicum OX=4081 GN=CAT1 PE=2 SV=1_0_Trypsin_5_5_576.66548_5.87_0_Ficin_0_5_576.66548_5.87
MDPSK
>sp|P30264|CATA1_SOLLC Catalase isozyme 1 OS=Solanum lycopersicum OX=4081 GN=CAT1 PE=2 SV=1_1_Trypsin_37_32_3402.72478_8.25_0_Ficin_7_7_842.90668_8.36
YRPSSAY
>sp|P30264|CATA1_SOLLC Catalase isozyme 1 OS=Solanum lycopersicum OX=4081 GN=CAT1 PE=2 SV=1_1_Trypsin_37_32_3402.72478_8.25_1_Ficin_17_10_1036.10638_3.48
DTPFLTTNAG
>sp|P30264|CATA1_SOLLC Catalase isozyme 1 OS=Solanum lycopersicum OX=4081 GN=CAT1 PE=2 SV=1_1_Trypsin_37_32_3402.72478_8.25_2_Ficin_21_4_434.49248_5.45
GPVY
>sp|P30264|CATA1_SOLLC Catalase isozyme 1 OS=Solanum lycopersicum OX=4081 GN=CAT1 PE=2 SV=1_1_Trypsin_37_32_3402.72478_8.25_3_Ficin_25_4_432.43368_5.46
NNVS
>sp|P30264|CATA1_SOLLC Catalase isozyme 1 OS=Solanum lycopersicum OX=4081 GN=CAT1 PE=2 SV=1_1_Trypsin_37_32_3402.72478_8.25_4_Ficin_30_5_475.54248_5.46
SLTVG
>sp|P30264|CATA1_SOLLC Catalase isozyme 1 OS=Solanum lycopersicum OX=4081 GN=CAT1 PE=2 SV=1_1_Trypsin_37_32_3402.72478_8.25_5_Ficin_32_2_271.31948_9.71
PR
>sp|P30264|CATA1_SOLLC Catalase isozyme 1 OS=Solanum lycopersicum OX=4081 GN=CAT1 PE=2 SV=1_2_Trypsin_50_13_1551.79978_4.05_0_Ficin_6_6_626.75078_3.74
GPVLLE
>sp|P30264|CATA1_SOLLC Catalase isozyme 1 OS=Solanum lycopersicum OX=4081 GN=CAT1 PE=2 SV=1_2_Trypsin_50_13_1551.79978_4.05_1_Ficin_9_3_459.45588_3.48
DYY
>sp|P30264|CATA1_SOLLC Catalase isozyme 1 OS=Solanum lycopersicum OX=4081 GN=CAT1 PE=2 SV=1_2_Trypsin_50_13_1551.79978_4.05_2_Ficin_12_3_373.44958_3.74
LIE
>sp|P30264|CATA1_SOLLC Catalase isozyme 1 OS=Solanum lycopersicum OX=4081 GN=CAT1 PE=2 SV=1_2_Trypsin_50_13_1551.79978_4.05_3_Ficin_13_1_146.18938_8.06
K
>sp|P30264|CATA1_SOLLC Catalase isozyme 1 OS=Solanum lycopersicum OX=4081 GN=CAT1 PE=2 SV=1_3_Trypsin_56_6_721.81128_5.98_0_Ficin_0_6_721.81128_5.98
LATFDR
>sp|P30264|CATA1_SOLLC Catalase isozyme 1 OS=Solanum lycopersicum OX=4081 GN=CAT1 PE=2 SV=1_4_Trypsin_58_2_275.30488_6.13_0_Ficin_0_2_275.30488_6.13
EK
>sp|P30264|CATA1_SOLLC Catalase isozyme 1 OS=Solanum lycopersicum OX=4081 GN=CAT1 PE=2 SV=1_5_Trypsin_62_4_513.59438_6.23_0_Ficin_0_4_513.59438_6.23
IPER
>sp|P30264|CATA1_SOLLC Catalase isozyme 1 OS=Solanum lycopersicum OX=4081 GN=CAT1 PE=2 SV=1_6_Trypsin_67_5_580.68788_9.73_0_Ficin_0_5_580.68788_9.73
VVHAR
>sp|P30264|CATA1_SOLLC Catalase isozyme 1 OS=Solanum lycopersicum OX=4081 GN=CAT1 PE=2 SV=1_7_Trypsin_72_5_432.47708_8.06_0_Ficin_3_3_233.22418_5.46
GAS
>sp|P30264|CATA1_SOLLC Catalase isozyme 1 OS=Solanum lycopersicum OX=4081 GN=CAT1 PE=2 SV=1_7_Trypsin_72_5_432.47708_8.06_1_Ficin_5_2_217.26818_8.06
AK
>sp|P30264|CATA1_SOLLC Catalase isozyme 1 OS=Solanum lycopersicum OX=4081 GN=CAT1 PE=2 SV=1_8_Trypsin_91_19_2208.47618_5.42_0_Ficin_4_4_498.53588_3.74
GFFE
>sp|P30264|CATA1_SOLLC Catalase isozyme 1 OS=Solanum lycopersicum OX=4081 GN=CAT1 PE=2 SV=1_8_Trypsin_91_19_2208.47618_5.42_1_Ficin_10_6_670.72028_5.22
VTHDIS
>sp|P30264|CATA1_SOLLC Catalase isozyme 1 OS=Solanum lycopersicum OX=4081 GN=CAT1 PE=2 SV=1_8_Trypsin_91_19_2208.47618_5.42_2_Ficin_19_9_1075.25058_7.18
HLTCADFLR
>sp|P30264|CATA1_SOLLC Catalase isozyme 1 OS=Solanum lycopersicum OX=4081 GN=CAT1 PE=2 SV=1_9_Trypsin_102_11_1112.31228_8.7_0_Ficin_0_11_1112.31228_8.7
APGAQTPVICR
>sp|P30264|CATA1_SOLLC Catalase isozyme 1 OS=Solanum lycopersicum OX=4081 GN=CAT1 PE=2 SV=1_10_Trypsin_110_8_974.08448_7.2_0_Ficin_2_2_252.27008_5.46
FS
>sp|P30264|CATA1_SOLLC Catalase isozyme 1 OS=Solanum lycopersicum OX=4081 GN=CAT1 PE=2 SV=1_10_Trypsin_110_8_974.08448_7.2_1_Ficin_8_6_739.82968_7.2
TVVHER
>sp|P30264|CATA1_SOLLC Catalase isozyme 1 OS=Solanum lycopersicum OX=4081 GN=CAT1 PE=2 SV=1_11_Trypsin_117_7_744.80268_6.23_0_Ficin_0_7_744.80268_6.23
GSPESIR
>sp|P30264|CATA1_SOLLC Catalase isozyme 1 OS=Solanum lycopersicum OX=4081 GN=CAT1 PE=2 SV=1_12_Trypsin_120_3_402.45078_5.98_0_Ficin_0_3_402.45078_5.98
DIR
>sp|P30264|CATA1_SOLLC Catalase isozyme 1 OS=Solanum lycopersicum OX=4081 GN=CAT1 PE=2 SV=1_13_Trypsin_125_5_520.62928_8.06_0_Ficin_0_5_520.62928_8.06
GFAVK
>sp|P30264|CATA1_SOLLC Catalase isozyme 1 OS=Solanum lycopersicum OX=4081 GN=CAT1 PE=2 SV=1_14_Trypsin_129_4_585.66048_8.55_0_Ficin_2_2_328.36788_5.45
FY
>sp|P30264|CATA1_SOLLC Catalase isozyme 1 OS=Solanum lycopersicum OX=4081 GN=CAT1 PE=2 SV=1_14_Trypsin_129_4_585.66048_8.55_1_Ficin_4_2_275.30788_9.71
TR
>sp|P30264|CATA1_SOLLC Catalase isozyme 1 OS=Solanum lycopersicum OX=4081 GN=CAT1 PE=2 SV=1_15_Trypsin_146_17_1938.12958_4.29_0_Ficin_8_8_849.89558_3.38
EGNFDLVG
>sp|P30264|CATA1_SOLLC Catalase isozyme 1 OS=Solanum lycopersicum OX=4081 GN=CAT1 PE=2 SV=1_15_Trypsin_146_17_1938.12958_4.29_1_Ficin_17_9_1106.24928_9.71
NNVPVFFNR
>sp|P30264|CATA1_SOLLC Catalase isozyme 1 OS=Solanum lycopersicum OX=4081 GN=CAT1 PE=2 SV=1_16_Trypsin_149_3_332.35678_5.87_0_Ficin_0_3_332.35678_5.87
DAK
>sp|P30264|CATA1_SOLLC Catalase isozyme 1 OS=Solanum lycopersicum OX=4081 GN=CAT1 PE=2 SV=1_17_Trypsin_156_7_834.92738_5.98_0_Ficin_0_7_834.92738_5.98
SFPDTIR
>sp|P30264|CATA1_SOLLC Catalase isozyme 1 OS=Solanum lycopersicum OX=4081 GN=CAT1 PE=2 SV=1_18_Trypsin_163_7_766.93888_8.4_0_Ficin_0_7_766.93888_8.4
ALKPNPK
>sp|P30264|CATA1_SOLLC Catalase isozyme 1 OS=Solanum lycopersicum OX=4081 GN=CAT1 PE=2 SV=1_19_Trypsin_171_8_1069.14468_7.2_0_Ficin_0_8_1069.14468_7.2
SHIQENWR
>sp|P30264|CATA1_SOLLC Catalase isozyme 1 OS=Solanum lycopersicum OX=4081 GN=CAT1 PE=2 SV=1_20_Trypsin_200_29_3519.97258_3.92_0_Ficin_6_6_740.85408_3.48
ILDFFS
>sp|P30264|CATA1_SOLLC Catalase isozyme 1 OS=Solanum lycopersicum OX=4081 GN=CAT1 PE=2 SV=1_20_Trypsin_200_29_3519.97258_3.92_1_Ficin_19_13_1618.85188_5.48
FLPESLHTFAFFY
>sp|P30264|CATA1_SOLLC Catalase isozyme 1 OS=Solanum lycopersicum OX=4081 GN=CAT1 PE=2 SV=1_20_Trypsin_200_29_3519.97258_3.92_2_Ficin_29_10_1196.29718_3.75
DDVCLPTDYR
>sp|P30264|CATA1_SOLLC Catalase isozyme 1 OS=Solanum lycopersicum OX=4081 GN=CAT1 PE=2 SV=1_21_Trypsin_215_15_1744.00078_7.24_0_Ficin_6_6_676.74488_5.48
HMEGFG
>sp|P30264|CATA1_SOLLC Catalase isozyme 1 OS=Solanum lycopersicum OX=4081 GN=CAT1 PE=2 SV=1_21_Trypsin_215_15_1744.00078_7.24_1_Ficin_10_4_488.54378_7.17
VHAY
>sp|P30264|CATA1_SOLLC Catalase isozyme 1 OS=Solanum lycopersicum OX=4081 GN=CAT1 PE=2 SV=1_21_Trypsin_215_15_1744.00078_7.24_2_Ficin_15_5_614.74268_8.06
QLINK
>sp|P30264|CATA1_SOLLC Catalase isozyme 1 OS=Solanum lycopersicum OX=4081 GN=CAT1 PE=2 SV=1_22_Trypsin_218_3_332.35678_6.13_0_Ficin_0_3_332.35678_6.13
EGK
>sp|P30264|CATA1_SOLLC Catalase isozyme 1 OS=Solanum lycopersicum OX=4081 GN=CAT1 PE=2 SV=1_23_Trypsin_223_5_616.71788_8.02_0_Ficin_0_5_616.71788_8.02
AHYVK
>sp|P30264|CATA1_SOLLC Catalase isozyme 1 OS=Solanum lycopersicum OX=4081 GN=CAT1 PE=2 SV=1_24_Trypsin_227_4_616.72028_8.07_0_Ficin_0_4_616.72028_8.07
FHWK
>sp|P30264|CATA1_SOLLC Catalase isozyme 1 OS=Solanum lycopersicum OX=4081 GN=CAT1 PE=2 SV=1_25_Trypsin_233_6_603.73448_8.02_0_Ficin_0_6_603.73448_8.02
PTCGVK
>sp|P30264|CATA1_SOLLC Catalase isozyme 1 OS=Solanum lycopersicum OX=4081 GN=CAT1 PE=2 SV=1_26_Trypsin_242_9_1067.19708_4.25_0_Ficin_0_9_1067.19708_4.25
CMSEEEAIR
>sp|P30264|CATA1_SOLLC Catalase isozyme 1 OS=Solanum lycopersicum OX=4081 GN=CAT1 PE=2 SV=1_27_Trypsin_253_11_1108.17898_8.1_0_Ficin_2_2_174.19978_5.46
VG
>sp|P30264|CATA1_SOLLC Catalase isozyme 1 OS=Solanum lycopersicum OX=4081 GN=CAT1 PE=2 SV=1_27_Trypsin_253_11_1108.17898_8.1_1_Ficin_11_9_951.99448_8.1
GTNHSHATK
>sp|P30264|CATA1_SOLLC Catalase isozyme 1 OS=Solanum lycopersicum OX=4081 GN=CAT1 PE=2 SV=1_28_Trypsin_268_15_1741.87428_3.89_0_Ficin_3_3_409.43928_3.48
DLY
>sp|P30264|CATA1_SOLLC Catalase isozyme 1 OS=Solanum lycopersicum OX=4081 GN=CAT1 PE=2 SV=1_28_Trypsin_268_15_1741.87428_3.89_1_Ficin_9_6_532.55098_3.48
DSIAAG
>sp|P30264|CATA1_SOLLC Catalase isozyme 1 OS=Solanum lycopersicum OX=4081 GN=CAT1 PE=2 SV=1_28_Trypsin_268_15_1741.87428_3.89_2_Ficin_15_6_835.91458_6.12
NYPEWK
>sp|P30264|CATA1_SOLLC Catalase isozyme 1 OS=Solanum lycopersicum OX=4081 GN=CAT1 PE=2 SV=1_29_Trypsin_281_13_1550.74378_3.68_0_Ficin_0_13_1550.74378_3.68
LFIQTMDPEDVDK
>sp|P30264|CATA1_SOLLC Catalase isozyme 1 OS=Solanum lycopersicum OX=4081 GN=CAT1 PE=2 SV=1_30_Trypsin_291_10_1196.32218_3.75_0_Ficin_0_10_1196.32218_3.75
FDFDPLDVTK
>sp|P30264|CATA1_SOLLC Catalase isozyme 1 OS=Solanum lycopersicum OX=4081 GN=CAT1 PE=2 SV=1_31_Trypsin_305_14_1605.89738_4.29_0_Ficin_13_13_1449.70988_3.38
TWPEDLLPLIPVG
>sp|P30264|CATA1_SOLLC Catalase isozyme 1 OS=Solanum lycopersicum OX=4081 GN=CAT1 PE=2 SV=1_31_Trypsin_305_14_1605.89738_4.29_1_Ficin_14_1_174.20278_9.71
R
>sp|P30264|CATA1_SOLLC Catalase isozyme 1 OS=Solanum lycopersicum OX=4081 GN=CAT1 PE=2 SV=1_32_Trypsin_310_5_613.75798_9.71_0_Ficin_0_5_613.75798_9.71
LVLNR
>sp|P30264|CATA1_SOLLC Catalase isozyme 1 OS=Solanum lycopersicum OX=4081 GN=CAT1 PE=2 SV=1_33_Trypsin_339_29_3342.62508_4.12_0_Ficin_8_8_969.01838_3.38
NIDNFFAE
>sp|P30264|CATA1_SOLLC Catalase isozyme 1 OS=Solanum lycopersicum OX=4081 GN=CAT1 PE=2 SV=1_33_Trypsin_339_29_3342.62508_4.12_1_Ficin_24_16_1768.98958_5.48
NEQLAFNPGHIVPGIY
>sp|P30264|CATA1_SOLLC Catalase isozyme 1 OS=Solanum lycopersicum OX=4081 GN=CAT1 PE=2 SV=1_33_Trypsin_339_29_3342.62508_4.12_2_Ficin_25_1_181.19128_5.45
Y
>sp|P30264|CATA1_SOLLC Catalase isozyme 1 OS=Solanum lycopersicum OX=4081 GN=CAT1 PE=2 SV=1_33_Trypsin_339_29_3342.62508_4.12_3_Ficin_26_1_105.09348_5.46
S
>sp|P30264|CATA1_SOLLC Catalase isozyme 1 OS=Solanum lycopersicum OX=4081 GN=CAT1 PE=2 SV=1_33_Trypsin_339_29_3342.62508_4.12_4_Ficin_29_3_390.39348_4.29
EDK
>sp|P30264|CATA1_SOLLC Catalase isozyme 1 OS=Solanum lycopersicum OX=4081 GN=CAT1 PE=2 SV=1_34_Trypsin_344_5_629.75738_9.71_0_Ficin_0_5_629.75738_9.71
LLQTR
>sp|P30264|CATA1_SOLLC Catalase isozyme 1 OS=Solanum lycopersicum OX=4081 GN=CAT1 PE=2 SV=1_35_Trypsin_353_9_1084.19678_5.97_0_Ficin_4_4_512.60608_5.45
IFAY
>sp|P30264|CATA1_SOLLC Catalase isozyme 1 OS=Solanum lycopersicum OX=4081 GN=CAT1 PE=2 SV=1_35_Trypsin_353_9_1084.19678_5.97_1_Ficin_9_5_589.60598_5.98
ADTQR
>sp|P30264|CATA1_SOLLC Catalase isozyme 1 OS=Solanum lycopersicum OX=4081 GN=CAT1 PE=2 SV=1_36_Trypsin_355_2_311.34388_9.73_0_Ficin_0_2_311.34388_9.73
HR
>sp|P30264|CATA1_SOLLC Catalase isozyme 1 OS=Solanum lycopersicum OX=4081 GN=CAT1 PE=2 SV=1_37_Trypsin_369_14_1541.82848_8.0_0_Ficin_2_2_188.22658_5.46
IG
>sp|P30264|CATA1_SOLLC Catalase isozyme 1 OS=Solanum lycopersicum OX=4081 GN=CAT1 PE=2 SV=1_37_Trypsin_369_14_1541.82848_8.0_1_Ficin_14_12_1371.61718_8.0
PNYMQLPVNAPK
>sp|P30264|CATA1_SOLLC Catalase isozyme 1 OS=Solanum lycopersicum OX=4081 GN=CAT1 PE=2 SV=1_38_Trypsin_377_8_974.02438_8.73_0_Ficin_0_8_974.02438_8.73
CGHHNNHR
>sp|P30264|CATA1_SOLLC Catalase isozyme 1 OS=Solanum lycopersicum OX=4081 GN=CAT1 PE=2 SV=1_39_Trypsin_386_9_1032.15728_7.2_0_Ficin_0_9_1032.15728_7.2
DGAMNMTHR
>sp|P30264|CATA1_SOLLC Catalase isozyme 1 OS=Solanum lycopersicum OX=4081 GN=CAT1 PE=2 SV=1_40_Trypsin_396_10_1222.27388_3.79_0_Ficin_0_10_1222.27388_3.79
DEEVDYLPSR
>sp|P30264|CATA1_SOLLC Catalase isozyme 1 OS=Solanum lycopersicum OX=4081 GN=CAT1 PE=2 SV=1_41_Trypsin_416_20_2262.58618_6.27_0_Ficin_8_8_934.03448_4.29
FDPCRPAE
>sp|P30264|CATA1_SOLLC Catalase isozyme 1 OS=Solanum lycopersicum OX=4081 GN=CAT1 PE=2 SV=1_41_Trypsin_416_20_2262.58618_6.27_1_Ficin_20_12_1346.56698_8.43
QYPIPSCVLNGR
>sp|P30264|CATA1_SOLLC Catalase isozyme 1 OS=Solanum lycopersicum OX=4081 GN=CAT1 PE=2 SV=1_42_Trypsin_417_1_174.20278_9.71_0_Ficin_0_1_174.20278_9.71
R
>sp|P30264|CATA1_SOLLC Catalase isozyme 1 OS=Solanum lycopersicum OX=4081 GN=CAT1 PE=2 SV=1_43_Trypsin_424_7_773.94578_8.02_0_Ficin_0_7_773.94578_8.02
TNCVIPK
>sp|P30264|CATA1_SOLLC Catalase isozyme 1 OS=Solanum lycopersicum OX=4081 GN=CAT1 PE=2 SV=1_44_Trypsin_429_5_650.68908_6.13_0_Ficin_0_5_650.68908_6.13
ENNFK
>sp|P30264|CATA1_SOLLC Catalase isozyme 1 OS=Solanum lycopersicum OX=4081 GN=CAT1 PE=2 SV=1_45_Trypsin_434_5_559.57968_6.23_0_Ficin_3_3_274.27668_5.46
QAG
>sp|P30264|CATA1_SOLLC Catalase isozyme 1 OS=Solanum lycopersicum OX=4081 GN=CAT1 PE=2 SV=1_45_Trypsin_434_5_559.57968_6.23_1_Ficin_5_2_303.31828_6.23
ER
>sp|P30264|CATA1_SOLLC Catalase isozyme 1 OS=Solanum lycopersicum OX=4081 GN=CAT1 PE=2 SV=1_46_Trypsin_436_2_337.37878_8.55_0_Ficin_0_2_337.37878_8.55
YR
>sp|P30264|CATA1_SOLLC Catalase isozyme 1 OS=Solanum lycopersicum OX=4081 GN=CAT1 PE=2 SV=1_47_Trypsin_442_6_788.81498_4.29_0_Ficin_3_3_420.42218_3.74
SWE
>sp|P30264|CATA1_SOLLC Catalase isozyme 1 OS=Solanum lycopersicum OX=4081 GN=CAT1 PE=2 SV=1_47_Trypsin_442_6_788.81498_4.29_1_Ficin_6_3_386.40808_5.98
PDR
>sp|P30264|CATA1_SOLLC Catalase isozyme 1 OS=Solanum lycopersicum OX=4081 GN=CAT1 PE=2 SV=1_48_Trypsin_445_3_417.42208_5.98_0_Ficin_0_3_417.42208_5.98
QDR
>sp|P30264|CATA1_SOLLC Catalase isozyme 1 OS=Solanum lycopersicum OX=4081 GN=CAT1 PE=2 SV=1_49_Trypsin_449_4_536.62858_8.0_0_Ficin_0_4_536.62858_8.0
YINK
>sp|P30264|CATA1_SOLLC Catalase isozyme 1 OS=Solanum lycopersicum OX=4081 GN=CAT1 PE=2 SV=1_50_Trypsin_458_9_1088.18518_4.29_0_Ficin_3_3_432.47658_3.74
WVE
>sp|P30264|CATA1_SOLLC Catalase isozyme 1 OS=Solanum lycopersicum OX=4081 GN=CAT1 PE=2 SV=1_50_Trypsin_458_9_1088.18518_4.29_1_Ficin_6_3_305.33108_5.46
SLS
>sp|P30264|CATA1_SOLLC Catalase isozyme 1 OS=Solanum lycopersicum OX=4081 GN=CAT1 PE=2 SV=1_50_Trypsin_458_9_1088.18518_4.29_2_Ficin_9_3_386.40808_5.98
DPR
>sp|P30264|CATA1_SOLLC Catalase isozyme 1 OS=Solanum lycopersicum OX=4081 GN=CAT1 PE=2 SV=1_51_Trypsin_464_6_753.85648_7.2_0_Ficin_0_6_753.85648_7.2
VTHEIR
>sp|P30264|CATA1_SOLLC Catalase isozyme 1 OS=Solanum lycopersicum OX=4081 GN=CAT1 PE=2 SV=1_52_Trypsin_476_12_1410.58948_5.87_0_Ficin_5_5_604.70368_5.46
SIWIS
>sp|P30264|CATA1_SOLLC Catalase isozyme 1 OS=Solanum lycopersicum OX=4081 GN=CAT1 PE=2 SV=1_52_Trypsin_476_12_1410.58948_5.87_1_Ficin_8_3_381.42888_5.45
YLS
>sp|P30264|CATA1_SOLLC Catalase isozyme 1 OS=Solanum lycopersicum OX=4081 GN=CAT1 PE=2 SV=1_52_Trypsin_476_12_1410.58948_5.87_2_Ficin_12_4_460.48748_5.87
QADK
>sp|P30264|CATA1_SOLLC Catalase isozyme 1 OS=Solanum lycopersicum OX=4081 GN=CAT1 PE=2 SV=1_53_Trypsin_481_5_521.58898_8.02_0_Ficin_0_5_521.58898_8.02
SCGQK
>sp|P30264|CATA1_SOLLC Catalase isozyme 1 OS=Solanum lycopersicum OX=4081 GN=CAT1 PE=2 SV=1_54_Trypsin_485_4_431.49238_9.71_0_Ficin_3_3_275.30488_5.46
VAS
>sp|P30264|CATA1_SOLLC Catalase isozyme 1 OS=Solanum lycopersicum OX=4081 GN=CAT1 PE=2 SV=1_54_Trypsin_485_4_431.49238_9.71_1_Ficin_4_1_174.20278_9.71
R
>sp|P30264|CATA1_SOLLC Catalase isozyme 1 OS=Solanum lycopersicum OX=4081 GN=CAT1 PE=2 SV=1_55_Trypsin_492_7_789.00088_8.06_0_Ficin_0_7_789.00088_8.06
LTVKPTM
>ABB02390.1 temperature-induced lipocalin [Solanum lycopersicum]_0_Trypsin_4_4_449.56588_8.06_0_Ficin_0_4_449.56588_8.06
MATK
>ABB02390.1 temperature-induced lipocalin [Solanum lycopersicum]_1_Trypsin_10_6_703.89528_6.13_0_Ficin_0_6_703.89528_6.13
VMEVVK
>ABB02390.1 temperature-induced lipocalin [Solanum lycopersicum]_2_Trypsin_15_5_601.70058_5.87_0_Ficin_0_5_601.70058_5.87
NLDLK
>ABB02390.1 temperature-induced lipocalin [Solanum lycopersicum]_3_Trypsin_16_1_174.20278_9.71_0_Ficin_0_1_174.20278_9.71
R
>ABB02390.1 temperature-induced lipocalin [Solanum lycopersicum]_4_Trypsin_20_4_525.62328_8.55_0_Ficin_0_4_525.62328_8.55
YMGR
>ABB02390.1 temperature-induced lipocalin [Solanum lycopersicum]_5_Trypsin_30_10_1255.39538_6.21_0_Ficin_2_2_367.40448_5.45
WY
>ABB02390.1 temperature-induced lipocalin [Solanum lycopersicum]_5_Trypsin_30_10_1255.39538_6.21_1_Ficin_3_1_147.13078_3.74
E
>ABB02390.1 temperature-induced lipocalin [Solanum lycopersicum]_5_Trypsin_30_10_1255.39538_6.21_2_Ficin_6_3_289.33168_5.46
IAS
>ABB02390.1 temperature-induced lipocalin [Solanum lycopersicum]_5_Trypsin_30_10_1255.39538_6.21_3_Ficin_10_4_505.57428_9.71
FPSR
>ABB02390.1 temperature-induced lipocalin [Solanum lycopersicum]_6_Trypsin_34_4_518.61338_8.06_0_Ficin_0_4_518.61338_8.06
FQPK
>ABB02390.1 temperature-induced lipocalin [Solanum lycopersicum]_7_Trypsin_40_6_661.66958_4.04_0_Ficin_0_6_661.66958_4.04
DGVDTR
>ABB02390.1 temperature-induced lipocalin [Solanum lycopersicum]_8_Trypsin_62_22_2423.63918_5.53_0_Ficin_0_22_2423.63918_5.53
ATYTLNSDGTVHVLNETWCNGK
>ABB02390.1 temperature-induced lipocalin [Solanum lycopersicum]_9_Trypsin_63_1_174.20278_9.71_0_Ficin_0_1_174.20278_9.71
R
>ABB02390.1 temperature-induced lipocalin [Solanum lycopersicum]_10_Trypsin_72_9_985.10458_6.12_0_Ficin_4_4_464.51868_3.74
GFIE
>ABB02390.1 temperature-induced lipocalin [Solanum lycopersicum]_10_Trypsin_72_9_985.10458_6.12_1_Ficin_8_4_410.42708_5.45
GTAY
>ABB02390.1 temperature-induced lipocalin [Solanum lycopersicum]_10_Trypsin_72_9_985.10458_6.12_2_Ficin_9_1_146.18938_8.06
K
>ABB02390.1 temperature-induced lipocalin [Solanum lycopersicum]_11_Trypsin_81_9_945.93838_3.89_0_Ficin_0_9_945.93838_3.89
ADPNSDEAK
>ABB02390.1 temperature-induced lipocalin [Solanum lycopersicum]_12_Trypsin_83_2_259.34878_8.06_0_Ficin_0_2_259.34878_8.06
LK
>ABB02390.1 temperature-induced lipocalin [Solanum lycopersicum]_13_Trypsin_85_2_273.33538_9.71_0_Ficin_0_2_273.33538_9.71
VR
>ABB02390.1 temperature-induced lipocalin [Solanum lycopersicum]_14_Trypsin_120_35_4149.75488_3.68_0_Ficin_2_2_328.36788_5.45
FY
>ABB02390.1 temperature-induced lipocalin [Solanum lycopersicum]_14_Trypsin_120_35_4149.75488_3.68_1_Ficin_20_18_2089.50488_3.48
VPPFLPIIPVTGDYWVLY
>ABB02390.1 temperature-induced lipocalin [Solanum lycopersicum]_14_Trypsin_120_35_4149.75488_3.68_2_Ficin_31_11_1299.39958_3.23
IDEDYQYALIG
>ABB02390.1 temperature-induced lipocalin [Solanum lycopersicum]_14_Trypsin_120_35_4149.75488_3.68_3_Ficin_35_4_486.52838_9.71
QPSR
>ABB02390.1 temperature-induced lipocalin [Solanum lycopersicum]_15_Trypsin_121_1_174.20278_9.71_0_Ficin_0_1_174.20278_9.71
R
>ABB02390.1 temperature-induced lipocalin [Solanum lycopersicum]_16_Trypsin_128_7_950.14838_8.55_0_Ficin_6_6_793.96088_5.45
YLWILS
>ABB02390.1 temperature-induced lipocalin [Solanum lycopersicum]_16_Trypsin_128_7_950.14838_8.55_1_Ficin_7_1_174.20278_9.71
R
>ABB02390.1 temperature-induced lipocalin [Solanum lycopersicum]_17_Trypsin_131_3_403.43858_9.71_0_Ficin_0_3_403.43858_9.71
QTR
>ABB02390.1 temperature-induced lipocalin [Solanum lycopersicum]_18_Trypsin_143_12_1478.61888_3.79_0_Ficin_6_6_766.80278_3.23
LDDEIY
>ABB02390.1 temperature-induced lipocalin [Solanum lycopersicum]_18_Trypsin_143_12_1478.61888_3.79_1_Ficin_11_5_601.65728_3.74
NQLVE
>ABB02390.1 temperature-induced lipocalin [Solanum lycopersicum]_18_Trypsin_143_12_1478.61888_3.79_2_Ficin_12_1_146.18938_8.06
K
>ABB02390.1 temperature-induced lipocalin [Solanum lycopersicum]_19_Trypsin_145_2_217.26818_8.06_0_Ficin_0_2_217.26818_8.06
AK
>ABB02390.1 temperature-induced lipocalin [Solanum lycopersicum]_20_Trypsin_153_8_925.94768_4.05_0_Ficin_7_7_797.77358_3.33
EEGYDVS
>ABB02390.1 temperature-induced lipocalin [Solanum lycopersicum]_20_Trypsin_153_8_925.94768_4.05_1_Ficin_8_1_146.18938_8.06
K
>ABB02390.1 temperature-induced lipocalin [Solanum lycopersicum]_21_Trypsin_156_3_396.48988_8.07_0_Ficin_0_3_396.48988_8.07
LHK
>ABB02390.1 temperature-induced lipocalin [Solanum lycopersicum]_22_Trypsin_171_15_1586.58608_3.68_0_Ficin_0_15_1586.58608_3.68
TPQSDSPPDSEDSPK
>ABB02390.1 temperature-induced lipocalin [Solanum lycopersicum]_23_Trypsin_174_3_362.38308_5.87_0_Ficin_0_3_362.38308_5.87
DTK
>ABB02390.1 temperature-induced lipocalin [Solanum lycopersicum]_24_Trypsin_180_6_801.98648_8.06_0_Ficin_0_6_801.98648_8.06
GIWWIK
>ABB02390.1 temperature-induced lipocalin [Solanum lycopersicum]_25_Trypsin_185_5_516.63828_8.06_0_Ficin_4_4_388.46418_5.46
SILG
>ABB02390.1 temperature-induced lipocalin [Solanum lycopersicum]_25_Trypsin_185_5_516.63828_8.06_1_Ficin_5_1_146.18938_8.06
K
>sp|Q43517|FER1_SOLLC Ferredoxin-1, chloroplastic OS=Solanum lycopersicum OX=4081 GN=SEND33 PE=2 SV=1_0_Trypsin_16_16_1699.01318_9.71_0_Ficin_3_3_307.36488_5.46
MAS
>sp|Q43517|FER1_SOLLC Ferredoxin-1, chloroplastic OS=Solanum lycopersicum OX=4081 GN=SEND33 PE=2 SV=1_0_Trypsin_16_16_1699.01318_9.71_1_Ficin_5_2_218.25288_5.46
IS
>sp|Q43517|FER1_SOLLC Ferredoxin-1, chloroplastic OS=Solanum lycopersicum OX=4081 GN=SEND33 PE=2 SV=1_0_Trypsin_16_16_1699.01318_9.71_2_Ficin_10_5_507.60248_5.46
GTMIS
>sp|Q43517|FER1_SOLLC Ferredoxin-1, chloroplastic OS=Solanum lycopersicum OX=4081 GN=SEND33 PE=2 SV=1_0_Trypsin_16_16_1699.01318_9.71_3_Ficin_16_6_719.83878_9.71
TSFLPR
>sp|Q43517|FER1_SOLLC Ferredoxin-1, chloroplastic OS=Solanum lycopersicum OX=4081 GN=SEND33 PE=2 SV=1_1_Trypsin_24_8_843.03428_8.4_0_Ficin_0_8_843.03428_8.4
KPAVTSLK
>sp|Q43517|FER1_SOLLC Ferredoxin-1, chloroplastic OS=Solanum lycopersicum OX=4081 GN=SEND33 PE=2 SV=1_2_Trypsin_37_13_1318.53568_6.13_0_Ficin_3_3_289.33168_5.46
AIS
>sp|Q43517|FER1_SOLLC Ferredoxin-1, chloroplastic OS=Solanum lycopersicum OX=4081 GN=SEND33 PE=2 SV=1_2_Trypsin_37_13_1318.53568_6.13_1_Ficin_6_3_288.30358_5.46
NVG
>sp|Q43517|FER1_SOLLC Ferredoxin-1, chloroplastic OS=Solanum lycopersicum OX=4081 GN=SEND33 PE=2 SV=1_2_Trypsin_37_13_1318.53568_6.13_2_Ficin_11_5_535.59748_3.74
EALFG
>sp|Q43517|FER1_SOLLC Ferredoxin-1, chloroplastic OS=Solanum lycopersicum OX=4081 GN=SEND33 PE=2 SV=1_2_Trypsin_37_13_1318.53568_6.13_3_Ficin_13_2_259.34878_8.06
LK
>sp|Q43517|FER1_SOLLC Ferredoxin-1, chloroplastic OS=Solanum lycopersicum OX=4081 GN=SEND33 PE=2 SV=1_3_Trypsin_40_3_318.33288_9.71_0_Ficin_0_3_318.33288_9.71
SGR
>sp|Q43517|FER1_SOLLC Ferredoxin-1, chloroplastic OS=Solanum lycopersicum OX=4081 GN=SEND33 PE=2 SV=1_4_Trypsin_43_3_345.35848_9.71_0_Ficin_0_3_345.35848_9.71
NGR
>sp|Q43517|FER1_SOLLC Ferredoxin-1, chloroplastic OS=Solanum lycopersicum OX=4081 GN=SEND33 PE=2 SV=1_5_Trypsin_51_8_916.11828_7.98_0_Ficin_6_6_624.76818_5.46
ITCMAS
>sp|Q43517|FER1_SOLLC Ferredoxin-1, chloroplastic OS=Solanum lycopersicum OX=4081 GN=SEND33 PE=2 SV=1_5_Trypsin_51_8_916.11828_7.98_1_Ficin_8_2_309.36538_8.0
YK
>sp|Q43517|FER1_SOLLC Ferredoxin-1, chloroplastic OS=Solanum lycopersicum OX=4081 GN=SEND33 PE=2 SV=1_6_Trypsin_53_2_245.32198_8.06_0_Ficin_0_2_245.32198_8.06
VK
>sp|Q43517|FER1_SOLLC Ferredoxin-1, chloroplastic OS=Solanum lycopersicum OX=4081 GN=SEND33 PE=2 SV=1_7_Trypsin_87_34_3894.24988_3.68_0_Ficin_9_9_968.11488_3.56
LITPEGPIE
>sp|Q43517|FER1_SOLLC Ferredoxin-1, chloroplastic OS=Solanum lycopersicum OX=4081 GN=SEND33 PE=2 SV=1_7_Trypsin_87_34_3894.24988_3.68_1_Ficin_11_2_294.30738_3.74
FE
>sp|Q43517|FER1_SOLLC Ferredoxin-1, chloroplastic OS=Solanum lycopersicum OX=4081 GN=SEND33 PE=2 SV=1_7_Trypsin_87_34_3894.24988_3.68_2_Ficin_17_6_710.75658_3.27
CPDDVY
>sp|Q43517|FER1_SOLLC Ferredoxin-1, chloroplastic OS=Solanum lycopersicum OX=4081 GN=SEND33 PE=2 SV=1_7_Trypsin_87_34_3894.24988_3.68_3_Ficin_23_6_687.74768_3.38
ILDQAE
>sp|Q43517|FER1_SOLLC Ferredoxin-1, chloroplastic OS=Solanum lycopersicum OX=4081 GN=SEND33 PE=2 SV=1_7_Trypsin_87_34_3894.24988_3.68_4_Ficin_32_9_1046.05818_4.05
EEGHDLPYS
>sp|Q43517|FER1_SOLLC Ferredoxin-1, chloroplastic OS=Solanum lycopersicum OX=4081 GN=SEND33 PE=2 SV=1_7_Trypsin_87_34_3894.24988_3.68_5_Ficin_34_2_277.34158_8.7
CR
>sp|Q43517|FER1_SOLLC Ferredoxin-1, chloroplastic OS=Solanum lycopersicum OX=4081 GN=SEND33 PE=2 SV=1_8_Trypsin_97_10_869.96298_7.99_0_Ficin_2_2_146.14598_5.46
AG
>sp|Q43517|FER1_SOLLC Ferredoxin-1, chloroplastic OS=Solanum lycopersicum OX=4081 GN=SEND33 PE=2 SV=1_8_Trypsin_97_10_869.96298_7.99_1_Ficin_9_7_613.65818_5.45
SCSSCAG
>sp|Q43517|FER1_SOLLC Ferredoxin-1, chloroplastic OS=Solanum lycopersicum OX=4081 GN=SEND33 PE=2 SV=1_8_Trypsin_97_10_869.96298_7.99_2_Ficin_10_1_146.18938_8.06
K
>sp|Q43517|FER1_SOLLC Ferredoxin-1, chloroplastic OS=Solanum lycopersicum OX=4081 GN=SEND33 PE=2 SV=1_9_Trypsin_129_32_3347.61138_3.52_0_Ficin_4_4_346.38368_5.46
VTAG
>sp|Q43517|FER1_SOLLC Ferredoxin-1, chloroplastic OS=Solanum lycopersicum OX=4081 GN=SEND33 PE=2 SV=1_9_Trypsin_129_32_3347.61138_3.52_1_Ficin_22_18_1896.85228_3.03
SVDQSDGNFLDEDQEAAG
>sp|Q43517|FER1_SOLLC Ferredoxin-1, chloroplastic OS=Solanum lycopersicum OX=4081 GN=SEND33 PE=2 SV=1_9_Trypsin_129_32_3347.61138_3.52_2_Ficin_30_8_915.11518_5.45
FVLTCVAY
>sp|Q43517|FER1_SOLLC Ferredoxin-1, chloroplastic OS=Solanum lycopersicum OX=4081 GN=SEND33 PE=2 SV=1_9_Trypsin_129_32_3347.61138_3.52_3_Ficin_32_2_243.30608_8.06
PK
>sp|Q43517|FER1_SOLLC Ferredoxin-1, chloroplastic OS=Solanum lycopersicum OX=4081 GN=SEND33 PE=2 SV=1_10_Trypsin_138_9_999.08868_5.53_0_Ficin_6_6_632.66838_3.38
GDVTIE
>sp|Q43517|FER1_SOLLC Ferredoxin-1, chloroplastic OS=Solanum lycopersicum OX=4081 GN=SEND33 PE=2 SV=1_10_Trypsin_138_9_999.08868_5.53_1_Ficin_9_3_384.43558_8.07
THK
>sp|Q43517|FER1_SOLLC Ferredoxin-1, chloroplastic OS=Solanum lycopersicum OX=4081 GN=SEND33 PE=2 SV=1_11_Trypsin_144_6_690.70508_3.47_0_Ficin_0_6_690.70508_3.47
EEELTA
>NP_001234715.1 eukaryotic translation initiation factor 5A-4 [Solanum lycopersicum]_0_Trypsin_11_11_1375.43228_4.86_0_Ficin_9_9_1160.17998_4.38
MSDEEHHFE
>NP_001234715.1 eukaryotic translation initiation factor 5A-4 [Solanum lycopersicum]_0_Trypsin_11_11_1375.43228_4.86_1_Ficin_11_2_233.26758_8.06
SK
>NP_001234715.1 eukaryotic translation initiation factor 5A-4 [Solanum lycopersicum]_1_Trypsin_18_7_618.64448_5.87_0_Ficin_4_4_332.31338_3.48
ADAG
>NP_001234715.1 eukaryotic translation initiation factor 5A-4 [Solanum lycopersicum]_1_Trypsin_18_7_618.64448_5.87_1_Ficin_6_2_176.17228_5.46
AS
>NP_001234715.1 eukaryotic translation initiation factor 5A-4 [Solanum lycopersicum]_1_Trypsin_18_7_618.64448_5.87_2_Ficin_7_1_146.18938_8.06
K
>NP_001234715.1 eukaryotic translation initiation factor 5A-4 [Solanum lycopersicum]_2_Trypsin_28_10_1134.25718_8.55_0_Ficin_7_7_763.80518_5.45
TYPQQAG
>NP_001234715.1 eukaryotic translation initiation factor 5A-4 [Solanum lycopersicum]_2_Trypsin_28_10_1134.25718_8.55_1_Ficin_10_3_388.46728_9.71
TIR
>NP_001234715.1 eukaryotic translation initiation factor 5A-4 [Solanum lycopersicum]_3_Trypsin_29_1_146.18938_8.06_0_Ficin_0_1_146.18938_8.06
K
>NP_001234715.1 eukaryotic translation initiation factor 5A-4 [Solanum lycopersicum]_4_Trypsin_36_7_805.97248_8.0_0_Ficin_0_7_805.97248_8.0
NGYIVIK
>NP_001234715.1 eukaryotic translation initiation factor 5A-4 [Solanum lycopersicum]_5_Trypsin_41_5_559.68428_8.93_0_Ficin_0_5_559.68428_8.93
GRPCK
>NP_001234715.1 eukaryotic translation initiation factor 5A-4 [Solanum lycopersicum]_6_Trypsin_49_8_847.96418_6.13_0_Ficin_3_3_345.39598_3.74
VVE
>NP_001234715.1 eukaryotic translation initiation factor 5A-4 [Solanum lycopersicum]_6_Trypsin_49_8_847.96418_6.13_1_Ficin_5_2_204.22608_5.46
VS
>NP_001234715.1 eukaryotic translation initiation factor 5A-4 [Solanum lycopersicum]_6_Trypsin_49_8_847.96418_6.13_2_Ficin_8_3_334.37268_8.06
TSK
>NP_001234715.1 eukaryotic translation initiation factor 5A-4 [Solanum lycopersicum]_7_Trypsin_52_3_304.34638_8.06_0_Ficin_0_3_304.34638_8.06
TGK
>NP_001234715.1 eukaryotic translation initiation factor 5A-4 [Solanum lycopersicum]_8_Trypsin_57_5_548.60228_8.1_0_Ficin_0_5_548.60228_8.1
HGHAK
>NP_001234715.1 eukaryotic translation initiation factor 5A-4 [Solanum lycopersicum]_9_Trypsin_69_12_1377.62388_7.06_0_Ficin_0_12_1377.62388_7.06
CHFVAIDIFNAK
>NP_001234715.1 eukaryotic translation initiation factor 5A-4 [Solanum lycopersicum]_10_Trypsin_70_1_146.18938_8.06_0_Ficin_0_1_146.18938_8.06
K
>NP_001234715.1 eukaryotic translation initiation factor 5A-4 [Solanum lycopersicum]_11_Trypsin_88_18_2031.23048_5.42_0_Ficin_2_2_260.29018_3.74
LE
>NP_001234715.1 eukaryotic translation initiation factor 5A-4 [Solanum lycopersicum]_11_Trypsin_88_18_2031.23048_5.42_1_Ficin_18_16_1788.95558_6.42
DIVPSSHNCDVPHVNR
>NP_001234715.1 eukaryotic translation initiation factor 5A-4 [Solanum lycopersicum]_12_Trypsin_112_24_2672.88218_3.63_0_Ficin_9_9_1067.16068_3.27
TDYQLIDIS
>NP_001234715.1 eukaryotic translation initiation factor 5A-4 [Solanum lycopersicum]_12_Trypsin_112_24_2672.88218_3.63_1_Ficin_15_6_652.65868_3.38
EDGFVS
>NP_001234715.1 eukaryotic translation initiation factor 5A-4 [Solanum lycopersicum]_12_Trypsin_112_24_2672.88218_3.63_2_Ficin_24_9_989.09338_6.13
LLTENGNTK
>NP_001234715.1 eukaryotic translation initiation factor 5A-4 [Solanum lycopersicum]_13_Trypsin_116_4_517.53938_4.04_0_Ficin_0_4_517.53938_4.04
DDLR
>NP_001234715.1 eukaryotic translation initiation factor 5A-4 [Solanum lycopersicum]_14_Trypsin_128_12_1356.53878_4.04_0_Ficin_0_12_1356.53878_4.04
LPTDDTLLNQVK
>NP_001234715.1 eukaryotic translation initiation factor 5A-4 [Solanum lycopersicum]_15_Trypsin_135_7_722.75268_4.53_0_Ficin_4_4_408.41118_3.74
GGFE
>NP_001234715.1 eukaryotic translation initiation factor 5A-4 [Solanum lycopersicum]_15_Trypsin_135_7_722.75268_4.53_1_Ficin_7_3_332.35678_6.13
EGK
>NP_001234715.1 eukaryotic translation initiation factor 5A-4 [Solanum lycopersicum]_16_Trypsin_154_19_2023.40558_4.05_0_Ficin_5_5_545.63348_3.48
DLVLS
>NP_001234715.1 eukaryotic translation initiation factor 5A-4 [Solanum lycopersicum]_16_Trypsin_154_19_2023.40558_4.05_1_Ficin_19_14_1495.78738_4.53
VMSAMGEEQICAVK
>NP_001234715.1 eukaryotic translation initiation factor 5A-4 [Solanum lycopersicum]_17_Trypsin_159_5_532.59438_5.87_0_Ficin_3_3_303.31518_3.48
DIG
>NP_001234715.1 eukaryotic translation initiation factor 5A-4 [Solanum lycopersicum]_17_Trypsin_159_5_532.59438_5.87_1_Ficin_5_2_247.29448_8.06
TK
>NP_001234715.1 eukaryotic translation initiation factor 5A-4 [Solanum lycopersicum]_18_Trypsin_160_1_119.12038_5.46_0_Ficin_0_1_119.12038_5.46
T
>sp|P38416|LOXB_SOLLC Linoleate 9S-lipoxygenase B OS=Solanum lycopersicum OX=4081 GN=LOX1.2 PE=2 SV=1_0_Trypsin_13_13_1273.55348_5.87_0_Ficin_4_4_406.49738_5.46
MSLG
>sp|P38416|LOXB_SOLLC Linoleate 9S-lipoxygenase B OS=Solanum lycopersicum OX=4081 GN=LOX1.2 PE=2 SV=1_0_Trypsin_13_13_1273.55348_5.87_1_Ficin_12_8_756.89728_3.48
GIVDAILG
>sp|P38416|LOXB_SOLLC Linoleate 9S-lipoxygenase B OS=Solanum lycopersicum OX=4081 GN=LOX1.2 PE=2 SV=1_0_Trypsin_13_13_1273.55348_5.87_2_Ficin_13_1_146.18938_8.06
K
>sp|P38416|LOXB_SOLLC Linoleate 9S-lipoxygenase B OS=Solanum lycopersicum OX=4081 GN=LOX1.2 PE=2 SV=1_1_Trypsin_18_5_629.67078_6.02_0_Ficin_0_5_629.67078_6.02
DDRPK
>sp|P38416|LOXB_SOLLC Linoleate 9S-lipoxygenase B OS=Solanum lycopersicum OX=4081 GN=LOX1.2 PE=2 SV=1_2_Trypsin_20_2_245.32198_8.06_0_Ficin_0_2_245.32198_8.06
VK
>sp|P38416|LOXB_SOLLC Linoleate 9S-lipoxygenase B OS=Solanum lycopersicum OX=4081 GN=LOX1.2 PE=2 SV=1_3_Trypsin_22_2_231.25468_9.71_0_Ficin_0_2_231.25468_9.71
GR
>sp|P38416|LOXB_SOLLC Linoleate 9S-lipoxygenase B OS=Solanum lycopersicum OX=4081 GN=LOX1.2 PE=2 SV=1_4_Trypsin_27_5_602.83338_8.06_0_Ficin_0_5_602.83338_8.06
VILMK
>sp|P38416|LOXB_SOLLC Linoleate 9S-lipoxygenase B OS=Solanum lycopersicum OX=4081 GN=LOX1.2 PE=2 SV=1_5_Trypsin_28_1_146.18938_8.06_0_Ficin_0_1_146.18938_8.06
K
>sp|P38416|LOXB_SOLLC Linoleate 9S-lipoxygenase B OS=Solanum lycopersicum OX=4081 GN=LOX1.2 PE=2 SV=1_6_Trypsin_51_23_2387.71518_3.75_0_Ficin_9_9_1004.15078_3.48
NVLDFINIG
>sp|P38416|LOXB_SOLLC Linoleate 9S-lipoxygenase B OS=Solanum lycopersicum OX=4081 GN=LOX1.2 PE=2 SV=1_6_Trypsin_51_23_2387.71518_3.75_1_Ficin_11_2_176.17228_5.46
AS
>sp|P38416|LOXB_SOLLC Linoleate 9S-lipoxygenase B OS=Solanum lycopersicum OX=4081 GN=LOX1.2 PE=2 SV=1_6_Trypsin_51_23_2387.71518_3.75_2_Ficin_17_6_588.65858_3.48
VVDGIS
>sp|P38416|LOXB_SOLLC Linoleate 9S-lipoxygenase B OS=Solanum lycopersicum OX=4081 GN=LOX1.2 PE=2 SV=1_6_Trypsin_51_23_2387.71518_3.75_3_Ficin_21_4_416.47458_3.48
DLLG
>sp|P38416|LOXB_SOLLC Linoleate 9S-lipoxygenase B OS=Solanum lycopersicum OX=4081 GN=LOX1.2 PE=2 SV=1_6_Trypsin_51_23_2387.71518_3.75_4_Ficin_23_2_274.32008_8.06
QK
>sp|P38416|LOXB_SOLLC Linoleate 9S-lipoxygenase B OS=Solanum lycopersicum OX=4081 GN=LOX1.2 PE=2 SV=1_7_Trypsin_69_18_1879.09708_4.29_0_Ficin_2_2_204.22608_5.46
VS
>sp|P38416|LOXB_SOLLC Linoleate 9S-lipoxygenase B OS=Solanum lycopersicum OX=4081 GN=LOX1.2 PE=2 SV=1_7_Trypsin_69_18_1879.09708_4.29_1_Ficin_7_5_572.70238_5.46
IQLIS
>sp|P38416|LOXB_SOLLC Linoleate 9S-lipoxygenase B OS=Solanum lycopersicum OX=4081 GN=LOX1.2 PE=2 SV=1_7_Trypsin_69_18_1879.09708_4.29_2_Ficin_16_9_952.97318_3.38
GSVNYDGLE
>sp|P38416|LOXB_SOLLC Linoleate 9S-lipoxygenase B OS=Solanum lycopersicum OX=4081 GN=LOX1.2 PE=2 SV=1_7_Trypsin_69_18_1879.09708_4.29_3_Ficin_18_2_203.24128_8.06
GK
>sp|P38416|LOXB_SOLLC Linoleate 9S-lipoxygenase B OS=Solanum lycopersicum OX=4081 GN=LOX1.2 PE=2 SV=1_8_Trypsin_101_32_3633.96978_3.63_0_Ficin_2_2_218.25288_5.46
LS
>sp|P38416|LOXB_SOLLC Linoleate 9S-lipoxygenase B OS=Solanum lycopersicum OX=4081 GN=LOX1.2 PE=2 SV=1_8_Trypsin_101_32_3633.96978_3.63_1_Ficin_6_4_463.49058_5.45
NPAY
>sp|P38416|LOXB_SOLLC Linoleate 9S-lipoxygenase B OS=Solanum lycopersicum OX=4081 GN=LOX1.2 PE=2 SV=1_8_Trypsin_101_32_3633.96978_3.63_2_Ficin_8_2_260.29018_3.74
LE
>sp|P38416|LOXB_SOLLC Linoleate 9S-lipoxygenase B OS=Solanum lycopersicum OX=4081 GN=LOX1.2 PE=2 SV=1_8_Trypsin_101_32_3633.96978_3.63_3_Ficin_20_12_1274.43618_3.48
SWLTDITPITAG
>sp|P38416|LOXB_SOLLC Linoleate 9S-lipoxygenase B OS=Solanum lycopersicum OX=4081 GN=LOX1.2 PE=2 SV=1_8_Trypsin_101_32_3633.96978_3.63_4_Ficin_25_5_569.56888_3.74
ESTFS
>sp|P38416|LOXB_SOLLC Linoleate 9S-lipoxygenase B OS=Solanum lycopersicum OX=4081 GN=LOX1.2 PE=2 SV=1_8_Trypsin_101_32_3633.96978_3.63_5_Ficin_32_7_938.00748_4.04
VTFDWDR
>sp|P38416|LOXB_SOLLC Linoleate 9S-lipoxygenase B OS=Solanum lycopersicum OX=4081 GN=LOX1.2 PE=2 SV=1_9_Trypsin_113_12_1292.49738_4.29_0_Ficin_4_4_466.44788_3.38
DEFG
>sp|P38416|LOXB_SOLLC Linoleate 9S-lipoxygenase B OS=Solanum lycopersicum OX=4081 GN=LOX1.2 PE=2 SV=1_9_Trypsin_113_12_1292.49738_4.29_1_Ficin_12_8_844.06478_8.06
VPGAFIIK
>sp|P38416|LOXB_SOLLC Linoleate 9S-lipoxygenase B OS=Solanum lycopersicum OX=4081 GN=LOX1.2 PE=2 SV=1_10_Trypsin_123_10_1274.48498_7.08_0_Ficin_0_10_1274.48498_7.08
NLHLNEFFLK
>sp|P38416|LOXB_SOLLC Linoleate 9S-lipoxygenase B OS=Solanum lycopersicum OX=4081 GN=LOX1.2 PE=2 SV=1_11_Trypsin_135_12_1335.47658_4.29_0_Ficin_5_5_561.63288_3.74
SLTLE
>sp|P38416|LOXB_SOLLC Linoleate 9S-lipoxygenase B OS=Solanum lycopersicum OX=4081 GN=LOX1.2 PE=2 SV=1_11_Trypsin_135_12_1335.47658_4.29_1_Ficin_11_6_663.68488_3.48
DVPNYG
>sp|P38416|LOXB_SOLLC Linoleate 9S-lipoxygenase B OS=Solanum lycopersicum OX=4081 GN=LOX1.2 PE=2 SV=1_11_Trypsin_135_12_1335.47658_4.29_2_Ficin_12_1_146.18938_8.06
K
>sp|P38416|LOXB_SOLLC Linoleate 9S-lipoxygenase B OS=Solanum lycopersicum OX=4081 GN=LOX1.2 PE=2 SV=1_12_Trypsin_149_14_1739.02718_8.44_0_Ficin_10_10_1267.46758_7.17
IHFVCNSWVY
>sp|P38416|LOXB_SOLLC Linoleate 9S-lipoxygenase B OS=Solanum lycopersicum OX=4081 GN=LOX1.2 PE=2 SV=1_12_Trypsin_149_14_1739.02718_8.44_1_Ficin_14_4_489.57488_9.71
PAFR
>sp|P38416|LOXB_SOLLC Linoleate 9S-lipoxygenase B OS=Solanum lycopersicum OX=4081 GN=LOX1.2 PE=2 SV=1_13_Trypsin_151_2_309.36538_8.0_0_Ficin_0_2_309.36538_8.0
YK
>sp|P38416|LOXB_SOLLC Linoleate 9S-lipoxygenase B OS=Solanum lycopersicum OX=4081 GN=LOX1.2 PE=2 SV=1_14_Trypsin_154_3_376.36958_5.98_0_Ficin_0_3_376.36958_5.98
SDR
>sp|P38416|LOXB_SOLLC Linoleate 9S-lipoxygenase B OS=Solanum lycopersicum OX=4081 GN=LOX1.2 PE=2 SV=1_15_Trypsin_172_18_2092.38188_6.21_0_Ficin_8_8_973.09598_5.45
IFFANQAY
>sp|P38416|LOXB_SOLLC Linoleate 9S-lipoxygenase B OS=Solanum lycopersicum OX=4081 GN=LOX1.2 PE=2 SV=1_15_Trypsin_172_18_2092.38188_6.21_1_Ficin_18_10_1137.30118_6.23
LPSETPQPLR
>sp|P38416|LOXB_SOLLC Linoleate 9S-lipoxygenase B OS=Solanum lycopersicum OX=4081 GN=LOX1.2 PE=2 SV=1_16_Trypsin_173_1_146.18938_8.06_0_Ficin_0_1_146.18938_8.06
K
>sp|P38416|LOXB_SOLLC Linoleate 9S-lipoxygenase B OS=Solanum lycopersicum OX=4081 GN=LOX1.2 PE=2 SV=1_17_Trypsin_175_2_337.37878_8.55_0_Ficin_0_2_337.37878_8.55
YR
>sp|P38416|LOXB_SOLLC Linoleate 9S-lipoxygenase B OS=Solanum lycopersicum OX=4081 GN=LOX1.2 PE=2 SV=1_18_Trypsin_183_8_943.06778_4.53_0_Ficin_0_8_943.06778_4.53
ENELVALR
>sp|P38416|LOXB_SOLLC Linoleate 9S-lipoxygenase B OS=Solanum lycopersicum OX=4081 GN=LOX1.2 PE=2 SV=1_19_Trypsin_189_6_533.53878_5.87_0_Ficin_0_6_533.53878_5.87
GDGTGK
>sp|P38416|LOXB_SOLLC Linoleate 9S-lipoxygenase B OS=Solanum lycopersicum OX=4081 GN=LOX1.2 PE=2 SV=1_20_Trypsin_195_6_846.89498_4.05_0_Ficin_2_2_260.29018_3.74
LE
>sp|P38416|LOXB_SOLLC Linoleate 9S-lipoxygenase B OS=Solanum lycopersicum OX=4081 GN=LOX1.2 PE=2 SV=1_20_Trypsin_195_6_846.89498_4.05_1_Ficin_6_4_604.62008_4.29
EWDR
>sp|P38416|LOXB_SOLLC Linoleate 9S-lipoxygenase B OS=Solanum lycopersicum OX=4081 GN=LOX1.2 PE=2 SV=1_21_Trypsin_210_15_1764.88068_3.68_0_Ficin_2_2_280.32388_5.45
VY
>sp|P38416|LOXB_SOLLC Linoleate 9S-lipoxygenase B OS=Solanum lycopersicum OX=4081 GN=LOX1.2 PE=2 SV=1_21_Trypsin_210_15_1764.88068_3.68_1_Ficin_11_9_1033.07718_3.27
DYACYNDLG
>sp|P38416|LOXB_SOLLC Linoleate 9S-lipoxygenase B OS=Solanum lycopersicum OX=4081 GN=LOX1.2 PE=2 SV=1_21_Trypsin_210_15_1764.88068_3.68_2_Ficin_15_4_487.51018_4.29
EPDK
>sp|P38416|LOXB_SOLLC Linoleate 9S-lipoxygenase B OS=Solanum lycopersicum OX=4081 GN=LOX1.2 PE=2 SV=1_22_Trypsin_229_19_2141.32458_4.82_0_Ficin_10_10_1104.22788_4.53
GEEYARPILG
>sp|P38416|LOXB_SOLLC Linoleate 9S-lipoxygenase B OS=Solanum lycopersicum OX=4081 GN=LOX1.2 PE=2 SV=1_22_Trypsin_229_19_2141.32458_4.82_1_Ficin_19_9_1055.11198_6.21
GSSEYPYPR
>sp|P38416|LOXB_SOLLC Linoleate 9S-lipoxygenase B OS=Solanum lycopersicum OX=4081 GN=LOX1.2 PE=2 SV=1_23_Trypsin_230_1_174.20278_9.71_0_Ficin_0_1_174.20278_9.71
R
>sp|P38416|LOXB_SOLLC Linoleate 9S-lipoxygenase B OS=Solanum lycopersicum OX=4081 GN=LOX1.2 PE=2 SV=1_24_Trypsin_232_2_231.25468_9.71_0_Ficin_0_2_231.25468_9.71
GR
>sp|P38416|LOXB_SOLLC Linoleate 9S-lipoxygenase B OS=Solanum lycopersicum OX=4081 GN=LOX1.2 PE=2 SV=1_25_Trypsin_235_3_332.35978_9.71_0_Ficin_0_3_332.35978_9.71
TGR
>sp|P38416|LOXB_SOLLC Linoleate 9S-lipoxygenase B OS=Solanum lycopersicum OX=4081 GN=LOX1.2 PE=2 SV=1_26_Trypsin_239_4_473.52668_6.13_0_Ficin_0_4_473.52668_6.13
EPTK
>sp|P38416|LOXB_SOLLC Linoleate 9S-lipoxygenase B OS=Solanum lycopersicum OX=4081 GN=LOX1.2 PE=2 SV=1_27_Trypsin_247_8_890.92318_4.29_0_Ficin_0_8_890.92318_4.29
ADPNCESR
>sp|P38416|LOXB_SOLLC Linoleate 9S-lipoxygenase B OS=Solanum lycopersicum OX=4081 GN=LOX1.2 PE=2 SV=1_28_Trypsin_260_13_1514.80288_5.97_0_Ficin_10_10_1162.36608_3.48
NPLPMSLDIY
>sp|P38416|LOXB_SOLLC Linoleate 9S-lipoxygenase B OS=Solanum lycopersicum OX=4081 GN=LOX1.2 PE=2 SV=1_28_Trypsin_260_13_1514.80288_5.97_1_Ficin_13_3_370.45208_9.71
VPR
>sp|P38416|LOXB_SOLLC Linoleate 9S-lipoxygenase B OS=Solanum lycopersicum OX=4081 GN=LOX1.2 PE=2 SV=1_29_Trypsin_263_3_418.40688_4.29_0_Ficin_0_3_418.40688_4.29
DER
>sp|P38416|LOXB_SOLLC Linoleate 9S-lipoxygenase B OS=Solanum lycopersicum OX=4081 GN=LOX1.2 PE=2 SV=1_30_Trypsin_268_5_586.69158_8.07_0_Ficin_2_2_222.24378_5.46
FG
>sp|P38416|LOXB_SOLLC Linoleate 9S-lipoxygenase B OS=Solanum lycopersicum OX=4081 GN=LOX1.2 PE=2 SV=1_30_Trypsin_268_5_586.69158_8.07_1_Ficin_5_3_382.46308_8.07
HVK
>sp|P38416|LOXB_SOLLC Linoleate 9S-lipoxygenase B OS=Solanum lycopersicum OX=4081 GN=LOX1.2 PE=2 SV=1_31_Trypsin_269_1_146.18938_8.06_0_Ficin_0_1_146.18938_8.06
K
>sp|P38416|LOXB_SOLLC Linoleate 9S-lipoxygenase B OS=Solanum lycopersicum OX=4081 GN=LOX1.2 PE=2 SV=1_32_Trypsin_278_9_997.11308_5.87_0_Ficin_0_9_997.11308_5.87
SDFLTSSLK
>sp|P38416|LOXB_SOLLC Linoleate 9S-lipoxygenase B OS=Solanum lycopersicum OX=4081 GN=LOX1.2 PE=2 SV=1_33_Trypsin_289_11_1204.43188_8.06_0_Ficin_0_11_1204.43188_8.06
SSLQTLLPAFK
>sp|P38416|LOXB_SOLLC Linoleate 9S-lipoxygenase B OS=Solanum lycopersicum OX=4081 GN=LOX1.2 PE=2 SV=1_34_Trypsin_314_25_2745.01238_3.79_0_Ficin_20_20_2260.45958_3.23
ALCDNTPNEFNSFADVLNLY
>sp|P38416|LOXB_SOLLC Linoleate 9S-lipoxygenase B OS=Solanum lycopersicum OX=4081 GN=LOX1.2 PE=2 SV=1_34_Trypsin_314_25_2745.01238_3.79_1_Ficin_21_1_147.13078_3.74
E
>sp|P38416|LOXB_SOLLC Linoleate 9S-lipoxygenase B OS=Solanum lycopersicum OX=4081 GN=LOX1.2 PE=2 SV=1_34_Trypsin_314_25_2745.01238_3.79_2_Ficin_25_4_373.45258_8.06
GGIK
>sp|P38416|LOXB_SOLLC Linoleate 9S-lipoxygenase B OS=Solanum lycopersicum OX=4081 GN=LOX1.2 PE=2 SV=1_35_Trypsin_322_8_939.12218_6.13_0_Ficin_0_8_939.12218_6.13
LPEGPWLK
>sp|P38416|LOXB_SOLLC Linoleate 9S-lipoxygenase B OS=Solanum lycopersicum OX=4081 GN=LOX1.2 PE=2 SV=1_36_Trypsin_334_12_1303.47518_4.29_0_Ficin_7_7_732.78858_3.48
AITDNIS
>sp|P38416|LOXB_SOLLC Linoleate 9S-lipoxygenase B OS=Solanum lycopersicum OX=4081 GN=LOX1.2 PE=2 SV=1_36_Trypsin_334_12_1303.47518_4.29_1_Ficin_12_5_588.70188_6.13
SEILK
>sp|P38416|LOXB_SOLLC Linoleate 9S-lipoxygenase B OS=Solanum lycopersicum OX=4081 GN=LOX1.2 PE=2 SV=1_37_Trypsin_346_12_1300.47448_4.04_0_Ficin_0_12_1300.47448_4.04
DILQTDGQGLLK
>sp|P38416|LOXB_SOLLC Linoleate 9S-lipoxygenase B OS=Solanum lycopersicum OX=4081 GN=LOX1.2 PE=2 SV=1_38_Trypsin_357_11_1245.39778_5.87_0_Ficin_0_11_1245.39778_5.87
YPTPQVIQGDK
>sp|P38416|LOXB_SOLLC Linoleate 9S-lipoxygenase B OS=Solanum lycopersicum OX=4081 GN=LOX1.2 PE=2 SV=1_39_Trypsin_361_4_532.59988_9.71_0_Ficin_0_4_532.59988_9.71
TAWR
>sp|P38416|LOXB_SOLLC Linoleate 9S-lipoxygenase B OS=Solanum lycopersicum OX=4081 GN=LOX1.2 PE=2 SV=1_40_Trypsin_368_7_852.85598_4.05_0_Ficin_6_6_696.66848_3.33
TDEEFG
>sp|P38416|LOXB_SOLLC Linoleate 9S-lipoxygenase B OS=Solanum lycopersicum OX=4081 GN=LOX1.2 PE=2 SV=1_40_Trypsin_368_7_852.85598_4.05_1_Ficin_7_1_174.20278_9.71
R
>sp|P38416|LOXB_SOLLC Linoleate 9S-lipoxygenase B OS=Solanum lycopersicum OX=4081 GN=LOX1.2 PE=2 SV=1_41_Trypsin_381_13_1386.62928_6.23_0_Ficin_5_5_519.61348_3.74
EMLAG
>sp|P38416|LOXB_SOLLC Linoleate 9S-lipoxygenase B OS=Solanum lycopersicum OX=4081 GN=LOX1.2 PE=2 SV=1_41_Trypsin_381_13_1386.62928_6.23_1_Ficin_12_7_728.84358_5.46
SNPVLIS
>sp|P38416|LOXB_SOLLC Linoleate 9S-lipoxygenase B OS=Solanum lycopersicum OX=4081 GN=LOX1.2 PE=2 SV=1_41_Trypsin_381_13_1386.62928_6.23_2_Ficin_13_1_174.20278_9.71
R
>sp|P38416|LOXB_SOLLC Linoleate 9S-lipoxygenase B OS=Solanum lycopersicum OX=4081 GN=LOX1.2 PE=2 SV=1_42_Trypsin_388_7_858.00498_6.13_0_Ficin_0_7_858.00498_6.13
LQEFPPK
>sp|P38416|LOXB_SOLLC Linoleate 9S-lipoxygenase B OS=Solanum lycopersicum OX=4081 GN=LOX1.2 PE=2 SV=1_43_Trypsin_390_2_233.26758_8.06_0_Ficin_0_2_233.26758_8.06
SK
>sp|P38416|LOXB_SOLLC Linoleate 9S-lipoxygenase B OS=Solanum lycopersicum OX=4081 GN=LOX1.2 PE=2 SV=1_44_Trypsin_411_21_2374.54618_4.48_0_Ficin_6_6_720.82048_3.48
LDPTIY
>sp|P38416|LOXB_SOLLC Linoleate 9S-lipoxygenase B OS=Solanum lycopersicum OX=4081 GN=LOX1.2 PE=2 SV=1_44_Trypsin_411_21_2374.54618_4.48_1_Ficin_7_1_75.06718_5.46
G
>sp|P38416|LOXB_SOLLC Linoleate 9S-lipoxygenase B OS=Solanum lycopersicum OX=4081 GN=LOX1.2 PE=2 SV=1_44_Trypsin_411_21_2374.54618_4.48_2_Ficin_21_14_1614.68908_5.53
NQNSTITTEHVQDK
>sp|P38416|LOXB_SOLLC Linoleate 9S-lipoxygenase B OS=Solanum lycopersicum OX=4081 GN=LOX1.2 PE=2 SV=1_45_Trypsin_422_11_1171.35908_6.13_0_Ficin_0_11_1171.35908_6.13
LNGLTVNEAIK
>sp|P38416|LOXB_SOLLC Linoleate 9S-lipoxygenase B OS=Solanum lycopersicum OX=4081 GN=LOX1.2 PE=2 SV=1_46_Trypsin_425_3_375.38478_9.71_0_Ficin_0_3_375.38478_9.71
SNR
>sp|P38416|LOXB_SOLLC Linoleate 9S-lipoxygenase B OS=Solanum lycopersicum OX=4081 GN=LOX1.2 PE=2 SV=1_47_Trypsin_440_15_1831.25228_7.38_0_Ficin_0_15_1831.25228_7.38
LFILNHHDIVMPLLR
>sp|P38416|LOXB_SOLLC Linoleate 9S-lipoxygenase B OS=Solanum lycopersicum OX=4081 GN=LOX1.2 PE=2 SV=1_48_Trypsin_441_1_146.18938_8.06_0_Ficin_0_1_146.18938_8.06
K
>sp|P38416|LOXB_SOLLC Linoleate 9S-lipoxygenase B OS=Solanum lycopersicum OX=4081 GN=LOX1.2 PE=2 SV=1_49_Trypsin_449_8_878.01108_8.06_0_Ficin_0_8_878.01108_8.06
INMSANTK
>sp|P38416|LOXB_SOLLC Linoleate 9S-lipoxygenase B OS=Solanum lycopersicum OX=4081 GN=LOX1.2 PE=2 SV=1_50_Trypsin_454_5_566.61458_8.55_0_Ficin_2_2_252.27008_5.45
AY
>sp|P38416|LOXB_SOLLC Linoleate 9S-lipoxygenase B OS=Solanum lycopersicum OX=4081 GN=LOX1.2 PE=2 SV=1_50_Trypsin_454_5_566.61458_8.55_1_Ficin_4_2_176.17228_5.46
AS
>sp|P38416|LOXB_SOLLC Linoleate 9S-lipoxygenase B OS=Solanum lycopersicum OX=4081 GN=LOX1.2 PE=2 SV=1_50_Trypsin_454_5_566.61458_8.55_2_Ficin_5_1_174.20278_9.71
R
>sp|P38416|LOXB_SOLLC Linoleate 9S-lipoxygenase B OS=Solanum lycopersicum OX=4081 GN=LOX1.2 PE=2 SV=1_51_Trypsin_463_9_1120.27058_4.04_0_Ficin_0_9_1120.27058_4.04
TLLFLQDDR
>sp|P38416|LOXB_SOLLC Linoleate 9S-lipoxygenase B OS=Solanum lycopersicum OX=4081 GN=LOX1.2 PE=2 SV=1_52_Trypsin_487_24_2563.93348_5.57_0_Ficin_8_8_884.08368_6.13
TLKPLAIE
>sp|P38416|LOXB_SOLLC Linoleate 9S-lipoxygenase B OS=Solanum lycopersicum OX=4081 GN=LOX1.2 PE=2 SV=1_52_Trypsin_487_24_2563.93348_5.57_1_Ficin_10_2_218.25288_5.46
LS
>sp|P38416|LOXB_SOLLC Linoleate 9S-lipoxygenase B OS=Solanum lycopersicum OX=4081 GN=LOX1.2 PE=2 SV=1_52_Trypsin_487_24_2563.93348_5.57_2_Ficin_20_10_1082.13748_4.04
LPHPDGDQFG
>sp|P38416|LOXB_SOLLC Linoleate 9S-lipoxygenase B OS=Solanum lycopersicum OX=4081 GN=LOX1.2 PE=2 SV=1_52_Trypsin_487_24_2563.93348_5.57_3_Ficin_23_3_305.33118_5.46
TVS
>sp|P38416|LOXB_SOLLC Linoleate 9S-lipoxygenase B OS=Solanum lycopersicum OX=4081 GN=LOX1.2 PE=2 SV=1_52_Trypsin_487_24_2563.93348_5.57_4_Ficin_24_1_146.18938_8.06
K
>sp|P38416|LOXB_SOLLC Linoleate 9S-lipoxygenase B OS=Solanum lycopersicum OX=4081 GN=LOX1.2 PE=2 SV=1_53_Trypsin_505_18_1996.20668_4.29_0_Ficin_2_2_280.32388_5.45
VY
>sp|P38416|LOXB_SOLLC Linoleate 9S-lipoxygenase B OS=Solanum lycopersicum OX=4081 GN=LOX1.2 PE=2 SV=1_53_Trypsin_505_18_1996.20668_4.29_1_Ficin_10_8_815.83518_3.38
TPADQGVE
>sp|P38416|LOXB_SOLLC Linoleate 9S-lipoxygenase B OS=Solanum lycopersicum OX=4081 GN=LOX1.2 PE=2 SV=1_53_Trypsin_505_18_1996.20668_4.29_2_Ficin_18_8_936.07818_8.06
GSIWQFAK
>sp|P38416|LOXB_SOLLC Linoleate 9S-lipoxygenase B OS=Solanum lycopersicum OX=4081 GN=LOX1.2 PE=2 SV=1_54_Trypsin_538_33_3717.26288_6.71_0_Ficin_2_2_252.27008_5.45
AY
>sp|P38416|LOXB_SOLLC Linoleate 9S-lipoxygenase B OS=Solanum lycopersicum OX=4081 GN=LOX1.2 PE=2 SV=1_54_Trypsin_538_33_3717.26288_6.71_1_Ficin_15_13_1396.62438_5.22
VAVNDMGIHQLIS
>sp|P38416|LOXB_SOLLC Linoleate 9S-lipoxygenase B OS=Solanum lycopersicum OX=4081 GN=LOX1.2 PE=2 SV=1_54_Trypsin_538_33_3717.26288_6.71_2_Ficin_25_10_1219.36528_6.42
HWLNTHAVIE
>sp|P38416|LOXB_SOLLC Linoleate 9S-lipoxygenase B OS=Solanum lycopersicum OX=4081 GN=LOX1.2 PE=2 SV=1_54_Trypsin_538_33_3717.26288_6.71_3_Ficin_33_8_903.04898_9.71
PFVVATNR
>sp|P38416|LOXB_SOLLC Linoleate 9S-lipoxygenase B OS=Solanum lycopersicum OX=4081 GN=LOX1.2 PE=2 SV=1_55_Trypsin_548_10_1180.41838_8.11_0_Ficin_3_3_355.39398_7.2
HLS
>sp|P38416|LOXB_SOLLC Linoleate 9S-lipoxygenase B OS=Solanum lycopersicum OX=4081 GN=LOX1.2 PE=2 SV=1_55_Trypsin_548_10_1180.41838_8.11_1_Ficin_10_7_843.03968_8.1
VLHPIHK
>sp|P38416|LOXB_SOLLC Linoleate 9S-lipoxygenase B OS=Solanum lycopersicum OX=4081 GN=LOX1.2 PE=2 SV=1_56_Trypsin_555_7_919.09708_9.73_0_Ficin_0_7_919.09708_9.73
LLHPHFR
>sp|P38416|LOXB_SOLLC Linoleate 9S-lipoxygenase B OS=Solanum lycopersicum OX=4081 GN=LOX1.2 PE=2 SV=1_57_Trypsin_565_10_1117.28828_9.71_0_Ficin_0_10_1117.28828_9.71
NTMNINALAR
>sp|P38416|LOXB_SOLLC Linoleate 9S-lipoxygenase B OS=Solanum lycopersicum OX=4081 GN=LOX1.2 PE=2 SV=1_58_Trypsin_582_17_1876.04978_4.05_0_Ficin_10_10_1131.16088_3.33
ETLTYDGGFE
>sp|P38416|LOXB_SOLLC Linoleate 9S-lipoxygenase B OS=Solanum lycopersicum OX=4081 GN=LOX1.2 PE=2 SV=1_58_Trypsin_582_17_1876.04978_4.05_1_Ficin_17_7_762.90418_8.06
TSLFPAK
>sp|P38416|LOXB_SOLLC Linoleate 9S-lipoxygenase B OS=Solanum lycopersicum OX=4081 GN=LOX1.2 PE=2 SV=1_59_Trypsin_593_11_1251.43488_6.12_0_Ficin_2_2_268.26948_5.45
YS
>sp|P38416|LOXB_SOLLC Linoleate 9S-lipoxygenase B OS=Solanum lycopersicum OX=4081 GN=LOX1.2 PE=2 SV=1_59_Trypsin_593_11_1251.43488_6.12_1_Ficin_10_8_873.00658_3.74
MEMSAAAY
>sp|P38416|LOXB_SOLLC Linoleate 9S-lipoxygenase B OS=Solanum lycopersicum OX=4081 GN=LOX1.2 PE=2 SV=1_59_Trypsin_593_11_1251.43488_6.12_2_Ficin_11_1_146.18938_8.06
K
>sp|P38416|LOXB_SOLLC Linoleate 9S-lipoxygenase B OS=Solanum lycopersicum OX=4081 GN=LOX1.2 PE=2 SV=1_60_Trypsin_608_15_1742.00438_3.89_0_Ficin_0_15_1742.00438_3.89
DWVFPEQALPADLLK
>sp|P38416|LOXB_SOLLC Linoleate 9S-lipoxygenase B OS=Solanum lycopersicum OX=4081 GN=LOX1.2 PE=2 SV=1_61_Trypsin_609_1_174.20278_9.71_0_Ficin_0_1_174.20278_9.71
R
>sp|P38416|LOXB_SOLLC Linoleate 9S-lipoxygenase B OS=Solanum lycopersicum OX=4081 GN=LOX1.2 PE=2 SV=1_62_Trypsin_623_14_1436.58768_5.53_0_Ficin_5_5_473.52668_3.74
GVAVE
>sp|P38416|LOXB_SOLLC Linoleate 9S-lipoxygenase B OS=Solanum lycopersicum OX=4081 GN=LOX1.2 PE=2 SV=1_62_Trypsin_623_14_1436.58768_5.53_1_Ficin_8_3_333.34148_3.48
DLS
>sp|P38416|LOXB_SOLLC Linoleate 9S-lipoxygenase B OS=Solanum lycopersicum OX=4081 GN=LOX1.2 PE=2 SV=1_62_Trypsin_623_14_1436.58768_5.53_2_Ficin_14_6_665.75008_9.73
SPHGIR
>sp|P38416|LOXB_SOLLC Linoleate 9S-lipoxygenase B OS=Solanum lycopersicum OX=4081 GN=LOX1.2 PE=2 SV=1_63_Trypsin_643_20_2276.70068_3.89_0_Ficin_14_14_1593.83698_3.23
LLILDYPYAVDGLE
>sp|P38416|LOXB_SOLLC Linoleate 9S-lipoxygenase B OS=Solanum lycopersicum OX=4081 GN=LOX1.2 PE=2 SV=1_63_Trypsin_643_20_2276.70068_3.89_1_Ficin_20_6_700.87898_8.06
IWAAIK
>sp|P38416|LOXB_SOLLC Linoleate 9S-lipoxygenase B OS=Solanum lycopersicum OX=4081 GN=LOX1.2 PE=2 SV=1_64_Trypsin_651_8_1015.14878_6.12_0_Ficin_0_8_1015.14878_6.12
SWVTEYCK
>sp|P38416|LOXB_SOLLC Linoleate 9S-lipoxygenase B OS=Solanum lycopersicum OX=4081 GN=LOX1.2 PE=2 SV=1_65_Trypsin_655_4_619.71798_7.95_0_Ficin_2_2_328.36788_5.45
FY
>sp|P38416|LOXB_SOLLC Linoleate 9S-lipoxygenase B OS=Solanum lycopersicum OX=4081 GN=LOX1.2 PE=2 SV=1_65_Trypsin_655_4_619.71798_7.95_1_Ficin_3_1_181.19128_5.45
Y
>sp|P38416|LOXB_SOLLC Linoleate 9S-lipoxygenase B OS=Solanum lycopersicum OX=4081 GN=LOX1.2 PE=2 SV=1_65_Trypsin_655_4_619.71798_7.95_2_Ficin_4_1_146.18938_8.06
K
>sp|P38416|LOXB_SOLLC Linoleate 9S-lipoxygenase B OS=Solanum lycopersicum OX=4081 GN=LOX1.2 PE=2 SV=1_66_Trypsin_662_7_806.82488_4.05_0_Ficin_6_6_678.65078_3.33
SDETVE
>sp|P38416|LOXB_SOLLC Linoleate 9S-lipoxygenase B OS=Solanum lycopersicum OX=4081 GN=LOX1.2 PE=2 SV=1_66_Trypsin_662_7_806.82488_4.05_1_Ficin_7_1_146.18938_8.06
K
>sp|P38416|LOXB_SOLLC Linoleate 9S-lipoxygenase B OS=Solanum lycopersicum OX=4081 GN=LOX1.2 PE=2 SV=1_67_Trypsin_671_9_1176.29388_4.29_0_Ficin_0_9_1176.29388_4.29
DTELQAWWK
>sp|P38416|LOXB_SOLLC Linoleate 9S-lipoxygenase B OS=Solanum lycopersicum OX=4081 GN=LOX1.2 PE=2 SV=1_68_Trypsin_674_3_416.47768_6.23_0_Ficin_0_3_416.47768_6.23
ELR
>sp|P38416|LOXB_SOLLC Linoleate 9S-lipoxygenase B OS=Solanum lycopersicum OX=4081 GN=LOX1.2 PE=2 SV=1_69_Trypsin_681_7_770.75388_4.66_0_Ficin_0_7_770.75388_4.66
EEGHGDK
>sp|P38416|LOXB_SOLLC Linoleate 9S-lipoxygenase B OS=Solanum lycopersicum OX=4081 GN=LOX1.2 PE=2 SV=1_70_Trypsin_682_1_146.18938_8.06_0_Ficin_0_1_146.18938_8.06
K
>sp|P38416|LOXB_SOLLC Linoleate 9S-lipoxygenase B OS=Solanum lycopersicum OX=4081 GN=LOX1.2 PE=2 SV=1_71_Trypsin_689_7_931.01538_4.29_0_Ficin_0_7_931.01538_4.29
DEAWWPK
>sp|P38416|LOXB_SOLLC Linoleate 9S-lipoxygenase B OS=Solanum lycopersicum OX=4081 GN=LOX1.2 PE=2 SV=1_72_Trypsin_693_4_516.59798_9.71_0_Ficin_0_4_516.59798_9.71
LQTR
>sp|P38416|LOXB_SOLLC Linoleate 9S-lipoxygenase B OS=Solanum lycopersicum OX=4081 GN=LOX1.2 PE=2 SV=1_73_Trypsin_697_4_544.60838_6.23_0_Ficin_0_4_544.60838_6.23
QELR
>sp|P38416|LOXB_SOLLC Linoleate 9S-lipoxygenase B OS=Solanum lycopersicum OX=4081 GN=LOX1.2 PE=2 SV=1_74_Trypsin_748_51_5672.54558_5.0_0_Ficin_11_11_1237.49438_3.48
DCCTIIIWIAS
>sp|P38416|LOXB_SOLLC Linoleate 9S-lipoxygenase B OS=Solanum lycopersicum OX=4081 GN=LOX1.2 PE=2 SV=1_74_Trypsin_748_51_5672.54558_5.0_1_Ficin_20_9_936.08118_7.38
ALHAALHFG
>sp|P38416|LOXB_SOLLC Linoleate 9S-lipoxygenase B OS=Solanum lycopersicum OX=4081 GN=LOX1.2 PE=2 SV=1_74_Trypsin_748_51_5672.54558_5.0_2_Ficin_22_2_294.35068_5.45
LY
>sp|P38416|LOXB_SOLLC Linoleate 9S-lipoxygenase B OS=Solanum lycopersicum OX=4081 GN=LOX1.2 PE=2 SV=1_74_Trypsin_748_51_5672.54558_5.0_3_Ficin_23_1_105.09348_5.46
S
>sp|P38416|LOXB_SOLLC Linoleate 9S-lipoxygenase B OS=Solanum lycopersicum OX=4081 GN=LOX1.2 PE=2 SV=1_74_Trypsin_748_51_5672.54558_5.0_4_Ficin_26_3_309.32198_5.45
YAG
>sp|P38416|LOXB_SOLLC Linoleate 9S-lipoxygenase B OS=Solanum lycopersicum OX=4081 GN=LOX1.2 PE=2 SV=1_74_Trypsin_748_51_5672.54558_5.0_5_Ficin_35_9_1060.21808_8.55
YLPNRPTLS
>sp|P38416|LOXB_SOLLC Linoleate 9S-lipoxygenase B OS=Solanum lycopersicum OX=4081 GN=LOX1.2 PE=2 SV=1_74_Trypsin_748_51_5672.54558_5.0_6_Ficin_46_11_1175.33698_3.56
CNLMPEPGSVE
>sp|P38416|LOXB_SOLLC Linoleate 9S-lipoxygenase B OS=Solanum lycopersicum OX=4081 GN=LOX1.2 PE=2 SV=1_74_Trypsin_748_51_5672.54558_5.0_7_Ficin_48_2_310.30678_3.74
YE
>sp|P38416|LOXB_SOLLC Linoleate 9S-lipoxygenase B OS=Solanum lycopersicum OX=4081 GN=LOX1.2 PE=2 SV=1_74_Trypsin_748_51_5672.54558_5.0_8_Ficin_51_3_388.46428_6.13
ELK
>sp|P38416|LOXB_SOLLC Linoleate 9S-lipoxygenase B OS=Solanum lycopersicum OX=4081 GN=LOX1.2 PE=2 SV=1_75_Trypsin_753_5_573.60358_5.87_0_Ficin_0_5_573.60358_5.87
TNPDK
>sp|P38416|LOXB_SOLLC Linoleate 9S-lipoxygenase B OS=Solanum lycopersicum OX=4081 GN=LOX1.2 PE=2 SV=1_76_Trypsin_757_4_505.65798_8.06_0_Ficin_0_4_505.65798_8.06
VFLK
>sp|P38416|LOXB_SOLLC Linoleate 9S-lipoxygenase B OS=Solanum lycopersicum OX=4081 GN=LOX1.2 PE=2 SV=1_77_Trypsin_777_20_2293.64518_4.53_0_Ficin_11_11_1274.47958_3.74
TFVPQLQSLLE
>sp|P38416|LOXB_SOLLC Linoleate 9S-lipoxygenase B OS=Solanum lycopersicum OX=4081 GN=LOX1.2 PE=2 SV=1_77_Trypsin_777_20_2293.64518_4.53_1_Ficin_13_2_218.25288_5.46
IS
>sp|P38416|LOXB_SOLLC Linoleate 9S-lipoxygenase B OS=Solanum lycopersicum OX=4081 GN=LOX1.2 PE=2 SV=1_77_Trypsin_777_20_2293.64518_4.53_2_Ficin_16_3_407.46678_3.74
IFE
>sp|P38416|LOXB_SOLLC Linoleate 9S-lipoxygenase B OS=Solanum lycopersicum OX=4081 GN=LOX1.2 PE=2 SV=1_77_Trypsin_777_20_2293.64518_4.53_3_Ficin_18_2_204.22608_5.46
VS
>sp|P38416|LOXB_SOLLC Linoleate 9S-lipoxygenase B OS=Solanum lycopersicum OX=4081 GN=LOX1.2 PE=2 SV=1_77_Trypsin_777_20_2293.64518_4.53_4_Ficin_20_2_261.28098_9.71
SR
>sp|P38416|LOXB_SOLLC Linoleate 9S-lipoxygenase B OS=Solanum lycopersicum OX=4081 GN=LOX1.2 PE=2 SV=1_78_Trypsin_788_11_1274.35558_5.53_0_Ficin_3_3_313.31338_7.2
HAS
>sp|P38416|LOXB_SOLLC Linoleate 9S-lipoxygenase B OS=Solanum lycopersicum OX=4081 GN=LOX1.2 PE=2 SV=1_78_Trypsin_788_11_1274.35558_5.53_1_Ficin_7_4_524.52798_3.38
DEVY
>sp|P38416|LOXB_SOLLC Linoleate 9S-lipoxygenase B OS=Solanum lycopersicum OX=4081 GN=LOX1.2 PE=2 SV=1_78_Trypsin_788_11_1274.35558_5.53_2_Ficin_9_2_188.22658_5.46
LG
>sp|P38416|LOXB_SOLLC Linoleate 9S-lipoxygenase B OS=Solanum lycopersicum OX=4081 GN=LOX1.2 PE=2 SV=1_78_Trypsin_788_11_1274.35558_5.53_3_Ficin_11_2_302.33348_9.71
QR
>sp|P38416|LOXB_SOLLC Linoleate 9S-lipoxygenase B OS=Solanum lycopersicum OX=4081 GN=LOX1.2 PE=2 SV=1_79_Trypsin_795_7_877.94938_4.29_0_Ficin_4_4_462.45698_3.38
DSIE
>sp|P38416|LOXB_SOLLC Linoleate 9S-lipoxygenase B OS=Solanum lycopersicum OX=4081 GN=LOX1.2 PE=2 SV=1_79_Trypsin_795_7_877.94938_4.29_1_Ficin_7_3_433.50768_8.06
WTK
>sp|P38416|LOXB_SOLLC Linoleate 9S-lipoxygenase B OS=Solanum lycopersicum OX=4081 GN=LOX1.2 PE=2 SV=1_80_Trypsin_797_2_261.27798_5.87_0_Ficin_0_2_261.27798_5.87
DK
>sp|P38416|LOXB_SOLLC Linoleate 9S-lipoxygenase B OS=Solanum lycopersicum OX=4081 GN=LOX1.2 PE=2 SV=1_81_Trypsin_805_8_960.09788_4.53_0_Ficin_7_7_803.91038_3.56
EPLVAFE
>sp|P38416|LOXB_SOLLC Linoleate 9S-lipoxygenase B OS=Solanum lycopersicum OX=4081 GN=LOX1.2 PE=2 SV=1_81_Trypsin_805_8_960.09788_4.53_1_Ficin_8_1_174.20278_9.71
R
>sp|P38416|LOXB_SOLLC Linoleate 9S-lipoxygenase B OS=Solanum lycopersicum OX=4081 GN=LOX1.2 PE=2 SV=1_82_Trypsin_808_3_350.41788_8.06_0_Ficin_2_2_222.24378_5.46
FG
>sp|P38416|LOXB_SOLLC Linoleate 9S-lipoxygenase B OS=Solanum lycopersicum OX=4081 GN=LOX1.2 PE=2 SV=1_82_Trypsin_808_3_350.41788_8.06_1_Ficin_3_1_146.18938_8.06
K
>sp|P38416|LOXB_SOLLC Linoleate 9S-lipoxygenase B OS=Solanum lycopersicum OX=4081 GN=LOX1.2 PE=2 SV=1_83_Trypsin_816_8_977.10028_4.29_0_Ficin_3_3_349.44548_5.46
MLS
>sp|P38416|LOXB_SOLLC Linoleate 9S-lipoxygenase B OS=Solanum lycopersicum OX=4081 GN=LOX1.2 PE=2 SV=1_83_Trypsin_816_8_977.10028_4.29_1_Ficin_6_3_375.37878_3.38
DIE
>sp|P38416|LOXB_SOLLC Linoleate 9S-lipoxygenase B OS=Solanum lycopersicum OX=4081 GN=LOX1.2 PE=2 SV=1_83_Trypsin_816_8_977.10028_4.29_2_Ficin_8_2_288.30658_9.71
NR
>sp|P38416|LOXB_SOLLC Linoleate 9S-lipoxygenase B OS=Solanum lycopersicum OX=4081 GN=LOX1.2 PE=2 SV=1_84_Trypsin_824_8_973.21648_8.07_0_Ficin_0_8_973.21648_8.07
IMIMNSHK
>sp|P38416|LOXB_SOLLC Linoleate 9S-lipoxygenase B OS=Solanum lycopersicum OX=4081 GN=LOX1.2 PE=2 SV=1_85_Trypsin_827_3_419.48078_8.06_0_Ficin_0_3_419.48078_8.06
SWK
>sp|P38416|LOXB_SOLLC Linoleate 9S-lipoxygenase B OS=Solanum lycopersicum OX=4081 GN=LOX1.2 PE=2 SV=1_86_Trypsin_829_2_288.30658_9.71_0_Ficin_0_2_288.30658_9.71
NR
>sp|P38416|LOXB_SOLLC Linoleate 9S-lipoxygenase B OS=Solanum lycopersicum OX=4081 GN=LOX1.2 PE=2 SV=1_87_Trypsin_851_22_2306.59768_4.53_0_Ficin_0_22_2306.59768_4.53
SGPVNVPYTLLFPTSEEGLTGK
>sp|P38416|LOXB_SOLLC Linoleate 9S-lipoxygenase B OS=Solanum lycopersicum OX=4081 GN=LOX1.2 PE=2 SV=1_88_Trypsin_859_8_785.89548_5.46_0_Ficin_7_7_672.73608_5.46
GIPNSVS
>sp|P38416|LOXB_SOLLC Linoleate 9S-lipoxygenase B OS=Solanum lycopersicum OX=4081 GN=LOX1.2 PE=2 SV=1_88_Trypsin_859_8_785.89548_5.46_1_Ficin_8_1_131.17468_5.46
I
>sp|O24031|GPX4_SOLLC Probable phospholipid hydroperoxide glutathione peroxidase OS=Solanum lycopersicum OX=4081 GN=GPXle-1 PE=2 SV=1_0_Trypsin_17_17_1917.12078_5.87_0_Ficin_12_12_1326.44378_5.45
MATQTSNPQSVY
>sp|O24031|GPX4_SOLLC Probable phospholipid hydroperoxide glutathione peroxidase OS=Solanum lycopersicum OX=4081 GN=GPXle-1 PE=2 SV=1_0_Trypsin_17_17_1917.12078_5.87_1_Ficin_17_5_608.69228_5.87
DFTVK
>sp|O24031|GPX4_SOLLC Probable phospholipid hydroperoxide glutathione peroxidase OS=Solanum lycopersicum OX=4081 GN=GPXle-1 PE=2 SV=1_1_Trypsin_20_3_332.35678_5.87_0_Ficin_0_3_332.35678_5.87
DAK
>sp|O24031|GPX4_SOLLC Probable phospholipid hydroperoxide glutathione peroxidase OS=Solanum lycopersicum OX=4081 GN=GPXle-1 PE=2 SV=1_2_Trypsin_22_2_203.24128_8.06_0_Ficin_0_2_203.24128_8.06
GK
>sp|O24031|GPX4_SOLLC Probable phospholipid hydroperoxide glutathione peroxidase OS=Solanum lycopersicum OX=4081 GN=GPXle-1 PE=2 SV=1_3_Trypsin_30_8_952.07218_4.04_0_Ficin_5_5_547.56268_3.27
DVDLS
>sp|O24031|GPX4_SOLLC Probable phospholipid hydroperoxide glutathione peroxidase OS=Solanum lycopersicum OX=4081 GN=GPXle-1 PE=2 SV=1_3_Trypsin_30_8_952.07218_4.04_1_Ficin_7_2_294.35068_5.45
IY
>sp|O24031|GPX4_SOLLC Probable phospholipid hydroperoxide glutathione peroxidase OS=Solanum lycopersicum OX=4081 GN=GPXle-1 PE=2 SV=1_3_Trypsin_30_8_952.07218_4.04_2_Ficin_8_1_146.18938_8.06
K
>sp|O24031|GPX4_SOLLC Probable phospholipid hydroperoxide glutathione peroxidase OS=Solanum lycopersicum OX=4081 GN=GPXle-1 PE=2 SV=1_4_Trypsin_32_2_203.24128_8.06_0_Ficin_0_2_203.24128_8.06
GK
>sp|O24031|GPX4_SOLLC Probable phospholipid hydroperoxide glutathione peroxidase OS=Solanum lycopersicum OX=4081 GN=GPXle-1 PE=2 SV=1_5_Trypsin_58_26_2890.31618_4.29_0_Ficin_9_9_927.15208_5.46
VLIIVNVAS
>sp|O24031|GPX4_SOLLC Probable phospholipid hydroperoxide glutathione peroxidase OS=Solanum lycopersicum OX=4081 GN=GPXle-1 PE=2 SV=1_5_Trypsin_58_26_2890.31618_4.29_1_Ficin_25_16_1853.00528_3.38
QCGLTNSNYTDMTELY
>sp|O24031|GPX4_SOLLC Probable phospholipid hydroperoxide glutathione peroxidase OS=Solanum lycopersicum OX=4081 GN=GPXle-1 PE=2 SV=1_5_Trypsin_58_26_2890.31618_4.29_2_Ficin_26_1_146.18938_8.06
K
>sp|O24031|GPX4_SOLLC Probable phospholipid hydroperoxide glutathione peroxidase OS=Solanum lycopersicum OX=4081 GN=GPXle-1 PE=2 SV=1_6_Trypsin_59_1_146.18938_8.06_0_Ficin_0_1_146.18938_8.06
K
>sp|O24031|GPX4_SOLLC Probable phospholipid hydroperoxide glutathione peroxidase OS=Solanum lycopersicum OX=4081 GN=GPXle-1 PE=2 SV=1_7_Trypsin_61_2_309.36538_8.0_0_Ficin_0_2_309.36538_8.0
YK
>sp|O24031|GPX4_SOLLC Probable phospholipid hydroperoxide glutathione peroxidase OS=Solanum lycopersicum OX=4081 GN=GPXle-1 PE=2 SV=1_8_Trypsin_93_32_3551.96548_3.73_0_Ficin_5_5_560.56138_3.38
DQGLE
>sp|O24031|GPX4_SOLLC Probable phospholipid hydroperoxide glutathione peroxidase OS=Solanum lycopersicum OX=4081 GN=GPXle-1 PE=2 SV=1_8_Trypsin_93_32_3551.96548_3.73_1_Ficin_15_10_1109.30798_5.46
ILAFPCNQFG
>sp|O24031|GPX4_SOLLC Probable phospholipid hydroperoxide glutathione peroxidase OS=Solanum lycopersicum OX=4081 GN=GPXle-1 PE=2 SV=1_8_Trypsin_93_32_3551.96548_3.73_2_Ficin_23_8_842.86068_3.56
GQEPGNIE
>sp|O24031|GPX4_SOLLC Probable phospholipid hydroperoxide glutathione peroxidase OS=Solanum lycopersicum OX=4081 GN=GPXle-1 PE=2 SV=1_8_Trypsin_93_32_3551.96548_3.73_3_Ficin_32_9_1093.28128_5.97
DIQQMVCTR
>sp|O24031|GPX4_SOLLC Probable phospholipid hydroperoxide glutathione peroxidase OS=Solanum lycopersicum OX=4081 GN=GPXle-1 PE=2 SV=1_9_Trypsin_95_2_293.36598_8.06_0_Ficin_0_2_293.36598_8.06
FK
>sp|O24031|GPX4_SOLLC Probable phospholipid hydroperoxide glutathione peroxidase OS=Solanum lycopersicum OX=4081 GN=GPXle-1 PE=2 SV=1_10_Trypsin_103_8_982.10098_4.29_0_Ficin_2_2_218.20958_3.74
AE
>sp|O24031|GPX4_SOLLC Probable phospholipid hydroperoxide glutathione peroxidase OS=Solanum lycopersicum OX=4081 GN=GPXle-1 PE=2 SV=1_10_Trypsin_103_8_982.10098_4.29_1_Ficin_8_6_781.90668_5.87
YPIFDK
>sp|O24031|GPX4_SOLLC Probable phospholipid hydroperoxide glutathione peroxidase OS=Solanum lycopersicum OX=4081 GN=GPXle-1 PE=2 SV=1_11_Trypsin_116_13_1403.51438_4.04_0_Ficin_12_12_1247.32688_3.27
VDVNGDNAAPLY
>sp|O24031|GPX4_SOLLC Probable phospholipid hydroperoxide glutathione peroxidase OS=Solanum lycopersicum OX=4081 GN=GPXle-1 PE=2 SV=1_11_Trypsin_116_13_1403.51438_4.04_1_Ficin_13_1_174.20278_9.71
R
>sp|O24031|GPX4_SOLLC Probable phospholipid hydroperoxide glutathione peroxidase OS=Solanum lycopersicum OX=4081 GN=GPXle-1 PE=2 SV=1_12_Trypsin_119_3_406.52538_8.06_0_Ficin_0_3_406.52538_8.06
FLK
>sp|O24031|GPX4_SOLLC Probable phospholipid hydroperoxide glutathione peroxidase OS=Solanum lycopersicum OX=4081 GN=GPXle-1 PE=2 SV=1_13_Trypsin_122_3_320.34578_8.06_0_Ficin_0_3_320.34578_8.06
SSK
>sp|O24031|GPX4_SOLLC Probable phospholipid hydroperoxide glutathione peroxidase OS=Solanum lycopersicum OX=4081 GN=GPXle-1 PE=2 SV=1_14_Trypsin_131_9_896.99818_5.87_0_Ficin_5_5_483.52418_5.46
GGFFG
>sp|O24031|GPX4_SOLLC Probable phospholipid hydroperoxide glutathione peroxidase OS=Solanum lycopersicum OX=4081 GN=GPXle-1 PE=2 SV=1_14_Trypsin_131_9_896.99818_5.87_1_Ficin_9_4_431.48928_5.87
DGIK
>sp|O24031|GPX4_SOLLC Probable phospholipid hydroperoxide glutathione peroxidase OS=Solanum lycopersicum OX=4081 GN=GPXle-1 PE=2 SV=1_15_Trypsin_136_5_680.76118_8.06_0_Ficin_4_4_552.58708_5.46
WNFS
>sp|O24031|GPX4_SOLLC Probable phospholipid hydroperoxide glutathione peroxidase OS=Solanum lycopersicum OX=4081 GN=GPXle-1 PE=2 SV=1_15_Trypsin_136_5_680.76118_8.06_1_Ficin_5_1_146.18938_8.06
K
>sp|O24031|GPX4_SOLLC Probable phospholipid hydroperoxide glutathione peroxidase OS=Solanum lycopersicum OX=4081 GN=GPXle-1 PE=2 SV=1_16_Trypsin_141_5_634.77338_5.87_0_Ficin_0_5_634.77338_5.87
FLIDK
>sp|O24031|GPX4_SOLLC Probable phospholipid hydroperoxide glutathione peroxidase OS=Solanum lycopersicum OX=4081 GN=GPXle-1 PE=2 SV=1_17_Trypsin_148_7_810.86508_5.53_0_Ficin_0_7_810.86508_5.53
EGHVVDR
>sp|O24031|GPX4_SOLLC Probable phospholipid hydroperoxide glutathione peroxidase OS=Solanum lycopersicum OX=4081 GN=GPXle-1 PE=2 SV=1_18_Trypsin_160_12_1298.43048_6.12_0_Ficin_2_2_268.26948_5.45
YS
>sp|O24031|GPX4_SOLLC Probable phospholipid hydroperoxide glutathione peroxidase OS=Solanum lycopersicum OX=4081 GN=GPXle-1 PE=2 SV=1_18_Trypsin_160_12_1298.43048_6.12_1_Ficin_9_7_659.69408_5.46
PTTSPAS
>sp|O24031|GPX4_SOLLC Probable phospholipid hydroperoxide glutathione peroxidase OS=Solanum lycopersicum OX=4081 GN=GPXle-1 PE=2 SV=1_18_Trypsin_160_12_1298.43048_6.12_2_Ficin_12_3_406.49748_6.13
MEK
>sp|O24031|GPX4_SOLLC Probable phospholipid hydroperoxide glutathione peroxidase OS=Solanum lycopersicum OX=4081 GN=GPXle-1 PE=2 SV=1_19_Trypsin_163_3_374.43738_5.87_0_Ficin_0_3_374.43738_5.87
DIK
>sp|O24031|GPX4_SOLLC Probable phospholipid hydroperoxide glutathione peroxidase OS=Solanum lycopersicum OX=4081 GN=GPXle-1 PE=2 SV=1_20_Trypsin_164_1_146.18938_8.06_0_Ficin_0_1_146.18938_8.06
K
>sp|O24031|GPX4_SOLLC Probable phospholipid hydroperoxide glutathione peroxidase OS=Solanum lycopersicum OX=4081 GN=GPXle-1 PE=2 SV=1_21_Trypsin_169_5_471.59738_5.46_0_Ficin_3_3_301.38598_5.46
LLG
>sp|O24031|GPX4_SOLLC Probable phospholipid hydroperoxide glutathione peroxidase OS=Solanum lycopersicum OX=4081 GN=GPXle-1 PE=2 SV=1_21_Trypsin_169_5_471.59738_5.46_1_Ficin_5_2_188.22668_5.46
VA
>sp|P54767|DCE_SOLLC Glutamate decarboxylase OS=Solanum lycopersicum OX=4081 PE=2 SV=1_0_Trypsin_9_9_1021.24028_9.71_0_Ficin_0_9_1021.24028_9.71
MVLTTTSIR
>sp|P54767|DCE_SOLLC Glutamate decarboxylase OS=Solanum lycopersicum OX=4081 PE=2 SV=1_1_Trypsin_22_13_1481.55678_4.66_0_Ficin_12_12_1325.36928_4.05
DSEESLHCTFAS
>sp|P54767|DCE_SOLLC Glutamate decarboxylase OS=Solanum lycopersicum OX=4081 PE=2 SV=1_1_Trypsin_22_13_1481.55678_4.66_1_Ficin_13_1_174.20278_9.71
R
>sp|P54767|DCE_SOLLC Glutamate decarboxylase OS=Solanum lycopersicum OX=4081 PE=2 SV=1_2_Trypsin_30_8_973.13698_6.12_0_Ficin_0_8_973.13698_6.12
YVQEPLPK
>sp|P54767|DCE_SOLLC Glutamate decarboxylase OS=Solanum lycopersicum OX=4081 PE=2 SV=1_3_Trypsin_32_2_293.36598_8.06_0_Ficin_0_2_293.36598_8.06
FK
>sp|P54767|DCE_SOLLC Glutamate decarboxylase OS=Solanum lycopersicum OX=4081 PE=2 SV=1_4_Trypsin_35_3_374.49868_8.06_0_Ficin_0_3_374.49868_8.06
MPK
>sp|P54767|DCE_SOLLC Glutamate decarboxylase OS=Solanum lycopersicum OX=4081 PE=2 SV=1_5_Trypsin_36_1_146.18938_8.06_0_Ficin_0_1_146.18938_8.06
K
>sp|P54767|DCE_SOLLC Glutamate decarboxylase OS=Solanum lycopersicum OX=4081 PE=2 SV=1_6_Trypsin_40_4_461.57688_8.06_0_Ficin_0_4_461.57688_8.06
SMPK
>sp|P54767|DCE_SOLLC Glutamate decarboxylase OS=Solanum lycopersicum OX=4081 PE=2 SV=1_7_Trypsin_58_18_2048.25488_3.79_0_Ficin_4_4_452.46438_3.74
EAAY
>sp|P54767|DCE_SOLLC Glutamate decarboxylase OS=Solanum lycopersicum OX=4081 PE=2 SV=1_7_Trypsin_58_18_2048.25488_3.79_1_Ficin_18_14_1613.80578_3.89
QIVNDELMLDGNPR
>sp|P54767|DCE_SOLLC Glutamate decarboxylase OS=Solanum lycopersicum OX=4081 PE=2 SV=1_8_Trypsin_75_17_1970.24238_4.05_0_Ficin_5_5_516.59488_5.46
LNLAS
>sp|P54767|DCE_SOLLC Glutamate decarboxylase OS=Solanum lycopersicum OX=4081 PE=2 SV=1_8_Trypsin_75_17_1970.24238_4.05_1_Ficin_8_3_351.40268_5.46
FVS
>sp|P54767|DCE_SOLLC Glutamate decarboxylase OS=Solanum lycopersicum OX=4081 PE=2 SV=1_8_Trypsin_75_17_1970.24238_4.05_2_Ficin_17_9_1138.27538_4.05
TWMEPECDK
>sp|P54767|DCE_SOLLC Glutamate decarboxylase OS=Solanum lycopersicum OX=4081 PE=2 SV=1_9_Trypsin_83_8_905.12038_8.06_0_Ficin_0_8_905.12038_8.06
LIMSSINK
>sp|P54767|DCE_SOLLC Glutamate decarboxylase OS=Solanum lycopersicum OX=4081 PE=2 SV=1_10_Trypsin_100_17_2087.24538_3.79_0_Ficin_0_17_2087.24538_3.79
NYVDMDEYPVTTELQNR
>sp|P54767|DCE_SOLLC Glutamate decarboxylase OS=Solanum lycopersicum OX=4081 PE=2 SV=1_11_Trypsin_139_39_3929.53638_4.74_0_Ficin_14_14_1508.81948_7.36
CVNMLAHLFHAPVG
>sp|P54767|DCE_SOLLC Glutamate decarboxylase OS=Solanum lycopersicum OX=4081 PE=2 SV=1_11_Trypsin_139_39_3929.53638_4.74_1_Ficin_21_7_705.67638_3.23
DDETAVG
>sp|P54767|DCE_SOLLC Glutamate decarboxylase OS=Solanum lycopersicum OX=4081 PE=2 SV=1_11_Trypsin_139_39_3929.53638_4.74_2_Ficin_23_2_174.19978_5.46
VG
>sp|P54767|DCE_SOLLC Glutamate decarboxylase OS=Solanum lycopersicum OX=4081 PE=2 SV=1_11_Trypsin_139_39_3929.53638_4.74_3_Ficin_26_3_275.30488_5.46
TVG
>sp|P54767|DCE_SOLLC Glutamate decarboxylase OS=Solanum lycopersicum OX=4081 PE=2 SV=1_11_Trypsin_139_39_3929.53638_4.74_4_Ficin_35_9_878.00808_3.74
SSEAIMLAG
>sp|P54767|DCE_SOLLC Glutamate decarboxylase OS=Solanum lycopersicum OX=4081 PE=2 SV=1_11_Trypsin_139_39_3929.53638_4.74_5_Ficin_39_4_477.60418_8.06
LAFK
>sp|P54767|DCE_SOLLC Glutamate decarboxylase OS=Solanum lycopersicum OX=4081 PE=2 SV=1_12_Trypsin_140_1_174.20278_9.71_0_Ficin_0_1_174.20278_9.71
R
>sp|P54767|DCE_SOLLC Glutamate decarboxylase OS=Solanum lycopersicum OX=4081 PE=2 SV=1_13_Trypsin_141_1_146.18938_8.06_0_Ficin_0_1_146.18938_8.06
K
>sp|P54767|DCE_SOLLC Glutamate decarboxylase OS=Solanum lycopersicum OX=4081 PE=2 SV=1_14_Trypsin_145_4_547.61148_8.06_0_Ficin_0_4_547.61148_8.06
WQSK
>sp|P54767|DCE_SOLLC Glutamate decarboxylase OS=Solanum lycopersicum OX=4081 PE=2 SV=1_15_Trypsin_146_1_174.20278_9.71_0_Ficin_0_1_174.20278_9.71
R
>sp|P54767|DCE_SOLLC Glutamate decarboxylase OS=Solanum lycopersicum OX=4081 PE=2 SV=1_16_Trypsin_147_1_146.18938_8.06_0_Ficin_0_1_146.18938_8.06
K
>sp|P54767|DCE_SOLLC Glutamate decarboxylase OS=Solanum lycopersicum OX=4081 PE=2 SV=1_17_Trypsin_170_23_2530.88118_6.19_0_Ficin_2_2_218.20958_3.74
AE
>sp|P54767|DCE_SOLLC Glutamate decarboxylase OS=Solanum lycopersicum OX=4081 PE=2 SV=1_17_Trypsin_170_23_2530.88118_6.19_1_Ficin_22_20_2202.51278_6.1
GKPFDKPNIVTGANVQVCWE
>sp|P54767|DCE_SOLLC Glutamate decarboxylase OS=Solanum lycopersicum OX=4081 PE=2 SV=1_17_Trypsin_170_23_2530.88118_6.19_2_Ficin_23_1_146.18938_8.06
K
>sp|P54767|DCE_SOLLC Glutamate decarboxylase OS=Solanum lycopersicum OX=4081 PE=2 SV=1_18_Trypsin_173_3_392.45818_9.71_0_Ficin_0_3_392.45818_9.71
FAR
>sp|P54767|DCE_SOLLC Glutamate decarboxylase OS=Solanum lycopersicum OX=4081 PE=2 SV=1_19_Trypsin_180_7_927.06498_4.53_0_Ficin_3_3_457.48338_3.74
YFE
>sp|P54767|DCE_SOLLC Glutamate decarboxylase OS=Solanum lycopersicum OX=4081 PE=2 SV=1_19_Trypsin_180_7_927.06498_4.53_1_Ficin_5_2_246.26338_3.74
VE
>sp|P54767|DCE_SOLLC Glutamate decarboxylase OS=Solanum lycopersicum OX=4081 PE=2 SV=1_19_Trypsin_180_7_927.06498_4.53_2_Ficin_7_2_259.34878_8.06
LK
>sp|P54767|DCE_SOLLC Glutamate decarboxylase OS=Solanum lycopersicum OX=4081 PE=2 SV=1_20_Trypsin_183_3_374.43748_6.13_0_Ficin_0_3_374.43748_6.13
EVK
>sp|P54767|DCE_SOLLC Glutamate decarboxylase OS=Solanum lycopersicum OX=4081 PE=2 SV=1_21_Trypsin_185_2_259.34878_8.06_0_Ficin_0_2_259.34878_8.06
LK
>sp|P54767|DCE_SOLLC Glutamate decarboxylase OS=Solanum lycopersicum OX=4081 PE=2 SV=1_22_Trypsin_195_10_1172.31808_4.29_0_Ficin_4_4_530.53468_3.74
EGYY
>sp|P54767|DCE_SOLLC Glutamate decarboxylase OS=Solanum lycopersicum OX=4081 PE=2 SV=1_22_Trypsin_195_10_1172.31808_4.29_1_Ficin_10_6_659.79868_5.87
VMDPAK
>sp|P54767|DCE_SOLLC Glutamate decarboxylase OS=Solanum lycopersicum OX=4081 PE=2 SV=1_23_Trypsin_223_28_2937.30888_3.67_0_Ficin_3_3_317.34218_3.74
AVE
>sp|P54767|DCE_SOLLC Glutamate decarboxylase OS=Solanum lycopersicum OX=4081 PE=2 SV=1_23_Trypsin_223_28_2937.30888_3.67_1_Ficin_17_14_1430.67938_3.38
IVDENTICVAAILG
>sp|P54767|DCE_SOLLC Glutamate decarboxylase OS=Solanum lycopersicum OX=4081 PE=2 SV=1_23_Trypsin_223_28_2937.30888_3.67_2_Ficin_25_8_882.92258_3.56
STLTGEFE
>sp|P54767|DCE_SOLLC Glutamate decarboxylase OS=Solanum lycopersicum OX=4081 PE=2 SV=1_23_Trypsin_223_28_2937.30888_3.67_3_Ficin_28_3_360.41058_5.87
DVK
>sp|P54767|DCE_SOLLC Glutamate decarboxylase OS=Solanum lycopersicum OX=4081 PE=2 SV=1_24_Trypsin_231_8_943.15138_6.13_0_Ficin_0_8_943.15138_6.13
LLNELLTK
>sp|P54767|DCE_SOLLC Glutamate decarboxylase OS=Solanum lycopersicum OX=4081 PE=2 SV=1_25_Trypsin_232_1_146.18938_8.06_0_Ficin_0_1_146.18938_8.06
K
>sp|P54767|DCE_SOLLC Glutamate decarboxylase OS=Solanum lycopersicum OX=4081 PE=2 SV=1_26_Trypsin_234_2_260.29318_8.06_0_Ficin_0_2_260.29318_8.06
NK
>sp|P54767|DCE_SOLLC Glutamate decarboxylase OS=Solanum lycopersicum OX=4081 PE=2 SV=1_27_Trypsin_265_31_3560.92638_3.94_0_Ficin_5_5_620.61648_3.56
ETGWE
>sp|P54767|DCE_SOLLC Glutamate decarboxylase OS=Solanum lycopersicum OX=4081 PE=2 SV=1_27_Trypsin_265_31_3560.92638_3.94_1_Ficin_14_9_909.99458_5.22
TPIHVDAAS
>sp|P54767|DCE_SOLLC Glutamate decarboxylase OS=Solanum lycopersicum OX=4081 PE=2 SV=1_27_Trypsin_265_31_3560.92638_3.94_2_Ficin_27_13_1461.67998_3.38
GGFIAPFLWPDLE
>sp|P54767|DCE_SOLLC Glutamate decarboxylase OS=Solanum lycopersicum OX=4081 PE=2 SV=1_27_Trypsin_265_31_3560.92638_3.94_3_Ficin_31_4_622.68118_5.98
WDFR
>sp|P54767|DCE_SOLLC Glutamate decarboxylase OS=Solanum lycopersicum OX=4081 PE=2 SV=1_28_Trypsin_270_5_568.75748_8.06_0_Ficin_0_5_568.75748_8.06
LPLVK
>sp|P54767|DCE_SOLLC Glutamate decarboxylase OS=Solanum lycopersicum OX=4081 PE=2 SV=1_29_Trypsin_278_8_840.93458_8.07_0_Ficin_5_5_518.56748_5.46
SINVS
>sp|P54767|DCE_SOLLC Glutamate decarboxylase OS=Solanum lycopersicum OX=4081 PE=2 SV=1_29_Trypsin_278_8_840.93458_8.07_1_Ficin_8_3_340.38238_8.07
GHK
>sp|P54767|DCE_SOLLC Glutamate decarboxylase OS=Solanum lycopersicum OX=4081 PE=2 SV=1_30_Trypsin_292_14_1638.93228_8.36_0_Ficin_2_2_238.24318_5.45
YG
>sp|P54767|DCE_SOLLC Glutamate decarboxylase OS=Solanum lycopersicum OX=4081 PE=2 SV=1_30_Trypsin_292_14_1638.93228_8.36_1_Ficin_5_3_393.48328_5.45
LVY
>sp|P54767|DCE_SOLLC Glutamate decarboxylase OS=Solanum lycopersicum OX=4081 PE=2 SV=1_30_Trypsin_292_14_1638.93228_8.36_2_Ficin_7_2_146.14598_5.46
AG
>sp|P54767|DCE_SOLLC Glutamate decarboxylase OS=Solanum lycopersicum OX=4081 PE=2 SV=1_30_Trypsin_292_14_1638.93228_8.36_3_Ficin_9_2_174.19978_5.46
VG
>sp|P54767|DCE_SOLLC Glutamate decarboxylase OS=Solanum lycopersicum OX=4081 PE=2 SV=1_30_Trypsin_292_14_1638.93228_8.36_4_Ficin_14_5_758.92118_9.71
WVIWR
>sp|P54767|DCE_SOLLC Glutamate decarboxylase OS=Solanum lycopersicum OX=4081 PE=2 SV=1_31_Trypsin_294_2_233.26758_8.06_0_Ficin_0_2_233.26758_8.06
SK
>sp|P54767|DCE_SOLLC Glutamate decarboxylase OS=Solanum lycopersicum OX=4081 PE=2 SV=1_32_Trypsin_321_27_3140.45288_4.03_0_Ficin_15_15_1773.95978_3.79
EDLPDELVFHINYLG
>sp|P54767|DCE_SOLLC Glutamate decarboxylase OS=Solanum lycopersicum OX=4081 PE=2 SV=1_32_Trypsin_321_27_3140.45288_4.03_1_Ficin_26_11_1256.33428_3.48
SDQPTFTLNFS
>sp|P54767|DCE_SOLLC Glutamate decarboxylase OS=Solanum lycopersicum OX=4081 PE=2 SV=1_32_Trypsin_321_27_3140.45288_4.03_2_Ficin_27_1_146.18938_8.06
K
>sp|P54767|DCE_SOLLC Glutamate decarboxylase OS=Solanum lycopersicum OX=4081 PE=2 SV=1_33_Trypsin_335_14_1715.96938_8.25_0_Ficin_10_10_1205.33238_5.42
GSYQIIAQYY
>sp|P54767|DCE_SOLLC Glutamate decarboxylase OS=Solanum lycopersicum OX=4081 PE=2 SV=1_33_Trypsin_335_14_1715.96938_8.25_1_Ficin_14_4_528.65228_9.71
QLIR
>sp|P54767|DCE_SOLLC Glutamate decarboxylase OS=Solanum lycopersicum OX=4081 PE=2 SV=1_34_Trypsin_342_7_812.92068_6.12_0_Ficin_2_2_188.22658_5.46
LG
>sp|P54767|DCE_SOLLC Glutamate decarboxylase OS=Solanum lycopersicum OX=4081 PE=2 SV=1_34_Trypsin_342_7_812.92068_6.12_1_Ficin_4_2_294.30738_3.74
FE
>sp|P54767|DCE_SOLLC Glutamate decarboxylase OS=Solanum lycopersicum OX=4081 PE=2 SV=1_34_Trypsin_342_7_812.92068_6.12_2_Ficin_7_3_366.41728_8.0
GYK
>sp|P54767|DCE_SOLLC Glutamate decarboxylase OS=Solanum lycopersicum OX=4081 PE=2 SV=1_35_Trypsin_346_4_490.61838_8.06_0_Ficin_0_4_490.61838_8.06
NVMK
>sp|P54767|DCE_SOLLC Glutamate decarboxylase OS=Solanum lycopersicum OX=4081 PE=2 SV=1_36_Trypsin_353_7_748.85218_8.02_0_Ficin_4_4_435.49548_5.46
NCLS
>sp|P54767|DCE_SOLLC Glutamate decarboxylase OS=Solanum lycopersicum OX=4081 PE=2 SV=1_36_Trypsin_353_7_748.85218_8.02_1_Ficin_7_3_331.37198_8.06
NAK
>sp|P54767|DCE_SOLLC Glutamate decarboxylase OS=Solanum lycopersicum OX=4081 PE=2 SV=1_37_Trypsin_361_8_860.01838_6.13_0_Ficin_0_8_860.01838_6.13
VLTEGITK
>sp|P54767|DCE_SOLLC Glutamate decarboxylase OS=Solanum lycopersicum OX=4081 PE=2 SV=1_38_Trypsin_364_3_362.44728_9.71_0_Ficin_0_3_362.44728_9.71
MGR
>sp|P54767|DCE_SOLLC Glutamate decarboxylase OS=Solanum lycopersicum OX=4081 PE=2 SV=1_39_Trypsin_370_6_707.82478_5.87_0_Ficin_5_5_579.65068_3.48
FDIVS
>sp|P54767|DCE_SOLLC Glutamate decarboxylase OS=Solanum lycopersicum OX=4081 PE=2 SV=1_39_Trypsin_370_6_707.82478_5.87_1_Ficin_6_1_146.18938_8.06
K
>sp|P54767|DCE_SOLLC Glutamate decarboxylase OS=Solanum lycopersicum OX=4081 PE=2 SV=1_40_Trypsin_382_12_1258.48338_5.98_0_Ficin_3_3_289.28838_3.48
DVG
>sp|P54767|DCE_SOLLC Glutamate decarboxylase OS=Solanum lycopersicum OX=4081 PE=2 SV=1_40_Trypsin_382_12_1258.48338_5.98_1_Ficin_10_7_717.86338_5.46
VPVVAFS
>sp|P54767|DCE_SOLLC Glutamate decarboxylase OS=Solanum lycopersicum OX=4081 PE=2 SV=1_40_Trypsin_382_12_1258.48338_5.98_2_Ficin_12_2_287.36218_9.71
LR
>sp|P54767|DCE_SOLLC Glutamate decarboxylase OS=Solanum lycopersicum OX=4081 PE=2 SV=1_41_Trypsin_386_4_435.43438_5.87_0_Ficin_0_4_435.43438_5.87
DSSK
>sp|P54767|DCE_SOLLC Glutamate decarboxylase OS=Solanum lycopersicum OX=4081 PE=2 SV=1_42_Trypsin_397_11_1379.53538_5.64_0_Ficin_5_5_657.72108_3.74
YTVFE
>sp|P54767|DCE_SOLLC Glutamate decarboxylase OS=Solanum lycopersicum OX=4081 PE=2 SV=1_42_Trypsin_397_11_1379.53538_5.64_1_Ficin_7_2_204.22608_5.46
VS
>sp|P54767|DCE_SOLLC Glutamate decarboxylase OS=Solanum lycopersicum OX=4081 PE=2 SV=1_42_Trypsin_397_11_1379.53538_5.64_2_Ficin_11_4_553.61878_7.2
EHLR
>sp|P54767|DCE_SOLLC Glutamate decarboxylase OS=Solanum lycopersicum OX=4081 PE=2 SV=1_43_Trypsin_398_1_174.20278_9.71_0_Ficin_0_1_174.20278_9.71
R
>sp|P54767|DCE_SOLLC Glutamate decarboxylase OS=Solanum lycopersicum OX=4081 PE=2 SV=1_44_Trypsin_419_21_2383.79328_5.53_0_Ficin_2_2_222.24378_5.46
FG
>sp|P54767|DCE_SOLLC Glutamate decarboxylase OS=Solanum lycopersicum OX=4081 PE=2 SV=1_44_Trypsin_419_21_2383.79328_5.53_1_Ficin_8_6_747.89198_5.45
WIVPAY
>sp|P54767|DCE_SOLLC Glutamate decarboxylase OS=Solanum lycopersicum OX=4081 PE=2 SV=1_44_Trypsin_419_21_2383.79328_5.53_2_Ficin_15_7_759.82928_3.38
TMPPDAE
>sp|P54767|DCE_SOLLC Glutamate decarboxylase OS=Solanum lycopersicum OX=4081 PE=2 SV=1_44_Trypsin_419_21_2383.79328_5.53_3_Ficin_21_6_707.87408_9.73
HIAVLR
>sp|P54767|DCE_SOLLC Glutamate decarboxylase OS=Solanum lycopersicum OX=4081 PE=2 SV=1_45_Trypsin_423_4_485.62738_9.71_0_Ficin_0_4_485.62738_9.71
VVIR
>sp|P54767|DCE_SOLLC Glutamate decarboxylase OS=Solanum lycopersicum OX=4081 PE=2 SV=1_46_Trypsin_433_10_1190.23468_4.66_0_Ficin_4_4_496.47418_3.38
EDFS
>sp|P54767|DCE_SOLLC Glutamate decarboxylase OS=Solanum lycopersicum OX=4081 PE=2 SV=1_46_Trypsin_433_10_1190.23468_4.66_1_Ficin_9_5_555.58828_5.48
HSLAE
>sp|P54767|DCE_SOLLC Glutamate decarboxylase OS=Solanum lycopersicum OX=4081 PE=2 SV=1_46_Trypsin_433_10_1190.23468_4.66_2_Ficin_10_1_174.20278_9.71
R
>sp|P54767|DCE_SOLLC Glutamate decarboxylase OS=Solanum lycopersicum OX=4081 PE=2 SV=1_47_Trypsin_440_7_802.92308_4.29_0_Ficin_3_3_317.38548_5.46
LVS
>sp|P54767|DCE_SOLLC Glutamate decarboxylase OS=Solanum lycopersicum OX=4081 PE=2 SV=1_47_Trypsin_440_7_802.92308_4.29_1_Ficin_6_3_375.37878_3.38
DIE
>sp|P54767|DCE_SOLLC Glutamate decarboxylase OS=Solanum lycopersicum OX=4081 PE=2 SV=1_47_Trypsin_440_7_802.92308_4.29_2_Ficin_7_1_146.18938_8.06
K
>sp|P54767|DCE_SOLLC Glutamate decarboxylase OS=Solanum lycopersicum OX=4081 PE=2 SV=1_48_Trypsin_451_11_1268.43248_4.29_0_Ficin_3_3_331.41228_5.46
ILS
>sp|P54767|DCE_SOLLC Glutamate decarboxylase OS=Solanum lycopersicum OX=4081 PE=2 SV=1_48_Trypsin_451_11_1268.43248_4.29_1_Ficin_11_8_955.03548_4.29
ELDTQPPR
>sp|P54767|DCE_SOLLC Glutamate decarboxylase OS=Solanum lycopersicum OX=4081 PE=2 SV=1_49_Trypsin_455_4_457.57058_8.06_0_Ficin_0_4_457.57058_8.06
LPTK
>sp|P54767|DCE_SOLLC Glutamate decarboxylase OS=Solanum lycopersicum OX=4081 PE=2 SV=1_50_Trypsin_458_3_344.41418_9.71_0_Ficin_0_3_344.41418_9.71
AVR
>sp|P54767|DCE_SOLLC Glutamate decarboxylase OS=Solanum lycopersicum OX=4081 PE=2 SV=1_51_Trypsin_465_7_802.88288_4.53_0_Ficin_4_4_418.44728_3.74
VTAE
>sp|P54767|DCE_SOLLC Glutamate decarboxylase OS=Solanum lycopersicum OX=4081 PE=2 SV=1_51_Trypsin_465_7_802.88288_4.53_1_Ficin_7_3_402.45088_6.23
EVR
>sp|P54767|DCE_SOLLC Glutamate decarboxylase OS=Solanum lycopersicum OX=4081 PE=2 SV=1_52_Trypsin_468_3_376.36658_4.04_0_Ficin_0_3_376.36658_4.04
DDK
>sp|P54767|DCE_SOLLC Glutamate decarboxylase OS=Solanum lycopersicum OX=4081 PE=2 SV=1_53_Trypsin_484_16_1852.01128_6.15_0_Ficin_13_13_1494.60138_5.33
GDGLHHFHMDTVE
>sp|P54767|DCE_SOLLC Glutamate decarboxylase OS=Solanum lycopersicum OX=4081 PE=2 SV=1_53_Trypsin_484_16_1852.01128_6.15_1_Ficin_16_3_375.42518_8.06
TQK
>sp|P54767|DCE_SOLLC Glutamate decarboxylase OS=Solanum lycopersicum OX=4081 PE=2 SV=1_54_Trypsin_488_4_487.59678_5.87_0_Ficin_0_4_487.59678_5.87
DIIK
>sp|P54767|DCE_SOLLC Glutamate decarboxylase OS=Solanum lycopersicum OX=4081 PE=2 SV=1_55_Trypsin_491_3_497.55708_9.73_0_Ficin_0_3_497.55708_9.73
HWR
>sp|P54767|DCE_SOLLC Glutamate decarboxylase OS=Solanum lycopersicum OX=4081 PE=2 SV=1_56_Trypsin_492_1_146.18938_8.06_0_Ficin_0_1_146.18938_8.06
K
>sp|P54767|DCE_SOLLC Glutamate decarboxylase OS=Solanum lycopersicum OX=4081 PE=2 SV=1_57_Trypsin_496_4_387.47948_8.06_0_Ficin_3_3_259.30538_5.46
IAG
>sp|P54767|DCE_SOLLC Glutamate decarboxylase OS=Solanum lycopersicum OX=4081 PE=2 SV=1_57_Trypsin_496_4_387.47948_8.06_1_Ficin_4_1_146.18938_8.06
K
>sp|P54767|DCE_SOLLC Glutamate decarboxylase OS=Solanum lycopersicum OX=4081 PE=2 SV=1_58_Trypsin_497_1_146.18938_8.06_0_Ficin_0_1_146.18938_8.06
K
>sp|P54767|DCE_SOLLC Glutamate decarboxylase OS=Solanum lycopersicum OX=4081 PE=2 SV=1_59_Trypsin_502_5_465.52188_5.46_0_Ficin_0_5_465.52188_5.46
TSGVC
>NP_001316598.1 A20/AN1 zinc finger protein SAP4 [Solanum lycopersicum]_0_Trypsin_35_35_3683.20938_4.29_0_Ficin_25_25_2643.96148_3.38
MEQNDTGCQAPQAPVLCVNNCGFFG
>NP_001316598.1 A20/AN1 zinc finger protein SAP4 [Solanum lycopersicum]_0_Trypsin_35_35_3683.20938_4.29_1_Ficin_35_10_1057.26318_8.02
TAATMNMCSK
>NP_001316598.1 A20/AN1 zinc finger protein SAP4 [Solanum lycopersicum]_1_Trypsin_38_3_412.50418_7.98_0_Ficin_0_3_412.50418_7.98
CYK
>NP_001316598.1 A20/AN1 zinc finger protein SAP4 [Solanum lycopersicum]_2_Trypsin_43_5_652.80658_5.87_0_Ficin_0_5_652.80658_5.87
DMIFK
>NP_001316598.1 A20/AN1 zinc finger protein SAP4 [Solanum lycopersicum]_3_Trypsin_67_24_2472.60728_4.53_0_Ficin_9_9_964.98718_3.74
QEQANFAAS
>NP_001316598.1 A20/AN1 zinc finger protein SAP4 [Solanum lycopersicum]_3_Trypsin_67_24_2472.60728_4.53_1_Ficin_12_3_347.36838_3.74
SIE
>NP_001316598.1 A20/AN1 zinc finger protein SAP4 [Solanum lycopersicum]_3_Trypsin_67_24_2472.60728_4.53_2_Ficin_22_10_968.97558_5.46
SFVNGSSNAS
>NP_001316598.1 A20/AN1 zinc finger protein SAP4 [Solanum lycopersicum]_3_Trypsin_67_24_2472.60728_4.53_3_Ficin_24_2_245.32198_8.06
VK
>NP_001316598.1 A20/AN1 zinc finger protein SAP4 [Solanum lycopersicum]_4_Trypsin_100_33_3418.84358_3.77_0_Ficin_14_14_1384.50608_3.33
AVDVAVTVQEGPAE
>NP_001316598.1 A20/AN1 zinc finger protein SAP4 [Solanum lycopersicum]_4_Trypsin_100_33_3418.84358_3.77_1_Ficin_27_13_1351.60618_3.74
SLVIPTQVAVPVE
>NP_001316598.1 A20/AN1 zinc finger protein SAP4 [Solanum lycopersicum]_4_Trypsin_100_33_3418.84358_3.77_2_Ficin_32_5_590.58778_3.56
SEQVE
>NP_001316598.1 A20/AN1 zinc finger protein SAP4 [Solanum lycopersicum]_4_Trypsin_100_33_3418.84358_3.77_3_Ficin_33_1_146.18938_8.06
K
>NP_001316598.1 A20/AN1 zinc finger protein SAP4 [Solanum lycopersicum]_5_Trypsin_102_2_217.26818_8.06_0_Ficin_0_2_217.26818_8.06
AK
>NP_001316598.1 A20/AN1 zinc finger protein SAP4 [Solanum lycopersicum]_6_Trypsin_107_5_571.59068_6.23_0_Ficin_0_5_571.59068_6.23
EGPNR
>NP_001316598.1 A20/AN1 zinc finger protein SAP4 [Solanum lycopersicum]_7_Trypsin_112_5_568.66368_8.52_0_Ficin_0_5_568.66368_8.52
CSTCR
>NP_001316598.1 A20/AN1 zinc finger protein SAP4 [Solanum lycopersicum]_8_Trypsin_114_2_330.39028_11.49_0_Ficin_0_2_330.39028_11.49
RR
>NP_001316598.1 A20/AN1 zinc finger protein SAP4 [Solanum lycopersicum]_9_Trypsin_123_9_966.12288_8.7_0_Ficin_2_2_174.19978_5.46
VG
>NP_001316598.1 A20/AN1 zinc finger protein SAP4 [Solanum lycopersicum]_9_Trypsin_123_9_966.12288_8.7_1_Ficin_9_7_809.93838_8.7
LTGFNCR
>NP_001316598.1 A20/AN1 zinc finger protein SAP4 [Solanum lycopersicum]_10_Trypsin_133_10_1107.27018_8.54_0_Ficin_0_10_1107.27018_8.54
CGNLFCSAHR
>NP_001316598.1 A20/AN1 zinc finger protein SAP4 [Solanum lycopersicum]_11_Trypsin_137_4_511.53218_5.87_0_Ficin_2_2_268.26948_5.45
YS
>NP_001316598.1 A20/AN1 zinc finger protein SAP4 [Solanum lycopersicum]_11_Trypsin_137_4_511.53218_5.87_1_Ficin_4_2_261.27798_5.87
DK
>NP_001316598.1 A20/AN1 zinc finger protein SAP4 [Solanum lycopersicum]_12_Trypsin_145_8_1082.15548_5.53_0_Ficin_0_8_1082.15548_5.53
HECPYDYR
>NP_001316598.1 A20/AN1 zinc finger protein SAP4 [Solanum lycopersicum]_13_Trypsin_146_1_146.18938_8.06_0_Ficin_0_1_146.18938_8.06
K
>NP_001316598.1 A20/AN1 zinc finger protein SAP4 [Solanum lycopersicum]_14_Trypsin_154_8_772.85638_5.87_0_Ficin_2_2_146.14598_5.46
AG
>NP_001316598.1 A20/AN1 zinc finger protein SAP4 [Solanum lycopersicum]_14_Trypsin_154_8_772.85638_5.87_1_Ficin_8_6_644.72568_5.87
QDAIAK
>NP_001316598.1 A20/AN1 zinc finger protein SAP4 [Solanum lycopersicum]_15_Trypsin_160_6_626.75388_8.06_0_Ficin_0_6_626.75388_8.06
ANPVVK
>NP_001316598.1 A20/AN1 zinc finger protein SAP4 [Solanum lycopersicum]_16_Trypsin_163_3_346.38368_6.13_0_Ficin_2_2_218.20958_3.74
AE
>NP_001316598.1 A20/AN1 zinc finger protein SAP4 [Solanum lycopersicum]_16_Trypsin_163_3_346.38368_6.13_1_Ficin_3_1_146.18938_8.06
K
>NP_001316598.1 A20/AN1 zinc finger protein SAP4 [Solanum lycopersicum]_17_Trypsin_166_3_374.43738_5.87_0_Ficin_0_3_374.43738_5.87
LDK
>NP_001316598.1 A20/AN1 zinc finger protein SAP4 [Solanum lycopersicum]_18_Trypsin_167_1_131.17468_5.46_0_Ficin_0_1_131.17468_5.46
I
>NP_001234670.1 MADS-box transcription factor RIN isoform 1 [Solanum lycopersicum]_0_Trypsin_3_3_362.44728_9.71_0_Ficin_0_3_362.44728_9.71
MGR
>NP_001234670.1 MADS-box transcription factor RIN isoform 1 [Solanum lycopersicum]_1_Trypsin_5_2_203.24128_8.06_0_Ficin_0_2_203.24128_8.06
GK
>NP_001234670.1 MADS-box transcription factor RIN isoform 1 [Solanum lycopersicum]_2_Trypsin_9_4_487.59688_6.13_0_Ficin_2_2_246.26338_3.74
VE
>NP_001234670.1 MADS-box transcription factor RIN isoform 1 [Solanum lycopersicum]_2_Trypsin_9_4_487.59688_6.13_1_Ficin_4_2_259.34878_8.06
LK
>NP_001234670.1 MADS-box transcription factor RIN isoform 1 [Solanum lycopersicum]_3_Trypsin_10_1_174.20278_9.71_0_Ficin_0_1_174.20278_9.71
R
>NP_001234670.1 MADS-box transcription factor RIN isoform 1 [Solanum lycopersicum]_4_Trypsin_14_4_502.56808_6.13_0_Ficin_2_2_260.29018_3.74
IE
>NP_001234670.1 MADS-box transcription factor RIN isoform 1 [Solanum lycopersicum]_4_Trypsin_14_4_502.56808_6.13_1_Ficin_4_2_260.29318_8.06
NK
>NP_001234670.1 MADS-box transcription factor RIN isoform 1 [Solanum lycopersicum]_5_Trypsin_17_3_401.46598_9.71_0_Ficin_0_3_401.46598_9.71
INR
>NP_001234670.1 MADS-box transcription factor RIN isoform 1 [Solanum lycopersicum]_6_Trypsin_23_6_692.81318_8.06_0_Ficin_0_6_692.81318_8.06
QVTFAK
>NP_001234670.1 MADS-box transcription factor RIN isoform 1 [Solanum lycopersicum]_7_Trypsin_24_1_174.20278_9.71_0_Ficin_0_1_174.20278_9.71
R
>NP_001234670.1 MADS-box transcription factor RIN isoform 1 [Solanum lycopersicum]_8_Trypsin_25_1_174.20278_9.71_0_Ficin_0_1_174.20278_9.71
R
>NP_001234670.1 MADS-box transcription factor RIN isoform 1 [Solanum lycopersicum]_9_Trypsin_30_5_543.66388_8.06_0_Ficin_0_5_543.66388_8.06
NGLLK
>NP_001234670.1 MADS-box transcription factor RIN isoform 1 [Solanum lycopersicum]_10_Trypsin_31_1_146.18938_8.06_0_Ficin_0_1_146.18938_8.06
K
>NP_001234670.1 MADS-box transcription factor RIN isoform 1 [Solanum lycopersicum]_11_Trypsin_51_20_2227.60058_4.05_0_Ficin_2_2_252.27008_5.45
AY
>NP_001234670.1 MADS-box transcription factor RIN isoform 1 [Solanum lycopersicum]_11_Trypsin_51_20_2227.60058_4.05_1_Ficin_3_1_147.13078_3.74
E
>NP_001234670.1 MADS-box transcription factor RIN isoform 1 [Solanum lycopersicum]_11_Trypsin_51_20_2227.60058_4.05_2_Ficin_5_2_218.25288_5.46
LS
>NP_001234670.1 MADS-box transcription factor RIN isoform 1 [Solanum lycopersicum]_11_Trypsin_51_20_2227.60058_4.05_3_Ficin_11_6_662.75578_3.38
ILCDAE
>NP_001234670.1 MADS-box transcription factor RIN isoform 1 [Solanum lycopersicum]_11_Trypsin_51_20_2227.60058_4.05_4_Ficin_18_7_775.98648_5.46
IALIIFS
>NP_001234670.1 MADS-box transcription factor RIN isoform 1 [Solanum lycopersicum]_11_Trypsin_51_20_2227.60058_4.05_5_Ficin_20_2_261.28098_9.71
SR
>NP_001234670.1 MADS-box transcription factor RIN isoform 1 [Solanum lycopersicum]_12_Trypsin_53_2_203.24128_8.06_0_Ficin_0_2_203.24128_8.06
GK
>NP_001234670.1 MADS-box transcription factor RIN isoform 1 [Solanum lycopersicum]_13_Trypsin_65_12_1395.56488_6.12_0_Ficin_2_2_294.35068_5.45
LY
>NP_001234670.1 MADS-box transcription factor RIN isoform 1 [Solanum lycopersicum]_13_Trypsin_65_12_1395.56488_6.12_1_Ficin_3_1_147.13078_3.74
E
>NP_001234670.1 MADS-box transcription factor RIN isoform 1 [Solanum lycopersicum]_13_Trypsin_65_12_1395.56488_6.12_2_Ficin_12_9_990.11398_8.02
FCSNSSMSK
>NP_001234670.1 MADS-box transcription factor RIN isoform 1 [Solanum lycopersicum]_14_Trypsin_69_4_517.58278_6.23_0_Ficin_3_3_361.39528_3.74
TLE
>NP_001234670.1 MADS-box transcription factor RIN isoform 1 [Solanum lycopersicum]_14_Trypsin_69_4_517.58278_6.23_1_Ficin_4_1_174.20278_9.71
R
>NP_001234670.1 MADS-box transcription factor RIN isoform 1 [Solanum lycopersicum]_15_Trypsin_72_3_474.51988_8.57_0_Ficin_0_3_474.51988_8.57
YHR
>NP_001234670.1 MADS-box transcription factor RIN isoform 1 [Solanum lycopersicum]_16_Trypsin_96_24_2803.88898_4.05_0_Ficin_4_4_515.52298_5.43
YNYG
>NP_001234670.1 MADS-box transcription factor RIN isoform 1 [Solanum lycopersicum]_16_Trypsin_96_24_2803.88898_4.05_1_Ficin_7_3_361.39528_3.74
TLE
>NP_001234670.1 MADS-box transcription factor RIN isoform 1 [Solanum lycopersicum]_16_Trypsin_96_24_2803.88898_4.05_2_Ficin_24_17_1963.00128_4.29
GTQTSSDSQNNYQEYLK
>NP_001234670.1 MADS-box transcription factor RIN isoform 1 [Solanum lycopersicum]_17_Trypsin_98_2_259.34878_8.06_0_Ficin_0_2_259.34878_8.06
LK
>NP_001234670.1 MADS-box transcription factor RIN isoform 1 [Solanum lycopersicum]_18_Trypsin_100_2_275.30788_9.71_0_Ficin_0_2_275.30788_9.71
TR
>NP_001234670.1 MADS-box transcription factor RIN isoform 1 [Solanum lycopersicum]_19_Trypsin_109_9_1118.27318_6.23_0_Ficin_2_2_246.26338_3.74
VE
>NP_001234670.1 MADS-box transcription factor RIN isoform 1 [Solanum lycopersicum]_19_Trypsin_109_9_1118.27318_6.23_1_Ficin_9_7_890.02508_9.71
MLQQSQR
>NP_001234670.1 MADS-box transcription factor RIN isoform 1 [Solanum lycopersicum]_20_Trypsin_122_13_1380.56368_5.53_0_Ficin_4_4_438.52708_7.2
HLLG
>NP_001234670.1 MADS-box transcription factor RIN isoform 1 [Solanum lycopersicum]_20_Trypsin_122_13_1380.56368_5.53_1_Ficin_8_4_432.43068_3.38
EDLG
>NP_001234670.1 MADS-box transcription factor RIN isoform 1 [Solanum lycopersicum]_20_Trypsin_122_13_1380.56368_5.53_2_Ficin_11_3_316.35728_5.46
QLG
>NP_001234670.1 MADS-box transcription factor RIN isoform 1 [Solanum lycopersicum]_20_Trypsin_122_13_1380.56368_5.53_3_Ficin_13_2_247.29448_8.06
TK
>NP_001234670.1 MADS-box transcription factor RIN isoform 1 [Solanum lycopersicum]_21_Trypsin_129_7_901.97188_4.05_0_Ficin_3_3_375.37878_3.38
DLE
>NP_001234670.1 MADS-box transcription factor RIN isoform 1 [Solanum lycopersicum]_21_Trypsin_129_7_901.97188_4.05_1_Ficin_6_3_388.42088_3.74
QLE
>NP_001234670.1 MADS-box transcription factor RIN isoform 1 [Solanum lycopersicum]_21_Trypsin_129_7_901.97188_4.05_2_Ficin_7_1_174.20278_9.71
R
>NP_001234670.1 MADS-box transcription factor RIN isoform 1 [Solanum lycopersicum]_22_Trypsin_136_7_817.89728_5.98_0_Ficin_0_7_817.89728_5.98
QLDSSLR
>NP_001234670.1 MADS-box transcription factor RIN isoform 1 [Solanum lycopersicum]_23_Trypsin_139_3_415.49288_9.71_0_Ficin_0_3_415.49288_9.71
QIR
>NP_001234670.1 MADS-box transcription factor RIN isoform 1 [Solanum lycopersicum]_24_Trypsin_142_3_334.37268_8.06_0_Ficin_0_3_334.37268_8.06
STK
>NP_001234670.1 MADS-box transcription factor RIN isoform 1 [Solanum lycopersicum]_25_Trypsin_156_14_1664.87888_5.53_0_Ficin_10_10_1167.28398_4.27
TQHILDQLAE
>NP_001234670.1 MADS-box transcription factor RIN isoform 1 [Solanum lycopersicum]_25_Trypsin_156_14_1664.87888_5.53_1_Ficin_14_4_515.61018_8.06
LQQK
>NP_001234670.1 MADS-box transcription factor RIN isoform 1 [Solanum lycopersicum]_26_Trypsin_165_9_1079.19018_4.53_0_Ficin_0_9_1079.19018_4.53
EQSLTEMNK
>NP_001234670.1 MADS-box transcription factor RIN isoform 1 [Solanum lycopersicum]_27_Trypsin_168_3_374.44038_9.71_0_Ficin_0_3_374.44038_9.71
SLR
>NP_001234670.1 MADS-box transcription factor RIN isoform 1 [Solanum lycopersicum]_28_Trypsin_170_2_259.34878_8.06_0_Ficin_0_2_259.34878_8.06
IK
>NP_001234670.1 MADS-box transcription factor RIN isoform 1 [Solanum lycopersicum]_29_Trypsin_192_22_2597.84148_4.81_0_Ficin_2_2_260.29018_3.74
LE
>NP_001234670.1 MADS-box transcription factor RIN isoform 1 [Solanum lycopersicum]_29_Trypsin_192_22_2597.84148_4.81_1_Ficin_5_3_317.34208_3.74
ELG
>NP_001234670.1 MADS-box transcription factor RIN isoform 1 [Solanum lycopersicum]_29_Trypsin_192_22_2597.84148_4.81_2_Ficin_22_17_2056.23978_7.17
VTFQTSWHCGEQSVQYR
>NP_001234670.1 MADS-box transcription factor RIN isoform 1 [Solanum lycopersicum]_30_Trypsin_242_50_5544.99138_5.39_0_Ficin_23_23_2672.87368_6.43
HEQPSHHEGFFQHVNCNNTLPIS
>NP_001234670.1 MADS-box transcription factor RIN isoform 1 [Solanum lycopersicum]_30_Trypsin_242_50_5544.99138_5.39_1_Ficin_25_2_238.24318_5.45
YG
>NP_001234670.1 MADS-box transcription factor RIN isoform 1 [Solanum lycopersicum]_30_Trypsin_242_50_5544.99138_5.39_2_Ficin_50_25_2669.90508_3.89
YDNVQPENAAPSTHDATGVVPGWML
>sp|P93207|14310_SOLLC 14-3-3 protein 10 OS=Solanum lycopersicum OX=4081 GN=TFT10 PE=2 SV=2_0_Trypsin_11_11_1214.44538_6.23_0_Ficin_10_10_1058.25788_3.74
MAALIPENLS
>sp|P93207|14310_SOLLC 14-3-3 protein 10 OS=Solanum lycopersicum OX=4081 GN=TFT10 PE=2 SV=2_0_Trypsin_11_11_1214.44538_6.23_1_Ficin_11_1_174.20278_9.71
R
>sp|P93207|14310_SOLLC 14-3-3 protein 10 OS=Solanum lycopersicum OX=4081 GN=TFT10 PE=2 SV=2_1_Trypsin_19_8_967.14798_6.12_0_Ficin_5_5_654.73568_3.74
EQCLY
>sp|P93207|14310_SOLLC 14-3-3 protein 10 OS=Solanum lycopersicum OX=4081 GN=TFT10 PE=2 SV=2_1_Trypsin_19_8_967.14798_6.12_1_Ficin_8_3_330.42758_8.06
LAK
>sp|P93207|14310_SOLLC 14-3-3 protein 10 OS=Solanum lycopersicum OX=4081 GN=TFT10 PE=2 SV=2_2_Trypsin_26_7_815.88148_4.53_0_Ficin_3_3_331.36898_3.74
LAE
>sp|P93207|14310_SOLLC 14-3-3 protein 10 OS=Solanum lycopersicum OX=4081 GN=TFT10 PE=2 SV=2_2_Trypsin_26_7_815.88148_4.53_1_Ficin_6_3_346.34028_3.74
QAE
>sp|P93207|14310_SOLLC 14-3-3 protein 10 OS=Solanum lycopersicum OX=4081 GN=TFT10 PE=2 SV=2_2_Trypsin_26_7_815.88148_4.53_2_Ficin_7_1_174.20278_9.71
R
>sp|P93207|14310_SOLLC 14-3-3 protein 10 OS=Solanum lycopersicum OX=4081 GN=TFT10 PE=2 SV=2_3_Trypsin_36_10_1319.51008_4.05_0_Ficin_2_2_310.30678_3.74
YE
>sp|P93207|14310_SOLLC 14-3-3 protein 10 OS=Solanum lycopersicum OX=4081 GN=TFT10 PE=2 SV=2_3_Trypsin_36_10_1319.51008_4.05_1_Ficin_10_8_1027.21858_4.29
EMVQFMDK
>sp|P93207|14310_SOLLC 14-3-3 protein 10 OS=Solanum lycopersicum OX=4081 GN=TFT10 PE=2 SV=2_4_Trypsin_52_16_1727.93228_4.25_0_Ficin_9_9_871.00118_5.46
LVLNSTPAG
>sp|P93207|14310_SOLLC 14-3-3 protein 10 OS=Solanum lycopersicum OX=4081 GN=TFT10 PE=2 SV=2_4_Trypsin_52_16_1727.93228_4.25_1_Ficin_14_5_589.64338_3.56
ELTVE
>sp|P93207|14310_SOLLC 14-3-3 protein 10 OS=Solanum lycopersicum OX=4081 GN=TFT10 PE=2 SV=2_4_Trypsin_52_16_1727.93228_4.25_2_Ficin_16_2_303.31828_6.23
ER
>sp|P93207|14310_SOLLC 14-3-3 protein 10 OS=Solanum lycopersicum OX=4081 GN=TFT10 PE=2 SV=2_5_Trypsin_60_8_907.07758_8.0_0_Ficin_4_4_445.51608_5.46
NLLS
>sp|P93207|14310_SOLLC 14-3-3 protein 10 OS=Solanum lycopersicum OX=4081 GN=TFT10 PE=2 SV=2_5_Trypsin_60_8_907.07758_8.0_1_Ficin_7_3_351.40268_5.45
VAY
>sp|P93207|14310_SOLLC 14-3-3 protein 10 OS=Solanum lycopersicum OX=4081 GN=TFT10 PE=2 SV=2_5_Trypsin_60_8_907.07758_8.0_2_Ficin_8_1_146.18938_8.06
K
>sp|P93207|14310_SOLLC 14-3-3 protein 10 OS=Solanum lycopersicum OX=4081 GN=TFT10 PE=2 SV=2_6_Trypsin_67_7_757.88808_9.71_0_Ficin_4_4_401.46298_5.46
NVIG
>sp|P93207|14310_SOLLC 14-3-3 protein 10 OS=Solanum lycopersicum OX=4081 GN=TFT10 PE=2 SV=2_6_Trypsin_67_7_757.88808_9.71_1_Ficin_7_3_374.44038_9.71
SLR
>sp|P93207|14310_SOLLC 14-3-3 protein 10 OS=Solanum lycopersicum OX=4081 GN=TFT10 PE=2 SV=2_7_Trypsin_71_4_502.57358_9.71_0_Ficin_0_4_502.57358_9.71
AAWR
>sp|P93207|14310_SOLLC 14-3-3 protein 10 OS=Solanum lycopersicum OX=4081 GN=TFT10 PE=2 SV=2_8_Trypsin_79_8_903.04338_6.13_0_Ficin_3_3_317.38548_5.46
IVS
>sp|P93207|14310_SOLLC 14-3-3 protein 10 OS=Solanum lycopersicum OX=4081 GN=TFT10 PE=2 SV=2_8_Trypsin_79_8_903.04338_6.13_1_Ficin_6_3_347.36838_3.74
SIE
>sp|P93207|14310_SOLLC 14-3-3 protein 10 OS=Solanum lycopersicum OX=4081 GN=TFT10 PE=2 SV=2_8_Trypsin_79_8_903.04338_6.13_2_Ficin_8_2_274.32008_8.06
QK
>sp|P93207|14310_SOLLC 14-3-3 protein 10 OS=Solanum lycopersicum OX=4081 GN=TFT10 PE=2 SV=2_9_Trypsin_83_4_519.51198_4.53_0_Ficin_0_4_519.51198_4.53
EESR
>sp|P93207|14310_SOLLC 14-3-3 protein 10 OS=Solanum lycopersicum OX=4081 GN=TFT10 PE=2 SV=2_10_Trypsin_84_1_146.18938_8.06_0_Ficin_0_1_146.18938_8.06
K
>sp|P93207|14310_SOLLC 14-3-3 protein 10 OS=Solanum lycopersicum OX=4081 GN=TFT10 PE=2 SV=2_11_Trypsin_93_9_1104.23098_6.42_0_Ficin_0_9_1104.23098_6.42
NEEHVHLVK
>sp|P93207|14310_SOLLC 14-3-3 protein 10 OS=Solanum lycopersicum OX=4081 GN=TFT10 PE=2 SV=2_12_Trypsin_96_3_466.49428_6.21_0_Ficin_0_3_466.49428_6.21
EYR
>sp|P93207|14310_SOLLC 14-3-3 protein 10 OS=Solanum lycopersicum OX=4081 GN=TFT10 PE=2 SV=2_13_Trypsin_98_2_203.24128_8.06_0_Ficin_0_2_203.24128_8.06
GK
>sp|P93207|14310_SOLLC 14-3-3 protein 10 OS=Solanum lycopersicum OX=4081 GN=TFT10 PE=2 SV=2_14_Trypsin_112_14_1502.74598_4.53_0_Ficin_2_2_246.26338_3.74
VE
>sp|P93207|14310_SOLLC 14-3-3 protein 10 OS=Solanum lycopersicum OX=4081 GN=TFT10 PE=2 SV=2_14_Trypsin_112_14_1502.74598_4.53_1_Ficin_6_4_461.47218_3.74
NELS
>sp|P93207|14310_SOLLC 14-3-3 protein 10 OS=Solanum lycopersicum OX=4081 GN=TFT10 PE=2 SV=2_14_Trypsin_112_14_1502.74598_4.53_2_Ficin_11_5_476.54808_5.46
QVCAG
>sp|P93207|14310_SOLLC 14-3-3 protein 10 OS=Solanum lycopersicum OX=4081 GN=TFT10 PE=2 SV=2_14_Trypsin_112_14_1502.74598_4.53_3_Ficin_14_3_372.50818_8.06
ILK
>sp|P93207|14310_SOLLC 14-3-3 protein 10 OS=Solanum lycopersicum OX=4081 GN=TFT10 PE=2 SV=2_15_Trypsin_128_16_1675.85348_4.53_0_Ficin_3_3_373.44958_3.74
LLE
>sp|P93207|14310_SOLLC 14-3-3 protein 10 OS=Solanum lycopersicum OX=4081 GN=TFT10 PE=2 SV=2_15_Trypsin_128_16_1675.85348_4.53_1_Ficin_16_13_1320.41918_6.13
SNLVPSATTSESK
>sp|P93207|14310_SOLLC 14-3-3 protein 10 OS=Solanum lycopersicum OX=4081 GN=TFT10 PE=2 SV=2_16_Trypsin_133_5_668.83398_8.0_0_Ficin_3_3_427.50048_5.45
VFY
>sp|P93207|14310_SOLLC 14-3-3 protein 10 OS=Solanum lycopersicum OX=4081 GN=TFT10 PE=2 SV=2_16_Trypsin_133_5_668.83398_8.0_1_Ficin_5_2_259.34878_8.06
LK
>sp|P93207|14310_SOLLC 14-3-3 protein 10 OS=Solanum lycopersicum OX=4081 GN=TFT10 PE=2 SV=2_17_Trypsin_135_2_277.38198_8.06_0_Ficin_0_2_277.38198_8.06
MK
>sp|P93207|14310_SOLLC 14-3-3 protein 10 OS=Solanum lycopersicum OX=4081 GN=TFT10 PE=2 SV=2_18_Trypsin_140_5_672.69528_5.95_0_Ficin_4_4_516.50778_3.48
GDYY
>sp|P93207|14310_SOLLC 14-3-3 protein 10 OS=Solanum lycopersicum OX=4081 GN=TFT10 PE=2 SV=2_18_Trypsin_140_5_672.69528_5.95_1_Ficin_5_1_174.20278_9.71
R
>sp|P93207|14310_SOLLC 14-3-3 protein 10 OS=Solanum lycopersicum OX=4081 GN=TFT10 PE=2 SV=2_19_Trypsin_146_6_769.89568_6.12_0_Ficin_4_4_494.54498_3.74
YLAE
>sp|P93207|14310_SOLLC 14-3-3 protein 10 OS=Solanum lycopersicum OX=4081 GN=TFT10 PE=2 SV=2_19_Trypsin_146_6_769.89568_6.12_1_Ficin_6_2_293.36598_8.06
FK
>sp|P93207|14310_SOLLC 14-3-3 protein 10 OS=Solanum lycopersicum OX=4081 GN=TFT10 PE=2 SV=2_20_Trypsin_151_5_588.61818_4.29_0_Ficin_2_2_188.22658_5.46
IG
>sp|P93207|14310_SOLLC 14-3-3 protein 10 OS=Solanum lycopersicum OX=4081 GN=TFT10 PE=2 SV=2_20_Trypsin_151_5_588.61818_4.29_1_Ficin_5_3_418.40688_4.29
DER
>sp|P93207|14310_SOLLC 14-3-3 protein 10 OS=Solanum lycopersicum OX=4081 GN=TFT10 PE=2 SV=2_21_Trypsin_152_1_146.18938_8.06_0_Ficin_0_1_146.18938_8.06
K
>sp|P93207|14310_SOLLC 14-3-3 protein 10 OS=Solanum lycopersicum OX=4081 GN=TFT10 PE=2 SV=2_22_Trypsin_163_11_1257.33748_4.29_0_Ficin_4_4_417.41908_3.74
QAAE
>sp|P93207|14310_SOLLC 14-3-3 protein 10 OS=Solanum lycopersicum OX=4081 GN=TFT10 PE=2 SV=2_22_Trypsin_163_11_1257.33748_4.29_1_Ficin_11_7_857.93368_5.87
DTMNSYK
>sp|P93207|14310_SOLLC 14-3-3 protein 10 OS=Solanum lycopersicum OX=4081 GN=TFT10 PE=2 SV=2_23_Trypsin_180_17_1843.11298_5.53_0_Ficin_0_17_1843.11298_5.53
AAQEIALTDLPPTHPIR
>sp|P93207|14310_SOLLC 14-3-3 protein 10 OS=Solanum lycopersicum OX=4081 GN=TFT10 PE=2 SV=2_24_Trypsin_200_20_2277.60178_4.29_0_Ficin_2_2_188.22658_5.46
LG
>sp|P93207|14310_SOLLC 14-3-3 protein 10 OS=Solanum lycopersicum OX=4081 GN=TFT10 PE=2 SV=2_24_Trypsin_200_20_2277.60178_4.29_1_Ficin_8_6_663.77148_5.46
LALNFS
>sp|P93207|14310_SOLLC 14-3-3 protein 10 OS=Solanum lycopersicum OX=4081 GN=TFT10 PE=2 SV=2_24_Trypsin_200_20_2277.60178_4.29_2_Ficin_11_3_427.50048_5.45
VFY
>sp|P93207|14310_SOLLC 14-3-3 protein 10 OS=Solanum lycopersicum OX=4081 GN=TFT10 PE=2 SV=2_24_Trypsin_200_20_2277.60178_4.29_3_Ficin_13_2_294.30738_3.74
FE
>sp|P93207|14310_SOLLC 14-3-3 protein 10 OS=Solanum lycopersicum OX=4081 GN=TFT10 PE=2 SV=2_24_Trypsin_200_20_2277.60178_4.29_4_Ficin_20_7_775.85698_5.87
ILNSSDK
>sp|P93207|14310_SOLLC 14-3-3 protein 10 OS=Solanum lycopersicum OX=4081 GN=TFT10 PE=2 SV=2_25_Trypsin_206_6_609.75658_8.02_0_Ficin_0_6_609.75658_8.02
ACSMAK
>sp|P93207|14310_SOLLC 14-3-3 protein 10 OS=Solanum lycopersicum OX=4081 GN=TFT10 PE=2 SV=2_26_Trypsin_225_19_2143.28858_3.77_0_Ficin_4_4_493.51688_3.74
QAFE
>sp|P93207|14310_SOLLC 14-3-3 protein 10 OS=Solanum lycopersicum OX=4081 GN=TFT10 PE=2 SV=2_26_Trypsin_225_19_2143.28858_3.77_1_Ficin_9_5_531.56328_3.56
EAIAE
>sp|P93207|14310_SOLLC 14-3-3 protein 10 OS=Solanum lycopersicum OX=4081 GN=TFT10 PE=2 SV=2_26_Trypsin_225_19_2143.28858_3.77_2_Ficin_14_5_517.57968_3.48
LDTLG
>sp|P93207|14310_SOLLC 14-3-3 protein 10 OS=Solanum lycopersicum OX=4081 GN=TFT10 PE=2 SV=2_26_Trypsin_225_19_2143.28858_3.77_3_Ficin_19_5_654.67458_4.53
EESYK
>sp|P93207|14310_SOLLC 14-3-3 protein 10 OS=Solanum lycopersicum OX=4081 GN=TFT10 PE=2 SV=2_27_Trypsin_235_10_1189.43558_5.98_0_Ficin_0_10_1189.43558_5.98
DSTLIMQLLR
>sp|P93207|14310_SOLLC 14-3-3 protein 10 OS=Solanum lycopersicum OX=4081 GN=TFT10 PE=2 SV=2_28_Trypsin_252_17_1950.98718_3.04_0_Ficin_0_17_1950.98718_3.04
DNLTLWTSDAQDQLDES
>sp|P31542|CLPAB_SOLLC ATP-dependent Clp protease ATP-binding subunit ClpA homolog CD4B, chloroplastic OS=Solanum lycopersicum OX=4081 GN=CD4B PE=3 SV=1_0_Trypsin_3_3_376.47418_9.71_0_Ficin_0_3_376.47418_9.71
MAR
>sp|P31542|CLPAB_SOLLC ATP-dependent Clp protease ATP-binding subunit ClpA homolog CD4B, chloroplastic OS=Solanum lycopersicum OX=4081 GN=CD4B PE=3 SV=1_1_Trypsin_19_16_1601.77708_6.23_0_Ficin_14_14_1316.47408_5.46
ALVQSTSIPSSVAG
>sp|P31542|CLPAB_SOLLC ATP-dependent Clp protease ATP-binding subunit ClpA homolog CD4B, chloroplastic OS=Solanum lycopersicum OX=4081 GN=CD4B PE=3 SV=1_1_Trypsin_19_16_1601.77708_6.23_1_Ficin_16_2_303.31828_6.23
ER
>sp|P31542|CLPAB_SOLLC ATP-dependent Clp protease ATP-binding subunit ClpA homolog CD4B, chloroplastic OS=Solanum lycopersicum OX=4081 GN=CD4B PE=3 SV=1_2_Trypsin_22_3_348.39958_8.06_0_Ficin_0_3_348.39958_8.06
TTK
>sp|P31542|CLPAB_SOLLC ATP-dependent Clp protease ATP-binding subunit ClpA homolog CD4B, chloroplastic OS=Solanum lycopersicum OX=4081 GN=CD4B PE=3 SV=1_3_Trypsin_28_6_608.65178_8.06_0_Ficin_0_6_608.65178_8.06
FNGSGK
>sp|P31542|CLPAB_SOLLC ATP-dependent Clp protease ATP-binding subunit ClpA homolog CD4B, chloroplastic OS=Solanum lycopersicum OX=4081 GN=CD4B PE=3 SV=1_4_Trypsin_30_2_247.29448_8.06_0_Ficin_0_2_247.29448_8.06
TK
>sp|P31542|CLPAB_SOLLC ATP-dependent Clp protease ATP-binding subunit ClpA homolog CD4B, chloroplastic OS=Solanum lycopersicum OX=4081 GN=CD4B PE=3 SV=1_5_Trypsin_31_1_174.20278_9.71_0_Ficin_0_1_174.20278_9.71
R
>sp|P31542|CLPAB_SOLLC ATP-dependent Clp protease ATP-binding subunit ClpA homolog CD4B, chloroplastic OS=Solanum lycopersicum OX=4081 GN=CD4B PE=3 SV=1_6_Trypsin_47_16_1694.98188_8.7_0_Ficin_0_16_1694.98188_8.7
AVTMLCNAQSSSLTLR
>sp|P31542|CLPAB_SOLLC ATP-dependent Clp protease ATP-binding subunit ClpA homolog CD4B, chloroplastic OS=Solanum lycopersicum OX=4081 GN=CD4B PE=3 SV=1_7_Trypsin_53_6_707.78438_5.98_0_Ficin_0_6_707.78438_5.98
DFTGLR
>sp|P31542|CLPAB_SOLLC ATP-dependent Clp protease ATP-binding subunit ClpA homolog CD4B, chloroplastic OS=Solanum lycopersicum OX=4081 GN=CD4B PE=3 SV=1_8_Trypsin_63_10_1061.22118_5.97_0_Ficin_0_10_1061.22118_5.97
GCNAIDTLVR
>sp|P31542|CLPAB_SOLLC ATP-dependent Clp protease ATP-binding subunit ClpA homolog CD4B, chloroplastic OS=Solanum lycopersicum OX=4081 GN=CD4B PE=3 SV=1_9_Trypsin_71_8_848.90838_6.13_0_Ficin_0_8_848.90838_6.13
SGETLQSK
>sp|P31542|CLPAB_SOLLC ATP-dependent Clp protease ATP-binding subunit ClpA homolog CD4B, chloroplastic OS=Solanum lycopersicum OX=4081 GN=CD4B PE=3 SV=1_10_Trypsin_79_8_849.98548_8.55_0_Ficin_0_8_849.98548_8.55
VAAATYVR
>sp|P31542|CLPAB_SOLLC ATP-dependent Clp protease ATP-binding subunit ClpA homolog CD4B, chloroplastic OS=Solanum lycopersicum OX=4081 GN=CD4B PE=3 SV=1_11_Trypsin_82_3_427.50698_11.49_0_Ficin_0_3_427.50698_11.49
RPR
>sp|P31542|CLPAB_SOLLC ATP-dependent Clp protease ATP-binding subunit ClpA homolog CD4B, chloroplastic OS=Solanum lycopersicum OX=4081 GN=CD4B PE=3 SV=1_12_Trypsin_85_3_334.39348_8.7_0_Ficin_0_3_334.39348_8.7
GCR
>sp|P31542|CLPAB_SOLLC ATP-dependent Clp protease ATP-binding subunit ClpA homolog CD4B, chloroplastic OS=Solanum lycopersicum OX=4081 GN=CD4B PE=3 SV=1_13_Trypsin_89_4_489.61528_8.06_0_Ficin_0_4_489.61528_8.06
FVPK
>sp|P31542|CLPAB_SOLLC ATP-dependent Clp protease ATP-binding subunit ClpA homolog CD4B, chloroplastic OS=Solanum lycopersicum OX=4081 GN=CD4B PE=3 SV=1_14_Trypsin_94_5_652.76628_6.23_0_Ficin_4_4_496.57878_3.74
AMFE
>sp|P31542|CLPAB_SOLLC ATP-dependent Clp protease ATP-binding subunit ClpA homolog CD4B, chloroplastic OS=Solanum lycopersicum OX=4081 GN=CD4B PE=3 SV=1_14_Trypsin_94_5_652.76628_6.23_1_Ficin_5_1_174.20278_9.71
R
>sp|P31542|CLPAB_SOLLC ATP-dependent Clp protease ATP-binding subunit ClpA homolog CD4B, chloroplastic OS=Solanum lycopersicum OX=4081 GN=CD4B PE=3 SV=1_15_Trypsin_98_4_523.58658_6.13_0_Ficin_0_4_523.58658_6.13
FTEK
>sp|P31542|CLPAB_SOLLC ATP-dependent Clp protease ATP-binding subunit ClpA homolog CD4B, chloroplastic OS=Solanum lycopersicum OX=4081 GN=CD4B PE=3 SV=1_16_Trypsin_101_3_330.42758_8.06_0_Ficin_0_3_330.42758_8.06
AIK
>sp|P31542|CLPAB_SOLLC ATP-dependent Clp protease ATP-binding subunit ClpA homolog CD4B, chloroplastic OS=Solanum lycopersicum OX=4081 GN=CD4B PE=3 SV=1_17_Trypsin_111_10_1159.36608_4.53_0_Ficin_0_10_1159.36608_4.53
VIMLAQEEAR
>sp|P31542|CLPAB_SOLLC ATP-dependent Clp protease ATP-binding subunit ClpA homolog CD4B, chloroplastic OS=Solanum lycopersicum OX=4081 GN=CD4B PE=3 SV=1_18_Trypsin_112_1_174.20278_9.71_0_Ficin_0_1_174.20278_9.71
R
>sp|P31542|CLPAB_SOLLC ATP-dependent Clp protease ATP-binding subunit ClpA homolog CD4B, chloroplastic OS=Solanum lycopersicum OX=4081 GN=CD4B PE=3 SV=1_19_Trypsin_137_25_2508.90018_5.63_0_Ficin_2_2_188.22658_5.46
LG
>sp|P31542|CLPAB_SOLLC ATP-dependent Clp protease ATP-binding subunit ClpA homolog CD4B, chloroplastic OS=Solanum lycopersicum OX=4081 GN=CD4B PE=3 SV=1_19_Trypsin_137_25_2508.90018_5.63_1_Ficin_7_5_572.62128_7.2
HNFVG
>sp|P31542|CLPAB_SOLLC ATP-dependent Clp protease ATP-binding subunit ClpA homolog CD4B, chloroplastic OS=Solanum lycopersicum OX=4081 GN=CD4B PE=3 SV=1_19_Trypsin_137_25_2508.90018_5.63_2_Ficin_14_7_772.89668_3.74
TEQILLG
>sp|P31542|CLPAB_SOLLC ATP-dependent Clp protease ATP-binding subunit ClpA homolog CD4B, chloroplastic OS=Solanum lycopersicum OX=4081 GN=CD4B PE=3 SV=1_19_Trypsin_137_25_2508.90018_5.63_3_Ficin_17_3_301.38598_5.46
LIG
>sp|P31542|CLPAB_SOLLC ATP-dependent Clp protease ATP-binding subunit ClpA homolog CD4B, chloroplastic OS=Solanum lycopersicum OX=4081 GN=CD4B PE=3 SV=1_19_Trypsin_137_25_2508.90018_5.63_4_Ficin_25_8_745.83078_6.13
EGTGIAAK
>sp|P31542|CLPAB_SOLLC ATP-dependent Clp protease ATP-binding subunit ClpA homolog CD4B, chloroplastic OS=Solanum lycopersicum OX=4081 GN=CD4B PE=3 SV=1_20_Trypsin_140_3_358.48138_8.06_0_Ficin_0_3_358.48138_8.06
VLK
>sp|P31542|CLPAB_SOLLC ATP-dependent Clp protease ATP-binding subunit ClpA homolog CD4B, chloroplastic OS=Solanum lycopersicum OX=4081 GN=CD4B PE=3 SV=1_21_Trypsin_147_7_761.93468_8.06_0_Ficin_0_7_761.93468_8.06
SMGINLK
>sp|P31542|CLPAB_SOLLC ATP-dependent Clp protease ATP-binding subunit ClpA homolog CD4B, chloroplastic OS=Solanum lycopersicum OX=4081 GN=CD4B PE=3 SV=1_22_Trypsin_150_3_360.37018_5.98_0_Ficin_0_3_360.37018_5.98
DAR
>sp|P31542|CLPAB_SOLLC ATP-dependent Clp protease ATP-binding subunit ClpA homolog CD4B, chloroplastic OS=Solanum lycopersicum OX=4081 GN=CD4B PE=3 SV=1_23_Trypsin_155_5_602.68558_4.53_0_Ficin_2_2_246.26338_3.74
VE
>sp|P31542|CLPAB_SOLLC ATP-dependent Clp protease ATP-binding subunit ClpA homolog CD4B, chloroplastic OS=Solanum lycopersicum OX=4081 GN=CD4B PE=3 SV=1_23_Trypsin_155_5_602.68558_4.53_1_Ficin_4_2_246.26338_3.74
VE
>sp|P31542|CLPAB_SOLLC ATP-dependent Clp protease ATP-binding subunit ClpA homolog CD4B, chloroplastic OS=Solanum lycopersicum OX=4081 GN=CD4B PE=3 SV=1_23_Trypsin_155_5_602.68558_4.53_2_Ficin_5_1_146.18938_8.06
K
>sp|P31542|CLPAB_SOLLC ATP-dependent Clp protease ATP-binding subunit ClpA homolog CD4B, chloroplastic OS=Solanum lycopersicum OX=4081 GN=CD4B PE=3 SV=1_24_Trypsin_159_4_457.57348_9.71_0_Ficin_3_3_301.38598_5.46
IIG
>sp|P31542|CLPAB_SOLLC ATP-dependent Clp protease ATP-binding subunit ClpA homolog CD4B, chloroplastic OS=Solanum lycopersicum OX=4081 GN=CD4B PE=3 SV=1_24_Trypsin_159_4_457.57348_9.71_1_Ficin_4_1_174.20278_9.71
R
>sp|P31542|CLPAB_SOLLC ATP-dependent Clp protease ATP-binding subunit ClpA homolog CD4B, chloroplastic OS=Solanum lycopersicum OX=4081 GN=CD4B PE=3 SV=1_25_Trypsin_173_14_1476.69538_6.23_0_Ficin_8_8_764.83338_3.74
GSGFVAVE
>sp|P31542|CLPAB_SOLLC ATP-dependent Clp protease ATP-binding subunit ClpA homolog CD4B, chloroplastic OS=Solanum lycopersicum OX=4081 GN=CD4B PE=3 SV=1_25_Trypsin_173_14_1476.69538_6.23_1_Ficin_14_6_729.87728_9.71
IPFTPR
>sp|P31542|CLPAB_SOLLC ATP-dependent Clp protease ATP-binding subunit ClpA homolog CD4B, chloroplastic OS=Solanum lycopersicum OX=4081 GN=CD4B PE=3 SV=1_26_Trypsin_175_2_217.26818_8.06_0_Ficin_0_2_217.26818_8.06
AK
>sp|P31542|CLPAB_SOLLC ATP-dependent Clp protease ATP-binding subunit ClpA homolog CD4B, chloroplastic OS=Solanum lycopersicum OX=4081 GN=CD4B PE=3 SV=1_27_Trypsin_176_1_174.20278_9.71_0_Ficin_0_1_174.20278_9.71
R
>sp|P31542|CLPAB_SOLLC ATP-dependent Clp protease ATP-binding subunit ClpA homolog CD4B, chloroplastic OS=Solanum lycopersicum OX=4081 GN=CD4B PE=3 SV=1_28_Trypsin_186_10_1158.31708_4.25_0_Ficin_3_3_359.42278_3.74
VLE
>sp|P31542|CLPAB_SOLLC ATP-dependent Clp protease ATP-binding subunit ClpA homolog CD4B, chloroplastic OS=Solanum lycopersicum OX=4081 GN=CD4B PE=3 SV=1_28_Trypsin_186_10_1158.31708_4.25_1_Ficin_5_2_218.25288_5.46
LS
>sp|P31542|CLPAB_SOLLC ATP-dependent Clp protease ATP-binding subunit ClpA homolog CD4B, chloroplastic OS=Solanum lycopersicum OX=4081 GN=CD4B PE=3 SV=1_28_Trypsin_186_10_1158.31708_4.25_2_Ficin_7_2_260.29018_3.74
LE
>sp|P31542|CLPAB_SOLLC ATP-dependent Clp protease ATP-binding subunit ClpA homolog CD4B, chloroplastic OS=Solanum lycopersicum OX=4081 GN=CD4B PE=3 SV=1_28_Trypsin_186_10_1158.31708_4.25_3_Ficin_10_3_374.39708_6.23
EAR
>sp|P31542|CLPAB_SOLLC ATP-dependent Clp protease ATP-binding subunit ClpA homolog CD4B, chloroplastic OS=Solanum lycopersicum OX=4081 GN=CD4B PE=3 SV=1_29_Trypsin_204_18_2033.36068_7.35_0_Ficin_3_3_316.35728_5.46
QLG
>sp|P31542|CLPAB_SOLLC ATP-dependent Clp protease ATP-binding subunit ClpA homolog CD4B, chloroplastic OS=Solanum lycopersicum OX=4081 GN=CD4B PE=3 SV=1_29_Trypsin_204_18_2033.36068_7.35_1_Ficin_8_5_602.64748_7.17
HNYIG
>sp|P31542|CLPAB_SOLLC ATP-dependent Clp protease ATP-binding subunit ClpA homolog CD4B, chloroplastic OS=Solanum lycopersicum OX=4081 GN=CD4B PE=3 SV=1_29_Trypsin_204_18_2033.36068_7.35_2_Ficin_15_7_767.88018_5.48
SEHLLLG
>sp|P31542|CLPAB_SOLLC ATP-dependent Clp protease ATP-binding subunit ClpA homolog CD4B, chloroplastic OS=Solanum lycopersicum OX=4081 GN=CD4B PE=3 SV=1_29_Trypsin_204_18_2033.36068_7.35_3_Ficin_18_3_400.52158_9.71
LLR
>sp|P31542|CLPAB_SOLLC ATP-dependent Clp protease ATP-binding subunit ClpA homolog CD4B, chloroplastic OS=Solanum lycopersicum OX=4081 GN=CD4B PE=3 SV=1_30_Trypsin_212_8_787.82778_4.53_0_Ficin_0_8_787.82778_4.53
EGEGVAAR
>sp|P31542|CLPAB_SOLLC ATP-dependent Clp protease ATP-binding subunit ClpA homolog CD4B, chloroplastic OS=Solanum lycopersicum OX=4081 GN=CD4B PE=3 SV=1_31_Trypsin_225_13_1397.55088_4.29_0_Ficin_3_3_359.42278_3.74
VLE
>sp|P31542|CLPAB_SOLLC ATP-dependent Clp protease ATP-binding subunit ClpA homolog CD4B, chloroplastic OS=Solanum lycopersicum OX=4081 GN=CD4B PE=3 SV=1_31_Trypsin_225_13_1397.55088_4.29_1_Ficin_6_3_302.33038_5.46
NLG
>sp|P31542|CLPAB_SOLLC ATP-dependent Clp protease ATP-binding subunit ClpA homolog CD4B, chloroplastic OS=Solanum lycopersicum OX=4081 GN=CD4B PE=3 SV=1_31_Trypsin_225_13_1397.55088_4.29_2_Ficin_13_7_771.82828_5.98
ADPSNIR
>sp|P31542|CLPAB_SOLLC ATP-dependent Clp protease ATP-binding subunit ClpA homolog CD4B, chloroplastic OS=Solanum lycopersicum OX=4081 GN=CD4B PE=3 SV=1_32_Trypsin_230_5_615.73058_9.71_0_Ficin_0_5_615.73058_9.71
TQVIR
>sp|P31542|CLPAB_SOLLC ATP-dependent Clp protease ATP-binding subunit ClpA homolog CD4B, chloroplastic OS=Solanum lycopersicum OX=4081 GN=CD4B PE=3 SV=1_33_Trypsin_251_21_1922.05398_4.53_0_Ficin_3_3_305.39238_5.46
MVG
>sp|P31542|CLPAB_SOLLC ATP-dependent Clp protease ATP-binding subunit ClpA homolog CD4B, chloroplastic OS=Solanum lycopersicum OX=4081 GN=CD4B PE=3 SV=1_33_Trypsin_251_21_1922.05398_4.53_1_Ficin_10_7_704.69158_3.56
ESNEAVG
>sp|P31542|CLPAB_SOLLC ATP-dependent Clp protease ATP-binding subunit ClpA homolog CD4B, chloroplastic OS=Solanum lycopersicum OX=4081 GN=CD4B PE=3 SV=1_33_Trypsin_251_21_1922.05398_4.53_2_Ficin_12_2_176.17228_5.46
AS
>sp|P31542|CLPAB_SOLLC ATP-dependent Clp protease ATP-binding subunit ClpA homolog CD4B, chloroplastic OS=Solanum lycopersicum OX=4081 GN=CD4B PE=3 SV=1_33_Trypsin_251_21_1922.05398_4.53_3_Ficin_14_2_174.19978_5.46
VG
>sp|P31542|CLPAB_SOLLC ATP-dependent Clp protease ATP-binding subunit ClpA homolog CD4B, chloroplastic OS=Solanum lycopersicum OX=4081 GN=CD4B PE=3 SV=1_33_Trypsin_251_21_1922.05398_4.53_4_Ficin_21_7_633.65908_8.06
GGTSGQK
>sp|P31542|CLPAB_SOLLC ATP-dependent Clp protease ATP-binding subunit ClpA homolog CD4B, chloroplastic OS=Solanum lycopersicum OX=4081 GN=CD4B PE=3 SV=1_34_Trypsin_264_13_1496.69548_4.53_0_Ficin_5_5_589.70458_3.74
MPTLE
>sp|P31542|CLPAB_SOLLC ATP-dependent Clp protease ATP-binding subunit ClpA homolog CD4B, chloroplastic OS=Solanum lycopersicum OX=4081 GN=CD4B PE=3 SV=1_34_Trypsin_264_13_1496.69548_4.53_1_Ficin_8_3_367.35868_3.74
EYG
>sp|P31542|CLPAB_SOLLC ATP-dependent Clp protease ATP-binding subunit ClpA homolog CD4B, chloroplastic OS=Solanum lycopersicum OX=4081 GN=CD4B PE=3 SV=1_34_Trypsin_264_13_1496.69548_4.53_2_Ficin_13_5_575.66278_8.06
TNLTK
>sp|P31542|CLPAB_SOLLC ATP-dependent Clp protease ATP-binding subunit ClpA homolog CD4B, chloroplastic OS=Solanum lycopersicum OX=4081 GN=CD4B PE=3 SV=1_35_Trypsin_270_6_645.71048_4.53_0_Ficin_3_3_331.36898_3.74
LAE
>sp|P31542|CLPAB_SOLLC ATP-dependent Clp protease ATP-binding subunit ClpA homolog CD4B, chloroplastic OS=Solanum lycopersicum OX=4081 GN=CD4B PE=3 SV=1_35_Trypsin_270_6_645.71048_4.53_1_Ficin_6_3_332.35678_6.13
EGK
>sp|P31542|CLPAB_SOLLC ATP-dependent Clp protease ATP-binding subunit ClpA homolog CD4B, chloroplastic OS=Solanum lycopersicum OX=4081 GN=CD4B PE=3 SV=1_36_Trypsin_277_7_754.88458_5.98_0_Ficin_6_6_598.69708_3.48
LDPVVG
>sp|P31542|CLPAB_SOLLC ATP-dependent Clp protease ATP-binding subunit ClpA homolog CD4B, chloroplastic OS=Solanum lycopersicum OX=4081 GN=CD4B PE=3 SV=1_36_Trypsin_277_7_754.88458_5.98_1_Ficin_7_1_174.20278_9.71
R
>sp|P31542|CLPAB_SOLLC ATP-dependent Clp protease ATP-binding subunit ClpA homolog CD4B, chloroplastic OS=Solanum lycopersicum OX=4081 GN=CD4B PE=3 SV=1_37_Trypsin_283_6_769.85578_6.23_0_Ficin_5_5_613.66828_3.74
QPQIE
>sp|P31542|CLPAB_SOLLC ATP-dependent Clp protease ATP-binding subunit ClpA homolog CD4B, chloroplastic OS=Solanum lycopersicum OX=4081 GN=CD4B PE=3 SV=1_37_Trypsin_283_6_769.85578_6.23_1_Ficin_6_1_174.20278_9.71
R
>sp|P31542|CLPAB_SOLLC ATP-dependent Clp protease ATP-binding subunit ClpA homolog CD4B, chloroplastic OS=Solanum lycopersicum OX=4081 GN=CD4B PE=3 SV=1_38_Trypsin_290_7_785.94188_9.71_0_Ficin_6_6_629.75438_5.46
VTQILG
>sp|P31542|CLPAB_SOLLC ATP-dependent Clp protease ATP-binding subunit ClpA homolog CD4B, chloroplastic OS=Solanum lycopersicum OX=4081 GN=CD4B PE=3 SV=1_38_Trypsin_290_7_785.94188_9.71_1_Ficin_7_1_174.20278_9.71
R
>sp|P31542|CLPAB_SOLLC ATP-dependent Clp protease ATP-binding subunit ClpA homolog CD4B, chloroplastic OS=Solanum lycopersicum OX=4081 GN=CD4B PE=3 SV=1_39_Trypsin_291_1_174.20278_9.71_0_Ficin_0_1_174.20278_9.71
R
>sp|P31542|CLPAB_SOLLC ATP-dependent Clp protease ATP-binding subunit ClpA homolog CD4B, chloroplastic OS=Solanum lycopersicum OX=4081 GN=CD4B PE=3 SV=1_40_Trypsin_293_2_247.29448_8.06_0_Ficin_0_2_247.29448_8.06
TK
>sp|P31542|CLPAB_SOLLC ATP-dependent Clp protease ATP-binding subunit ClpA homolog CD4B, chloroplastic OS=Solanum lycopersicum OX=4081 GN=CD4B PE=3 SV=1_41_Trypsin_306_13_1297.49178_6.12_0_Ficin_7_7_729.84908_5.46
NNPCLIG
>sp|P31542|CLPAB_SOLLC ATP-dependent Clp protease ATP-binding subunit ClpA homolog CD4B, chloroplastic OS=Solanum lycopersicum OX=4081 GN=CD4B PE=3 SV=1_41_Trypsin_306_13_1297.49178_6.12_1_Ficin_12_5_457.48388_3.74
EPGVG
>sp|P31542|CLPAB_SOLLC ATP-dependent Clp protease ATP-binding subunit ClpA homolog CD4B, chloroplastic OS=Solanum lycopersicum OX=4081 GN=CD4B PE=3 SV=1_41_Trypsin_306_13_1297.49178_6.12_2_Ficin_13_1_146.18938_8.06
K
>sp|P31542|CLPAB_SOLLC ATP-dependent Clp protease ATP-binding subunit ClpA homolog CD4B, chloroplastic OS=Solanum lycopersicum OX=4081 GN=CD4B PE=3 SV=1_42_Trypsin_316_10_1029.16118_6.23_0_Ficin_5_5_503.55288_3.74
TAIAE
>sp|P31542|CLPAB_SOLLC ATP-dependent Clp protease ATP-binding subunit ClpA homolog CD4B, chloroplastic OS=Solanum lycopersicum OX=4081 GN=CD4B PE=3 SV=1_42_Trypsin_316_10_1029.16118_6.23_1_Ficin_10_5_543.62358_9.71
GLAQR
>sp|P31542|CLPAB_SOLLC ATP-dependent Clp protease ATP-binding subunit ClpA homolog CD4B, chloroplastic OS=Solanum lycopersicum OX=4081 GN=CD4B PE=3 SV=1_43_Trypsin_329_13_1342.46858_4.05_0_Ficin_11_11_1157.24258_3.33
IANGDVPETIE
>sp|P31542|CLPAB_SOLLC ATP-dependent Clp protease ATP-binding subunit ClpA homolog CD4B, chloroplastic OS=Solanum lycopersicum OX=4081 GN=CD4B PE=3 SV=1_43_Trypsin_329_13_1342.46858_4.05_1_Ficin_13_2_203.24128_8.06
GK
>sp|P31542|CLPAB_SOLLC ATP-dependent Clp protease ATP-binding subunit ClpA homolog CD4B, chloroplastic OS=Solanum lycopersicum OX=4081 GN=CD4B PE=3 SV=1_44_Trypsin_330_1_146.18938_8.06_0_Ficin_0_1_146.18938_8.06
K
>sp|P31542|CLPAB_SOLLC ATP-dependent Clp protease ATP-binding subunit ClpA homolog CD4B, chloroplastic OS=Solanum lycopersicum OX=4081 GN=CD4B PE=3 SV=1_45_Trypsin_344_14_1430.76618_5.87_0_Ficin_12_12_1201.48698_3.48
VITLDMGLLVAG
>sp|P31542|CLPAB_SOLLC ATP-dependent Clp protease ATP-binding subunit ClpA homolog CD4B, chloroplastic OS=Solanum lycopersicum OX=4081 GN=CD4B PE=3 SV=1_45_Trypsin_344_14_1430.76618_5.87_1_Ficin_14_2_247.29448_8.06
TK
>sp|P31542|CLPAB_SOLLC ATP-dependent Clp protease ATP-binding subunit ClpA homolog CD4B, chloroplastic OS=Solanum lycopersicum OX=4081 GN=CD4B PE=3 SV=1_46_Trypsin_346_2_337.37878_8.55_0_Ficin_0_2_337.37878_8.55
YR
>sp|P31542|CLPAB_SOLLC ATP-dependent Clp protease ATP-binding subunit ClpA homolog CD4B, chloroplastic OS=Solanum lycopersicum OX=4081 GN=CD4B PE=3 SV=1_47_Trypsin_352_6_765.77778_4.25_0_Ficin_4_4_480.47478_3.56
GEFE
>sp|P31542|CLPAB_SOLLC ATP-dependent Clp protease ATP-binding subunit ClpA homolog CD4B, chloroplastic OS=Solanum lycopersicum OX=4081 GN=CD4B PE=3 SV=1_47_Trypsin_352_6_765.77778_4.25_1_Ficin_6_2_303.31828_6.23
ER
>sp|P31542|CLPAB_SOLLC ATP-dependent Clp protease ATP-binding subunit ClpA homolog CD4B, chloroplastic OS=Solanum lycopersicum OX=4081 GN=CD4B PE=3 SV=1_48_Trypsin_354_2_259.34878_8.06_0_Ficin_0_2_259.34878_8.06
LK
>sp|P31542|CLPAB_SOLLC ATP-dependent Clp protease ATP-binding subunit ClpA homolog CD4B, chloroplastic OS=Solanum lycopersicum OX=4081 GN=CD4B PE=3 SV=1_49_Trypsin_355_1_146.18938_8.06_0_Ficin_0_1_146.18938_8.06
K
>sp|P31542|CLPAB_SOLLC ATP-dependent Clp protease ATP-binding subunit ClpA homolog CD4B, chloroplastic OS=Solanum lycopersicum OX=4081 GN=CD4B PE=3 SV=1_50_Trypsin_361_6_761.93178_4.53_0_Ficin_0_6_761.93178_4.53
LMEEIK
>sp|P31542|CLPAB_SOLLC ATP-dependent Clp protease ATP-binding subunit ClpA homolog CD4B, chloroplastic OS=Solanum lycopersicum OX=4081 GN=CD4B PE=3 SV=1_51_Trypsin_398_37_3817.35408_4.25_0_Ficin_17_17_1942.19608_3.79
QSDEIILFIDEVHTLIG
>sp|P31542|CLPAB_SOLLC ATP-dependent Clp protease ATP-binding subunit ClpA homolog CD4B, chloroplastic OS=Solanum lycopersicum OX=4081 GN=CD4B PE=3 SV=1_51_Trypsin_398_37_3817.35408_4.25_1_Ficin_19_2_146.14598_5.46
AG
>sp|P31542|CLPAB_SOLLC ATP-dependent Clp protease ATP-binding subunit ClpA homolog CD4B, chloroplastic OS=Solanum lycopersicum OX=4081 GN=CD4B PE=3 SV=1_51_Trypsin_398_37_3817.35408_4.25_2_Ficin_22_3_289.28838_3.74
AAE
>sp|P31542|CLPAB_SOLLC ATP-dependent Clp protease ATP-binding subunit ClpA homolog CD4B, chloroplastic OS=Solanum lycopersicum OX=4081 GN=CD4B PE=3 SV=1_51_Trypsin_398_37_3817.35408_4.25_3_Ficin_37_15_1493.76948_8.06
GAIDAANILKPALAR
>sp|P31542|CLPAB_SOLLC ATP-dependent Clp protease ATP-binding subunit ClpA homolog CD4B, chloroplastic OS=Solanum lycopersicum OX=4081 GN=CD4B PE=3 SV=1_52_Trypsin_413_15_1668.83888_4.05_0_Ficin_7_7_718.82288_3.74
GELQCIG
>sp|P31542|CLPAB_SOLLC ATP-dependent Clp protease ATP-binding subunit ClpA homolog CD4B, chloroplastic OS=Solanum lycopersicum OX=4081 GN=CD4B PE=3 SV=1_52_Trypsin_413_15_1668.83888_4.05_1_Ficin_15_8_968.03128_4.29
ATTLDEYR
>sp|P31542|CLPAB_SOLLC ATP-dependent Clp protease ATP-binding subunit ClpA homolog CD4B, chloroplastic OS=Solanum lycopersicum OX=4081 GN=CD4B PE=3 SV=1_53_Trypsin_414_1_146.18938_8.06_0_Ficin_0_1_146.18938_8.06
K
>sp|P31542|CLPAB_SOLLC ATP-dependent Clp protease ATP-binding subunit ClpA homolog CD4B, chloroplastic OS=Solanum lycopersicum OX=4081 GN=CD4B PE=3 SV=1_54_Trypsin_418_4_525.60538_7.08_0_Ficin_3_3_397.43128_5.48
HIE
>sp|P31542|CLPAB_SOLLC ATP-dependent Clp protease ATP-binding subunit ClpA homolog CD4B, chloroplastic OS=Solanum lycopersicum OX=4081 GN=CD4B PE=3 SV=1_54_Trypsin_418_4_525.60538_7.08_1_Ficin_4_1_146.18938_8.06
K
>sp|P31542|CLPAB_SOLLC ATP-dependent Clp protease ATP-binding subunit ClpA homolog CD4B, chloroplastic OS=Solanum lycopersicum OX=4081 GN=CD4B PE=3 SV=1_55_Trypsin_424_6_699.76178_4.29_0_Ficin_5_5_543.57428_3.38
DPALE
>sp|P31542|CLPAB_SOLLC ATP-dependent Clp protease ATP-binding subunit ClpA homolog CD4B, chloroplastic OS=Solanum lycopersicum OX=4081 GN=CD4B PE=3 SV=1_55_Trypsin_424_6_699.76178_4.29_1_Ficin_6_1_174.20278_9.71
R
>sp|P31542|CLPAB_SOLLC ATP-dependent Clp protease ATP-binding subunit ClpA homolog CD4B, chloroplastic OS=Solanum lycopersicum OX=4081 GN=CD4B PE=3 SV=1_56_Trypsin_425_1_174.20278_9.71_0_Ficin_0_1_174.20278_9.71
R
>sp|P31542|CLPAB_SOLLC ATP-dependent Clp protease ATP-binding subunit ClpA homolog CD4B, chloroplastic OS=Solanum lycopersicum OX=4081 GN=CD4B PE=3 SV=1_57_Trypsin_430_5_617.74598_8.06_0_Ficin_0_5_617.74598_8.06
FQPVK
>sp|P31542|CLPAB_SOLLC ATP-dependent Clp protease ATP-binding subunit ClpA homolog CD4B, chloroplastic OS=Solanum lycopersicum OX=4081 GN=CD4B PE=3 SV=1_58_Trypsin_444_14_1581.82668_4.05_0_Ficin_0_14_1581.82668_4.05
VPEPTVDETIQILK
>sp|P31542|CLPAB_SOLLC ATP-dependent Clp protease ATP-binding subunit ClpA homolog CD4B, chloroplastic OS=Solanum lycopersicum OX=4081 GN=CD4B PE=3 SV=1_59_Trypsin_447_3_344.41408_9.71_0_Ficin_0_3_344.41408_9.71
GLR
>sp|P31542|CLPAB_SOLLC ATP-dependent Clp protease ATP-binding subunit ClpA homolog CD4B, chloroplastic OS=Solanum lycopersicum OX=4081 GN=CD4B PE=3 SV=1_60_Trypsin_449_2_303.31828_6.23_0_Ficin_0_2_303.31828_6.23
ER
>sp|P31542|CLPAB_SOLLC ATP-dependent Clp protease ATP-binding subunit ClpA homolog CD4B, chloroplastic OS=Solanum lycopersicum OX=4081 GN=CD4B PE=3 SV=1_61_Trypsin_455_6_825.92248_7.24_0_Ficin_2_2_310.30678_3.74
YE
>sp|P31542|CLPAB_SOLLC ATP-dependent Clp protease ATP-binding subunit ClpA homolog CD4B, chloroplastic OS=Solanum lycopersicum OX=4081 GN=CD4B PE=3 SV=1_61_Trypsin_455_6_825.92248_7.24_1_Ficin_6_4_533.63098_8.1
IHHK
>sp|P31542|CLPAB_SOLLC ATP-dependent Clp protease ATP-binding subunit ClpA homolog CD4B, chloroplastic OS=Solanum lycopersicum OX=4081 GN=CD4B PE=3 SV=1_62_Trypsin_457_2_287.36218_9.71_0_Ficin_0_2_287.36218_9.71
LR
>sp|P31542|CLPAB_SOLLC ATP-dependent Clp protease ATP-binding subunit ClpA homolog CD4B, chloroplastic OS=Solanum lycopersicum OX=4081 GN=CD4B PE=3 SV=1_63_Trypsin_477_20_2321.48218_3.68_0_Ficin_13_13_1395.48578_3.23
YTDEDLVAAAQLS
>sp|P31542|CLPAB_SOLLC ATP-dependent Clp protease ATP-binding subunit ClpA homolog CD4B, chloroplastic OS=Solanum lycopersicum OX=4081 GN=CD4B PE=3 SV=1_63_Trypsin_477_20_2321.48218_3.68_1_Ficin_18_5_672.73558_5.43
YQYIS
>sp|P31542|CLPAB_SOLLC ATP-dependent Clp protease ATP-binding subunit ClpA homolog CD4B, chloroplastic OS=Solanum lycopersicum OX=4081 GN=CD4B PE=3 SV=1_63_Trypsin_477_20_2321.48218_3.68_2_Ficin_20_2_289.29138_5.98
DR
>sp|P31542|CLPAB_SOLLC ATP-dependent Clp protease ATP-binding subunit ClpA homolog CD4B, chloroplastic OS=Solanum lycopersicum OX=4081 GN=CD4B PE=3 SV=1_64_Trypsin_482_5_618.73068_5.87_0_Ficin_0_5_618.73068_5.87
FLPDK
>sp|P31542|CLPAB_SOLLC ATP-dependent Clp protease ATP-binding subunit ClpA homolog CD4B, chloroplastic OS=Solanum lycopersicum OX=4081 GN=CD4B PE=3 SV=1_65_Trypsin_493_11_1159.26138_3.89_0_Ficin_9_9_915.99568_3.23
AIDLIDEAG
>sp|P31542|CLPAB_SOLLC ATP-dependent Clp protease ATP-binding subunit ClpA homolog CD4B, chloroplastic OS=Solanum lycopersicum OX=4081 GN=CD4B PE=3 SV=1_65_Trypsin_493_11_1159.26138_3.89_1_Ficin_11_2_261.28098_9.71
SR
>sp|P31542|CLPAB_SOLLC ATP-dependent Clp protease ATP-binding subunit ClpA homolog CD4B, chloroplastic OS=Solanum lycopersicum OX=4081 GN=CD4B PE=3 SV=1_66_Trypsin_495_2_273.33538_9.71_0_Ficin_0_2_273.33538_9.71
VR
>sp|P31542|CLPAB_SOLLC ATP-dependent Clp protease ATP-binding subunit ClpA homolog CD4B, chloroplastic OS=Solanum lycopersicum OX=4081 GN=CD4B PE=3 SV=1_67_Trypsin_497_2_287.36218_9.71_0_Ficin_0_2_287.36218_9.71
LR
>sp|P31542|CLPAB_SOLLC ATP-dependent Clp protease ATP-binding subunit ClpA homolog CD4B, chloroplastic OS=Solanum lycopersicum OX=4081 GN=CD4B PE=3 SV=1_68_Trypsin_506_9_1022.12588_5.63_0_Ficin_0_9_1022.12588_5.63
HAQLPEEAK
>sp|P31542|CLPAB_SOLLC ATP-dependent Clp protease ATP-binding subunit ClpA homolog CD4B, chloroplastic OS=Solanum lycopersicum OX=4081 GN=CD4B PE=3 SV=1_69_Trypsin_510_4_517.57978_4.53_0_Ficin_3_3_389.40568_3.56
ELE
>sp|P31542|CLPAB_SOLLC ATP-dependent Clp protease ATP-binding subunit ClpA homolog CD4B, chloroplastic OS=Solanum lycopersicum OX=4081 GN=CD4B PE=3 SV=1_69_Trypsin_510_4_517.57978_4.53_1_Ficin_4_1_146.18938_8.06
K
>sp|P31542|CLPAB_SOLLC ATP-dependent Clp protease ATP-binding subunit ClpA homolog CD4B, chloroplastic OS=Solanum lycopersicum OX=4081 GN=CD4B PE=3 SV=1_70_Trypsin_513_3_416.47768_6.23_0_Ficin_0_3_416.47768_6.23
ELR
>sp|P31542|CLPAB_SOLLC ATP-dependent Clp protease ATP-binding subunit ClpA homolog CD4B, chloroplastic OS=Solanum lycopersicum OX=4081 GN=CD4B PE=3 SV=1_71_Trypsin_517_4_488.58458_8.06_0_Ficin_0_4_488.58458_8.06
QITK
>sp|P31542|CLPAB_SOLLC ATP-dependent Clp protease ATP-binding subunit ClpA homolog CD4B, chloroplastic OS=Solanum lycopersicum OX=4081 GN=CD4B PE=3 SV=1_72_Trypsin_519_2_275.30488_6.13_0_Ficin_0_2_275.30488_6.13
EK
>sp|P31542|CLPAB_SOLLC ATP-dependent Clp protease ATP-binding subunit ClpA homolog CD4B, chloroplastic OS=Solanum lycopersicum OX=4081 GN=CD4B PE=3 SV=1_73_Trypsin_524_5_587.63348_6.23_0_Ficin_0_5_587.63348_6.23
NEAVR
>sp|P31542|CLPAB_SOLLC ATP-dependent Clp protease ATP-binding subunit ClpA homolog CD4B, chloroplastic OS=Solanum lycopersicum OX=4081 GN=CD4B PE=3 SV=1_74_Trypsin_530_6_722.75268_4.29_0_Ficin_5_5_594.57858_3.38
GQDFE
>sp|P31542|CLPAB_SOLLC ATP-dependent Clp protease ATP-binding subunit ClpA homolog CD4B, chloroplastic OS=Solanum lycopersicum OX=4081 GN=CD4B PE=3 SV=1_74_Trypsin_530_6_722.75268_4.29_1_Ficin_6_1_146.18938_8.06
K
>sp|P31542|CLPAB_SOLLC ATP-dependent Clp protease ATP-binding subunit ClpA homolog CD4B, chloroplastic OS=Solanum lycopersicum OX=4081 GN=CD4B PE=3 SV=1_75_Trypsin_535_5_544.60838_6.23_0_Ficin_2_2_146.14598_5.46
AG
>sp|P31542|CLPAB_SOLLC ATP-dependent Clp protease ATP-binding subunit ClpA homolog CD4B, chloroplastic OS=Solanum lycopersicum OX=4081 GN=CD4B PE=3 SV=1_75_Trypsin_535_5_544.60838_6.23_1_Ficin_5_3_416.47768_6.23
ELR
>sp|P31542|CLPAB_SOLLC ATP-dependent Clp protease ATP-binding subunit ClpA homolog CD4B, chloroplastic OS=Solanum lycopersicum OX=4081 GN=CD4B PE=3 SV=1_76_Trypsin_537_2_289.29138_5.98_0_Ficin_0_2_289.29138_5.98
DR
>sp|P31542|CLPAB_SOLLC ATP-dependent Clp protease ATP-binding subunit ClpA homolog CD4B, chloroplastic OS=Solanum lycopersicum OX=4081 GN=CD4B PE=3 SV=1_77_Trypsin_542_5_634.74548_4.29_0_Ficin_0_5_634.74548_4.29
EMDLK
>sp|P31542|CLPAB_SOLLC ATP-dependent Clp protease ATP-binding subunit ClpA homolog CD4B, chloroplastic OS=Solanum lycopersicum OX=4081 GN=CD4B PE=3 SV=1_78_Trypsin_551_9_972.14958_5.87_0_Ficin_0_9_972.14958_5.87
AQITALIDK
>sp|P31542|CLPAB_SOLLC ATP-dependent Clp protease ATP-binding subunit ClpA homolog CD4B, chloroplastic OS=Solanum lycopersicum OX=4081 GN=CD4B PE=3 SV=1_79_Trypsin_553_2_260.29318_8.06_0_Ficin_0_2_260.29318_8.06
NK
>sp|P31542|CLPAB_SOLLC ATP-dependent Clp protease ATP-binding subunit ClpA homolog CD4B, chloroplastic OS=Solanum lycopersicum OX=4081 GN=CD4B PE=3 SV=1_80_Trypsin_557_4_461.51568_6.13_0_Ficin_3_3_333.34158_3.74
EVS
>sp|P31542|CLPAB_SOLLC ATP-dependent Clp protease ATP-binding subunit ClpA homolog CD4B, chloroplastic OS=Solanum lycopersicum OX=4081 GN=CD4B PE=3 SV=1_80_Trypsin_557_4_461.51568_6.13_1_Ficin_4_1_146.18938_8.06
K
>sp|P31542|CLPAB_SOLLC ATP-dependent Clp protease ATP-binding subunit ClpA homolog CD4B, chloroplastic OS=Solanum lycopersicum OX=4081 GN=CD4B PE=3 SV=1_81_Trypsin_588_31_3251.55128_4.03_0_Ficin_2_2_218.20958_3.74
AE
>sp|P31542|CLPAB_SOLLC ATP-dependent Clp protease ATP-binding subunit ClpA homolog CD4B, chloroplastic OS=Solanum lycopersicum OX=4081 GN=CD4B PE=3 SV=1_81_Trypsin_588_31_3251.55128_4.03_1_Ficin_22_20_2053.21028_3.79
SEAADTGPLVTEADIQHIVS
>sp|P31542|CLPAB_SOLLC ATP-dependent Clp protease ATP-binding subunit ClpA homolog CD4B, chloroplastic OS=Solanum lycopersicum OX=4081 GN=CD4B PE=3 SV=1_81_Trypsin_588_31_3251.55128_4.03_2_Ficin_30_8_887.98788_3.74
SWTGIPVE
>sp|P31542|CLPAB_SOLLC ATP-dependent Clp protease ATP-binding subunit ClpA homolog CD4B, chloroplastic OS=Solanum lycopersicum OX=4081 GN=CD4B PE=3 SV=1_81_Trypsin_588_31_3251.55128_4.03_3_Ficin_31_1_146.18938_8.06
K
>sp|P31542|CLPAB_SOLLC ATP-dependent Clp protease ATP-binding subunit ClpA homolog CD4B, chloroplastic OS=Solanum lycopersicum OX=4081 GN=CD4B PE=3 SV=1_82_Trypsin_596_8_907.88958_3.89_0_Ficin_2_2_204.22608_5.46
VS
>sp|P31542|CLPAB_SOLLC ATP-dependent Clp protease ATP-binding subunit ClpA homolog CD4B, chloroplastic OS=Solanum lycopersicum OX=4081 GN=CD4B PE=3 SV=1_82_Trypsin_596_8_907.88958_3.89_1_Ficin_8_6_721.67878_3.89
TDESDR
>sp|P31542|CLPAB_SOLLC ATP-dependent Clp protease ATP-binding subunit ClpA homolog CD4B, chloroplastic OS=Solanum lycopersicum OX=4081 GN=CD4B PE=3 SV=1_83_Trypsin_599_3_372.50818_8.06_0_Ficin_0_3_372.50818_8.06
LLK
>sp|P31542|CLPAB_SOLLC ATP-dependent Clp protease ATP-binding subunit ClpA homolog CD4B, chloroplastic OS=Solanum lycopersicum OX=4081 GN=CD4B PE=3 SV=1_84_Trypsin_607_8_1016.13708_5.64_0_Ficin_0_8_1016.13708_5.64
MEETLHTR
>sp|P31542|CLPAB_SOLLC ATP-dependent Clp protease ATP-binding subunit ClpA homolog CD4B, chloroplastic OS=Solanum lycopersicum OX=4081 GN=CD4B PE=3 SV=1_85_Trypsin_616_9_972.10628_4.29_0_Ficin_3_3_301.38598_5.46
IIG
>sp|P31542|CLPAB_SOLLC ATP-dependent Clp protease ATP-binding subunit ClpA homolog CD4B, chloroplastic OS=Solanum lycopersicum OX=4081 GN=CD4B PE=3 SV=1_85_Trypsin_616_9_972.10628_4.29_1_Ficin_9_6_688.73558_4.29
QDEAVK
>sp|P31542|CLPAB_SOLLC ATP-dependent Clp protease ATP-binding subunit ClpA homolog CD4B, chloroplastic OS=Solanum lycopersicum OX=4081 GN=CD4B PE=3 SV=1_86_Trypsin_620_4_445.51918_9.71_0_Ficin_3_3_289.33168_5.46
AIS
>sp|P31542|CLPAB_SOLLC ATP-dependent Clp protease ATP-binding subunit ClpA homolog CD4B, chloroplastic OS=Solanum lycopersicum OX=4081 GN=CD4B PE=3 SV=1_86_Trypsin_620_4_445.51918_9.71_1_Ficin_4_1_174.20278_9.71
R
>sp|P31542|CLPAB_SOLLC ATP-dependent Clp protease ATP-binding subunit ClpA homolog CD4B, chloroplastic OS=Solanum lycopersicum OX=4081 GN=CD4B PE=3 SV=1_87_Trypsin_623_3_358.44098_9.71_0_Ficin_0_3_358.44098_9.71
AIR
>sp|P31542|CLPAB_SOLLC ATP-dependent Clp protease ATP-binding subunit ClpA homolog CD4B, chloroplastic OS=Solanum lycopersicum OX=4081 GN=CD4B PE=3 SV=1_88_Trypsin_624_1_174.20278_9.71_0_Ficin_0_1_174.20278_9.71
R
>sp|P31542|CLPAB_SOLLC ATP-dependent Clp protease ATP-binding subunit ClpA homolog CD4B, chloroplastic OS=Solanum lycopersicum OX=4081 GN=CD4B PE=3 SV=1_89_Trypsin_626_2_245.28158_9.71_0_Ficin_0_2_245.28158_9.71
AR
>sp|P31542|CLPAB_SOLLC ATP-dependent Clp protease ATP-binding subunit ClpA homolog CD4B, chloroplastic OS=Solanum lycopersicum OX=4081 GN=CD4B PE=3 SV=1_90_Trypsin_630_4_415.53328_8.06_0_Ficin_2_2_174.19978_5.46
VG
>sp|P31542|CLPAB_SOLLC ATP-dependent Clp protease ATP-binding subunit ClpA homolog CD4B, chloroplastic OS=Solanum lycopersicum OX=4081 GN=CD4B PE=3 SV=1_90_Trypsin_630_4_415.53328_8.06_1_Ficin_4_2_259.34878_8.06
LK
>sp|P31542|CLPAB_SOLLC ATP-dependent Clp protease ATP-binding subunit ClpA homolog CD4B, chloroplastic OS=Solanum lycopersicum OX=4081 GN=CD4B PE=3 SV=1_91_Trypsin_649_19_1959.23518_9.93_0_Ficin_8_8_867.96018_9.71
NPNRPIAS
>sp|P31542|CLPAB_SOLLC ATP-dependent Clp protease ATP-binding subunit ClpA homolog CD4B, chloroplastic OS=Solanum lycopersicum OX=4081 GN=CD4B PE=3 SV=1_91_Trypsin_649_19_1959.23518_9.93_1_Ficin_12_4_512.60608_5.46
FIFS
>sp|P31542|CLPAB_SOLLC ATP-dependent Clp protease ATP-binding subunit ClpA homolog CD4B, chloroplastic OS=Solanum lycopersicum OX=4081 GN=CD4B PE=3 SV=1_91_Trypsin_649_19_1959.23518_9.93_2_Ficin_18_6_486.52538_5.46
GPTGVG
>sp|P31542|CLPAB_SOLLC ATP-dependent Clp protease ATP-binding subunit ClpA homolog CD4B, chloroplastic OS=Solanum lycopersicum OX=4081 GN=CD4B PE=3 SV=1_91_Trypsin_649_19_1959.23518_9.93_3_Ficin_19_1_146.18938_8.06
K
>sp|P31542|CLPAB_SOLLC ATP-dependent Clp protease ATP-binding subunit ClpA homolog CD4B, chloroplastic OS=Solanum lycopersicum OX=4081 GN=CD4B PE=3 SV=1_92_Trypsin_654_5_546.62128_6.13_0_Ficin_0_5_546.62128_6.13
SELAK
>sp|P31542|CLPAB_SOLLC ATP-dependent Clp protease ATP-binding subunit ClpA homolog CD4B, chloroplastic OS=Solanum lycopersicum OX=4081 GN=CD4B PE=3 SV=1_93_Trypsin_669_15_1691.91908_4.53_0_Ficin_5_5_507.58708_5.45
ALAAY
>sp|P31542|CLPAB_SOLLC ATP-dependent Clp protease ATP-binding subunit ClpA homolog CD4B, chloroplastic OS=Solanum lycopersicum OX=4081 GN=CD4B PE=3 SV=1_93_Trypsin_669_15_1691.91908_4.53_1_Ficin_6_1_181.19128_5.45
Y
>sp|P31542|CLPAB_SOLLC ATP-dependent Clp protease ATP-binding subunit ClpA homolog CD4B, chloroplastic OS=Solanum lycopersicum OX=4081 GN=CD4B PE=3 SV=1_93_Trypsin_669_15_1691.91908_4.53_2_Ficin_8_2_222.24378_5.46
FG
>sp|P31542|CLPAB_SOLLC ATP-dependent Clp protease ATP-binding subunit ClpA homolog CD4B, chloroplastic OS=Solanum lycopersicum OX=4081 GN=CD4B PE=3 SV=1_93_Trypsin_669_15_1691.91908_4.53_3_Ficin_15_7_834.94278_4.53
SEEAMIR
>sp|P31542|CLPAB_SOLLC ATP-dependent Clp protease ATP-binding subunit ClpA homolog CD4B, chloroplastic OS=Solanum lycopersicum OX=4081 GN=CD4B PE=3 SV=1_94_Trypsin_678_9_1157.32178_4.05_0_Ficin_0_9_1157.32178_4.05
LDMSEFMER
>sp|P31542|CLPAB_SOLLC ATP-dependent Clp protease ATP-binding subunit ClpA homolog CD4B, chloroplastic OS=Solanum lycopersicum OX=4081 GN=CD4B PE=3 SV=1_95_Trypsin_683_5_570.64638_8.07_0_Ficin_4_4_442.47228_7.2
HTVS
>sp|P31542|CLPAB_SOLLC ATP-dependent Clp protease ATP-binding subunit ClpA homolog CD4B, chloroplastic OS=Solanum lycopersicum OX=4081 GN=CD4B PE=3 SV=1_95_Trypsin_683_5_570.64638_8.07_1_Ficin_5_1_146.18938_8.06
K
>sp|P31542|CLPAB_SOLLC ATP-dependent Clp protease ATP-binding subunit ClpA homolog CD4B, chloroplastic OS=Solanum lycopersicum OX=4081 GN=CD4B PE=3 SV=1_96_Trypsin_705_22_2264.51998_4.53_0_Ficin_3_3_301.38598_5.46
LIG
>sp|P31542|CLPAB_SOLLC ATP-dependent Clp protease ATP-binding subunit ClpA homolog CD4B, chloroplastic OS=Solanum lycopersicum OX=4081 GN=CD4B PE=3 SV=1_96_Trypsin_705_22_2264.51998_4.53_1_Ficin_10_7_675.73928_5.45
SPPGYVG
>sp|P31542|CLPAB_SOLLC ATP-dependent Clp protease ATP-binding subunit ClpA homolog CD4B, chloroplastic OS=Solanum lycopersicum OX=4081 GN=CD4B PE=3 SV=1_96_Trypsin_705_22_2264.51998_4.53_2_Ficin_22_12_1323.42528_4.53
YTEGGQLTEAVR
>sp|P31542|CLPAB_SOLLC ATP-dependent Clp protease ATP-binding subunit ClpA homolog CD4B, chloroplastic OS=Solanum lycopersicum OX=4081 GN=CD4B PE=3 SV=1_97_Trypsin_719_14_1765.04238_6.3_0_Ficin_13_13_1636.86828_4.67
RRPYTVVLFDEIE
>sp|P31542|CLPAB_SOLLC ATP-dependent Clp protease ATP-binding subunit ClpA homolog CD4B, chloroplastic OS=Solanum lycopersicum OX=4081 GN=CD4B PE=3 SV=1_97_Trypsin_719_14_1765.04238_6.3_1_Ficin_14_1_146.18938_8.06
K
>sp|P31542|CLPAB_SOLLC ATP-dependent Clp protease ATP-binding subunit ClpA homolog CD4B, chloroplastic OS=Solanum lycopersicum OX=4081 GN=CD4B PE=3 SV=1_98_Trypsin_736_17_1986.29108_4.48_0_Ficin_14_14_1657.96308_4.27
AHPDVFNMMLQILE
>sp|P31542|CLPAB_SOLLC ATP-dependent Clp protease ATP-binding subunit ClpA homolog CD4B, chloroplastic OS=Solanum lycopersicum OX=4081 GN=CD4B PE=3 SV=1_98_Trypsin_736_17_1986.29108_4.48_1_Ficin_17_3_346.34328_5.98
DGR
>sp|P31542|CLPAB_SOLLC ATP-dependent Clp protease ATP-binding subunit ClpA homolog CD4B, chloroplastic OS=Solanum lycopersicum OX=4081 GN=CD4B PE=3 SV=1_99_Trypsin_741_5_562.62068_5.87_0_Ficin_0_5_562.62068_5.87
LTDSK
>sp|P31542|CLPAB_SOLLC ATP-dependent Clp protease ATP-binding subunit ClpA homolog CD4B, chloroplastic OS=Solanum lycopersicum OX=4081 GN=CD4B PE=3 SV=1_100_Trypsin_743_2_231.25468_9.71_0_Ficin_0_2_231.25468_9.71
GR
>sp|P31542|CLPAB_SOLLC ATP-dependent Clp protease ATP-binding subunit ClpA homolog CD4B, chloroplastic OS=Solanum lycopersicum OX=4081 GN=CD4B PE=3 SV=1_101_Trypsin_748_5_608.69228_5.87_0_Ficin_0_5_608.69228_5.87
TVDFK
>sp|P31542|CLPAB_SOLLC ATP-dependent Clp protease ATP-binding subunit ClpA homolog CD4B, chloroplastic OS=Solanum lycopersicum OX=4081 GN=CD4B PE=3 SV=1_102_Trypsin_765_17_1806.10458_6.13_0_Ficin_11_11_1162.36658_5.46
NTLLIMTSNVG
>sp|P31542|CLPAB_SOLLC ATP-dependent Clp protease ATP-binding subunit ClpA homolog CD4B, chloroplastic OS=Solanum lycopersicum OX=4081 GN=CD4B PE=3 SV=1_102_Trypsin_765_17_1806.10458_6.13_1_Ficin_16_5_533.57918_3.74
SSVIE
>sp|P31542|CLPAB_SOLLC ATP-dependent Clp protease ATP-binding subunit ClpA homolog CD4B, chloroplastic OS=Solanum lycopersicum OX=4081 GN=CD4B PE=3 SV=1_102_Trypsin_765_17_1806.10458_6.13_2_Ficin_17_1_146.18938_8.06
K
>sp|P31542|CLPAB_SOLLC ATP-dependent Clp protease ATP-binding subunit ClpA homolog CD4B, chloroplastic OS=Solanum lycopersicum OX=4081 GN=CD4B PE=3 SV=1_103_Trypsin_768_3_288.30658_9.71_0_Ficin_0_3_288.30658_9.71
GGR
>sp|P31542|CLPAB_SOLLC ATP-dependent Clp protease ATP-binding subunit ClpA homolog CD4B, chloroplastic OS=Solanum lycopersicum OX=4081 GN=CD4B PE=3 SV=1_104_Trypsin_769_1_174.20278_9.71_0_Ficin_0_1_174.20278_9.71
R
>sp|P31542|CLPAB_SOLLC ATP-dependent Clp protease ATP-binding subunit ClpA homolog CD4B, chloroplastic OS=Solanum lycopersicum OX=4081 GN=CD4B PE=3 SV=1_105_Trypsin_779_10_1164.27738_3.68_0_Ficin_2_2_188.22658_5.46
IG
>sp|P31542|CLPAB_SOLLC ATP-dependent Clp protease ATP-binding subunit ClpA homolog CD4B, chloroplastic OS=Solanum lycopersicum OX=4081 GN=CD4B PE=3 SV=1_105_Trypsin_779_10_1164.27738_3.68_1_Ficin_10_8_994.06608_3.68
FDLDLDEK
>sp|P31542|CLPAB_SOLLC ATP-dependent Clp protease ATP-binding subunit ClpA homolog CD4B, chloroplastic OS=Solanum lycopersicum OX=4081 GN=CD4B PE=3 SV=1_106_Trypsin_785_6_740.72758_5.97_0_Ficin_0_6_740.72758_5.97
DSSYNR
>sp|P31542|CLPAB_SOLLC ATP-dependent Clp protease ATP-binding subunit ClpA homolog CD4B, chloroplastic OS=Solanum lycopersicum OX=4081 GN=CD4B PE=3 SV=1_107_Trypsin_787_2_259.34878_8.06_0_Ficin_0_2_259.34878_8.06
IK
>sp|P31542|CLPAB_SOLLC ATP-dependent Clp protease ATP-binding subunit ClpA homolog CD4B, chloroplastic OS=Solanum lycopersicum OX=4081 GN=CD4B PE=3 SV=1_108_Trypsin_795_8_918.05508_4.53_0_Ficin_0_8_918.05508_4.53
SLVTEELK
>sp|P31542|CLPAB_SOLLC ATP-dependent Clp protease ATP-binding subunit ClpA homolog CD4B, chloroplastic OS=Solanum lycopersicum OX=4081 GN=CD4B PE=3 SV=1_109_Trypsin_805_10_1369.54558_8.55_0_Ficin_0_10_1369.54558_8.55
QYFRPEFLNR
>sp|P31542|CLPAB_SOLLC ATP-dependent Clp protease ATP-binding subunit ClpA homolog CD4B, chloroplastic OS=Solanum lycopersicum OX=4081 GN=CD4B PE=3 SV=1_110_Trypsin_813_8_1022.22748_4.29_0_Ficin_0_8_1022.22748_4.29
LDEMIVFR
>sp|P31542|CLPAB_SOLLC ATP-dependent Clp protease ATP-binding subunit ClpA homolog CD4B, chloroplastic OS=Solanum lycopersicum OX=4081 GN=CD4B PE=3 SV=1_111_Trypsin_817_4_488.58458_8.06_0_Ficin_0_4_488.58458_8.06
QLTK
>sp|P31542|CLPAB_SOLLC ATP-dependent Clp protease ATP-binding subunit ClpA homolog CD4B, chloroplastic OS=Solanum lycopersicum OX=4081 GN=CD4B PE=3 SV=1_112_Trypsin_821_4_487.59688_6.13_0_Ficin_2_2_260.29018_3.74
LE
>sp|P31542|CLPAB_SOLLC ATP-dependent Clp protease ATP-binding subunit ClpA homolog CD4B, chloroplastic OS=Solanum lycopersicum OX=4081 GN=CD4B PE=3 SV=1_112_Trypsin_821_4_487.59688_6.13_1_Ficin_4_2_245.32198_8.06
VK
>sp|P31542|CLPAB_SOLLC ATP-dependent Clp protease ATP-binding subunit ClpA homolog CD4B, chloroplastic OS=Solanum lycopersicum OX=4081 GN=CD4B PE=3 SV=1_113_Trypsin_829_8_932.14308_4.29_0_Ficin_0_8_932.14308_4.29
EIADIMLK
>sp|P31542|CLPAB_SOLLC ATP-dependent Clp protease ATP-binding subunit ClpA homolog CD4B, chloroplastic OS=Solanum lycopersicum OX=4081 GN=CD4B PE=3 SV=1_114_Trypsin_834_5_678.74298_4.53_0_Ficin_4_4_522.55548_3.56
EVFE
>sp|P31542|CLPAB_SOLLC ATP-dependent Clp protease ATP-binding subunit ClpA homolog CD4B, chloroplastic OS=Solanum lycopersicum OX=4081 GN=CD4B PE=3 SV=1_114_Trypsin_834_5_678.74298_4.53_1_Ficin_5_1_174.20278_9.71
R
>sp|P31542|CLPAB_SOLLC ATP-dependent Clp protease ATP-binding subunit ClpA homolog CD4B, chloroplastic OS=Solanum lycopersicum OX=4081 GN=CD4B PE=3 SV=1_115_Trypsin_836_2_259.34878_8.06_0_Ficin_0_2_259.34878_8.06
LK
>sp|P31542|CLPAB_SOLLC ATP-dependent Clp protease ATP-binding subunit ClpA homolog CD4B, chloroplastic OS=Solanum lycopersicum OX=4081 GN=CD4B PE=3 SV=1_116_Trypsin_838_2_245.32198_8.06_0_Ficin_0_2_245.32198_8.06
VK
>sp|P31542|CLPAB_SOLLC ATP-dependent Clp protease ATP-binding subunit ClpA homolog CD4B, chloroplastic OS=Solanum lycopersicum OX=4081 GN=CD4B PE=3 SV=1_117_Trypsin_847_9_1116.23648_4.25_0_Ficin_3_3_389.40568_3.56
EIE
>sp|P31542|CLPAB_SOLLC ATP-dependent Clp protease ATP-binding subunit ClpA homolog CD4B, chloroplastic OS=Solanum lycopersicum OX=4081 GN=CD4B PE=3 SV=1_117_Trypsin_847_9_1116.23648_4.25_1_Ficin_9_6_744.84608_6.23
LQVTER
>sp|P31542|CLPAB_SOLLC ATP-dependent Clp protease ATP-binding subunit ClpA homolog CD4B, chloroplastic OS=Solanum lycopersicum OX=4081 GN=CD4B PE=3 SV=1_118_Trypsin_849_2_321.37938_9.71_0_Ficin_0_2_321.37938_9.71
FR
>sp|P31542|CLPAB_SOLLC ATP-dependent Clp protease ATP-binding subunit ClpA homolog CD4B, chloroplastic OS=Solanum lycopersicum OX=4081 GN=CD4B PE=3 SV=1_119_Trypsin_851_2_289.29138_5.98_0_Ficin_0_2_289.29138_5.98
DR
>sp|P31542|CLPAB_SOLLC ATP-dependent Clp protease ATP-binding subunit ClpA homolog CD4B, chloroplastic OS=Solanum lycopersicum OX=4081 GN=CD4B PE=3 SV=1_120_Trypsin_867_16_1792.96898_6.27_0_Ficin_11_11_1199.23908_3.38
VVDEGYNPSYG
>sp|P31542|CLPAB_SOLLC ATP-dependent Clp protease ATP-binding subunit ClpA homolog CD4B, chloroplastic OS=Solanum lycopersicum OX=4081 GN=CD4B PE=3 SV=1_120_Trypsin_867_16_1792.96898_6.27_1_Ficin_16_5_611.74518_11.49
ARPLR
>sp|P31542|CLPAB_SOLLC ATP-dependent Clp protease ATP-binding subunit ClpA homolog CD4B, chloroplastic OS=Solanum lycopersicum OX=4081 GN=CD4B PE=3 SV=1_121_Trypsin_868_1_174.20278_9.71_0_Ficin_0_1_174.20278_9.71
R
>sp|P31542|CLPAB_SOLLC ATP-dependent Clp protease ATP-binding subunit ClpA homolog CD4B, chloroplastic OS=Solanum lycopersicum OX=4081 GN=CD4B PE=3 SV=1_122_Trypsin_872_4_489.63358_9.71_0_Ficin_0_4_489.63358_9.71
AIMR
>sp|P31542|CLPAB_SOLLC ATP-dependent Clp protease ATP-binding subunit ClpA homolog CD4B, chloroplastic OS=Solanum lycopersicum OX=4081 GN=CD4B PE=3 SV=1_123_Trypsin_881_9_1035.17738_4.05_0_Ficin_3_3_373.44958_3.74
LLE
>sp|P31542|CLPAB_SOLLC ATP-dependent Clp protease ATP-binding subunit ClpA homolog CD4B, chloroplastic OS=Solanum lycopersicum OX=4081 GN=CD4B PE=3 SV=1_123_Trypsin_881_9_1035.17738_4.05_1_Ficin_8_5_551.56898_3.38
DSMAE
>sp|P31542|CLPAB_SOLLC ATP-dependent Clp protease ATP-binding subunit ClpA homolog CD4B, chloroplastic OS=Solanum lycopersicum OX=4081 GN=CD4B PE=3 SV=1_123_Trypsin_881_9_1035.17738_4.05_2_Ficin_9_1_146.18938_8.06
K
>sp|P31542|CLPAB_SOLLC ATP-dependent Clp protease ATP-binding subunit ClpA homolog CD4B, chloroplastic OS=Solanum lycopersicum OX=4081 GN=CD4B PE=3 SV=1_124_Trypsin_888_7_817.99888_6.13_0_Ficin_0_7_817.99888_6.13
MLANEIK
>sp|P31542|CLPAB_SOLLC ATP-dependent Clp protease ATP-binding subunit ClpA homolog CD4B, chloroplastic OS=Solanum lycopersicum OX=4081 GN=CD4B PE=3 SV=1_125_Trypsin_923_35_3436.64178_2.96_0_Ficin_0_35_3436.64178_2.96
EGDSVIVDVDSDGNVTVLNGSSGTPSDPAPEPIPV
>sp|P36181|HSP80_SOLLC Heat shock cognate protein 80 OS=Solanum lycopersicum OX=4081 GN=HSC80 PE=2 SV=1_0_Trypsin_28_28_3237.67158_4.05_0_Ficin_5_5_579.62278_3.38
MSDVE
>sp|P36181|HSP80_SOLLC Heat shock cognate protein 80 OS=Solanum lycopersicum OX=4081 GN=HSC80 PE=2 SV=1_0_Trypsin_28_28_3237.67158_4.05_1_Ficin_12_7_812.87738_3.74
TFAFQAE
>sp|P36181|HSP80_SOLLC Heat shock cognate protein 80 OS=Solanum lycopersicum OX=4081 GN=HSC80 PE=2 SV=1_0_Trypsin_28_28_3237.67158_4.05_2_Ficin_18_6_686.80618_5.46
INQLLS
>sp|P36181|HSP80_SOLLC Heat shock cognate protein 80 OS=Solanum lycopersicum OX=4081 GN=HSC80 PE=2 SV=1_0_Trypsin_28_28_3237.67158_4.05_3_Ficin_25_7_883.05498_5.45
LIINTFY
>sp|P36181|HSP80_SOLLC Heat shock cognate protein 80 OS=Solanum lycopersicum OX=4081 GN=HSC80 PE=2 SV=1_0_Trypsin_28_28_3237.67158_4.05_4_Ficin_26_1_105.09348_5.46
S
>sp|P36181|HSP80_SOLLC Heat shock cognate protein 80 OS=Solanum lycopersicum OX=4081 GN=HSC80 PE=2 SV=1_0_Trypsin_28_28_3237.67158_4.05_5_Ficin_28_2_260.29318_8.06
NK
>sp|P36181|HSP80_SOLLC Heat shock cognate protein 80 OS=Solanum lycopersicum OX=4081 GN=HSC80 PE=2 SV=1_1_Trypsin_33_5_676.81368_6.23_0_Ficin_0_5_676.81368_6.23
EIFLR
>sp|P36181|HSP80_SOLLC Heat shock cognate protein 80 OS=Solanum lycopersicum OX=4081 GN=HSC80 PE=2 SV=1_2_Trypsin_45_12_1291.37748_3.89_0_Ficin_4_4_460.52778_3.74
ELIS
>sp|P36181|HSP80_SOLLC Heat shock cognate protein 80 OS=Solanum lycopersicum OX=4081 GN=HSC80 PE=2 SV=1_2_Trypsin_45_12_1291.37748_3.89_1_Ficin_12_8_848.86498_4.04
NSSDALDK
>sp|P36181|HSP80_SOLLC Heat shock cognate protein 80 OS=Solanum lycopersicum OX=4081 GN=HSC80 PE=2 SV=1_3_Trypsin_47_2_287.36218_9.71_0_Ficin_0_2_287.36218_9.71
IR
>sp|P36181|HSP80_SOLLC Heat shock cognate protein 80 OS=Solanum lycopersicum OX=4081 GN=HSC80 PE=2 SV=1_4_Trypsin_54_7_838.91278_4.29_0_Ficin_2_2_294.30738_3.74
FE
>sp|P36181|HSP80_SOLLC Heat shock cognate protein 80 OS=Solanum lycopersicum OX=4081 GN=HSC80 PE=2 SV=1_4_Trypsin_54_7_838.91278_4.29_1_Ficin_7_5_562.62068_5.87
SLTDK
>sp|P36181|HSP80_SOLLC Heat shock cognate protein 80 OS=Solanum lycopersicum OX=4081 GN=HSC80 PE=2 SV=1_5_Trypsin_56_2_233.26758_8.06_0_Ficin_0_2_233.26758_8.06
SK
>sp|P36181|HSP80_SOLLC Heat shock cognate protein 80 OS=Solanum lycopersicum OX=4081 GN=HSC80 PE=2 SV=1_6_Trypsin_71_15_1735.01278_4.48_0_Ficin_0_15_1735.01278_4.48
LDGQPELFIHIIPDK
>sp|P36181|HSP80_SOLLC Heat shock cognate protein 80 OS=Solanum lycopersicum OX=4081 GN=HSC80 PE=2 SV=1_7_Trypsin_87_16_1648.89188_5.87_0_Ficin_13_13_1288.42008_3.48
ANNTLTIIDSGIG
>sp|P36181|HSP80_SOLLC Heat shock cognate protein 80 OS=Solanum lycopersicum OX=4081 GN=HSC80 PE=2 SV=1_7_Trypsin_87_16_1648.89188_5.87_1_Ficin_16_3_378.48708_8.06
MTK
>sp|P36181|HSP80_SOLLC Heat shock cognate protein 80 OS=Solanum lycopersicum OX=4081 GN=HSC80 PE=2 SV=1_8_Trypsin_99_12_1256.42438_5.98_0_Ficin_8_8_814.89358_3.48
ADLVNNLG
>sp|P36181|HSP80_SOLLC Heat shock cognate protein 80 OS=Solanum lycopersicum OX=4081 GN=HSC80 PE=2 SV=1_8_Trypsin_99_12_1256.42438_5.98_1_Ficin_12_4_459.54608_9.71
TIAR
>sp|P36181|HSP80_SOLLC Heat shock cognate protein 80 OS=Solanum lycopersicum OX=4081 GN=HSC80 PE=2 SV=1_9_Trypsin_103_4_391.42458_8.06_0_Ficin_0_4_391.42458_8.06
SGTK
>sp|P36181|HSP80_SOLLC Heat shock cognate protein 80 OS=Solanum lycopersicum OX=4081 GN=HSC80 PE=2 SV=1_10_Trypsin_134_31_3272.73498_3.93_0_Ficin_9_9_938.06318_3.56
EFMEALAAG
>sp|P36181|HSP80_SOLLC Heat shock cognate protein 80 OS=Solanum lycopersicum OX=4081 GN=HSC80 PE=2 SV=1_10_Trypsin_134_31_3272.73498_3.93_1_Ficin_13_4_390.39348_3.48
ADVS
>sp|P36181|HSP80_SOLLC Heat shock cognate protein 80 OS=Solanum lycopersicum OX=4081 GN=HSC80 PE=2 SV=1_10_Trypsin_134_31_3272.73498_3.93_2_Ficin_16_3_319.41918_5.46
MIG
>sp|P36181|HSP80_SOLLC Heat shock cognate protein 80 OS=Solanum lycopersicum OX=4081 GN=HSC80 PE=2 SV=1_10_Trypsin_134_31_3272.73498_3.93_3_Ficin_19_3_350.37448_5.46
QFG
>sp|P36181|HSP80_SOLLC Heat shock cognate protein 80 OS=Solanum lycopersicum OX=4081 GN=HSC80 PE=2 SV=1_10_Trypsin_134_31_3272.73498_3.93_4_Ficin_21_2_174.19978_5.46
VG
>sp|P36181|HSP80_SOLLC Heat shock cognate protein 80 OS=Solanum lycopersicum OX=4081 GN=HSC80 PE=2 SV=1_10_Trypsin_134_31_3272.73498_3.93_5_Ficin_23_2_328.36788_5.45
FY
>sp|P36181|HSP80_SOLLC Heat shock cognate protein 80 OS=Solanum lycopersicum OX=4081 GN=HSC80 PE=2 SV=1_10_Trypsin_134_31_3272.73498_3.93_6_Ficin_24_1_105.09348_5.46
S
>sp|P36181|HSP80_SOLLC Heat shock cognate protein 80 OS=Solanum lycopersicum OX=4081 GN=HSC80 PE=2 SV=1_10_Trypsin_134_31_3272.73498_3.93_7_Ficin_26_2_252.27008_5.45
AY
>sp|P36181|HSP80_SOLLC Heat shock cognate protein 80 OS=Solanum lycopersicum OX=4081 GN=HSC80 PE=2 SV=1_10_Trypsin_134_31_3272.73498_3.93_8_Ficin_30_4_430.50158_3.74
LVAE
>sp|P36181|HSP80_SOLLC Heat shock cognate protein 80 OS=Solanum lycopersicum OX=4081 GN=HSC80 PE=2 SV=1_10_Trypsin_134_31_3272.73498_3.93_9_Ficin_31_1_146.18938_8.06
K
>sp|P36181|HSP80_SOLLC Heat shock cognate protein 80 OS=Solanum lycopersicum OX=4081 GN=HSC80 PE=2 SV=1_11_Trypsin_140_6_645.79738_8.06_0_Ficin_0_6_645.79738_8.06
VVVTTK
>sp|P36181|HSP80_SOLLC Heat shock cognate protein 80 OS=Solanum lycopersicum OX=4081 GN=HSC80 PE=2 SV=1_12_Trypsin_161_21_2426.49748_4.26_0_Ficin_10_10_1334.32088_3.79
HNDDEQYVWE
>sp|P36181|HSP80_SOLLC Heat shock cognate protein 80 OS=Solanum lycopersicum OX=4081 GN=HSC80 PE=2 SV=1_12_Trypsin_161_21_2426.49748_4.26_1_Ficin_14_4_361.35488_5.46
SQAG
>sp|P36181|HSP80_SOLLC Heat shock cognate protein 80 OS=Solanum lycopersicum OX=4081 GN=HSC80 PE=2 SV=1_12_Trypsin_161_21_2426.49748_4.26_2_Ficin_21_7_766.85228_9.71
GSFTVTR
>sp|P36181|HSP80_SOLLC Heat shock cognate protein 80 OS=Solanum lycopersicum OX=4081 GN=HSC80 PE=2 SV=1_13_Trypsin_170_9_947.95718_4.29_0_Ficin_8_8_791.76968_3.38
DTSGENLG
>sp|P36181|HSP80_SOLLC Heat shock cognate protein 80 OS=Solanum lycopersicum OX=4081 GN=HSC80 PE=2 SV=1_13_Trypsin_170_9_947.95718_4.29_1_Ficin_9_1_174.20278_9.71
R
>sp|P36181|HSP80_SOLLC Heat shock cognate protein 80 OS=Solanum lycopersicum OX=4081 GN=HSC80 PE=2 SV=1_14_Trypsin_173_3_304.34638_8.06_0_Ficin_0_3_304.34638_8.06
GTK
>sp|P36181|HSP80_SOLLC Heat shock cognate protein 80 OS=Solanum lycopersicum OX=4081 GN=HSC80 PE=2 SV=1_15_Trypsin_179_6_766.00938_8.0_0_Ficin_4_4_524.67588_5.45
MVLY
>sp|P36181|HSP80_SOLLC Heat shock cognate protein 80 OS=Solanum lycopersicum OX=4081 GN=HSC80 PE=2 SV=1_15_Trypsin_179_6_766.00938_8.0_1_Ficin_6_2_259.34878_8.06
LK
>sp|P36181|HSP80_SOLLC Heat shock cognate protein 80 OS=Solanum lycopersicum OX=4081 GN=HSC80 PE=2 SV=1_16_Trypsin_189_10_1323.37888_3.83_0_Ficin_5_5_632.62498_3.33
EDQLE
>sp|P36181|HSP80_SOLLC Heat shock cognate protein 80 OS=Solanum lycopersicum OX=4081 GN=HSC80 PE=2 SV=1_16_Trypsin_189_10_1323.37888_3.83_1_Ficin_8_3_423.46618_3.74
YLE
>sp|P36181|HSP80_SOLLC Heat shock cognate protein 80 OS=Solanum lycopersicum OX=4081 GN=HSC80 PE=2 SV=1_16_Trypsin_189_10_1323.37888_3.83_2_Ficin_10_2_303.31828_6.23
ER
>sp|P36181|HSP80_SOLLC Heat shock cognate protein 80 OS=Solanum lycopersicum OX=4081 GN=HSC80 PE=2 SV=1_17_Trypsin_190_1_174.20278_9.71_0_Ficin_0_1_174.20278_9.71
R
>sp|P36181|HSP80_SOLLC Heat shock cognate protein 80 OS=Solanum lycopersicum OX=4081 GN=HSC80 PE=2 SV=1_18_Trypsin_192_2_259.34878_8.06_0_Ficin_0_2_259.34878_8.06
LK
>sp|P36181|HSP80_SOLLC Heat shock cognate protein 80 OS=Solanum lycopersicum OX=4081 GN=HSC80 PE=2 SV=1_19_Trypsin_196_4_487.59678_5.87_0_Ficin_0_4_487.59678_5.87
DLIK
>sp|P36181|HSP80_SOLLC Heat shock cognate protein 80 OS=Solanum lycopersicum OX=4081 GN=HSC80 PE=2 SV=1_20_Trypsin_197_1_146.18938_8.06_0_Ficin_0_1_146.18938_8.06
K
>sp|P36181|HSP80_SOLLC Heat shock cognate protein 80 OS=Solanum lycopersicum OX=4081 GN=HSC80 PE=2 SV=1_21_Trypsin_212_15_1835.08938_5.63_0_Ficin_6_6_718.76428_5.48
HSEFIS
>sp|P36181|HSP80_SOLLC Heat shock cognate protein 80 OS=Solanum lycopersicum OX=4081 GN=HSC80 PE=2 SV=1_21_Trypsin_212_15_1835.08938_5.63_1_Ficin_10_4_478.54558_5.45
YPIS
>sp|P36181|HSP80_SOLLC Heat shock cognate protein 80 OS=Solanum lycopersicum OX=4081 GN=HSC80 PE=2 SV=1_21_Trypsin_212_15_1835.08938_5.63_2_Ficin_14_4_545.63598_3.74
LWVE
>sp|P36181|HSP80_SOLLC Heat shock cognate protein 80 OS=Solanum lycopersicum OX=4081 GN=HSC80 PE=2 SV=1_21_Trypsin_212_15_1835.08938_5.63_3_Ficin_15_1_146.18938_8.06
K
>sp|P36181|HSP80_SOLLC Heat shock cognate protein 80 OS=Solanum lycopersicum OX=4081 GN=HSC80 PE=2 SV=1_22_Trypsin_216_4_489.56938_6.13_0_Ficin_3_3_361.39528_3.74
TIE
>sp|P36181|HSP80_SOLLC Heat shock cognate protein 80 OS=Solanum lycopersicum OX=4081 GN=HSC80 PE=2 SV=1_22_Trypsin_216_4_489.56938_6.13_1_Ficin_4_1_146.18938_8.06
K
>sp|P36181|HSP80_SOLLC Heat shock cognate protein 80 OS=Solanum lycopersicum OX=4081 GN=HSC80 PE=2 SV=1_23_Trypsin_227_11_1351.29718_3.58_0_Ficin_3_3_347.36838_3.74
EIS
>sp|P36181|HSP80_SOLLC Heat shock cognate protein 80 OS=Solanum lycopersicum OX=4081 GN=HSC80 PE=2 SV=1_23_Trypsin_227_11_1351.29718_3.58_1_Ficin_11_8_1021.94408_3.62
DDEEEEEK
>sp|P36181|HSP80_SOLLC Heat shock cognate protein 80 OS=Solanum lycopersicum OX=4081 GN=HSC80 PE=2 SV=1_24_Trypsin_228_1_146.18938_8.06_0_Ficin_0_1_146.18938_8.06
K
>sp|P36181|HSP80_SOLLC Heat shock cognate protein 80 OS=Solanum lycopersicum OX=4081 GN=HSC80 PE=2 SV=1_25_Trypsin_233_5_576.56088_4.05_0_Ficin_0_5_576.56088_4.05
DEEGK
>sp|P36181|HSP80_SOLLC Heat shock cognate protein 80 OS=Solanum lycopersicum OX=4081 GN=HSC80 PE=2 SV=1_26_Trypsin_241_8_976.00518_3.83_0_Ficin_2_2_246.26338_3.74
VE
>sp|P36181|HSP80_SOLLC Heat shock cognate protein 80 OS=Solanum lycopersicum OX=4081 GN=HSC80 PE=2 SV=1_26_Trypsin_241_8_976.00518_3.83_1_Ficin_8_6_747.75708_3.93
EVDEEK
>sp|P36181|HSP80_SOLLC Heat shock cognate protein 80 OS=Solanum lycopersicum OX=4081 GN=HSC80 PE=2 SV=1_27_Trypsin_243_2_275.30488_6.13_0_Ficin_0_2_275.30488_6.13
EK
>sp|P36181|HSP80_SOLLC Heat shock cognate protein 80 OS=Solanum lycopersicum OX=4081 GN=HSC80 PE=2 SV=1_28_Trypsin_246_3_404.42038_4.53_0_Ficin_0_3_404.42038_4.53
EEK
>sp|P36181|HSP80_SOLLC Heat shock cognate protein 80 OS=Solanum lycopersicum OX=4081 GN=HSC80 PE=2 SV=1_29_Trypsin_247_1_146.18938_8.06_0_Ficin_0_1_146.18938_8.06
K
>sp|P36181|HSP80_SOLLC Heat shock cognate protein 80 OS=Solanum lycopersicum OX=4081 GN=HSC80 PE=2 SV=1_30_Trypsin_248_1_146.18938_8.06_0_Ficin_0_1_146.18938_8.06
K
>sp|P36181|HSP80_SOLLC Heat shock cognate protein 80 OS=Solanum lycopersicum OX=4081 GN=HSC80 PE=2 SV=1_31_Trypsin_249_1_146.18938_8.06_0_Ficin_0_1_146.18938_8.06
K
>sp|P36181|HSP80_SOLLC Heat shock cognate protein 80 OS=Solanum lycopersicum OX=4081 GN=HSC80 PE=2 SV=1_32_Trypsin_250_1_146.18938_8.06_0_Ficin_0_1_146.18938_8.06
K
>sp|P36181|HSP80_SOLLC Heat shock cognate protein 80 OS=Solanum lycopersicum OX=4081 GN=HSC80 PE=2 SV=1_33_Trypsin_252_2_245.32198_8.06_0_Ficin_0_2_245.32198_8.06
VK
>sp|P36181|HSP80_SOLLC Heat shock cognate protein 80 OS=Solanum lycopersicum OX=4081 GN=HSC80 PE=2 SV=1_34_Trypsin_263_11_1304.42218_4.53_0_Ficin_3_3_333.34158_3.74
EVS
>sp|P36181|HSP80_SOLLC Heat shock cognate protein 80 OS=Solanum lycopersicum OX=4081 GN=HSC80 PE=2 SV=1_34_Trypsin_263_11_1304.42218_4.53_1_Ficin_7_4_534.52598_3.74
NEWS
>sp|P36181|HSP80_SOLLC Heat shock cognate protein 80 OS=Solanum lycopersicum OX=4081 GN=HSC80 PE=2 SV=1_34_Trypsin_263_11_1304.42218_4.53_2_Ficin_11_4_472.58518_8.06
LVNK
>sp|P36181|HSP80_SOLLC Heat shock cognate protein 80 OS=Solanum lycopersicum OX=4081 GN=HSC80 PE=2 SV=1_35_Trypsin_270_7_958.18948_9.93_0_Ficin_0_7_958.18948_9.93
QKPIWMR
>sp|P36181|HSP80_SOLLC Heat shock cognate protein 80 OS=Solanum lycopersicum OX=4081 GN=HSC80 PE=2 SV=1_36_Trypsin_277_7_843.97568_6.21_0_Ficin_0_7_843.97568_6.21
KPEEITK
>sp|P36181|HSP80_SOLLC Heat shock cognate protein 80 OS=Solanum lycopersicum OX=4081 GN=HSC80 PE=2 SV=1_37_Trypsin_285_8_1020.10658_4.53_0_Ficin_7_7_891.93248_3.56
EEYAAFY
>sp|P36181|HSP80_SOLLC Heat shock cognate protein 80 OS=Solanum lycopersicum OX=4081 GN=HSC80 PE=2 SV=1_37_Trypsin_285_8_1020.10658_4.53_1_Ficin_8_1_146.18938_8.06
K
>sp|P36181|HSP80_SOLLC Heat shock cognate protein 80 OS=Solanum lycopersicum OX=4081 GN=HSC80 PE=2 SV=1_38_Trypsin_298_13_1541.68058_4.66_0_Ficin_7_7_863.87908_3.38
SLTNDWE
>sp|P36181|HSP80_SOLLC Heat shock cognate protein 80 OS=Solanum lycopersicum OX=4081 GN=HSC80 PE=2 SV=1_38_Trypsin_298_13_1541.68058_4.66_1_Ficin_13_6_695.81678_7.08
EHLAVK
>sp|P36181|HSP80_SOLLC Heat shock cognate protein 80 OS=Solanum lycopersicum OX=4081 GN=HSC80 PE=2 SV=1_39_Trypsin_309_11_1320.46748_5.63_0_Ficin_3_3_389.41118_7.2
HFS
>sp|P36181|HSP80_SOLLC Heat shock cognate protein 80 OS=Solanum lycopersicum OX=4081 GN=HSC80 PE=2 SV=1_39_Trypsin_309_11_1320.46748_5.63_1_Ficin_5_2_246.26338_3.74
VE
>sp|P36181|HSP80_SOLLC Heat shock cognate protein 80 OS=Solanum lycopersicum OX=4081 GN=HSC80 PE=2 SV=1_39_Trypsin_309_11_1320.46748_5.63_2_Ficin_9_4_445.47278_3.74
GQLE
>sp|P36181|HSP80_SOLLC Heat shock cognate protein 80 OS=Solanum lycopersicum OX=4081 GN=HSC80 PE=2 SV=1_39_Trypsin_309_11_1320.46748_5.63_3_Ficin_11_2_293.36598_8.06
FK
>sp|P36181|HSP80_SOLLC Heat shock cognate protein 80 OS=Solanum lycopersicum OX=4081 GN=HSC80 PE=2 SV=1_40_Trypsin_316_7_772.98608_8.06_0_Ficin_0_7_772.98608_8.06
AVLFVPK
>sp|P36181|HSP80_SOLLC Heat shock cognate protein 80 OS=Solanum lycopersicum OX=4081 GN=HSC80 PE=2 SV=1_41_Trypsin_317_1_174.20278_9.71_0_Ficin_0_1_174.20278_9.71
R
>sp|P36181|HSP80_SOLLC Heat shock cognate protein 80 OS=Solanum lycopersicum OX=4081 GN=HSC80 PE=2 SV=1_42_Trypsin_326_9_1053.17978_4.04_0_Ficin_0_9_1053.17978_4.04
APFDLFDTK
>sp|P36181|HSP80_SOLLC Heat shock cognate protein 80 OS=Solanum lycopersicum OX=4081 GN=HSC80 PE=2 SV=1_43_Trypsin_327_1_146.18938_8.06_0_Ficin_0_1_146.18938_8.06
K
>sp|P36181|HSP80_SOLLC Heat shock cognate protein 80 OS=Solanum lycopersicum OX=4081 GN=HSC80 PE=2 SV=1_44_Trypsin_333_6_712.84718_8.4_0_Ficin_0_6_712.84718_8.4
KPNNIK
>sp|P36181|HSP80_SOLLC Heat shock cognate protein 80 OS=Solanum lycopersicum OX=4081 GN=HSC80 PE=2 SV=1_45_Trypsin_337_4_549.67078_8.55_0_Ficin_2_2_294.35068_5.45
LY
>sp|P36181|HSP80_SOLLC Heat shock cognate protein 80 OS=Solanum lycopersicum OX=4081 GN=HSC80 PE=2 SV=1_45_Trypsin_337_4_549.67078_8.55_1_Ficin_4_2_273.33538_9.71
VR
>sp|P36181|HSP80_SOLLC Heat shock cognate protein 80 OS=Solanum lycopersicum OX=4081 GN=HSC80 PE=2 SV=1_46_Trypsin_338_1_174.20278_9.71_0_Ficin_0_1_174.20278_9.71
R
>sp|P36181|HSP80_SOLLC Heat shock cognate protein 80 OS=Solanum lycopersicum OX=4081 GN=HSC80 PE=2 SV=1_47_Trypsin_357_19_2275.65968_3.79_0_Ficin_16_16_1901.17638_3.19
VFIMDNCDELIPEYLS
>sp|P36181|HSP80_SOLLC Heat shock cognate protein 80 OS=Solanum lycopersicum OX=4081 GN=HSC80 PE=2 SV=1_47_Trypsin_357_19_2275.65968_3.79_1_Ficin_19_3_392.49858_8.06
FVK
>sp|P36181|HSP80_SOLLC Heat shock cognate protein 80 OS=Solanum lycopersicum OX=4081 GN=HSC80 PE=2 SV=1_48_Trypsin_371_14_1527.69448_3.89_0_Ficin_13_13_1371.50698_3.23
GIVDSEDLPLNIS
>sp|P36181|HSP80_SOLLC Heat shock cognate protein 80 OS=Solanum lycopersicum OX=4081 GN=HSC80 PE=2 SV=1_48_Trypsin_371_14_1527.69448_3.89_1_Ficin_14_1_174.20278_9.71
R
>sp|P36181|HSP80_SOLLC Heat shock cognate protein 80 OS=Solanum lycopersicum OX=4081 GN=HSC80 PE=2 SV=1_49_Trypsin_378_7_859.93458_6.13_0_Ficin_0_7_859.93458_6.13
ETLQQNK
>sp|P36181|HSP80_SOLLC Heat shock cognate protein 80 OS=Solanum lycopersicum OX=4081 GN=HSC80 PE=2 SV=1_50_Trypsin_381_3_372.50818_8.06_0_Ficin_0_3_372.50818_8.06
ILK
>sp|P36181|HSP80_SOLLC Heat shock cognate protein 80 OS=Solanum lycopersicum OX=4081 GN=HSC80 PE=2 SV=1_51_Trypsin_384_3_386.49478_9.71_0_Ficin_0_3_386.49478_9.71
VIR
>sp|P36181|HSP80_SOLLC Heat shock cognate protein 80 OS=Solanum lycopersicum OX=4081 GN=HSC80 PE=2 SV=1_52_Trypsin_385_1_146.18938_8.06_0_Ficin_0_1_146.18938_8.06
K
>sp|P36181|HSP80_SOLLC Heat shock cognate protein 80 OS=Solanum lycopersicum OX=4081 GN=HSC80 PE=2 SV=1_53_Trypsin_389_4_472.58518_8.06_0_Ficin_0_4_472.58518_8.06
NLVK
>sp|P36181|HSP80_SOLLC Heat shock cognate protein 80 OS=Solanum lycopersicum OX=4081 GN=HSC80 PE=2 SV=1_54_Trypsin_390_1_146.18938_8.06_0_Ficin_0_1_146.18938_8.06
K
>sp|P36181|HSP80_SOLLC Heat shock cognate protein 80 OS=Solanum lycopersicum OX=4081 GN=HSC80 PE=2 SV=1_55_Trypsin_402_12_1441.66188_4.25_0_Ficin_3_3_349.40218_3.74
CVE
>sp|P36181|HSP80_SOLLC Heat shock cognate protein 80 OS=Solanum lycopersicum OX=4081 GN=HSC80 PE=2 SV=1_55_Trypsin_402_12_1441.66188_4.25_1_Ficin_7_4_554.64338_3.74
LFFE
>sp|P36181|HSP80_SOLLC Heat shock cognate protein 80 OS=Solanum lycopersicum OX=4081 GN=HSC80 PE=2 SV=1_55_Trypsin_402_12_1441.66188_4.25_2_Ficin_10_3_331.36898_3.74
IAE
>sp|P36181|HSP80_SOLLC Heat shock cognate protein 80 OS=Solanum lycopersicum OX=4081 GN=HSC80 PE=2 SV=1_55_Trypsin_402_12_1441.66188_4.25_3_Ficin_12_2_260.29318_8.06
NK
>sp|P36181|HSP80_SOLLC Heat shock cognate protein 80 OS=Solanum lycopersicum OX=4081 GN=HSC80 PE=2 SV=1_56_Trypsin_407_5_667.67328_4.29_0_Ficin_0_5_667.67328_4.29
EDYNK
>sp|P36181|HSP80_SOLLC Heat shock cognate protein 80 OS=Solanum lycopersicum OX=4081 GN=HSC80 PE=2 SV=1_57_Trypsin_414_7_890.99108_6.12_0_Ficin_2_2_328.36788_5.45
FY
>sp|P36181|HSP80_SOLLC Heat shock cognate protein 80 OS=Solanum lycopersicum OX=4081 GN=HSC80 PE=2 SV=1_57_Trypsin_414_7_890.99108_6.12_1_Ficin_3_1_147.13078_3.74
E
>sp|P36181|HSP80_SOLLC Heat shock cognate protein 80 OS=Solanum lycopersicum OX=4081 GN=HSC80 PE=2 SV=1_57_Trypsin_414_7_890.99108_6.12_2_Ficin_6_3_323.34888_5.46
AFS
>sp|P36181|HSP80_SOLLC Heat shock cognate protein 80 OS=Solanum lycopersicum OX=4081 GN=HSC80 PE=2 SV=1_57_Trypsin_414_7_890.99108_6.12_3_Ficin_7_1_146.18938_8.06
K
>sp|P36181|HSP80_SOLLC Heat shock cognate protein 80 OS=Solanum lycopersicum OX=4081 GN=HSC80 PE=2 SV=1_58_Trypsin_417_3_373.45258_8.06_0_Ficin_0_3_373.45258_8.06
NLK
>sp|P36181|HSP80_SOLLC Heat shock cognate protein 80 OS=Solanum lycopersicum OX=4081 GN=HSC80 PE=2 SV=1_59_Trypsin_427_10_1168.23138_5.53_0_Ficin_2_2_188.22658_5.46
LG
>sp|P36181|HSP80_SOLLC Heat shock cognate protein 80 OS=Solanum lycopersicum OX=4081 GN=HSC80 PE=2 SV=1_59_Trypsin_427_10_1168.23138_5.53_1_Ficin_10_8_998.02008_5.53
IHEDSQNR
>sp|P36181|HSP80_SOLLC Heat shock cognate protein 80 OS=Solanum lycopersicum OX=4081 GN=HSC80 PE=2 SV=1_60_Trypsin_429_2_217.26818_8.06_0_Ficin_0_2_217.26818_8.06
AK
>sp|P36181|HSP80_SOLLC Heat shock cognate protein 80 OS=Solanum lycopersicum OX=4081 GN=HSC80 PE=2 SV=1_61_Trypsin_435_6_747.89248_6.23_0_Ficin_3_3_365.38618_3.74
FAE
>sp|P36181|HSP80_SOLLC Heat shock cognate protein 80 OS=Solanum lycopersicum OX=4081 GN=HSC80 PE=2 SV=1_61_Trypsin_435_6_747.89248_6.23_1_Ficin_6_3_400.52158_9.71
LLR
>sp|P36181|HSP80_SOLLC Heat shock cognate protein 80 OS=Solanum lycopersicum OX=4081 GN=HSC80 PE=2 SV=1_62_Trypsin_440_5_634.68978_8.02_0_Ficin_0_5_634.68978_8.02
YHSTK
>sp|P36181|HSP80_SOLLC Heat shock cognate protein 80 OS=Solanum lycopersicum OX=4081 GN=HSC80 PE=2 SV=1_63_Trypsin_449_9_967.05888_4.29_0_Ficin_0_9_967.05888_4.29
SGDEMTSLK
>sp|P36181|HSP80_SOLLC Heat shock cognate protein 80 OS=Solanum lycopersicum OX=4081 GN=HSC80 PE=2 SV=1_64_Trypsin_454_5_652.70508_5.97_0_Ficin_0_5_652.70508_5.97
DYVTR
>sp|P36181|HSP80_SOLLC Heat shock cognate protein 80 OS=Solanum lycopersicum OX=4081 GN=HSC80 PE=2 SV=1_65_Trypsin_456_2_277.38198_8.06_0_Ficin_0_2_277.38198_8.06
MK
>sp|P36181|HSP80_SOLLC Heat shock cognate protein 80 OS=Solanum lycopersicum OX=4081 GN=HSC80 PE=2 SV=1_66_Trypsin_470_14_1616.70138_4.05_0_Ficin_7_7_837.84118_3.38
EGQNDIY
>sp|P36181|HSP80_SOLLC Heat shock cognate protein 80 OS=Solanum lycopersicum OX=4081 GN=HSC80 PE=2 SV=1_66_Trypsin_470_14_1616.70138_4.05_1_Ficin_8_1_181.19128_5.45
Y
>sp|P36181|HSP80_SOLLC Heat shock cognate protein 80 OS=Solanum lycopersicum OX=4081 GN=HSC80 PE=2 SV=1_66_Trypsin_470_14_1616.70138_4.05_2_Ficin_14_6_633.69948_6.13
ITGESK
>sp|P36181|HSP80_SOLLC Heat shock cognate protein 80 OS=Solanum lycopersicum OX=4081 GN=HSC80 PE=2 SV=1_67_Trypsin_471_1_146.18938_8.06_0_Ficin_0_1_146.18938_8.06
K
>sp|P36181|HSP80_SOLLC Heat shock cognate protein 80 OS=Solanum lycopersicum OX=4081 GN=HSC80 PE=2 SV=1_68_Trypsin_481_10_1133.26648_4.53_0_Ficin_3_3_317.34218_3.74
AVE
>sp|P36181|HSP80_SOLLC Heat shock cognate protein 80 OS=Solanum lycopersicum OX=4081 GN=HSC80 PE=2 SV=1_68_Trypsin_481_10_1133.26648_4.53_1_Ficin_9_6_705.76548_3.74
NSPFLE
>sp|P36181|HSP80_SOLLC Heat shock cognate protein 80 OS=Solanum lycopersicum OX=4081 GN=HSC80 PE=2 SV=1_68_Trypsin_481_10_1133.26648_4.53_2_Ficin_10_1_146.18938_8.06
K
>sp|P36181|HSP80_SOLLC Heat shock cognate protein 80 OS=Solanum lycopersicum OX=4081 GN=HSC80 PE=2 SV=1_69_Trypsin_483_2_259.34878_8.06_0_Ficin_0_2_259.34878_8.06
LK
>sp|P36181|HSP80_SOLLC Heat shock cognate protein 80 OS=Solanum lycopersicum OX=4081 GN=HSC80 PE=2 SV=1_70_Trypsin_484_1_146.18938_8.06_0_Ficin_0_1_146.18938_8.06
K
>sp|P36181|HSP80_SOLLC Heat shock cognate protein 80 OS=Solanum lycopersicum OX=4081 GN=HSC80 PE=2 SV=1_71_Trypsin_485_1_146.18938_8.06_0_Ficin_0_1_146.18938_8.06
K
>sp|P36181|HSP80_SOLLC Heat shock cognate protein 80 OS=Solanum lycopersicum OX=4081 GN=HSC80 PE=2 SV=1_72_Trypsin_505_20_2306.61248_3.79_0_Ficin_3_3_367.35868_3.74
GYE
>sp|P36181|HSP80_SOLLC Heat shock cognate protein 80 OS=Solanum lycopersicum OX=4081 GN=HSC80 PE=2 SV=1_72_Trypsin_505_20_2306.61248_3.79_1_Ficin_6_3_393.48328_5.45
VLY
>sp|P36181|HSP80_SOLLC Heat shock cognate protein 80 OS=Solanum lycopersicum OX=4081 GN=HSC80 PE=2 SV=1_72_Trypsin_505_20_2306.61248_3.79_2_Ficin_15_9_1042.12558_3.23
MVDAIDEYS
>sp|P36181|HSP80_SOLLC Heat shock cognate protein 80 OS=Solanum lycopersicum OX=4081 GN=HSC80 PE=2 SV=1_72_Trypsin_505_20_2306.61248_3.79_3_Ficin_17_2_188.22658_5.46
IG
>sp|P36181|HSP80_SOLLC Heat shock cognate protein 80 OS=Solanum lycopersicum OX=4081 GN=HSC80 PE=2 SV=1_72_Trypsin_505_20_2306.61248_3.79_4_Ficin_20_3_387.47948_8.06
QLK
>sp|P36181|HSP80_SOLLC Heat shock cognate protein 80 OS=Solanum lycopersicum OX=4081 GN=HSC80 PE=2 SV=1_73_Trypsin_510_5_608.64888_4.53_0_Ficin_3_3_423.42288_3.56
EFE
>sp|P36181|HSP80_SOLLC Heat shock cognate protein 80 OS=Solanum lycopersicum OX=4081 GN=HSC80 PE=2 SV=1_73_Trypsin_510_5_608.64888_4.53_1_Ficin_5_2_203.24128_8.06
GK
>sp|P36181|HSP80_SOLLC Heat shock cognate protein 80 OS=Solanum lycopersicum OX=4081 GN=HSC80 PE=2 SV=1_74_Trypsin_511_1_146.18938_8.06_0_Ficin_0_1_146.18938_8.06
K
>sp|P36181|HSP80_SOLLC Heat shock cognate protein 80 OS=Solanum lycopersicum OX=4081 GN=HSC80 PE=2 SV=1_75_Trypsin_517_6_617.74348_8.06_0_Ficin_3_3_317.38548_5.46
LVS
>sp|P36181|HSP80_SOLLC Heat shock cognate protein 80 OS=Solanum lycopersicum OX=4081 GN=HSC80 PE=2 SV=1_75_Trypsin_517_6_617.74348_8.06_1_Ficin_6_3_318.37328_8.06
ATK
>sp|P36181|HSP80_SOLLC Heat shock cognate protein 80 OS=Solanum lycopersicum OX=4081 GN=HSC80 PE=2 SV=1_76_Trypsin_521_4_445.51618_6.13_0_Ficin_0_4_445.51618_6.13
EGLK
>sp|P36181|HSP80_SOLLC Heat shock cognate protein 80 OS=Solanum lycopersicum OX=4081 GN=HSC80 PE=2 SV=1_77_Trypsin_529_8_963.95068_3.73_0_Ficin_0_8_963.95068_3.73
LDESEDEK
>sp|P36181|HSP80_SOLLC Heat shock cognate protein 80 OS=Solanum lycopersicum OX=4081 GN=HSC80 PE=2 SV=1_78_Trypsin_530_1_146.18938_8.06_0_Ficin_0_1_146.18938_8.06
K
>sp|P36181|HSP80_SOLLC Heat shock cognate protein 80 OS=Solanum lycopersicum OX=4081 GN=HSC80 PE=2 SV=1_79_Trypsin_531_1_146.18938_8.06_0_Ficin_0_1_146.18938_8.06
K
>sp|P36181|HSP80_SOLLC Heat shock cognate protein 80 OS=Solanum lycopersicum OX=4081 GN=HSC80 PE=2 SV=1_80_Trypsin_536_5_645.71048_4.53_0_Ficin_0_5_645.71048_4.53
QEELK
>sp|P36181|HSP80_SOLLC Heat shock cognate protein 80 OS=Solanum lycopersicum OX=4081 GN=HSC80 PE=2 SV=1_81_Trypsin_538_2_275.30488_6.13_0_Ficin_0_2_275.30488_6.13
EK
>sp|P36181|HSP80_SOLLC Heat shock cognate protein 80 OS=Solanum lycopersicum OX=4081 GN=HSC80 PE=2 SV=1_82_Trypsin_544_6_695.83158_6.12_0_Ficin_2_2_294.30738_3.74
FE
>sp|P36181|HSP80_SOLLC Heat shock cognate protein 80 OS=Solanum lycopersicum OX=4081 GN=HSC80 PE=2 SV=1_82_Trypsin_544_6_695.83158_6.12_1_Ficin_6_4_419.53948_8.02
GLCK
>sp|P36181|HSP80_SOLLC Heat shock cognate protein 80 OS=Solanum lycopersicum OX=4081 GN=HSC80 PE=2 SV=1_83_Trypsin_547_3_376.51458_8.06_0_Ficin_0_3_376.51458_8.06
VMK
>sp|P36181|HSP80_SOLLC Heat shock cognate protein 80 OS=Solanum lycopersicum OX=4081 GN=HSC80 PE=2 SV=1_84_Trypsin_553_6_645.71048_4.04_0_Ficin_4_4_402.44778_3.48
DVLG
>sp|P36181|HSP80_SOLLC Heat shock cognate protein 80 OS=Solanum lycopersicum OX=4081 GN=HSC80 PE=2 SV=1_84_Trypsin_553_6_645.71048_4.04_1_Ficin_6_2_261.27798_5.87
DK
>sp|P36181|HSP80_SOLLC Heat shock cognate protein 80 OS=Solanum lycopersicum OX=4081 GN=HSC80 PE=2 SV=1_85_Trypsin_556_3_374.43748_6.13_0_Ficin_2_2_246.26338_3.74
VE
>sp|P36181|HSP80_SOLLC Heat shock cognate protein 80 OS=Solanum lycopersicum OX=4081 GN=HSC80 PE=2 SV=1_85_Trypsin_556_3_374.43748_6.13_1_Ficin_3_1_146.18938_8.06
K
>sp|P36181|HSP80_SOLLC Heat shock cognate protein 80 OS=Solanum lycopersicum OX=4081 GN=HSC80 PE=2 SV=1_86_Trypsin_562_6_687.79418_5.98_0_Ficin_4_4_416.51808_5.46
VIVS
>sp|P36181|HSP80_SOLLC Heat shock cognate protein 80 OS=Solanum lycopersicum OX=4081 GN=HSC80 PE=2 SV=1_86_Trypsin_562_6_687.79418_5.98_1_Ficin_6_2_289.29138_5.98
DR
>sp|P36181|HSP80_SOLLC Heat shock cognate protein 80 OS=Solanum lycopersicum OX=4081 GN=HSC80 PE=2 SV=1_87_Trypsin_583_21_2330.63048_4.05_0_Ficin_14_14_1441.63398_3.38
VVDSPCCLVTGEYG
>sp|P36181|HSP80_SOLLC Heat shock cognate protein 80 OS=Solanum lycopersicum OX=4081 GN=HSC80 PE=2 SV=1_87_Trypsin_583_21_2330.63048_4.05_1_Ficin_21_7_907.01178_6.23
WTANMER
>sp|P36181|HSP80_SOLLC Heat shock cognate protein 80 OS=Solanum lycopersicum OX=4081 GN=HSC80 PE=2 SV=1_88_Trypsin_586_3_390.54138_8.06_0_Ficin_0_3_390.54138_8.06
IMK
>sp|P36181|HSP80_SOLLC Heat shock cognate protein 80 OS=Solanum lycopersicum OX=4081 GN=HSC80 PE=2 SV=1_89_Trypsin_591_5_557.65048_9.71_0_Ficin_0_5_557.65048_9.71
AQALR
>sp|P36181|HSP80_SOLLC Heat shock cognate protein 80 OS=Solanum lycopersicum OX=4081 GN=HSC80 PE=2 SV=1_90_Trypsin_602_11_1163.28268_5.87_0_Ficin_6_6_566.58358_3.48
DSSMAG
>sp|P36181|HSP80_SOLLC Heat shock cognate protein 80 OS=Solanum lycopersicum OX=4081 GN=HSC80 PE=2 SV=1_90_Trypsin_602_11_1163.28268_5.87_1_Ficin_11_5_614.71438_8.0
YMSSK
>sp|P36181|HSP80_SOLLC Heat shock cognate protein 80 OS=Solanum lycopersicum OX=4081 GN=HSC80 PE=2 SV=1_91_Trypsin_603_1_146.18938_8.06_0_Ficin_0_1_146.18938_8.06
K
>sp|P36181|HSP80_SOLLC Heat shock cognate protein 80 OS=Solanum lycopersicum OX=4081 GN=HSC80 PE=2 SV=1_92_Trypsin_618_15_1792.00888_3.93_0_Ficin_0_15_1792.00888_3.93
TMEINPENSIMDELR
>sp|P36181|HSP80_SOLLC Heat shock cognate protein 80 OS=Solanum lycopersicum OX=4081 GN=HSC80 PE=2 SV=1_93_Trypsin_619_1_146.18938_8.06_0_Ficin_0_1_146.18938_8.06
K
>sp|P36181|HSP80_SOLLC Heat shock cognate protein 80 OS=Solanum lycopersicum OX=4081 GN=HSC80 PE=2 SV=1_94_Trypsin_620_1_174.20278_9.71_0_Ficin_0_1_174.20278_9.71
R
>sp|P36181|HSP80_SOLLC Heat shock cognate protein 80 OS=Solanum lycopersicum OX=4081 GN=HSC80 PE=2 SV=1_95_Trypsin_625_5_518.52418_4.04_0_Ficin_0_5_518.52418_4.04
ADADK
>sp|P36181|HSP80_SOLLC Heat shock cognate protein 80 OS=Solanum lycopersicum OX=4081 GN=HSC80 PE=2 SV=1_96_Trypsin_628_3_375.38178_5.87_0_Ficin_0_3_375.38178_5.87
NDK
>sp|P36181|HSP80_SOLLC Heat shock cognate protein 80 OS=Solanum lycopersicum OX=4081 GN=HSC80 PE=2 SV=1_97_Trypsin_631_3_332.40018_8.06_0_Ficin_0_3_332.40018_8.06
SVK
>sp|P36181|HSP80_SOLLC Heat shock cognate protein 80 OS=Solanum lycopersicum OX=4081 GN=HSC80 PE=2 SV=1_98_Trypsin_658_27_2997.39468_3.93_0_Ficin_8_8_961.16618_3.38
DLVLLLFE
>sp|P36181|HSP80_SOLLC Heat shock cognate protein 80 OS=Solanum lycopersicum OX=4081 GN=HSC80 PE=2 SV=1_98_Trypsin_658_27_2997.39468_3.93_1_Ficin_17_9_896.00798_5.46
TALLTSGFS
>sp|P36181|HSP80_SOLLC Heat shock cognate protein 80 OS=Solanum lycopersicum OX=4081 GN=HSC80 PE=2 SV=1_98_Trypsin_658_27_2997.39468_3.93_2_Ficin_19_2_260.29018_3.74
LE
>sp|P36181|HSP80_SOLLC Heat shock cognate protein 80 OS=Solanum lycopersicum OX=4081 GN=HSC80 PE=2 SV=1_98_Trypsin_658_27_2997.39468_3.93_3_Ficin_25_6_663.68488_3.74
EPNTFG
>sp|P36181|HSP80_SOLLC Heat shock cognate protein 80 OS=Solanum lycopersicum OX=4081 GN=HSC80 PE=2 SV=1_98_Trypsin_658_27_2997.39468_3.93_4_Ficin_27_2_288.30658_9.71
NR
>sp|P36181|HSP80_SOLLC Heat shock cognate protein 80 OS=Solanum lycopersicum OX=4081 GN=HSC80 PE=2 SV=1_99_Trypsin_661_3_424.50328_9.73_0_Ficin_0_3_424.50328_9.73
IHR
>sp|P36181|HSP80_SOLLC Heat shock cognate protein 80 OS=Solanum lycopersicum OX=4081 GN=HSC80 PE=2 SV=1_100_Trypsin_664_3_390.54138_8.06_0_Ficin_0_3_390.54138_8.06
MLK
>sp|P36181|HSP80_SOLLC Heat shock cognate protein 80 OS=Solanum lycopersicum OX=4081 GN=HSC80 PE=2 SV=1_101_Trypsin_694_30_3048.14638_3.29_0_Ficin_2_2_188.22658_5.46
LG
>sp|P36181|HSP80_SOLLC Heat shock cognate protein 80 OS=Solanum lycopersicum OX=4081 GN=HSC80 PE=2 SV=1_101_Trypsin_694_30_3048.14638_3.29_1_Ficin_4_2_218.25288_5.46
LS
>sp|P36181|HSP80_SOLLC Heat shock cognate protein 80 OS=Solanum lycopersicum OX=4081 GN=HSC80 PE=2 SV=1_101_Trypsin_694_30_3048.14638_3.29_2_Ficin_20_16_1677.71078_3.0
IDEESGDADADMPALE
>sp|P36181|HSP80_SOLLC Heat shock cognate protein 80 OS=Solanum lycopersicum OX=4081 GN=HSC80 PE=2 SV=1_101_Trypsin_694_30_3048.14638_3.29_3_Ficin_27_7_745.69778_3.19
DPEADAE
>sp|P36181|HSP80_SOLLC Heat shock cognate protein 80 OS=Solanum lycopersicum OX=4081 GN=HSC80 PE=2 SV=1_101_Trypsin_694_30_3048.14638_3.29_4_Ficin_30_3_290.31948_8.06
GSK
>sp|P36181|HSP80_SOLLC Heat shock cognate protein 80 OS=Solanum lycopersicum OX=4081 GN=HSC80 PE=2 SV=1_102_Trypsin_699_5_621.66008_3.33_0_Ficin_0_5_621.66008_3.33
MEEVD
>sp|Q9AXQ6|IF5A1_SOLLC Eukaryotic translation initiation factor 5A-1 OS=Solanum lycopersicum OX=4081 PE=2 SV=1_0_Trypsin_11_11_1375.43228_4.86_0_Ficin_9_9_1160.17998_4.38
MSDEEHHFE
>sp|Q9AXQ6|IF5A1_SOLLC Eukaryotic translation initiation factor 5A-1 OS=Solanum lycopersicum OX=4081 PE=2 SV=1_0_Trypsin_11_11_1375.43228_4.86_1_Ficin_11_2_233.26758_8.06
SK
>sp|Q9AXQ6|IF5A1_SOLLC Eukaryotic translation initiation factor 5A-1 OS=Solanum lycopersicum OX=4081 PE=2 SV=1_1_Trypsin_18_7_618.64448_5.87_0_Ficin_4_4_332.31338_3.48
ADAG
>sp|Q9AXQ6|IF5A1_SOLLC Eukaryotic translation initiation factor 5A-1 OS=Solanum lycopersicum OX=4081 PE=2 SV=1_1_Trypsin_18_7_618.64448_5.87_1_Ficin_6_2_176.17228_5.46
AS
>sp|Q9AXQ6|IF5A1_SOLLC Eukaryotic translation initiation factor 5A-1 OS=Solanum lycopersicum OX=4081 PE=2 SV=1_1_Trypsin_18_7_618.64448_5.87_2_Ficin_7_1_146.18938_8.06
K
>sp|Q9AXQ6|IF5A1_SOLLC Eukaryotic translation initiation factor 5A-1 OS=Solanum lycopersicum OX=4081 PE=2 SV=1_2_Trypsin_28_10_1134.25718_8.55_0_Ficin_7_7_763.80518_5.45
TYPQQAG
>sp|Q9AXQ6|IF5A1_SOLLC Eukaryotic translation initiation factor 5A-1 OS=Solanum lycopersicum OX=4081 PE=2 SV=1_2_Trypsin_28_10_1134.25718_8.55_1_Ficin_10_3_388.46728_9.71
TIR
>sp|Q9AXQ6|IF5A1_SOLLC Eukaryotic translation initiation factor 5A-1 OS=Solanum lycopersicum OX=4081 PE=2 SV=1_3_Trypsin_29_1_146.18938_8.06_0_Ficin_0_1_146.18938_8.06
K
>sp|Q9AXQ6|IF5A1_SOLLC Eukaryotic translation initiation factor 5A-1 OS=Solanum lycopersicum OX=4081 PE=2 SV=1_4_Trypsin_36_7_722.88568_8.07_0_Ficin_0_7_722.88568_8.07
GGHIVIK
>sp|Q9AXQ6|IF5A1_SOLLC Eukaryotic translation initiation factor 5A-1 OS=Solanum lycopersicum OX=4081 PE=2 SV=1_5_Trypsin_41_5_616.73618_8.93_0_Ficin_0_5_616.73618_8.93
NRPCK
>sp|Q9AXQ6|IF5A1_SOLLC Eukaryotic translation initiation factor 5A-1 OS=Solanum lycopersicum OX=4081 PE=2 SV=1_6_Trypsin_49_8_847.96418_6.13_0_Ficin_3_3_345.39598_3.74
VVE
>sp|Q9AXQ6|IF5A1_SOLLC Eukaryotic translation initiation factor 5A-1 OS=Solanum lycopersicum OX=4081 PE=2 SV=1_6_Trypsin_49_8_847.96418_6.13_1_Ficin_5_2_204.22608_5.46
VS
>sp|Q9AXQ6|IF5A1_SOLLC Eukaryotic translation initiation factor 5A-1 OS=Solanum lycopersicum OX=4081 PE=2 SV=1_6_Trypsin_49_8_847.96418_6.13_2_Ficin_8_3_334.37268_8.06
TSK
>sp|Q9AXQ6|IF5A1_SOLLC Eukaryotic translation initiation factor 5A-1 OS=Solanum lycopersicum OX=4081 PE=2 SV=1_7_Trypsin_52_3_304.34638_8.06_0_Ficin_0_3_304.34638_8.06
TGK
>sp|Q9AXQ6|IF5A1_SOLLC Eukaryotic translation initiation factor 5A-1 OS=Solanum lycopersicum OX=4081 PE=2 SV=1_8_Trypsin_57_5_548.60228_8.1_0_Ficin_0_5_548.60228_8.1
HGHAK
>sp|Q9AXQ6|IF5A1_SOLLC Eukaryotic translation initiation factor 5A-1 OS=Solanum lycopersicum OX=4081 PE=2 SV=1_9_Trypsin_69_12_1350.59828_7.06_0_Ficin_0_12_1350.59828_7.06
CHFVAIDIFTGK
>sp|Q9AXQ6|IF5A1_SOLLC Eukaryotic translation initiation factor 5A-1 OS=Solanum lycopersicum OX=4081 PE=2 SV=1_10_Trypsin_70_1_146.18938_8.06_0_Ficin_0_1_146.18938_8.06
K
>sp|Q9AXQ6|IF5A1_SOLLC Eukaryotic translation initiation factor 5A-1 OS=Solanum lycopersicum OX=4081 PE=2 SV=1_11_Trypsin_88_18_2031.23048_5.42_0_Ficin_2_2_260.29018_3.74
LE
>sp|Q9AXQ6|IF5A1_SOLLC Eukaryotic translation initiation factor 5A-1 OS=Solanum lycopersicum OX=4081 PE=2 SV=1_11_Trypsin_88_18_2031.23048_5.42_1_Ficin_18_16_1788.95558_6.42
DIVPSSHNCDVPHVNR
>sp|Q9AXQ6|IF5A1_SOLLC Eukaryotic translation initiation factor 5A-1 OS=Solanum lycopersicum OX=4081 PE=2 SV=1_12_Trypsin_112_24_2672.88218_3.63_0_Ficin_9_9_1067.16068_3.27
TDYQLIDIS
>sp|Q9AXQ6|IF5A1_SOLLC Eukaryotic translation initiation factor 5A-1 OS=Solanum lycopersicum OX=4081 PE=2 SV=1_12_Trypsin_112_24_2672.88218_3.63_1_Ficin_15_6_652.65868_3.38
EDGFVS
>sp|Q9AXQ6|IF5A1_SOLLC Eukaryotic translation initiation factor 5A-1 OS=Solanum lycopersicum OX=4081 PE=2 SV=1_12_Trypsin_112_24_2672.88218_3.63_2_Ficin_24_9_989.09338_6.13
LLTENGNTK
>sp|Q9AXQ6|IF5A1_SOLLC Eukaryotic translation initiation factor 5A-1 OS=Solanum lycopersicum OX=4081 PE=2 SV=1_13_Trypsin_116_4_517.53938_4.04_0_Ficin_0_4_517.53938_4.04
DDLR
>sp|Q9AXQ6|IF5A1_SOLLC Eukaryotic translation initiation factor 5A-1 OS=Solanum lycopersicum OX=4081 PE=2 SV=1_14_Trypsin_128_12_1313.51378_4.04_0_Ficin_0_12_1313.51378_4.04
LPTDDTLLAQVK
>sp|Q9AXQ6|IF5A1_SOLLC Eukaryotic translation initiation factor 5A-1 OS=Solanum lycopersicum OX=4081 PE=2 SV=1_15_Trypsin_135_7_722.75268_4.29_0_Ficin_5_5_537.52668_3.38
DGFAE
>sp|Q9AXQ6|IF5A1_SOLLC Eukaryotic translation initiation factor 5A-1 OS=Solanum lycopersicum OX=4081 PE=2 SV=1_15_Trypsin_135_7_722.75268_4.29_1_Ficin_7_2_203.24128_8.06
GK
>sp|Q9AXQ6|IF5A1_SOLLC Eukaryotic translation initiation factor 5A-1 OS=Solanum lycopersicum OX=4081 PE=2 SV=1_16_Trypsin_154_19_2023.40548_4.05_0_Ficin_5_5_545.63348_3.48
DLVLS
>sp|Q9AXQ6|IF5A1_SOLLC Eukaryotic translation initiation factor 5A-1 OS=Solanum lycopersicum OX=4081 PE=2 SV=1_16_Trypsin_154_19_2023.40548_4.05_1_Ficin_19_14_1495.78728_4.53
VMSAMGEEQICGIK
>sp|Q9AXQ6|IF5A1_SOLLC Eukaryotic translation initiation factor 5A-1 OS=Solanum lycopersicum OX=4081 PE=2 SV=1_17_Trypsin_159_5_528.60598_5.87_0_Ficin_3_3_303.31518_3.48
DIG
>sp|Q9AXQ6|IF5A1_SOLLC Eukaryotic translation initiation factor 5A-1 OS=Solanum lycopersicum OX=4081 PE=2 SV=1_17_Trypsin_159_5_528.60598_5.87_1_Ficin_5_2_243.30608_8.06
PK
>AAB18280.1 aspartic protease precursor [Solanum lycopersicum]_0_Trypsin_3_3_392.47058_5.87_0_Ficin_0_3_392.47058_5.87
MDK
>AAB18280.1 aspartic protease precursor [Solanum lycopersicum]_1_Trypsin_4_1_146.18938_8.06_0_Ficin_0_1_146.18938_8.06
K
>AAB18280.1 aspartic protease precursor [Solanum lycopersicum]_2_Trypsin_29_25_2600.09168_7.17_0_Ficin_19_19_1924.34948_7.17
HLCAALLLWAIACSALPAS
>AAB18280.1 aspartic protease precursor [Solanum lycopersicum]_2_Trypsin_29_25_2600.09168_7.17_1_Ficin_25_6_693.75748_5.98
SGDLFR
>AAB18280.1 aspartic protease precursor [Solanum lycopersicum]_3_Trypsin_33_4_429.56008_8.06_0_Ficin_2_2_188.22658_5.46
IG
>AAB18280.1 aspartic protease precursor [Solanum lycopersicum]_3_Trypsin_33_4_429.56008_8.06_1_Ficin_4_2_259.34878_8.06
LK
>AAB18280.1 aspartic protease precursor [Solanum lycopersicum]_4_Trypsin_34_1_146.18938_8.06_0_Ficin_0_1_146.18938_8.06
K
>AAB18280.1 aspartic protease precursor [Solanum lycopersicum]_5_Trypsin_36_2_311.34388_9.73_0_Ficin_0_2_311.34388_9.73
HR
>AAB18280.1 aspartic protease precursor [Solanum lycopersicum]_6_Trypsin_43_7_788.89618_4.04_0_Ficin_0_7_788.89618_4.04
LDVDSIK
>AAB18280.1 aspartic protease precursor [Solanum lycopersicum]_7_Trypsin_46_3_316.36038_9.71_0_Ficin_0_3_316.36038_9.71
AAR
>AAB18280.1 aspartic protease precursor [Solanum lycopersicum]_8_Trypsin_49_3_316.40078_8.06_0_Ficin_0_3_316.40078_8.06
VAK
>AAB18280.1 aspartic protease precursor [Solanum lycopersicum]_9_Trypsin_53_4_530.58148_5.98_0_Ficin_0_4_530.58148_5.98
LQDR
>AAB18280.1 aspartic protease precursor [Solanum lycopersicum]_10_Trypsin_56_3_366.41728_8.0_0_Ficin_2_2_238.24318_5.45
YG
>AAB18280.1 aspartic protease precursor [Solanum lycopersicum]_10_Trypsin_56_3_366.41728_8.0_1_Ficin_3_1_146.18938_8.06
K
>AAB18280.1 aspartic protease precursor [Solanum lycopersicum]_11_Trypsin_63_7_795.89368_7.08_0_Ficin_6_6_667.71958_5.48
HVNGIE
>AAB18280.1 aspartic protease precursor [Solanum lycopersicum]_11_Trypsin_63_7_795.89368_7.08_1_Ficin_7_1_146.18938_8.06
K
>AAB18280.1 aspartic protease precursor [Solanum lycopersicum]_12_Trypsin_64_1_146.18938_8.06_0_Ficin_0_1_146.18938_8.06
K
>AAB18280.1 aspartic protease precursor [Solanum lycopersicum]_13_Trypsin_72_8_913.93658_4.04_0_Ficin_7_7_785.76248_3.27
SSDSDIY
>AAB18280.1 aspartic protease precursor [Solanum lycopersicum]_13_Trypsin_72_8_913.93658_4.04_1_Ficin_8_1_146.18938_8.06
K
>AAB18280.1 aspartic protease precursor [Solanum lycopersicum]_14_Trypsin_76_4_455.59808_8.06_0_Ficin_0_4_455.59808_8.06
VPLK
>AAB18280.1 aspartic protease precursor [Solanum lycopersicum]_15_Trypsin_95_19_2113.31098_4.29_0_Ficin_8_8_1049.10458_3.48
NYLDAQYY
>AAB18280.1 aspartic protease precursor [Solanum lycopersicum]_15_Trypsin_95_19_2113.31098_4.29_1_Ficin_9_1_75.06718_5.46
G
>AAB18280.1 aspartic protease precursor [Solanum lycopersicum]_15_Trypsin_95_19_2113.31098_4.29_2_Ficin_12_3_317.34208_3.74
EIG
>AAB18280.1 aspartic protease precursor [Solanum lycopersicum]_15_Trypsin_95_19_2113.31098_4.29_3_Ficin_14_2_188.22658_5.46
IG
>AAB18280.1 aspartic protease precursor [Solanum lycopersicum]_15_Trypsin_95_19_2113.31098_4.29_4_Ficin_19_5_555.63168_8.06
SPPQK
>AAB18280.1 aspartic protease precursor [Solanum lycopersicum]_16_Trypsin_97_2_293.36598_8.06_0_Ficin_0_2_293.36598_8.06
FK
>AAB18280.1 aspartic protease precursor [Solanum lycopersicum]_17_Trypsin_113_16_1736.94208_5.87_0_Ficin_0_16_1736.94208_5.87
VIFDTGSSNLWVPSSK
>AAB18280.1 aspartic protease precursor [Solanum lycopersicum]_18_Trypsin_125_12_1457.72788_7.96_0_Ficin_4_4_518.58488_5.45
CYFS
>AAB18280.1 aspartic protease precursor [Solanum lycopersicum]_18_Trypsin_125_12_1457.72788_7.96_1_Ficin_12_8_957.15828_8.05
IACWIHSK
>AAB18280.1 aspartic protease precursor [Solanum lycopersicum]_19_Trypsin_130_5_595.65308_8.0_0_Ficin_4_4_467.47898_5.45
YQAS
>AAB18280.1 aspartic protease precursor [Solanum lycopersicum]_19_Trypsin_130_5_595.65308_8.0_1_Ficin_5_1_146.18938_8.06
K
>AAB18280.1 aspartic protease precursor [Solanum lycopersicum]_20_Trypsin_136_6_713.74538_8.55_0_Ficin_0_6_713.74538_8.55
SSTYTR
>AAB18280.1 aspartic protease precursor [Solanum lycopersicum]_21_Trypsin_144_8_865.91338_4.29_0_Ficin_0_8_865.91338_4.29
DGESCSIR
>AAB18280.1 aspartic protease precursor [Solanum lycopersicum]_22_Trypsin_167_23_2410.68388_5.37_0_Ficin_2_2_238.24318_5.45
YG
>AAB18280.1 aspartic protease precursor [Solanum lycopersicum]_22_Trypsin_167_23_2410.68388_5.37_1_Ficin_7_5_463.48808_5.46
TGSIS
>AAB18280.1 aspartic protease precursor [Solanum lycopersicum]_22_Trypsin_167_23_2410.68388_5.37_2_Ficin_11_4_446.46308_7.2
GHFS
>AAB18280.1 aspartic protease precursor [Solanum lycopersicum]_22_Trypsin_167_23_2410.68388_5.37_3_Ficin_18_7_761.84808_3.48
MDNVQVG
>AAB18280.1 aspartic protease precursor [Solanum lycopersicum]_22_Trypsin_167_23_2410.68388_5.37_4_Ficin_23_5_572.70258_5.87
DLVVK
>AAB18280.1 aspartic protease precursor [Solanum lycopersicum]_23_Trypsin_176_9_1078.19008_4.29_0_Ficin_6_6_749.81868_3.38
DQVFIE
>AAB18280.1 aspartic protease precursor [Solanum lycopersicum]_23_Trypsin_176_9_1078.19008_4.29_1_Ficin_9_3_346.38668_9.71
ATR
>AAB18280.1 aspartic protease precursor [Solanum lycopersicum]_24_Trypsin_186_10_1104.31168_6.13_0_Ficin_0_10_1104.31168_6.13
EPSITFIVAK
>AAB18280.1 aspartic protease precursor [Solanum lycopersicum]_25_Trypsin_217_31_3340.84138_4.29_0_Ficin_6_6_620.70308_3.48
FDGILG
>AAB18280.1 aspartic protease precursor [Solanum lycopersicum]_25_Trypsin_217_31_3340.84138_4.29_1_Ficin_8_2_188.22658_5.46
LG
>AAB18280.1 aspartic protease precursor [Solanum lycopersicum]_25_Trypsin_217_31_3340.84138_4.29_2_Ficin_13_5_622.67568_3.74
FQEIS
>AAB18280.1 aspartic protease precursor [Solanum lycopersicum]_25_Trypsin_217_31_3340.84138_4.29_3_Ficin_15_2_174.19978_5.46
VG
>AAB18280.1 aspartic protease precursor [Solanum lycopersicum]_25_Trypsin_217_31_3340.84138_4.29_4_Ficin_22_7_879.96778_5.45
NTTPVWY
>AAB18280.1 aspartic protease precursor [Solanum lycopersicum]_25_Trypsin_217_31_3340.84138_4.29_5_Ficin_26_4_419.49618_5.46
NMVG
>AAB18280.1 aspartic protease precursor [Solanum lycopersicum]_25_Trypsin_217_31_3340.84138_4.29_6_Ficin_31_5_543.66398_8.06
QGLVK
>AAB18280.1 aspartic protease precursor [Solanum lycopersicum]_26_Trypsin_227_10_1328.49258_6.23_0_Ficin_5_5_577.63488_3.74
EPVFS
>AAB18280.1 aspartic protease precursor [Solanum lycopersicum]_26_Trypsin_227_10_1328.49258_6.23_1_Ficin_10_5_768.87298_9.71
FWFNR
>AAB18280.1 aspartic protease precursor [Solanum lycopersicum]_27_Trypsin_232_5_517.53938_5.87_0_Ficin_0_5_517.53938_5.87
DANAK
>AAB18280.1 aspartic protease precursor [Solanum lycopersicum]_28_Trypsin_245_13_1303.43448_4.05_0_Ficin_8_8_806.87058_3.56
EGGELVFG
>AAB18280.1 aspartic protease precursor [Solanum lycopersicum]_28_Trypsin_245_13_1303.43448_4.05_1_Ficin_13_5_514.57918_5.87
GVDPK
>AAB18280.1 aspartic protease precursor [Solanum lycopersicum]_29_Trypsin_248_3_430.50708_8.07_0_Ficin_0_3_430.50708_8.07
HFK
>AAB18280.1 aspartic protease precursor [Solanum lycopersicum]_30_Trypsin_259_11_1197.37458_8.05_0_Ficin_0_11_1197.37458_8.05
GNHTCVPLTQK
>AAB18280.1 aspartic protease precursor [Solanum lycopersicum]_31_Trypsin_319_60_6113.91578_4.26_0_Ficin_13_13_1547.74788_3.48
GYWQFNMGDFLIG
>AAB18280.1 aspartic protease precursor [Solanum lycopersicum]_31_Trypsin_319_60_6113.91578_4.26_1_Ficin_22_9_872.90488_5.45
NTSTGYCAG
>AAB18280.1 aspartic protease precursor [Solanum lycopersicum]_31_Trypsin_319_60_6113.91578_4.26_2_Ficin_37_15_1334.50708_3.48
GCAAIVDSGTSLLAG
>AAB18280.1 aspartic protease precursor [Solanum lycopersicum]_31_Trypsin_319_60_6113.91578_4.26_3_Ficin_50_13_1364.56438_7.2
PTTIVTQINHAIG
>AAB18280.1 aspartic protease precursor [Solanum lycopersicum]_31_Trypsin_319_60_6113.91578_4.26_4_Ficin_52_2_218.20958_3.74
AE
>AAB18280.1 aspartic protease precursor [Solanum lycopersicum]_31_Trypsin_319_60_6113.91578_4.26_5_Ficin_56_4_374.43738_5.46
GIVS
>AAB18280.1 aspartic protease precursor [Solanum lycopersicum]_31_Trypsin_319_60_6113.91578_4.26_6_Ficin_60_4_509.63628_6.12
MECK
>AAB18280.1 aspartic protease precursor [Solanum lycopersicum]_32_Trypsin_362_43_4724.35828_4.61_0_Ficin_4_4_418.49058_5.46
TIVS
>AAB18280.1 aspartic protease precursor [Solanum lycopersicum]_32_Trypsin_362_43_4724.35828_4.61_1_Ficin_7_3_366.37388_5.45
QYG
>AAB18280.1 aspartic protease precursor [Solanum lycopersicum]_32_Trypsin_362_43_4724.35828_4.61_2_Ficin_16_9_1105.31418_3.38
EMIWDLLVS
>AAB18280.1 aspartic protease precursor [Solanum lycopersicum]_32_Trypsin_362_43_4724.35828_4.61_3_Ficin_28_12_1230.36108_5.97
GIRPDQVCSQAG
>AAB18280.1 aspartic protease precursor [Solanum lycopersicum]_32_Trypsin_362_43_4724.35828_4.61_4_Ficin_39_11_1205.35078_5.22
LCFLDGSQHVS
>AAB18280.1 aspartic protease precursor [Solanum lycopersicum]_32_Trypsin_362_43_4724.35828_4.61_5_Ficin_43_4_488.54418_9.71
SNIR
>AAB18280.1 aspartic protease precursor [Solanum lycopersicum]_33_Trypsin_367_5_602.68858_6.23_0_Ficin_4_4_446.50108_3.74
TVVE
>AAB18280.1 aspartic protease precursor [Solanum lycopersicum]_33_Trypsin_367_5_602.68858_6.23_1_Ficin_5_1_174.20278_9.71
R
>AAB18280.1 aspartic protease precursor [Solanum lycopersicum]_34_Trypsin_395_28_3012.43268_4.07_0_Ficin_8_8_764.74418_3.56
ETEGSSVG
>AAB18280.1 aspartic protease precursor [Solanum lycopersicum]_34_Trypsin_395_28_3012.43268_4.07_1_Ficin_28_20_2265.70378_4.53
EAPLCTACEMAVVWMQNQLK
>AAB18280.1 aspartic protease precursor [Solanum lycopersicum]_35_Trypsin_400_5_632.67138_6.13_0_Ficin_0_5_632.67138_6.13
QEQTK
>AAB18280.1 aspartic protease precursor [Solanum lycopersicum]_36_Trypsin_402_2_275.30488_6.13_0_Ficin_0_2_275.30488_6.13
EK
>AAB18280.1 aspartic protease precursor [Solanum lycopersicum]_37_Trypsin_413_11_1337.55368_4.53_0_Ficin_3_3_359.42278_3.74
VLE
>AAB18280.1 aspartic protease precursor [Solanum lycopersicum]_37_Trypsin_413_11_1337.55368_4.53_1_Ficin_11_8_996.14618_6.12
YVNQLCEK
>AAB18280.1 aspartic protease precursor [Solanum lycopersicum]_38_Trypsin_427_14_1489.68138_4.29_0_Ficin_0_14_1489.68138_4.29
IPSPMGESAIDCNR
>AAB18280.1 aspartic protease precursor [Solanum lycopersicum]_39_Trypsin_439_12_1352.60868_5.87_0_Ficin_2_2_218.25288_5.46
IS
>AAB18280.1 aspartic protease precursor [Solanum lycopersicum]_39_Trypsin_439_12_1352.60868_5.87_1_Ficin_12_10_1152.37108_5.87
SMPDITFTIK
>AAB18280.1 aspartic protease precursor [Solanum lycopersicum]_40_Trypsin_453_14_1637.89328_4.29_0_Ficin_0_14_1637.89328_4.29
DTAFVLTPEQYILK
>AAB18280.1 aspartic protease precursor [Solanum lycopersicum]_41_Trypsin_475_22_2157.46948_4.29_0_Ficin_11_11_1036.16518_3.74
TGEGVATICVS
>AAB18280.1 aspartic protease precursor [Solanum lycopersicum]_41_Trypsin_475_22_2157.46948_4.29_1_Ficin_22_11_1139.31958_5.98
GFAALDVPPPR
>AAB18280.1 aspartic protease precursor [Solanum lycopersicum]_42_Trypsin_497_22_2512.90818_5.37_0_Ficin_7_7_754.92718_5.46
GPLWILG
>AAB18280.1 aspartic protease precursor [Solanum lycopersicum]_42_Trypsin_497_22_2512.90818_5.37_1_Ficin_21_14_1647.82218_4.04
DVFMGPYHTVFDYG
>AAB18280.1 aspartic protease precursor [Solanum lycopersicum]_42_Trypsin_497_22_2512.90818_5.37_2_Ficin_22_1_146.18938_8.06
K
>AAB18280.1 aspartic protease precursor [Solanum lycopersicum]_43_Trypsin_506_9_878.93718_3.74_0_Ficin_4_4_389.40868_5.46
SQVG
>AAB18280.1 aspartic protease precursor [Solanum lycopersicum]_43_Trypsin_506_9_878.93718_3.74_1_Ficin_7_3_365.38618_3.74
FAE
>AAB18280.1 aspartic protease precursor [Solanum lycopersicum]_43_Trypsin_506_9_878.93718_3.74_2_Ficin_9_2_160.17288_5.46
AA
>ABQ42184.1 S-adenosylmethionine decarboxylase [Solanum lycopersicum]_0_Trypsin_17_17_1900.19178_3.93_0_Ficin_8_8_921.09148_3.38
MEMDLPVS
>ABQ42184.1 S-adenosylmethionine decarboxylase [Solanum lycopersicum]_0_Trypsin_17_17_1900.19178_3.93_1_Ficin_11_3_259.30538_5.46
AIG
>ABQ42184.1 S-adenosylmethionine decarboxylase [Solanum lycopersicum]_0_Trypsin_17_17_1900.19178_3.93_2_Ficin_13_2_294.30738_3.74
FE
>ABQ42184.1 S-adenosylmethionine decarboxylase [Solanum lycopersicum]_0_Trypsin_17_17_1900.19178_3.93_3_Ficin_16_3_351.35928_3.74
GFE
>ABQ42184.1 S-adenosylmethionine decarboxylase [Solanum lycopersicum]_0_Trypsin_17_17_1900.19178_3.93_4_Ficin_17_1_146.18938_8.06
K
>ABQ42184.1 S-adenosylmethionine decarboxylase [Solanum lycopersicum]_1_Trypsin_18_1_174.20278_9.71_0_Ficin_0_1_174.20278_9.71
R
>ABQ42184.1 S-adenosylmethionine decarboxylase [Solanum lycopersicum]_2_Trypsin_35_17_1833.07098_4.05_0_Ficin_2_2_260.29018_3.74
LE
>ABQ42184.1 S-adenosylmethionine decarboxylase [Solanum lycopersicum]_2_Trypsin_35_17_1833.07098_4.05_1_Ficin_4_2_218.25288_5.46
IS
>ABQ42184.1 S-adenosylmethionine decarboxylase [Solanum lycopersicum]_2_Trypsin_35_17_1833.07098_4.05_2_Ficin_7_3_393.43998_3.74
FVE
>ABQ42184.1 S-adenosylmethionine decarboxylase [Solanum lycopersicum]_2_Trypsin_35_17_1833.07098_4.05_3_Ficin_17_10_1015.13378_5.87
PGLFADPNGK
>ABQ42184.1 S-adenosylmethionine decarboxylase [Solanum lycopersicum]_3_Trypsin_38_3_344.41408_9.71_0_Ficin_0_3_344.41408_9.71
GLR
>ABQ42184.1 S-adenosylmethionine decarboxylase [Solanum lycopersicum]_4_Trypsin_42_4_447.53208_8.06_0_Ficin_0_4_447.53208_8.06
SLTK
>ABQ42184.1 S-adenosylmethionine decarboxylase [Solanum lycopersicum]_5_Trypsin_81_39_4361.79468_3.48_0_Ficin_8_8_857.95898_3.38
AQLDEILG
>ABQ42184.1 S-adenosylmethionine decarboxylase [Solanum lycopersicum]_5_Trypsin_81_39_4361.79468_3.48_1_Ficin_11_3_315.32628_3.74
PAE
>ABQ42184.1 S-adenosylmethionine decarboxylase [Solanum lycopersicum]_5_Trypsin_81_39_4361.79468_3.48_2_Ficin_19_8_863.98118_3.48
CTIVDNLS
>ABQ42184.1 S-adenosylmethionine decarboxylase [Solanum lycopersicum]_5_Trypsin_81_39_4361.79468_3.48_3_Ficin_29_10_1174.22928_3.27
NDYVDSYVLS
>ABQ42184.1 S-adenosylmethionine decarboxylase [Solanum lycopersicum]_5_Trypsin_81_39_4361.79468_3.48_4_Ficin_36_7_843.93178_3.74
ESSLFVY
>ABQ42184.1 S-adenosylmethionine decarboxylase [Solanum lycopersicum]_5_Trypsin_81_39_4361.79468_3.48_5_Ficin_37_1_105.09348_5.46
S
>ABQ42184.1 S-adenosylmethionine decarboxylase [Solanum lycopersicum]_5_Trypsin_81_39_4361.79468_3.48_6_Ficin_39_2_309.36538_8.0
YK
>ABQ42184.1 S-adenosylmethionine decarboxylase [Solanum lycopersicum]_6_Trypsin_85_4_485.66758_8.06_0_Ficin_0_4_485.66758_8.06
IIIK
>ABQ42184.1 S-adenosylmethionine decarboxylase [Solanum lycopersicum]_7_Trypsin_91_6_609.69538_8.02_0_Ficin_0_6_609.69538_8.02
TCGTTK
>ABQ42184.1 S-adenosylmethionine decarboxylase [Solanum lycopersicum]_8_Trypsin_101_10_1118.47138_9.71_0_Ficin_0_10_1118.47138_9.71
LLLAIPPILR
>ABQ42184.1 S-adenosylmethionine decarboxylase [Solanum lycopersicum]_9_Trypsin_109_8_874.04518_6.13_0_Ficin_3_3_331.36898_3.74
LAE
>ABQ42184.1 S-adenosylmethionine decarboxylase [Solanum lycopersicum]_9_Trypsin_109_8_874.04518_6.13_1_Ficin_6_3_319.35798_5.46
TLS
>ABQ42184.1 S-adenosylmethionine decarboxylase [Solanum lycopersicum]_9_Trypsin_109_8_874.04518_6.13_2_Ficin_8_2_259.34878_8.06
LK
>ABQ42184.1 S-adenosylmethionine decarboxylase [Solanum lycopersicum]_10_Trypsin_114_5_615.68728_5.98_0_Ficin_0_5_615.68728_5.98
VQDVR
>ABQ42184.1 S-adenosylmethionine decarboxylase [Solanum lycopersicum]_11_Trypsin_117_3_438.48388_8.55_0_Ficin_0_3_438.48388_8.55
YTR
>ABQ42184.1 S-adenosylmethionine decarboxylase [Solanum lycopersicum]_12_Trypsin_131_14_1547.73618_9.73_0_Ficin_0_14_1547.73618_9.73
GSFIFPGAQSFPHR
>ABQ42184.1 S-adenosylmethionine decarboxylase [Solanum lycopersicum]_13_Trypsin_146_15_1697.86468_4.66_0_Ficin_3_3_389.41118_7.2
HFS
>ABQ42184.1 S-adenosylmethionine decarboxylase [Solanum lycopersicum]_13_Trypsin_146_15_1697.86468_4.66_1_Ficin_14_11_1198.29468_3.33
EEVAVLDGYFG
>ABQ42184.1 S-adenosylmethionine decarboxylase [Solanum lycopersicum]_13_Trypsin_146_15_1697.86468_4.66_2_Ficin_15_1_146.18938_8.06
K
>ABQ42184.1 S-adenosylmethionine decarboxylase [Solanum lycopersicum]_14_Trypsin_152_6_545.63648_8.06_0_Ficin_4_4_330.38418_5.46
LAAG
>ABQ42184.1 S-adenosylmethionine decarboxylase [Solanum lycopersicum]_14_Trypsin_152_6_545.63648_8.06_1_Ficin_6_2_233.26758_8.06
SK
>ABQ42184.1 S-adenosylmethionine decarboxylase [Solanum lycopersicum]_15_Trypsin_161_9_944.11378_5.87_0_Ficin_0_9_944.11378_5.87
AVIMGNPDK
>ABQ42184.1 S-adenosylmethionine decarboxylase [Solanum lycopersicum]_16_Trypsin_164_3_375.42518_8.06_0_Ficin_0_3_375.42518_8.06
TQK
>ABQ42184.1 S-adenosylmethionine decarboxylase [Solanum lycopersicum]_17_Trypsin_193_29_3247.68068_5.53_0_Ficin_4_4_603.67818_7.17
WHVY
>ABQ42184.1 S-adenosylmethionine decarboxylase [Solanum lycopersicum]_17_Trypsin_193_29_3247.68068_5.53_1_Ficin_5_1_105.09348_5.46
S
>ABQ42184.1 S-adenosylmethionine decarboxylase [Solanum lycopersicum]_17_Trypsin_193_29_3247.68068_5.53_2_Ficin_7_2_176.17228_5.46
AS
>ABQ42184.1 S-adenosylmethionine decarboxylase [Solanum lycopersicum]_17_Trypsin_193_29_3247.68068_5.53_3_Ficin_9_2_146.14598_5.46
AG
>ABQ42184.1 S-adenosylmethionine decarboxylase [Solanum lycopersicum]_17_Trypsin_193_29_3247.68068_5.53_4_Ficin_18_9_1038.14018_3.48
TVQCNDPVY
>ABQ42184.1 S-adenosylmethionine decarboxylase [Solanum lycopersicum]_17_Trypsin_193_29_3247.68068_5.53_5_Ficin_21_3_361.39528_3.74
TLE
>ABQ42184.1 S-adenosylmethionine decarboxylase [Solanum lycopersicum]_17_Trypsin_193_29_3247.68068_5.53_6_Ficin_29_8_925.14698_8.7
MCMTGLNR
>ABQ42184.1 S-adenosylmethionine decarboxylase [Solanum lycopersicum]_18_Trypsin_195_2_275.30488_6.13_0_Ficin_0_2_275.30488_6.13
EK
>ABQ42184.1 S-adenosylmethionine decarboxylase [Solanum lycopersicum]_19_Trypsin_201_6_713.83158_8.0_0_Ficin_2_2_176.17228_5.46
AS
>ABQ42184.1 S-adenosylmethionine decarboxylase [Solanum lycopersicum]_19_Trypsin_201_6_713.83158_8.0_1_Ficin_5_3_427.50048_5.45
VFY
>ABQ42184.1 S-adenosylmethionine decarboxylase [Solanum lycopersicum]_19_Trypsin_201_6_713.83158_8.0_2_Ficin_6_1_146.18938_8.06
K
>ABQ42184.1 S-adenosylmethionine decarboxylase [Solanum lycopersicum]_20_Trypsin_213_12_1318.42428_5.64_0_Ficin_0_12_1318.42428_5.64
TEESSAAHMTVR
>ABQ42184.1 S-adenosylmethionine decarboxylase [Solanum lycopersicum]_21_Trypsin_217_4_431.49228_9.71_0_Ficin_0_4_431.49228_9.71
SGIR
>ABQ42184.1 S-adenosylmethionine decarboxylase [Solanum lycopersicum]_22_Trypsin_218_1_146.18938_8.06_0_Ficin_0_1_146.18938_8.06
K
>ABQ42184.1 S-adenosylmethionine decarboxylase [Solanum lycopersicum]_23_Trypsin_222_4_469.62488_8.06_0_Ficin_0_4_469.62488_8.06
ILPK
>ABQ42184.1 S-adenosylmethionine decarboxylase [Solanum lycopersicum]_24_Trypsin_269_47_5128.55218_3.78_0_Ficin_7_7_841.88788_3.33
SEICDFE
>ABQ42184.1 S-adenosylmethionine decarboxylase [Solanum lycopersicum]_24_Trypsin_269_47_5128.55218_3.78_1_Ficin_9_2_294.30738_3.74
FE
>ABQ42184.1 S-adenosylmethionine decarboxylase [Solanum lycopersicum]_24_Trypsin_269_47_5128.55218_3.78_2_Ficin_14_5_525.57688_5.45
PCGYS
>ABQ42184.1 S-adenosylmethionine decarboxylase [Solanum lycopersicum]_24_Trypsin_269_47_5128.55218_3.78_3_Ficin_19_5_592.66478_3.74
MNSIE
>ABQ42184.1 S-adenosylmethionine decarboxylase [Solanum lycopersicum]_24_Trypsin_269_47_5128.55218_3.78_4_Ficin_24_5_403.43558_5.46
GAAVS
>ABQ42184.1 S-adenosylmethionine decarboxylase [Solanum lycopersicum]_24_Trypsin_269_47_5128.55218_3.78_5_Ficin_35_11_1216.31288_4.27
TIHITPEDGFS
>ABQ42184.1 S-adenosylmethionine decarboxylase [Solanum lycopersicum]_24_Trypsin_269_47_5128.55218_3.78_6_Ficin_38_3_339.34828_5.45
YAS
>ABQ42184.1 S-adenosylmethionine decarboxylase [Solanum lycopersicum]_24_Trypsin_269_47_5128.55218_3.78_7_Ficin_40_2_294.30738_3.74
FE
>ABQ42184.1 S-adenosylmethionine decarboxylase [Solanum lycopersicum]_24_Trypsin_269_47_5128.55218_3.78_8_Ficin_43_3_261.27798_5.46
SVG
>ABQ42184.1 S-adenosylmethionine decarboxylase [Solanum lycopersicum]_24_Trypsin_269_47_5128.55218_3.78_9_Ficin_47_4_521.57068_5.87
YDPK
>ABQ42184.1 S-adenosylmethionine decarboxylase [Solanum lycopersicum]_25_Trypsin_279_10_1127.26268_4.53_0_Ficin_5_5_532.55098_3.74
TNELG
>ABQ42184.1 S-adenosylmethionine decarboxylase [Solanum lycopersicum]_25_Trypsin_279_10_1127.26268_4.53_1_Ficin_9_4_456.53948_3.74
PLVE
>ABQ42184.1 S-adenosylmethionine decarboxylase [Solanum lycopersicum]_25_Trypsin_279_10_1127.26268_4.53_2_Ficin_10_1_174.20278_9.71
R
>ABQ42184.1 S-adenosylmethionine decarboxylase [Solanum lycopersicum]_26_Trypsin_300_21_2232.57948_4.66_0_Ficin_6_6_680.81698_3.74
VLACFE
>ABQ42184.1 S-adenosylmethionine decarboxylase [Solanum lycopersicum]_26_Trypsin_300_21_2232.57948_4.66_1_Ficin_9_3_315.32628_3.74
PAE
>ABQ42184.1 S-adenosylmethionine decarboxylase [Solanum lycopersicum]_26_Trypsin_300_21_2232.57948_4.66_2_Ficin_11_2_252.27008_5.46
FS
>ABQ42184.1 S-adenosylmethionine decarboxylase [Solanum lycopersicum]_26_Trypsin_300_21_2232.57948_4.66_3_Ficin_21_10_1038.21198_7.08
IALHADVATK
>ABQ42184.1 S-adenosylmethionine decarboxylase [Solanum lycopersicum]_27_Trypsin_311_11_1241.46818_5.53_0_Ficin_3_3_373.44958_3.74
LLE
>ABQ42184.1 S-adenosylmethionine decarboxylase [Solanum lycopersicum]_27_Trypsin_311_11_1241.46818_5.53_1_Ficin_11_8_886.03388_7.06
HVCSVDVK
>ABQ42184.1 S-adenosylmethionine decarboxylase [Solanum lycopersicum]_28_Trypsin_325_14_1599.71678_4.25_0_Ficin_3_3_325.32138_5.45
GYS
>ABQ42184.1 S-adenosylmethionine decarboxylase [Solanum lycopersicum]_28_Trypsin_325_14_1599.71678_4.25_1_Ficin_6_3_331.36898_3.74
LAE
>ABQ42184.1 S-adenosylmethionine decarboxylase [Solanum lycopersicum]_28_Trypsin_325_14_1599.71678_4.25_2_Ficin_8_2_291.30668_5.46
WS
>ABQ42184.1 S-adenosylmethionine decarboxylase [Solanum lycopersicum]_28_Trypsin_325_14_1599.71678_4.25_3_Ficin_13_5_577.59148_3.56
PEEFG
>ABQ42184.1 S-adenosylmethionine decarboxylase [Solanum lycopersicum]_28_Trypsin_325_14_1599.71678_4.25_4_Ficin_14_1_146.18938_8.06
K
>ABQ42184.1 S-adenosylmethionine decarboxylase [Solanum lycopersicum]_29_Trypsin_333_8_850.97008_8.0_0_Ficin_6_6_594.66528_5.45
GGSIVY
>ABQ42184.1 S-adenosylmethionine decarboxylase [Solanum lycopersicum]_29_Trypsin_333_8_850.97008_8.0_1_Ficin_8_2_274.32008_8.06
QK
>ABQ42184.1 S-adenosylmethionine decarboxylase [Solanum lycopersicum]_30_Trypsin_336_3_422.48448_9.71_0_Ficin_0_3_422.48448_9.71
FTR
>ABQ42184.1 S-adenosylmethionine decarboxylase [Solanum lycopersicum]_31_Trypsin_344_8_924.03638_6.12_0_Ficin_0_8_924.03638_6.12
TPYCESPK
>ABQ42184.1 S-adenosylmethionine decarboxylase [Solanum lycopersicum]_32_Trypsin_348_4_445.55958_8.06_0_Ficin_0_4_445.55958_8.06
SVLK
>ABQ42184.1 S-adenosylmethionine decarboxylase [Solanum lycopersicum]_33_Trypsin_352_4_492.59328_8.02_0_Ficin_0_4_492.59328_8.02
GCWK
>ABQ42184.1 S-adenosylmethionine decarboxylase [Solanum lycopersicum]_34_Trypsin_356_4_533.53588_4.25_0_Ficin_0_4_533.53588_4.25
EEEK
>ABQ42184.1 S-adenosylmethionine decarboxylase [Solanum lycopersicum]_35_Trypsin_359_3_332.35678_6.13_0_Ficin_0_3_332.35678_6.13
EGK
>ABQ42184.1 S-adenosylmethionine decarboxylase [Solanum lycopersicum]_36_Trypsin_360_1_147.13078_3.74_0_Ficin_0_1_147.13078_3.74
E
>sp|P42652|14334_SOLLC 14-3-3 protein 4 OS=Solanum lycopersicum OX=4081 GN=TFT4 PE=2 SV=1_0_Trypsin_6_6_665.71918_5.98_0_Ficin_0_6_665.71918_5.98
MADSSR
>sp|P42652|14334_SOLLC 14-3-3 protein 4 OS=Solanum lycopersicum OX=4081 GN=TFT4 PE=2 SV=1_1_Trypsin_14_8_965.07098_4.53_0_Ficin_5_5_652.65868_3.56
EENVY
>sp|P42652|14334_SOLLC 14-3-3 protein 4 OS=Solanum lycopersicum OX=4081 GN=TFT4 PE=2 SV=1_1_Trypsin_14_8_965.07098_4.53_1_Ficin_8_3_330.42758_8.06
LAK
>sp|P42652|14334_SOLLC 14-3-3 protein 4 OS=Solanum lycopersicum OX=4081 GN=TFT4 PE=2 SV=1_2_Trypsin_21_7_815.88148_4.53_0_Ficin_3_3_331.36898_3.74
LAE
>sp|P42652|14334_SOLLC 14-3-3 protein 4 OS=Solanum lycopersicum OX=4081 GN=TFT4 PE=2 SV=1_2_Trypsin_21_7_815.88148_4.53_1_Ficin_6_3_346.34028_3.74
QAE
>sp|P42652|14334_SOLLC 14-3-3 protein 4 OS=Solanum lycopersicum OX=4081 GN=TFT4 PE=2 SV=1_2_Trypsin_21_7_815.88148_4.53_2_Ficin_7_1_174.20278_9.71
R
>sp|P42652|14334_SOLLC 14-3-3 protein 4 OS=Solanum lycopersicum OX=4081 GN=TFT4 PE=2 SV=1_3_Trypsin_31_10_1348.54858_4.07_0_Ficin_2_2_310.30678_3.74
YE
>sp|P42652|14334_SOLLC 14-3-3 protein 4 OS=Solanum lycopersicum OX=4081 GN=TFT4 PE=2 SV=1_3_Trypsin_31_10_1348.54858_4.07_1_Ficin_6_4_520.59828_3.56
EMIE
>sp|P42652|14334_SOLLC 14-3-3 protein 4 OS=Solanum lycopersicum OX=4081 GN=TFT4 PE=2 SV=1_3_Trypsin_31_10_1348.54858_4.07_2_Ficin_10_4_553.67408_6.13
FMEK
>sp|P42652|14334_SOLLC 14-3-3 protein 4 OS=Solanum lycopersicum OX=4081 GN=TFT4 PE=2 SV=1_4_Trypsin_34_3_316.40078_8.06_0_Ficin_0_3_316.40078_8.06
VAK
>sp|P42652|14334_SOLLC 14-3-3 protein 4 OS=Solanum lycopersicum OX=4081 GN=TFT4 PE=2 SV=1_5_Trypsin_46_12_1390.46698_3.83_0_Ficin_5_5_533.53588_3.38
TADVE
>sp|P42652|14334_SOLLC 14-3-3 protein 4 OS=Solanum lycopersicum OX=4081 GN=TFT4 PE=2 SV=1_5_Trypsin_46_12_1390.46698_3.83_1_Ficin_10_5_589.64338_3.56
ELTVE
>sp|P42652|14334_SOLLC 14-3-3 protein 4 OS=Solanum lycopersicum OX=4081 GN=TFT4 PE=2 SV=1_5_Trypsin_46_12_1390.46698_3.83_2_Ficin_12_2_303.31828_6.23
ER
>sp|P42652|14334_SOLLC 14-3-3 protein 4 OS=Solanum lycopersicum OX=4081 GN=TFT4 PE=2 SV=1_6_Trypsin_54_8_907.07758_8.0_0_Ficin_4_4_445.51608_5.46
NLLS
>sp|P42652|14334_SOLLC 14-3-3 protein 4 OS=Solanum lycopersicum OX=4081 GN=TFT4 PE=2 SV=1_6_Trypsin_54_8_907.07758_8.0_1_Ficin_7_3_351.40268_5.45
VAY
>sp|P42652|14334_SOLLC 14-3-3 protein 4 OS=Solanum lycopersicum OX=4081 GN=TFT4 PE=2 SV=1_6_Trypsin_54_8_907.07758_8.0_2_Ficin_8_1_146.18938_8.06
K
>sp|P42652|14334_SOLLC 14-3-3 protein 4 OS=Solanum lycopersicum OX=4081 GN=TFT4 PE=2 SV=1_7_Trypsin_60_6_628.72928_9.71_0_Ficin_4_4_401.46298_5.46
NVIG
>sp|P42652|14334_SOLLC 14-3-3 protein 4 OS=Solanum lycopersicum OX=4081 GN=TFT4 PE=2 SV=1_7_Trypsin_60_6_628.72928_9.71_1_Ficin_6_2_245.28158_9.71
AR
>sp|P42652|14334_SOLLC 14-3-3 protein 4 OS=Solanum lycopersicum OX=4081 GN=TFT4 PE=2 SV=1_8_Trypsin_61_1_174.20278_9.71_0_Ficin_0_1_174.20278_9.71
R
>sp|P42652|14334_SOLLC 14-3-3 protein 4 OS=Solanum lycopersicum OX=4081 GN=TFT4 PE=2 SV=1_9_Trypsin_65_4_518.57298_9.71_0_Ficin_2_2_176.17228_5.46
AS
>sp|P42652|14334_SOLLC 14-3-3 protein 4 OS=Solanum lycopersicum OX=4081 GN=TFT4 PE=2 SV=1_9_Trypsin_65_4_518.57298_9.71_1_Ficin_4_2_360.41598_9.71
WR
>sp|P42652|14334_SOLLC 14-3-3 protein 4 OS=Solanum lycopersicum OX=4081 GN=TFT4 PE=2 SV=1_10_Trypsin_73_8_917.07018_6.13_0_Ficin_3_3_331.41228_5.46
IIS
>sp|P42652|14334_SOLLC 14-3-3 protein 4 OS=Solanum lycopersicum OX=4081 GN=TFT4 PE=2 SV=1_10_Trypsin_73_8_917.07018_6.13_1_Ficin_6_3_347.36838_3.74
SIE
>sp|P42652|14334_SOLLC 14-3-3 protein 4 OS=Solanum lycopersicum OX=4081 GN=TFT4 PE=2 SV=1_10_Trypsin_73_8_917.07018_6.13_2_Ficin_8_2_274.32008_8.06
QK
>sp|P42652|14334_SOLLC 14-3-3 protein 4 OS=Solanum lycopersicum OX=4081 GN=TFT4 PE=2 SV=1_11_Trypsin_77_4_519.51198_4.53_0_Ficin_0_4_519.51198_4.53
EESR
>sp|P42652|14334_SOLLC 14-3-3 protein 4 OS=Solanum lycopersicum OX=4081 GN=TFT4 PE=2 SV=1_12_Trypsin_87_10_1126.19118_5.53_0_Ficin_0_10_1126.19118_5.53
GNEDHVNTIK
>sp|P42652|14334_SOLLC 14-3-3 protein 4 OS=Solanum lycopersicum OX=4081 GN=TFT4 PE=2 SV=1_13_Trypsin_90_3_466.49428_6.21_0_Ficin_0_3_466.49428_6.21
EYR
>sp|P42652|14334_SOLLC 14-3-3 protein 4 OS=Solanum lycopersicum OX=4081 GN=TFT4 PE=2 SV=1_14_Trypsin_92_2_233.26758_8.06_0_Ficin_0_2_233.26758_8.06
SK
>sp|P42652|14334_SOLLC 14-3-3 protein 4 OS=Solanum lycopersicum OX=4081 GN=TFT4 PE=2 SV=1_15_Trypsin_99_7_774.86928_4.29_0_Ficin_2_2_260.29018_3.74
IE
>sp|P42652|14334_SOLLC 14-3-3 protein 4 OS=Solanum lycopersicum OX=4081 GN=TFT4 PE=2 SV=1_15_Trypsin_99_7_774.86928_4.29_1_Ficin_6_4_404.42028_3.48
ADLS
>sp|P42652|14334_SOLLC 14-3-3 protein 4 OS=Solanum lycopersicum OX=4081 GN=TFT4 PE=2 SV=1_15_Trypsin_99_7_774.86928_4.29_2_Ficin_7_1_146.18938_8.06
K
>sp|P42652|14334_SOLLC 14-3-3 protein 4 OS=Solanum lycopersicum OX=4081 GN=TFT4 PE=2 SV=1_16_Trypsin_122_23_2361.68968_4.05_0_Ficin_7_7_719.85098_3.48
ICDGILS
>sp|P42652|14334_SOLLC 14-3-3 protein 4 OS=Solanum lycopersicum OX=4081 GN=TFT4 PE=2 SV=1_16_Trypsin_122_23_2361.68968_4.05_1_Ficin_10_3_373.44958_3.74
LLE
>sp|P42652|14334_SOLLC 14-3-3 protein 4 OS=Solanum lycopersicum OX=4081 GN=TFT4 PE=2 SV=1_16_Trypsin_122_23_2361.68968_4.05_2_Ficin_18_8_787.86798_5.46
SNLIPSAS
>sp|P42652|14334_SOLLC 14-3-3 protein 4 OS=Solanum lycopersicum OX=4081 GN=TFT4 PE=2 SV=1_16_Trypsin_122_23_2361.68968_4.05_3_Ficin_21_3_319.31468_3.74
TAE
>sp|P42652|14334_SOLLC 14-3-3 protein 4 OS=Solanum lycopersicum OX=4081 GN=TFT4 PE=2 SV=1_16_Trypsin_122_23_2361.68968_4.05_4_Ficin_23_2_233.26758_8.06
SK
>sp|P42652|14334_SOLLC 14-3-3 protein 4 OS=Solanum lycopersicum OX=4081 GN=TFT4 PE=2 SV=1_17_Trypsin_127_5_642.79908_8.07_0_Ficin_0_5_642.79908_8.07
VFHLK
>sp|P42652|14334_SOLLC 14-3-3 protein 4 OS=Solanum lycopersicum OX=4081 GN=TFT4 PE=2 SV=1_18_Trypsin_129_2_277.38198_8.06_0_Ficin_0_2_277.38198_8.06
MK
>sp|P42652|14334_SOLLC 14-3-3 protein 4 OS=Solanum lycopersicum OX=4081 GN=TFT4 PE=2 SV=1_19_Trypsin_134_5_646.66038_7.17_0_Ficin_0_5_646.66038_7.17
GDYHR
>sp|P42652|14334_SOLLC 14-3-3 protein 4 OS=Solanum lycopersicum OX=4081 GN=TFT4 PE=2 SV=1_20_Trypsin_140_6_769.89568_6.12_0_Ficin_4_4_494.54498_3.74
YLAE
>sp|P42652|14334_SOLLC 14-3-3 protein 4 OS=Solanum lycopersicum OX=4081 GN=TFT4 PE=2 SV=1_20_Trypsin_140_6_769.89568_6.12_1_Ficin_6_2_293.36598_8.06
FK
>sp|P42652|14334_SOLLC 14-3-3 protein 4 OS=Solanum lycopersicum OX=4081 GN=TFT4 PE=2 SV=1_21_Trypsin_145_5_562.58038_6.23_0_Ficin_0_5_562.58038_6.23
TGTER
>sp|P42652|14334_SOLLC 14-3-3 protein 4 OS=Solanum lycopersicum OX=4081 GN=TFT4 PE=2 SV=1_22_Trypsin_146_1_146.18938_8.06_0_Ficin_0_1_146.18938_8.06
K
>sp|P42652|14334_SOLLC 14-3-3 protein 4 OS=Solanum lycopersicum OX=4081 GN=TFT4 PE=2 SV=1_23_Trypsin_157_11_1222.36048_4.53_0_Ficin_4_4_418.40388_3.56
EAAE
>sp|P42652|14334_SOLLC 14-3-3 protein 4 OS=Solanum lycopersicum OX=4081 GN=TFT4 PE=2 SV=1_23_Trypsin_157_11_1222.36048_4.53_1_Ficin_10_6_693.79778_5.45
NTLLAY
>sp|P42652|14334_SOLLC 14-3-3 protein 4 OS=Solanum lycopersicum OX=4081 GN=TFT4 PE=2 SV=1_23_Trypsin_157_11_1222.36048_4.53_2_Ficin_11_1_146.18938_8.06
K
>sp|P42652|14334_SOLLC 14-3-3 protein 4 OS=Solanum lycopersicum OX=4081 GN=TFT4 PE=2 SV=1_24_Trypsin_174_17_1803.04818_5.53_0_Ficin_9_9_916.98348_3.38
SAQDIALAE
>sp|P42652|14334_SOLLC 14-3-3 protein 4 OS=Solanum lycopersicum OX=4081 GN=TFT4 PE=2 SV=1_24_Trypsin_174_17_1803.04818_5.53_1_Ficin_17_8_904.07998_9.73
LAPTHPIR
>sp|P42652|14334_SOLLC 14-3-3 protein 4 OS=Solanum lycopersicum OX=4081 GN=TFT4 PE=2 SV=1_25_Trypsin_194_20_2331.65308_4.29_0_Ficin_2_2_188.22658_5.46
LG
>sp|P42652|14334_SOLLC 14-3-3 protein 4 OS=Solanum lycopersicum OX=4081 GN=TFT4 PE=2 SV=1_25_Trypsin_194_20_2331.65308_4.29_1_Ficin_8_6_663.77148_5.46
LALNFS
>sp|P42652|14334_SOLLC 14-3-3 protein 4 OS=Solanum lycopersicum OX=4081 GN=TFT4 PE=2 SV=1_25_Trypsin_194_20_2331.65308_4.29_2_Ficin_11_3_427.50048_5.45
VFY
>sp|P42652|14334_SOLLC 14-3-3 protein 4 OS=Solanum lycopersicum OX=4081 GN=TFT4 PE=2 SV=1_25_Trypsin_194_20_2331.65308_4.29_3_Ficin_12_1_181.19128_5.45
Y
>sp|P42652|14334_SOLLC 14-3-3 protein 4 OS=Solanum lycopersicum OX=4081 GN=TFT4 PE=2 SV=1_25_Trypsin_194_20_2331.65308_4.29_4_Ficin_13_1_147.13078_3.74
E
>sp|P42652|14334_SOLLC 14-3-3 protein 4 OS=Solanum lycopersicum OX=4081 GN=TFT4 PE=2 SV=1_25_Trypsin_194_20_2331.65308_4.29_5_Ficin_20_7_813.90888_5.98
ILNSPDR
>sp|P42652|14334_SOLLC 14-3-3 protein 4 OS=Solanum lycopersicum OX=4081 GN=TFT4 PE=2 SV=1_26_Trypsin_200_6_618.74898_8.02_0_Ficin_0_6_618.74898_8.02
ACNLAK
>sp|P42652|14334_SOLLC 14-3-3 protein 4 OS=Solanum lycopersicum OX=4081 GN=TFT4 PE=2 SV=1_27_Trypsin_219_19_2145.26108_3.67_0_Ficin_8_8_879.92188_3.38
QAFDEAIS
>sp|P42652|14334_SOLLC 14-3-3 protein 4 OS=Solanum lycopersicum OX=4081 GN=TFT4 PE=2 SV=1_27_Trypsin_219_19_2145.26108_3.67_1_Ficin_14_6_646.69518_3.38
ELDTLG
>sp|P42652|14334_SOLLC 14-3-3 protein 4 OS=Solanum lycopersicum OX=4081 GN=TFT4 PE=2 SV=1_27_Trypsin_219_19_2145.26108_3.67_2_Ficin_19_5_654.67458_4.53
EESYK
>sp|P42652|14334_SOLLC 14-3-3 protein 4 OS=Solanum lycopersicum OX=4081 GN=TFT4 PE=2 SV=1_28_Trypsin_229_10_1189.43558_5.98_0_Ficin_0_10_1189.43558_5.98
DSTLIMQLLR
>sp|P42652|14334_SOLLC 14-3-3 protein 4 OS=Solanum lycopersicum OX=4081 GN=TFT4 PE=2 SV=1_29_Trypsin_248_19_2107.17168_3.4_0_Ficin_15_15_1635.66098_3.07
DNLTLWTSDNADDVG
>sp|P42652|14334_SOLLC 14-3-3 protein 4 OS=Solanum lycopersicum OX=4081 GN=TFT4 PE=2 SV=1_29_Trypsin_248_19_2107.17168_3.4_1_Ficin_19_4_489.52598_4.04
DDIK
>sp|P42652|14334_SOLLC 14-3-3 protein 4 OS=Solanum lycopersicum OX=4081 GN=TFT4 PE=2 SV=1_30_Trypsin_260_12_1246.25298_4.25_0_Ficin_3_3_305.28778_3.74
EAS
>sp|P42652|14334_SOLLC 14-3-3 protein 4 OS=Solanum lycopersicum OX=4081 GN=TFT4 PE=2 SV=1_30_Trypsin_260_12_1246.25298_4.25_1_Ficin_12_9_958.98048_4.53
KPESGEGQQ
>sp|P43280|METK1_SOLLC S-adenosylmethionine synthase 1 OS=Solanum lycopersicum OX=4081 GN=SAM1 PE=2 SV=1_0_Trypsin_18_18_2068.24238_4.4_0_Ficin_0_18_2068.24238_4.4
METFLFTSESVNEGHPDK
>sp|P43280|METK1_SOLLC S-adenosylmethionine synthase 1 OS=Solanum lycopersicum OX=4081 GN=SAM1 PE=2 SV=1_1_Trypsin_39_21_2292.51468_3.52_0_Ficin_6_6_677.77038_3.48
LCDQIS
>sp|P43280|METK1_SOLLC S-adenosylmethionine synthase 1 OS=Solanum lycopersicum OX=4081 GN=SAM1 PE=2 SV=1_1_Trypsin_39_21_2292.51468_3.52_1_Ficin_15_9_948.05578_3.23
DAVLDACLE
>sp|P43280|METK1_SOLLC S-adenosylmethionine synthase 1 OS=Solanum lycopersicum OX=4081 GN=SAM1 PE=2 SV=1_1_Trypsin_39_21_2292.51468_3.52_2_Ficin_21_6_702.71908_4.29
QDPESK
>sp|P43280|METK1_SOLLC S-adenosylmethionine synthase 1 OS=Solanum lycopersicum OX=4081 GN=SAM1 PE=2 SV=1_2_Trypsin_47_8_854.00408_6.12_0_Ficin_0_8_854.00408_6.12
VACETCTK
>sp|P43280|METK1_SOLLC S-adenosylmethionine synthase 1 OS=Solanum lycopersicum OX=4081 GN=SAM1 PE=2 SV=1_3_Trypsin_60_13_1452.72908_6.13_0_Ficin_8_8_880.06988_5.46
TNLVMVFG
>sp|P43280|METK1_SOLLC S-adenosylmethionine synthase 1 OS=Solanum lycopersicum OX=4081 GN=SAM1 PE=2 SV=1_3_Trypsin_60_13_1452.72908_6.13_1_Ficin_13_5_590.67448_6.13
EITTK
>sp|P43280|METK1_SOLLC S-adenosylmethionine synthase 1 OS=Solanum lycopersicum OX=4081 GN=SAM1 PE=2 SV=1_4_Trypsin_67_7_836.94028_4.29_0_Ficin_6_6_708.76618_3.38
AIVDYE
>sp|P43280|METK1_SOLLC S-adenosylmethionine synthase 1 OS=Solanum lycopersicum OX=4081 GN=SAM1 PE=2 SV=1_4_Trypsin_67_7_836.94028_4.29_1_Ficin_7_1_146.18938_8.06
K
>sp|P43280|METK1_SOLLC S-adenosylmethionine synthase 1 OS=Solanum lycopersicum OX=4081 GN=SAM1 PE=2 SV=1_5_Trypsin_70_3_386.49478_9.71_0_Ficin_0_3_386.49478_9.71
IVR
>sp|P43280|METK1_SOLLC S-adenosylmethionine synthase 1 OS=Solanum lycopersicum OX=4081 GN=SAM1 PE=2 SV=1_6_Trypsin_74_4_493.53528_5.97_0_Ficin_0_4_493.53528_5.97
DTCR
>sp|P43280|METK1_SOLLC S-adenosylmethionine synthase 1 OS=Solanum lycopersicum OX=4081 GN=SAM1 PE=2 SV=1_7_Trypsin_91_17_1781.91158_3.6_0_Ficin_3_3_302.33038_5.46
NIG
>sp|P43280|METK1_SOLLC S-adenosylmethionine synthase 1 OS=Solanum lycopersicum OX=4081 GN=SAM1 PE=2 SV=1_7_Trypsin_91_17_1781.91158_3.6_1_Ficin_6_3_351.40268_5.46
FVS
>sp|P43280|METK1_SOLLC S-adenosylmethionine synthase 1 OS=Solanum lycopersicum OX=4081 GN=SAM1 PE=2 SV=1_7_Trypsin_91_17_1781.91158_3.6_2_Ficin_10_4_404.37698_3.27
DDVG
>sp|P43280|METK1_SOLLC S-adenosylmethionine synthase 1 OS=Solanum lycopersicum OX=4081 GN=SAM1 PE=2 SV=1_7_Trypsin_91_17_1781.91158_3.6_3_Ficin_17_7_777.84738_4.04
LDADNCK
>sp|P43280|METK1_SOLLC S-adenosylmethionine synthase 1 OS=Solanum lycopersicum OX=4081 GN=SAM1 PE=2 SV=1_8_Trypsin_113_22_2432.76178_6.41_0_Ficin_4_4_492.61588_5.45
VLVY
>sp|P43280|METK1_SOLLC S-adenosylmethionine synthase 1 OS=Solanum lycopersicum OX=4081 GN=SAM1 PE=2 SV=1_8_Trypsin_113_22_2432.76178_6.41_1_Ficin_6_2_260.29018_3.74
IE
>sp|P43280|METK1_SOLLC S-adenosylmethionine synthase 1 OS=Solanum lycopersicum OX=4081 GN=SAM1 PE=2 SV=1_8_Trypsin_113_22_2432.76178_6.41_2_Ficin_22_16_1715.88628_7.24
QQSPDIAQGVHGHLTK
>sp|P43280|METK1_SOLLC S-adenosylmethionine synthase 1 OS=Solanum lycopersicum OX=4081 GN=SAM1 PE=2 SV=1_9_Trypsin_147_34_3699.12458_4.66_0_Ficin_6_6_699.76178_4.53
RPEEIG
>sp|P43280|METK1_SOLLC S-adenosylmethionine synthase 1 OS=Solanum lycopersicum OX=4081 GN=SAM1 PE=2 SV=1_9_Trypsin_147_34_3699.12458_4.66_1_Ficin_8_2_146.14598_5.46
AG
>sp|P43280|METK1_SOLLC S-adenosylmethionine synthase 1 OS=Solanum lycopersicum OX=4081 GN=SAM1 PE=2 SV=1_9_Trypsin_147_34_3699.12458_4.66_2_Ficin_15_7_790.84868_5.22
DQGHMFG
>sp|P43280|METK1_SOLLC S-adenosylmethionine synthase 1 OS=Solanum lycopersicum OX=4081 GN=SAM1 PE=2 SV=1_9_Trypsin_147_34_3699.12458_4.66_3_Ficin_28_13_1466.62288_3.33
YATDETPELMPLS
>sp|P43280|METK1_SOLLC S-adenosylmethionine synthase 1 OS=Solanum lycopersicum OX=4081 GN=SAM1 PE=2 SV=1_9_Trypsin_147_34_3699.12458_4.66_4_Ficin_34_6_667.80638_8.07
HVLATK
>sp|P43280|METK1_SOLLC S-adenosylmethionine synthase 1 OS=Solanum lycopersicum OX=4081 GN=SAM1 PE=2 SV=1_10_Trypsin_151_4_415.49288_9.71_0_Ficin_2_2_188.22658_5.46
LG
>sp|P43280|METK1_SOLLC S-adenosylmethionine synthase 1 OS=Solanum lycopersicum OX=4081 GN=SAM1 PE=2 SV=1_10_Trypsin_151_4_415.49288_9.71_1_Ficin_4_2_245.28158_9.71
AR
>sp|P43280|METK1_SOLLC S-adenosylmethionine synthase 1 OS=Solanum lycopersicum OX=4081 GN=SAM1 PE=2 SV=1_11_Trypsin_156_5_616.71538_6.23_0_Ficin_0_5_616.71538_6.23
LTEVR
>sp|P43280|METK1_SOLLC S-adenosylmethionine synthase 1 OS=Solanum lycopersicum OX=4081 GN=SAM1 PE=2 SV=1_12_Trypsin_157_1_146.18938_8.06_0_Ficin_0_1_146.18938_8.06
K
>sp|P43280|METK1_SOLLC S-adenosylmethionine synthase 1 OS=Solanum lycopersicum OX=4081 GN=SAM1 PE=2 SV=1_13_Trypsin_169_12_1317.48508_8.02_0_Ficin_0_12_1317.48508_8.02
NGTCAWLRPDGK
>sp|P43280|METK1_SOLLC S-adenosylmethionine synthase 1 OS=Solanum lycopersicum OX=4081 GN=SAM1 PE=2 SV=1_14_Trypsin_187_18_1994.20678_4.29_0_Ficin_6_6_675.73688_3.74
TQVTVE
>sp|P43280|METK1_SOLLC S-adenosylmethionine synthase 1 OS=Solanum lycopersicum OX=4081 GN=SAM1 PE=2 SV=1_14_Trypsin_187_18_1994.20678_4.29_1_Ficin_8_2_268.26948_5.45
YS
>sp|P43280|METK1_SOLLC S-adenosylmethionine synthase 1 OS=Solanum lycopersicum OX=4081 GN=SAM1 PE=2 SV=1_14_Trypsin_187_18_1994.20678_4.29_2_Ficin_18_10_1086.23098_5.98
NDNGAMVPIR
>sp|P43280|METK1_SOLLC S-adenosylmethionine synthase 1 OS=Solanum lycopersicum OX=4081 GN=SAM1 PE=2 SV=1_15_Trypsin_208_21_2378.58108_4.74_0_Ficin_7_7_767.92368_7.2
VHTVLIS
>sp|P43280|METK1_SOLLC S-adenosylmethionine synthase 1 OS=Solanum lycopersicum OX=4081 GN=SAM1 PE=2 SV=1_15_Trypsin_208_21_2378.58108_4.74_1_Ficin_21_14_1628.67268_4.26
TQHDETVTNDEIAR
>sp|P43280|METK1_SOLLC S-adenosylmethionine synthase 1 OS=Solanum lycopersicum OX=4081 GN=SAM1 PE=2 SV=1_16_Trypsin_211_3_374.43738_5.87_0_Ficin_0_3_374.43738_5.87
DLK
>sp|P43280|METK1_SOLLC S-adenosylmethionine synthase 1 OS=Solanum lycopersicum OX=4081 GN=SAM1 PE=2 SV=1_17_Trypsin_222_11_1288.55298_6.99_0_Ficin_0_11_1288.55298_6.99
EHVIKPVIPEK
>sp|P43280|METK1_SOLLC S-adenosylmethionine synthase 1 OS=Solanum lycopersicum OX=4081 GN=SAM1 PE=2 SV=1_18_Trypsin_237_15_1775.93828_5.53_0_Ficin_0_15_1775.93828_5.53
YLDENTIFHLNPSGR
>sp|P43280|METK1_SOLLC S-adenosylmethionine synthase 1 OS=Solanum lycopersicum OX=4081 GN=SAM1 PE=2 SV=1_19_Trypsin_252_15_1453.62058_7.2_0_Ficin_4_4_434.53578_5.46
FVIG
>sp|P43280|METK1_SOLLC S-adenosylmethionine synthase 1 OS=Solanum lycopersicum OX=4081 GN=SAM1 PE=2 SV=1_19_Trypsin_252_15_1453.62058_7.2_1_Ficin_11_7_609.59618_5.22
GPHGDAG
>sp|P43280|METK1_SOLLC S-adenosylmethionine synthase 1 OS=Solanum lycopersicum OX=4081 GN=SAM1 PE=2 SV=1_19_Trypsin_252_15_1453.62058_7.2_2_Ficin_15_4_445.51918_9.71
LTGR
>sp|P43280|METK1_SOLLC S-adenosylmethionine synthase 1 OS=Solanum lycopersicum OX=4081 GN=SAM1 PE=2 SV=1_20_Trypsin_253_1_146.18938_8.06_0_Ficin_0_1_146.18938_8.06
K
>sp|P43280|METK1_SOLLC S-adenosylmethionine synthase 1 OS=Solanum lycopersicum OX=4081 GN=SAM1 PE=2 SV=1_21_Trypsin_273_20_1964.16728_7.06_0_Ficin_7_7_793.91508_3.48
IIIDTYG
>sp|P43280|METK1_SOLLC S-adenosylmethionine synthase 1 OS=Solanum lycopersicum OX=4081 GN=SAM1 PE=2 SV=1_21_Trypsin_273_20_1964.16728_7.06_1_Ficin_10_3_318.33228_5.46
GWG
>sp|P43280|METK1_SOLLC S-adenosylmethionine synthase 1 OS=Solanum lycopersicum OX=4081 GN=SAM1 PE=2 SV=1_21_Trypsin_273_20_1964.16728_7.06_2_Ficin_18_8_702.72448_7.2
AHGGGAFS
>sp|P43280|METK1_SOLLC S-adenosylmethionine synthase 1 OS=Solanum lycopersicum OX=4081 GN=SAM1 PE=2 SV=1_21_Trypsin_273_20_1964.16728_7.06_3_Ficin_20_2_203.24128_8.06
GK
>sp|P43280|METK1_SOLLC S-adenosylmethionine synthase 1 OS=Solanum lycopersicum OX=4081 GN=SAM1 PE=2 SV=1_22_Trypsin_277_4_459.49978_5.87_0_Ficin_0_4_459.49978_5.87
DPTK
>sp|P43280|METK1_SOLLC S-adenosylmethionine synthase 1 OS=Solanum lycopersicum OX=4081 GN=SAM1 PE=2 SV=1_23_Trypsin_280_3_388.42398_5.98_0_Ficin_0_3_388.42398_5.98
VDR
>sp|P43280|METK1_SOLLC S-adenosylmethionine synthase 1 OS=Solanum lycopersicum OX=4081 GN=SAM1 PE=2 SV=1_24_Trypsin_287_7_764.87968_8.55_0_Ficin_4_4_396.40018_5.45
SGAY
>sp|P43280|METK1_SOLLC S-adenosylmethionine synthase 1 OS=Solanum lycopersicum OX=4081 GN=SAM1 PE=2 SV=1_24_Trypsin_287_7_764.87968_8.55_1_Ficin_7_3_386.49478_9.71
IVR
>sp|P43280|METK1_SOLLC S-adenosylmethionine synthase 1 OS=Solanum lycopersicum OX=4081 GN=SAM1 PE=2 SV=1_25_Trypsin_291_4_416.47768_8.06_0_Ficin_0_4_416.47768_8.06
QAAK
>sp|P43280|METK1_SOLLC S-adenosylmethionine synthase 1 OS=Solanum lycopersicum OX=4081 GN=SAM1 PE=2 SV=1_26_Trypsin_300_9_873.02008_9.71_0_Ficin_5_5_475.54248_5.46
SIVAS
>sp|P43280|METK1_SOLLC S-adenosylmethionine synthase 1 OS=Solanum lycopersicum OX=4081 GN=SAM1 PE=2 SV=1_26_Trypsin_300_9_873.02008_9.71_1_Ficin_9_4_415.49288_9.71
GLAR
>sp|P43280|METK1_SOLLC S-adenosylmethionine synthase 1 OS=Solanum lycopersicum OX=4081 GN=SAM1 PE=2 SV=1_27_Trypsin_301_1_174.20278_9.71_0_Ficin_0_1_174.20278_9.71
R
>sp|P43280|METK1_SOLLC S-adenosylmethionine synthase 1 OS=Solanum lycopersicum OX=4081 GN=SAM1 PE=2 SV=1_28_Trypsin_327_26_2743.16728_4.29_0_Ficin_6_6_647.78758_5.46
CIVQVS
>sp|P43280|METK1_SOLLC S-adenosylmethionine synthase 1 OS=Solanum lycopersicum OX=4081 GN=SAM1 PE=2 SV=1_28_Trypsin_327_26_2743.16728_4.29_1_Ficin_10_4_422.48138_5.45
YAIG
>sp|P43280|METK1_SOLLC S-adenosylmethionine synthase 1 OS=Solanum lycopersicum OX=4081 GN=SAM1 PE=2 SV=1_28_Trypsin_327_26_2743.16728_4.29_2_Ficin_16_6_640.73438_3.74
VPEPLS
>sp|P43280|METK1_SOLLC S-adenosylmethionine synthase 1 OS=Solanum lycopersicum OX=4081 GN=SAM1 PE=2 SV=1_28_Trypsin_327_26_2743.16728_4.29_3_Ficin_23_7_799.87868_3.48
VFVDTYG
>sp|P43280|METK1_SOLLC S-adenosylmethionine synthase 1 OS=Solanum lycopersicum OX=4081 GN=SAM1 PE=2 SV=1_28_Trypsin_327_26_2743.16728_4.29_4_Ficin_26_3_304.34638_8.06
TGK
>sp|P43280|METK1_SOLLC S-adenosylmethionine synthase 1 OS=Solanum lycopersicum OX=4081 GN=SAM1 PE=2 SV=1_29_Trypsin_331_4_499.56748_5.98_0_Ficin_0_4_499.56748_5.98
IPDR
>sp|P43280|METK1_SOLLC S-adenosylmethionine synthase 1 OS=Solanum lycopersicum OX=4081 GN=SAM1 PE=2 SV=1_30_Trypsin_335_4_501.62368_6.13_0_Ficin_0_4_501.62368_6.13
EILK
>sp|P43280|METK1_SOLLC S-adenosylmethionine synthase 1 OS=Solanum lycopersicum OX=4081 GN=SAM1 PE=2 SV=1_31_Trypsin_338_3_358.48138_8.06_0_Ficin_0_3_358.48138_8.06
IVK
>sp|P43280|METK1_SOLLC S-adenosylmethionine synthase 1 OS=Solanum lycopersicum OX=4081 GN=SAM1 PE=2 SV=1_32_Trypsin_355_17_2027.34058_4.49_0_Ficin_0_17_2027.34058_4.49
ENFDFRPGMMSINLDLK
>sp|P43280|METK1_SOLLC S-adenosylmethionine synthase 1 OS=Solanum lycopersicum OX=4081 GN=SAM1 PE=2 SV=1_33_Trypsin_356_1_174.20278_9.71_0_Ficin_0_1_174.20278_9.71
R
>sp|P43280|METK1_SOLLC S-adenosylmethionine synthase 1 OS=Solanum lycopersicum OX=4081 GN=SAM1 PE=2 SV=1_34_Trypsin_360_4_402.41038_9.71_0_Ficin_0_4_402.41038_9.71
GGNR
>sp|P43280|METK1_SOLLC S-adenosylmethionine synthase 1 OS=Solanum lycopersicum OX=4081 GN=SAM1 PE=2 SV=1_35_Trypsin_361_1_174.20278_9.71_0_Ficin_0_1_174.20278_9.71
R
>sp|P43280|METK1_SOLLC S-adenosylmethionine synthase 1 OS=Solanum lycopersicum OX=4081 GN=SAM1 PE=2 SV=1_36_Trypsin_364_3_406.52538_8.06_0_Ficin_0_3_406.52538_8.06
FLK
>sp|P43280|METK1_SOLLC S-adenosylmethionine synthase 1 OS=Solanum lycopersicum OX=4081 GN=SAM1 PE=2 SV=1_37_Trypsin_373_9_979.06298_8.57_0_Ficin_4_4_424.45398_5.45
TAAY
>sp|P43280|METK1_SOLLC S-adenosylmethionine synthase 1 OS=Solanum lycopersicum OX=4081 GN=SAM1 PE=2 SV=1_37_Trypsin_373_9_979.06298_8.57_1_Ficin_5_1_75.06718_5.46
G
>sp|P43280|METK1_SOLLC S-adenosylmethionine synthase 1 OS=Solanum lycopersicum OX=4081 GN=SAM1 PE=2 SV=1_37_Trypsin_373_9_979.06298_8.57_2_Ficin_8_3_359.38488_7.2
HFG
>sp|P43280|METK1_SOLLC S-adenosylmethionine synthase 1 OS=Solanum lycopersicum OX=4081 GN=SAM1 PE=2 SV=1_37_Trypsin_373_9_979.06298_8.57_3_Ficin_9_1_174.20278_9.71
R
>sp|P43280|METK1_SOLLC S-adenosylmethionine synthase 1 OS=Solanum lycopersicum OX=4081 GN=SAM1 PE=2 SV=1_38_Trypsin_387_14_1688.89768_4.12_0_Ficin_8_8_1024.00818_3.12
DDPDFTWE
>sp|P43280|METK1_SOLLC S-adenosylmethionine synthase 1 OS=Solanum lycopersicum OX=4081 GN=SAM1 PE=2 SV=1_38_Trypsin_387_14_1688.89768_4.12_1_Ficin_14_6_682.90478_8.4
VVKPLK
>sp|P43280|METK1_SOLLC S-adenosylmethionine synthase 1 OS=Solanum lycopersicum OX=4081 GN=SAM1 PE=2 SV=1_39_Trypsin_393_6_801.85408_4.29_0_Ficin_2_2_333.34398_3.74
WE
>sp|P43280|METK1_SOLLC S-adenosylmethionine synthase 1 OS=Solanum lycopersicum OX=4081 GN=SAM1 PE=2 SV=1_39_Trypsin_393_6_801.85408_4.29_1_Ficin_6_4_486.52538_5.87
KPQD
>CAH60890.1 carbonic anhydrase [Solanum lycopersicum]_0_Trypsin_8_8_942.09798_9.71_0_Ficin_5_5_597.72718_5.46
MTLFS
>CAH60890.1 carbonic anhydrase [Solanum lycopersicum]_0_Trypsin_8_8_942.09798_9.71_1_Ficin_8_3_362.38608_9.71
TSR
>CAH60890.1 carbonic anhydrase [Solanum lycopersicum]_1_Trypsin_12_4_475.54258_6.13_0_Ficin_0_4_475.54258_6.13
EVTK
>CAH60890.1 carbonic anhydrase [Solanum lycopersicum]_2_Trypsin_26_14_1512.65148_3.79_0_Ficin_3_3_349.40218_3.74
MAE
>CAH60890.1 carbonic anhydrase [Solanum lycopersicum]_2_Trypsin_26_14_1512.65148_3.79_1_Ficin_7_4_512.47358_3.38
DSYE
>CAH60890.1 carbonic anhydrase [Solanum lycopersicum]_2_Trypsin_26_14_1512.65148_3.79_2_Ficin_12_5_445.47278_3.48
DAIAG
>CAH60890.1 carbonic anhydrase [Solanum lycopersicum]_2_Trypsin_26_14_1512.65148_3.79_3_Ficin_14_2_259.34878_8.06
LK
>CAH60890.1 carbonic anhydrase [Solanum lycopersicum]_3_Trypsin_27_1_146.18938_8.06_0_Ficin_0_1_146.18938_8.06
K
>CAH60890.1 carbonic anhydrase [Solanum lycopersicum]_4_Trypsin_32_5_588.70188_6.13_0_Ficin_3_3_331.41228_5.46
LLS
>CAH60890.1 carbonic anhydrase [Solanum lycopersicum]_4_Trypsin_32_5_588.70188_6.13_1_Ficin_5_2_275.30488_6.13
EK
>CAH60890.1 carbonic anhydrase [Solanum lycopersicum]_5_Trypsin_42_10_1061.11368_4.05_0_Ficin_4_4_503.50948_3.56
NELE
>CAH60890.1 carbonic anhydrase [Solanum lycopersicum]_5_Trypsin_42_10_1061.11368_4.05_1_Ficin_10_6_575.61948_5.87
DTAAAK
>CAH60890.1 carbonic anhydrase [Solanum lycopersicum]_6_Trypsin_44_2_287.36218_9.71_0_Ficin_0_2_287.36218_9.71
IR
>CAH60890.1 carbonic anhydrase [Solanum lycopersicum]_7_Trypsin_56_12_1231.32498_4.05_0_Ficin_5_5_560.60478_3.74
QLTAE
>CAH60890.1 carbonic anhydrase [Solanum lycopersicum]_7_Trypsin_56_12_1231.32498_4.05_1_Ficin_7_2_260.29018_3.74
LE
>CAH60890.1 carbonic anhydrase [Solanum lycopersicum]_7_Trypsin_56_12_1231.32498_4.05_2_Ficin_12_5_446.46058_5.87
GADGK
>CAH60890.1 carbonic anhydrase [Solanum lycopersicum]_8_Trypsin_57_1_146.18938_8.06_0_Ficin_0_1_146.18938_8.06
K
>CAH60890.1 carbonic anhydrase [Solanum lycopersicum]_9_Trypsin_63_6_689.67698_3.89_0_Ficin_0_6_689.67698_3.89
SDPDEK
>CAH60890.1 carbonic anhydrase [Solanum lycopersicum]_10_Trypsin_65_2_287.36218_9.71_0_Ficin_0_2_287.36218_9.71
IR
>CAH60890.1 carbonic anhydrase [Solanum lycopersicum]_11_Trypsin_72_7_792.89258_8.07_0_Ficin_0_7_792.89258_8.07
SGFAHFK
>CAH60890.1 carbonic anhydrase [Solanum lycopersicum]_12_Trypsin_75_3_346.38368_6.13_0_Ficin_2_2_218.20958_3.74
AE
>CAH60890.1 carbonic anhydrase [Solanum lycopersicum]_12_Trypsin_75_3_346.38368_6.13_1_Ficin_3_1_146.18938_8.06
K
>CAH60890.1 carbonic anhydrase [Solanum lycopersicum]_13_Trypsin_78_3_438.48088_6.12_0_Ficin_2_2_310.30678_3.74
YE
>CAH60890.1 carbonic anhydrase [Solanum lycopersicum]_13_Trypsin_78_3_438.48088_6.12_1_Ficin_3_1_146.18938_8.06
K
>CAH60890.1 carbonic anhydrase [Solanum lycopersicum]_14_Trypsin_88_10_1116.28218_6.13_0_Ficin_6_6_675.73918_3.74
NPELFG
>CAH60890.1 carbonic anhydrase [Solanum lycopersicum]_14_Trypsin_88_10_1116.28218_6.13_1_Ficin_10_4_458.55828_8.06
QLAK
>CAH60890.1 carbonic anhydrase [Solanum lycopersicum]_15_Trypsin_93_5_515.56688_8.06_0_Ficin_0_5_515.56688_8.06
GQSPK
>CAH60890.1 carbonic anhydrase [Solanum lycopersicum]_16_Trypsin_103_10_1144.31058_5.97_0_Ficin_0_10_1144.31058_5.97
FLVFACSDSR
>CAH60890.1 carbonic anhydrase [Solanum lycopersicum]_17_Trypsin_121_18_2013.34478_7.18_0_Ficin_0_18_2013.34478_7.18
VCPSHILNFQPGEAFVVR
>CAH60890.1 carbonic anhydrase [Solanum lycopersicum]_18_Trypsin_134_13_1490.69418_5.87_0_Ficin_0_13_1490.69418_5.87
NIANMVPPYDQTK
>CAH60890.1 carbonic anhydrase [Solanum lycopersicum]_19_Trypsin_150_16_1662.90618_7.05_0_Ficin_2_2_268.26948_5.45
YS
>CAH60890.1 carbonic anhydrase [Solanum lycopersicum]_19_Trypsin_150_16_1662.90618_7.05_1_Ficin_5_3_231.25168_5.46
GVG
>CAH60890.1 carbonic anhydrase [Solanum lycopersicum]_19_Trypsin_150_16_1662.90618_7.05_2_Ficin_9_4_388.42098_3.74
AAVE
>CAH60890.1 carbonic anhydrase [Solanum lycopersicum]_19_Trypsin_150_16_1662.90618_7.05_3_Ficin_16_7_829.00988_8.02
YAVVHLK
>CAH60890.1 carbonic anhydrase [Solanum lycopersicum]_20_Trypsin_166_16_1641.96408_7.06_0_Ficin_2_2_246.26338_3.74
VE
>CAH60890.1 carbonic anhydrase [Solanum lycopersicum]_20_Trypsin_166_16_1641.96408_7.06_1_Ficin_8_6_627.78178_5.46
NILVIG
>CAH60890.1 carbonic anhydrase [Solanum lycopersicum]_20_Trypsin_166_16_1641.96408_7.06_2_Ficin_16_8_803.94948_8.02
HSCCGGIK
>CAH60890.1 carbonic anhydrase [Solanum lycopersicum]_21_Trypsin_178_12_1220.35998_4.04_0_Ficin_0_12_1220.35998_4.04
GLMSIPDDGSTK
>CAH60890.1 carbonic anhydrase [Solanum lycopersicum]_22_Trypsin_187_9_1152.26898_4.05_0_Ficin_5_5_609.63358_3.38
SDFIE
>CAH60890.1 carbonic anhydrase [Solanum lycopersicum]_22_Trypsin_187_9_1152.26898_4.05_1_Ficin_9_4_560.65068_6.13
EWVK
>CAH60890.1 carbonic anhydrase [Solanum lycopersicum]_23_Trypsin_193_6_621.74968_8.02_0_Ficin_0_6_621.74968_8.02
ICSTAK
>CAH60890.1 carbonic anhydrase [Solanum lycopersicum]_24_Trypsin_195_2_217.26818_8.06_0_Ficin_0_2_217.26818_8.06
AK
>CAH60890.1 carbonic anhydrase [Solanum lycopersicum]_25_Trypsin_197_2_245.32198_8.06_0_Ficin_0_2_245.32198_8.06
VK
>CAH60890.1 carbonic anhydrase [Solanum lycopersicum]_26_Trypsin_211_14_1625.74508_4.26_0_Ficin_2_2_218.20958_3.74
AE
>CAH60890.1 carbonic anhydrase [Solanum lycopersicum]_26_Trypsin_211_14_1625.74508_4.26_1_Ficin_14_12_1425.55078_4.48
FCDLDHSEQCTK
>CAH60890.1 carbonic anhydrase [Solanum lycopersicum]_27_Trypsin_214_3_388.46428_6.13_0_Ficin_2_2_260.29018_3.74
LE
>CAH60890.1 carbonic anhydrase [Solanum lycopersicum]_27_Trypsin_214_3_388.46428_6.13_1_Ficin_3_1_146.18938_8.06
K
>CAH60890.1 carbonic anhydrase [Solanum lycopersicum]_28_Trypsin_231_17_1892.18518_6.21_0_Ficin_6_6_617.65678_3.74
EAVNVS
>CAH60890.1 carbonic anhydrase [Solanum lycopersicum]_28_Trypsin_231_17_1892.18518_6.21_1_Ficin_8_2_188.22658_5.46
LG
>CAH60890.1 carbonic anhydrase [Solanum lycopersicum]_28_Trypsin_231_17_1892.18518_6.21_2_Ficin_17_9_1122.33238_8.55
NLLTYPFVR
>CAH60890.1 carbonic anhydrase [Solanum lycopersicum]_29_Trypsin_236_5_544.64888_6.13_0_Ficin_0_5_544.64888_6.13
EAVVK
>CAH60890.1 carbonic anhydrase [Solanum lycopersicum]_30_Trypsin_237_1_146.18938_8.06_0_Ficin_0_1_146.18938_8.06
K
>CAH60890.1 carbonic anhydrase [Solanum lycopersicum]_31_Trypsin_242_5_557.69078_8.06_0_Ficin_0_5_557.69078_8.06
NIALK
>CAH60890.1 carbonic anhydrase [Solanum lycopersicum]_32_Trypsin_261_19_2275.41798_4.26_0_Ficin_7_7_823.81688_4.27
GGHYDFE
>CAH60890.1 carbonic anhydrase [Solanum lycopersicum]_32_Trypsin_261_19_2275.41798_4.26_1_Ficin_12_5_552.54128_3.74
NGSFE
>CAH60890.1 carbonic anhydrase [Solanum lycopersicum]_32_Trypsin_261_19_2275.41798_4.26_2_Ficin_19_7_935.09038_5.87
LWNIDFK
>CAH60890.1 carbonic anhydrase [Solanum lycopersicum]_33_Trypsin_268_7_699.84548_5.46_0_Ficin_0_7_699.84548_5.46
LTPSVAL
>AAC97494.1 annexin p34 [Solanum lycopersicum]_0_Trypsin_21_21_2245.54788_3.93_0_Ficin_3_3_307.36488_5.46
MAS
>AAC97494.1 annexin p34 [Solanum lycopersicum]_0_Trypsin_21_21_2245.54788_3.93_1_Ficin_9_6_628.72338_3.74
LTVPAE
>AAC97494.1 annexin p34 [Solanum lycopersicum]_0_Trypsin_21_21_2245.54788_3.93_2_Ficin_15_6_600.66968_3.74
VPSVAE
>AAC97494.1 annexin p34 [Solanum lycopersicum]_0_Trypsin_21_21_2245.54788_3.93_3_Ficin_21_6_762.83578_4.29
DCEQLR
>AAC97494.1 annexin p34 [Solanum lycopersicum]_1_Trypsin_25_4_451.52298_8.06_0_Ficin_0_4_451.52298_8.06
SAFK
>AAC97494.1 annexin p34 [Solanum lycopersicum]_2_Trypsin_32_7_790.83078_6.13_0_Ficin_3_3_318.33228_5.46
GWG
>AAC97494.1 annexin p34 [Solanum lycopersicum]_2_Trypsin_32_7_790.83078_6.13_1_Ficin_7_4_490.51378_6.13
TNEK
>AAC97494.1 annexin p34 [Solanum lycopersicum]_3_Trypsin_41_9_1035.29788_9.73_0_Ficin_4_4_444.57168_5.46
LIIS
>AAC97494.1 annexin p34 [Solanum lycopersicum]_3_Trypsin_41_9_1035.29788_9.73_1_Ficin_9_5_608.74148_9.73
ILAHR
>AAC97494.1 annexin p34 [Solanum lycopersicum]_4_Trypsin_46_5_558.59488_9.71_0_Ficin_0_5_558.59488_9.71
NAAQR
>AAC97494.1 annexin p34 [Solanum lycopersicum]_5_Trypsin_47_1_146.18938_8.06_0_Ficin_0_1_146.18938_8.06
K
>AAC97494.1 annexin p34 [Solanum lycopersicum]_6_Trypsin_50_3_400.52158_9.71_0_Ficin_0_3_400.52158_9.71
LIR
>AAC97494.1 annexin p34 [Solanum lycopersicum]_7_Trypsin_63_13_1514.65198_4.05_0_Ficin_5_5_610.62138_3.74
QTYAE
>AAC97494.1 annexin p34 [Solanum lycopersicum]_7_Trypsin_63_13_1514.65198_4.05_1_Ficin_8_3_323.34888_5.46
TFG
>AAC97494.1 annexin p34 [Solanum lycopersicum]_7_Trypsin_63_13_1514.65198_4.05_2_Ficin_13_5_616.71228_4.29
EDLLK
>AAC97494.1 annexin p34 [Solanum lycopersicum]_8_Trypsin_67_4_531.56628_4.29_0_Ficin_0_4_531.56628_4.29
ELDR
>AAC97494.1 annexin p34 [Solanum lycopersicum]_9_Trypsin_75_8_1018.09118_4.66_0_Ficin_7_7_889.91708_4.05
ELTHDFE
>AAC97494.1 annexin p34 [Solanum lycopersicum]_9_Trypsin_75_8_1018.09118_4.66_1_Ficin_8_1_146.18938_8.06
K
>AAC97494.1 annexin p34 [Solanum lycopersicum]_10_Trypsin_87_12_1397.63728_4.29_0_Ficin_11_11_1241.44978_3.38
LVVVWTLDPAE
>AAC97494.1 annexin p34 [Solanum lycopersicum]_10_Trypsin_87_12_1397.63728_4.29_1_Ficin_12_1_174.20278_9.71
R
>AAC97494.1 annexin p34 [Solanum lycopersicum]_11_Trypsin_93_6_679.77098_5.87_0_Ficin_3_3_367.35868_3.48
DAY
>AAC97494.1 annexin p34 [Solanum lycopersicum]_11_Trypsin_93_6_679.77098_5.87_1_Ficin_6_3_330.42758_8.06
LAK
>AAC97494.1 annexin p34 [Solanum lycopersicum]_12_Trypsin_97_4_447.48878_6.13_0_Ficin_0_4_447.48878_6.13
EATK
>AAC97494.1 annexin p34 [Solanum lycopersicum]_13_Trypsin_98_1_174.20278_9.71_0_Ficin_0_1_174.20278_9.71
R
>AAC97494.1 annexin p34 [Solanum lycopersicum]_14_Trypsin_101_3_433.50768_8.06_0_Ficin_0_3_433.50768_8.06
WTK
>AAC97494.1 annexin p34 [Solanum lycopersicum]_15_Trypsin_113_12_1351.58358_6.23_0_Ficin_7_7_806.91398_3.74
SNFVLVE
>AAC97494.1 annexin p34 [Solanum lycopersicum]_15_Trypsin_113_12_1351.58358_6.23_1_Ficin_12_5_562.68488_8.7
IACTR
>AAC97494.1 annexin p34 [Solanum lycopersicum]_16_Trypsin_116_3_330.38428_8.06_0_Ficin_0_3_330.38428_8.06
SPK
>AAC97494.1 annexin p34 [Solanum lycopersicum]_17_Trypsin_122_6_699.84848_6.23_0_Ficin_0_6_699.84848_6.23
ELVLAR
>AAC97494.1 annexin p34 [Solanum lycopersicum]_18_Trypsin_128_6_745.79298_7.18_0_Ficin_3_3_381.38558_3.74
EAY
>AAC97494.1 annexin p34 [Solanum lycopersicum]_18_Trypsin_128_6_745.79298_7.18_1_Ficin_6_3_382.42268_9.73
HAR
>AAC97494.1 annexin p34 [Solanum lycopersicum]_19_Trypsin_130_2_260.29318_8.06_0_Ficin_0_2_260.29318_8.06
NK
>AAC97494.1 annexin p34 [Solanum lycopersicum]_20_Trypsin_131_1_146.18938_8.06_0_Ficin_0_1_146.18938_8.06
K
>AAC97494.1 annexin p34 [Solanum lycopersicum]_21_Trypsin_146_15_1729.78028_4.74_0_Ficin_3_3_347.36838_3.74
SLE
>AAC97494.1 annexin p34 [Solanum lycopersicum]_21_Trypsin_146_15_1729.78028_4.74_1_Ficin_8_5_595.60678_3.38
EDVAY
>AAC97494.1 annexin p34 [Solanum lycopersicum]_21_Trypsin_146_15_1729.78028_4.74_2_Ficin_15_7_822.83568_7.38
HTTGDHR
>AAC97494.1 annexin p34 [Solanum lycopersicum]_22_Trypsin_147_1_146.18938_8.06_0_Ficin_0_1_146.18938_8.06
K
>AAC97494.1 annexin p34 [Solanum lycopersicum]_23_Trypsin_157_10_1146.39528_8.55_0_Ficin_7_7_739.95358_5.46
LLVPLVS
>AAC97494.1 annexin p34 [Solanum lycopersicum]_23_Trypsin_157_10_1146.39528_8.55_1_Ficin_10_3_424.45698_8.55
SYR
>AAC97494.1 annexin p34 [Solanum lycopersicum]_24_Trypsin_166_9_1023.06728_3.89_0_Ficin_2_2_238.24318_5.45
YG
>AAC97494.1 annexin p34 [Solanum lycopersicum]_24_Trypsin_166_9_1023.06728_3.89_1_Ficin_9_7_802.83938_3.89
GDEVDLR
>AAC97494.1 annexin p34 [Solanum lycopersicum]_25_Trypsin_169_3_330.42758_8.06_0_Ficin_0_3_330.42758_8.06
LAK
>AAC97494.1 annexin p34 [Solanum lycopersicum]_26_Trypsin_173_4_433.46188_6.13_0_Ficin_2_2_218.20958_3.74
AE
>AAC97494.1 annexin p34 [Solanum lycopersicum]_26_Trypsin_173_4_433.46188_6.13_1_Ficin_4_2_233.26758_8.06
SK
>AAC97494.1 annexin p34 [Solanum lycopersicum]_27_Trypsin_178_5_624.73798_7.08_0_Ficin_0_5_624.73798_7.08
VLHEK
>AAC97494.1 annexin p34 [Solanum lycopersicum]_28_Trypsin_182_4_461.51558_5.87_0_Ficin_2_2_218.25288_5.46
IS
>AAC97494.1 annexin p34 [Solanum lycopersicum]_28_Trypsin_182_4_461.51558_5.87_1_Ficin_4_2_261.27798_5.87
DK
>AAC97494.1 annexin p34 [Solanum lycopersicum]_29_Trypsin_191_9_1067.12048_3.89_0_Ficin_2_2_252.27008_5.45
AY
>AAC97494.1 annexin p34 [Solanum lycopersicum]_29_Trypsin_191_9_1067.12048_3.89_1_Ficin_3_1_105.09348_5.46
S
>AAC97494.1 annexin p34 [Solanum lycopersicum]_29_Trypsin_191_9_1067.12048_3.89_2_Ficin_9_6_745.78748_3.89
DDEVIR
>AAC97494.1 annexin p34 [Solanum lycopersicum]_30_Trypsin_196_5_572.70548_9.71_0_Ficin_0_5_572.70548_9.71
ILATR
>AAC97494.1 annexin p34 [Solanum lycopersicum]_31_Trypsin_198_2_233.26758_8.06_0_Ficin_0_2_233.26758_8.06
SK
>AAC97494.1 annexin p34 [Solanum lycopersicum]_32_Trypsin_209_11_1272.42628_8.02_0_Ficin_0_11_1272.42628_8.02
AQLNATLNHYK
>AAC97494.1 annexin p34 [Solanum lycopersicum]_33_Trypsin_218_9_1081.14428_3.79_0_Ficin_4_4_482.44728_3.38
DEYG
>AAC97494.1 annexin p34 [Solanum lycopersicum]_33_Trypsin_218_9_1081.14428_3.79_1_Ficin_9_5_616.71228_4.29
EDILK
>AAC97494.1 annexin p34 [Solanum lycopersicum]_34_Trypsin_231_13_1576.72338_3.73_0_Ficin_3_3_388.42088_3.74
QLE
>AAC97494.1 annexin p34 [Solanum lycopersicum]_34_Trypsin_231_13_1576.72338_3.73_1_Ficin_13_10_1206.31778_3.79
DEDEFVALLR
>AAC97494.1 annexin p34 [Solanum lycopersicum]_35_Trypsin_235_4_431.53268_8.06_0_Ficin_0_4_431.53268_8.06
ATIK
>AAC97494.1 annexin p34 [Solanum lycopersicum]_36_Trypsin_249_14_1720.98868_5.64_0_Ficin_4_4_450.53518_5.45
GLVY
>AAC97494.1 annexin p34 [Solanum lycopersicum]_36_Trypsin_249_14_1720.98868_5.64_1_Ficin_11_7_919.98928_4.52
PEHYFVE
>AAC97494.1 annexin p34 [Solanum lycopersicum]_36_Trypsin_249_14_1720.98868_5.64_2_Ficin_14_3_386.49478_9.71
VLR
>AAC97494.1 annexin p34 [Solanum lycopersicum]_37_Trypsin_254_5_587.63338_5.98_0_Ficin_0_5_587.63338_5.98
DAINR
>AAC97494.1 annexin p34 [Solanum lycopersicum]_38_Trypsin_255_1_174.20278_9.71_0_Ficin_0_1_174.20278_9.71
R
>AAC97494.1 annexin p34 [Solanum lycopersicum]_39_Trypsin_264_9_1057.08498_4.66_0_Ficin_0_9_1057.08498_4.66
GTEEDHLTR
>AAC97494.1 annexin p34 [Solanum lycopersicum]_40_Trypsin_269_5_558.67868_9.71_0_Ficin_0_5_558.67868_9.71
VIATR
>AAC97494.1 annexin p34 [Solanum lycopersicum]_41_Trypsin_275_6_673.76428_4.29_0_Ficin_2_2_218.20958_3.74
AE
>AAC97494.1 annexin p34 [Solanum lycopersicum]_41_Trypsin_275_6_673.76428_4.29_1_Ficin_6_4_473.56998_5.87
VDLK
>AAC97494.1 annexin p34 [Solanum lycopersicum]_42_Trypsin_283_8_966.05868_6.12_0_Ficin_0_8_966.05868_6.12
TIANEYQK
>AAC97494.1 annexin p34 [Solanum lycopersicum]_43_Trypsin_284_1_174.20278_9.71_0_Ficin_0_1_174.20278_9.71
R
>AAC97494.1 annexin p34 [Solanum lycopersicum]_44_Trypsin_291_7_742.83018_5.98_0_Ficin_6_6_586.64268_3.48
DSVPLG
>AAC97494.1 annexin p34 [Solanum lycopersicum]_44_Trypsin_291_7_742.83018_5.98_1_Ficin_7_1_174.20278_9.71
R
>AAC97494.1 annexin p34 [Solanum lycopersicum]_45_Trypsin_295_4_401.50638_8.06_0_Ficin_0_4_401.50638_8.06
AIAK
>AAC97494.1 annexin p34 [Solanum lycopersicum]_46_Trypsin_314_19_2083.20798_3.12_0_Ficin_7_7_755.69288_3.23
DTGGDYE
>AAC97494.1 annexin p34 [Solanum lycopersicum]_46_Trypsin_314_19_2083.20798_3.12_1_Ficin_15_8_830.05318_5.46
NMLVALLG
>AAC97494.1 annexin p34 [Solanum lycopersicum]_46_Trypsin_314_19_2083.20798_3.12_2_Ficin_19_4_533.49248_3.47
QEEE
>AAC63088.1 expansin [Solanum lycopersicum]_0_Trypsin_23_23_2612.22688_4.29_0_Ficin_21_21_2398.98748_3.38
MGIIIFILVLLFVDSCFNIVE
>AAC63088.1 expansin [Solanum lycopersicum]_0_Trypsin_23_23_2612.22688_4.29_1_Ficin_23_2_231.25468_9.71
GR
>AAC63088.1 expansin [Solanum lycopersicum]_1_Trypsin_89_66_6582.19618_4.66_0_Ficin_5_5_547.65188_5.45
IPGVY
>AAC63088.1 expansin [Solanum lycopersicum]_1_Trypsin_89_66_6582.19618_4.66_1_Ficin_6_1_105.09348_5.46
S
>AAC63088.1 expansin [Solanum lycopersicum]_1_Trypsin_89_66_6582.19618_4.66_2_Ficin_11_5_534.52598_3.74
GGSWE
>AAC63088.1 expansin [Solanum lycopersicum]_1_Trypsin_89_66_6582.19618_4.66_3_Ficin_18_7_809.87678_7.17
TAHATFY
>AAC63088.1 expansin [Solanum lycopersicum]_1_Trypsin_89_66_6582.19618_4.66_4_Ficin_19_1_75.06718_5.46
G
>AAC63088.1 expansin [Solanum lycopersicum]_1_Trypsin_89_66_6582.19618_4.66_5_Ficin_24_5_435.39098_3.48
GSDAS
>AAC63088.1 expansin [Solanum lycopersicum]_1_Trypsin_89_66_6582.19618_4.66_6_Ficin_34_10_872.96608_5.45
GTMGGACGYG
>AAC63088.1 expansin [Solanum lycopersicum]_1_Trypsin_89_66_6582.19618_4.66_7_Ficin_37_3_408.45448_5.45
NLY
>AAC63088.1 expansin [Solanum lycopersicum]_1_Trypsin_89_66_6582.19618_4.66_8_Ficin_38_1_105.09348_5.46
S
>AAC63088.1 expansin [Solanum lycopersicum]_1_Trypsin_89_66_6582.19618_4.66_9_Ficin_42_4_423.42578_5.45
QGYG
>AAC63088.1 expansin [Solanum lycopersicum]_1_Trypsin_89_66_6582.19618_4.66_10_Ficin_49_7_674.75198_5.46
VNTAALS
>AAC63088.1 expansin [Solanum lycopersicum]_1_Trypsin_89_66_6582.19618_4.66_11_Ficin_58_9_936.03228_5.46
TALFNNGLS
>AAC63088.1 expansin [Solanum lycopersicum]_1_Trypsin_89_66_6582.19618_4.66_12_Ficin_64_6_628.71568_3.74
CGACFE
>AAC63088.1 expansin [Solanum lycopersicum]_1_Trypsin_89_66_6582.19618_4.66_13_Ficin_66_2_259.34878_8.06
LK
>AAC63088.1 expansin [Solanum lycopersicum]_2_Trypsin_97_8_963.07588_8.02_0_Ficin_0_8_963.07588_8.02
CTNTPNWK
>AAC63088.1 expansin [Solanum lycopersicum]_3_Trypsin_144_47_5243.09838_7.05_0_Ficin_0_47_5243.09838_7.05
WCLPGNPSILITATNFCPPNYALPNDNGGWCNPPRPHFDLAMPMFLK
>AAC63088.1 expansin [Solanum lycopersicum]_4_Trypsin_149_5_649.74768_8.55_0_Ficin_0_5_649.74768_8.55
LAQYR
>AAC63088.1 expansin [Solanum lycopersicum]_5_Trypsin_158_9_975.15588_8.55_0_Ficin_2_2_146.14598_5.46
AG
>AAC63088.1 expansin [Solanum lycopersicum]_5_Trypsin_158_9_975.15588_8.55_1_Ficin_9_7_847.02518_8.55
IVPVTYR
>AAC63088.1 expansin [Solanum lycopersicum]_6_Trypsin_159_1_174.20278_9.71_0_Ficin_0_1_174.20278_9.71
R
>AAC63088.1 expansin [Solanum lycopersicum]_7_Trypsin_164_5_615.79178_8.93_0_Ficin_0_5_615.79178_8.93
IPCRK
>AAC63088.1 expansin [Solanum lycopersicum]_8_Trypsin_169_5_529.59668_9.71_0_Ficin_0_5_529.59668_9.71
QGGIR
>AAC63088.1 expansin [Solanum lycopersicum]_9_Trypsin_176_7_853.97618_9.71_0_Ficin_0_7_853.97618_9.71
FTINGFR
>AAC63088.1 expansin [Solanum lycopersicum]_10_Trypsin_194_18_1921.26688_5.87_0_Ficin_12_12_1323.55468_5.45
YFNLVLITNVAG
>AAC63088.1 expansin [Solanum lycopersicum]_10_Trypsin_194_18_1921.26688_5.87_1_Ficin_14_2_146.14598_5.46
AG
>AAC63088.1 expansin [Solanum lycopersicum]_10_Trypsin_194_18_1921.26688_5.87_2_Ficin_18_4_487.59678_5.87
DIIK
>AAC63088.1 expansin [Solanum lycopersicum]_11_Trypsin_198_4_530.66778_8.06_0_Ficin_0_4_530.66778_8.06
VWVK
>AAC63088.1 expansin [Solanum lycopersicum]_12_Trypsin_201_3_304.34638_8.06_0_Ficin_0_3_304.34638_8.06
GTK
>AAC63088.1 expansin [Solanum lycopersicum]_13_Trypsin_209_8_986.13858_9.71_0_Ficin_7_7_829.95108_5.46
TNWIPLS
>AAC63088.1 expansin [Solanum lycopersicum]_13_Trypsin_209_8_986.13858_9.71_1_Ficin_8_1_174.20278_9.71
R
>AAC63088.1 expansin [Solanum lycopersicum]_14_Trypsin_229_20_2293.48298_9.71_0_Ficin_3_3_375.38418_5.46
NWG
>AAC63088.1 expansin [Solanum lycopersicum]_14_Trypsin_229_20_2293.48298_9.71_1_Ficin_18_15_1632.74998_5.46
QNWQSNAVLTGQSLS
>AAC63088.1 expansin [Solanum lycopersicum]_14_Trypsin_229_20_2293.48298_9.71_2_Ficin_20_2_321.37938_9.71
FR
>AAC63088.1 expansin [Solanum lycopersicum]_15_Trypsin_231_2_245.32198_8.06_0_Ficin_0_2_245.32198_8.06
VK
>AAC63088.1 expansin [Solanum lycopersicum]_16_Trypsin_236_5_584.58948_7.2_0_Ficin_2_2_176.17228_5.46
AS
>AAC63088.1 expansin [Solanum lycopersicum]_16_Trypsin_236_5_584.58948_7.2_1_Ficin_5_3_426.43248_7.2
DHR
>AAC63088.1 expansin [Solanum lycopersicum]_17_Trypsin_257_21_2425.70338_8.07_0_Ficin_15_15_1750.90558_7.2
SSTSWNMVPSHWQFG
>AAC63088.1 expansin [Solanum lycopersicum]_17_Trypsin_257_21_2425.70338_8.07_1_Ficin_20_5_564.63898_5.46
QTFIG
[truncated: 163,976 more chars]
