# Supplementary material for: A Novel Workflow for In Silico Prediction of Bioactive Peptides: An Exploration of Solanum lycopersicum By-Products
Source: Biomolecules. 2024 Jul 31;14(8):930. doi: 10.3390/biom14080930 (PMC11352670; doi:10.3390/biom14080930)
Supplement: Supplementary file 1 [file biomolecules-14-00930-s001.zip › Supplementary_data-files/ADP/1a.Filtered_5aa_30aa-filtered_output_file_2_42_21.fasta]

>sp|P05349|RBS4_SOLLC Ribulose bisphosphate carboxylase small subunit, chloroplastic 4 OS=Solanum lycopersicum OX=4081 GN=RBCS4 PE=3 SV=1_0_Trypsin_14_14_1350.55308_9.71_2_Ficin_14_7_674.75508_9.71
SAAVATR
>sp|P05349|RBS4_SOLLC Ribulose bisphosphate carboxylase small subunit, chloroplastic 4 OS=Solanum lycopersicum OX=4081 GN=RBCS4 PE=3 SV=1_1_Trypsin_30_16_1548.77718_8.06_0_Ficin_7_7_603.58938_5.46
GNGAQAS
>sp|P05349|RBS4_SOLLC Ribulose bisphosphate carboxylase small subunit, chloroplastic 4 OS=Solanum lycopersicum OX=4081 GN=RBCS4 PE=3 SV=1_1_Trypsin_30_16_1548.77718_8.06_1_Ficin_16_9_963.20308_8.06
MVAPFTGLK
>sp|P05349|RBS4_SOLLC Ribulose bisphosphate carboxylase small subunit, chloroplastic 4 OS=Solanum lycopersicum OX=4081 GN=RBCS4 PE=3 SV=1_4_Trypsin_54_14_1445.55198_5.98_0_Ficin_10_10_1061.15688_3.48
QNLDITSIAS
>sp|P05349|RBS4_SOLLC Ribulose bisphosphate carboxylase small subunit, chloroplastic 4 OS=Solanum lycopersicum OX=4081 GN=RBCS4 PE=3 SV=1_5_Trypsin_67_13_1532.89728_8.02_1_Ficin_13_11_1346.68648_8.02
CMQVWPPINMK
>sp|P05349|RBS4_SOLLC Ribulose bisphosphate carboxylase small subunit, chloroplastic 4 OS=Solanum lycopersicum OX=4081 GN=RBCS4 PE=3 SV=1_7_Trypsin_92_24_2875.21888_3.67_2_Ficin_11_6_706.79358_3.48
YLPDLS
>sp|P05349|RBS4_SOLLC Ribulose bisphosphate carboxylase small subunit, chloroplastic 4 OS=Solanum lycopersicum OX=4081 GN=RBCS4 PE=3 SV=1_7_Trypsin_92_24_2875.21888_3.67_3_Ficin_17_6_703.74708_3.38
DEQLLS
>sp|P05349|RBS4_SOLLC Ribulose bisphosphate carboxylase small subunit, chloroplastic 4 OS=Solanum lycopersicum OX=4081 GN=RBCS4 PE=3 SV=1_8_Trypsin_110_18_2183.42558_4.81_0_Ficin_8_8_917.04718_3.74
NGWVPCLE
>sp|P05349|RBS4_SOLLC Ribulose bisphosphate carboxylase small subunit, chloroplastic 4 OS=Solanum lycopersicum OX=4081 GN=RBCS4 PE=3 SV=1_8_Trypsin_110_18_2183.42558_4.81_2_Ficin_17_7_851.91408_5.48
TEHGFVY
>sp|P05349|RBS4_SOLLC Ribulose bisphosphate carboxylase small subunit, chloroplastic 4 OS=Solanum lycopersicum OX=4081 GN=RBCS4 PE=3 SV=1_11_Trypsin_128_6_914.08948_8.0_0_Ficin_0_6_914.08948_8.0
YWTMWK
>sp|P05349|RBS4_SOLLC Ribulose bisphosphate carboxylase small subunit, chloroplastic 4 OS=Solanum lycopersicum OX=4081 GN=RBCS4 PE=3 SV=1_12_Trypsin_148_20_2151.47758_4.05_1_Ficin_15_10_1050.14868_3.38
CTDATQVLAE
>sp|P05349|RBS4_SOLLC Ribulose bisphosphate carboxylase small subunit, chloroplastic 4 OS=Solanum lycopersicum OX=4081 GN=RBCS4 PE=3 SV=1_14_Trypsin_157_8_990.12958_8.55_1_Ficin_8_6_755.87478_9.71
PQAWVR
>sp|P05349|RBS4_SOLLC Ribulose bisphosphate carboxylase small subunit, chloroplastic 4 OS=Solanum lycopersicum OX=4081 GN=RBCS4 PE=3 SV=1_16_Trypsin_180_15_1746.01068_6.1_0_Ficin_6_6_676.78568_5.46
QVQCIS
>sp|P29000|INVA_SOLLC Acid beta-fructofuranosidase OS=Solanum lycopersicum OX=4081 GN=TIV1 PE=2 SV=1_0_Trypsin_14_14_1572.68458_4.29_0_Ficin_13_13_1416.49708_3.38
MATQCYDPENSAS
>sp|P29000|INVA_SOLLC Acid beta-fructofuranosidase OS=Solanum lycopersicum OX=4081 GN=TIV1 PE=2 SV=1_1_Trypsin_27_13_1498.61518_5.37_0_Ficin_0_13_1498.61518_5.37
YTLLPDQPDSGHR
>sp|P29000|INVA_SOLLC Acid beta-fructofuranosidase OS=Solanum lycopersicum OX=4081 GN=TIV1 PE=2 SV=1_4_Trypsin_64_33_3678.32908_4.04_2_Ficin_14_6_690.88088_5.46
VFLLLS
>sp|P29000|INVA_SOLLC Acid beta-fructofuranosidase OS=Solanum lycopersicum OX=4081 GN=TIV1 PE=2 SV=1_4_Trypsin_64_33_3678.32908_4.04_3_Ficin_33_19_2174.44098_4.04
VAFFPILNNQSPDLQIDSR
>sp|P29000|INVA_SOLLC Acid beta-fructofuranosidase OS=Solanum lycopersicum OX=4081 GN=TIV1 PE=2 SV=1_5_Trypsin_71_7_710.78808_9.71_0_Ficin_0_7_710.78808_9.71
SPAPPSR
>sp|P29000|INVA_SOLLC Acid beta-fructofuranosidase OS=Solanum lycopersicum OX=4081 GN=TIV1 PE=2 SV=1_9_Trypsin_113_9_1119.24508_8.02_1_Ficin_9_6_783.88518_8.07
HFQPQK
>sp|P29000|INVA_SOLLC Acid beta-fructofuranosidase OS=Solanum lycopersicum OX=4081 GN=TIV1 PE=2 SV=1_10_Trypsin_126_13_1585.75698_7.06_0_Ficin_11_11_1320.44178_3.48
NWMNDPNGPLY
>sp|P29000|INVA_SOLLC Acid beta-fructofuranosidase OS=Solanum lycopersicum OX=4081 GN=TIV1 PE=2 SV=1_11_Trypsin_153_27_3211.54498_7.21_2_Ficin_17_10_1150.21258_3.48
QYNPDSAIWG
>sp|P29000|INVA_SOLLC Acid beta-fructofuranosidase OS=Solanum lycopersicum OX=4081 GN=TIV1 PE=2 SV=1_12_Trypsin_222_69_7932.02698_3.49_0_Ficin_7_7_959.11238_5.22
DLIHWLY
>sp|P29000|INVA_SOLLC Acid beta-fructofuranosidase OS=Solanum lycopersicum OX=4081 GN=TIV1 PE=2 SV=1_12_Trypsin_222_69_7932.02698_3.49_1_Ficin_18_11_1366.59718_3.48
LPFAMVPDQWY
>sp|P29000|INVA_SOLLC Acid beta-fructofuranosidase OS=Solanum lycopersicum OX=4081 GN=TIV1 PE=2 SV=1_12_Trypsin_222_69_7932.02698_3.49_2_Ficin_40_22_2395.77058_3.27
DINGVWTGSATILPDGQIMMLY
>sp|P29000|INVA_SOLLC Acid beta-fructofuranosidase OS=Solanum lycopersicum OX=4081 GN=TIV1 PE=2 SV=1_12_Trypsin_222_69_7932.02698_3.49_3_Ficin_55_15_1701.76378_3.15
TGDTDDYVQVQNLAY
>sp|P29000|INVA_SOLLC Acid beta-fructofuranosidase OS=Solanum lycopersicum OX=4081 GN=TIV1 PE=2 SV=1_12_Trypsin_222_69_7932.02698_3.49_5_Ficin_69_9_1098.30728_4.04
DPLLLDWVK
>sp|P29000|INVA_SOLLC Acid beta-fructofuranosidase OS=Solanum lycopersicum OX=4081 GN=TIV1 PE=2 SV=1_14_Trypsin_238_14_1343.63228_8.06_0_Ficin_12_12_1116.32558_5.46
GNPVLVPPPGIG
>sp|P29000|INVA_SOLLC Acid beta-fructofuranosidase OS=Solanum lycopersicum OX=4081 GN=TIV1 PE=2 SV=1_16_Trypsin_262_21_2271.51428_5.87_0_Ficin_19_19_2056.26198_3.48
DPTTAWTGPQNGQWLLTIG
>sp|P29000|INVA_SOLLC Acid beta-fructofuranosidase OS=Solanum lycopersicum OX=4081 GN=TIV1 PE=2 SV=1_18_Trypsin_281_16_1763.96488_6.12_0_Ficin_7_7_721.85168_5.45
TGVALVY
>sp|P29000|INVA_SOLLC Acid beta-fructofuranosidase OS=Solanum lycopersicum OX=4081 GN=TIV1 PE=2 SV=1_18_Trypsin_281_16_1763.96488_6.12_2_Ficin_16_8_931.01298_8.06
TSNFTSFK
>sp|P29000|INVA_SOLLC Acid beta-fructofuranosidase OS=Solanum lycopersicum OX=4081 GN=TIV1 PE=2 SV=1_19_Trypsin_307_26_2835.28528_4.48_0_Ficin_16_16_1694.96598_4.27
LLDGVLHAVPGTGMWE
>sp|P29000|INVA_SOLLC Acid beta-fructofuranosidase OS=Solanum lycopersicum OX=4081 GN=TIV1 PE=2 SV=1_21_Trypsin_322_14_1422.51438_5.87_0_Ficin_0_14_1422.51438_5.87
TNGLDTSYNGPGVK
>sp|P29000|INVA_SOLLC Acid beta-fructofuranosidase OS=Solanum lycopersicum OX=4081 GN=TIV1 PE=2 SV=1_24_Trypsin_346_13_1480.59688_5.37_0_Ficin_7_7_802.84178_5.22
QDHYAIG
>sp|P29000|INVA_SOLLC Acid beta-fructofuranosidase OS=Solanum lycopersicum OX=4081 GN=TIV1 PE=2 SV=1_26_Trypsin_363_15_1685.87178_3.89_0_Ficin_13_13_1416.52488_3.23
WTPDNPELDCGIG
>sp|P29000|INVA_SOLLC Acid beta-fructofuranosidase OS=Solanum lycopersicum OX=4081 GN=TIV1 PE=2 SV=1_33_Trypsin_401_18_2034.20958_3.79_2_Ficin_18_11_1222.22798_3.79
ETDSESADLQK
>sp|P29000|INVA_SOLLC Acid beta-fructofuranosidase OS=Solanum lycopersicum OX=4081 GN=TIV1 PE=2 SV=1_34_Trypsin_411_10_1100.24248_9.71_1_Ficin_10_6_698.82038_9.71
VQSIPR
>sp|P29000|INVA_SOLLC Acid beta-fructofuranosidase OS=Solanum lycopersicum OX=4081 GN=TIV1 PE=2 SV=1_37_Trypsin_435_17_2008.26148_4.81_0_Ficin_11_11_1280.44598_5.48
TGTHLLQWPVE
>sp|P29000|INVA_SOLLC Acid beta-fructofuranosidase OS=Solanum lycopersicum OX=4081 GN=TIV1 PE=2 SV=1_39_Trypsin_455_13_1467.68528_4.29_0_Ficin_10_10_1085.17898_3.38
QVDLQPGSIE
>sp|P29000|INVA_SOLLC Acid beta-fructofuranosidase OS=Solanum lycopersicum OX=4081 GN=TIV1 PE=2 SV=1_40_Trypsin_472_17_1837.95508_3.59_0_Ficin_6_6_590.58778_3.38
VDSAAE
>sp|P29000|INVA_SOLLC Acid beta-fructofuranosidase OS=Solanum lycopersicum OX=4081 GN=TIV1 PE=2 SV=1_41_Trypsin_497_25_2433.67818_5.53_0_Ficin_8_8_842.00298_3.74
VALQGIIE
>sp|P29000|INVA_SOLLC Acid beta-fructofuranosidase OS=Solanum lycopersicum OX=4081 GN=TIV1 PE=2 SV=1_41_Trypsin_497_25_2433.67818_5.53_3_Ficin_24_9_739.75518_5.46
CSTSGGAAS
>sp|P29000|INVA_SOLLC Acid beta-fructofuranosidase OS=Solanum lycopersicum OX=4081 GN=TIV1 PE=2 SV=1_42_Trypsin_525_28_3041.57748_4.29_2_Ficin_17_10_1058.24008_3.48
VIVIADQTLS
>sp|P29000|INVA_SOLLC Acid beta-fructofuranosidase OS=Solanum lycopersicum OX=4081 GN=TIV1 PE=2 SV=1_42_Trypsin_525_28_3041.57748_4.29_3_Ficin_23_6_720.82058_3.74
ELTPVY
>sp|P29000|INVA_SOLLC Acid beta-fructofuranosidase OS=Solanum lycopersicum OX=4081 GN=TIV1 PE=2 SV=1_44_Trypsin_541_11_1278.36188_5.53_1_Ficin_11_9_1078.16758_7.18
THFCADQTR
>sp|P29000|INVA_SOLLC Acid beta-fructofuranosidase OS=Solanum lycopersicum OX=4081 GN=TIV1 PE=2 SV=1_45_Trypsin_550_9_830.89318_6.13_0_Ficin_8_8_702.71908_3.74
SSEAPGVG
>sp|P29000|INVA_SOLLC Acid beta-fructofuranosidase OS=Solanum lycopersicum OX=4081 GN=TIV1 PE=2 SV=1_46_Trypsin_564_14_1477.63428_4.29_2_Ficin_14_10_1030.14308_4.29
SSVPVLDGEK
>sp|P29000|INVA_SOLLC Acid beta-fructofuranosidase OS=Solanum lycopersicum OX=4081 GN=TIV1 PE=2 SV=1_48_Trypsin_584_16_1727.93768_5.53_0_Ficin_9_9_1024.18208_4.27
LLVDHSIVE
>sp|P29000|INVA_SOLLC Acid beta-fructofuranosidase OS=Solanum lycopersicum OX=4081 GN=TIV1 PE=2 SV=1_48_Trypsin_584_16_1727.93768_5.53_1_Ficin_16_7_721.77088_9.71
SFAQGGR
>sp|P29000|INVA_SOLLC Acid beta-fructofuranosidase OS=Solanum lycopersicum OX=4081 GN=TIV1 PE=2 SV=1_49_Trypsin_590_6_675.78318_9.71_0_Ficin_0_6_675.78318_9.71
TVITSR
>sp|P29000|INVA_SOLLC Acid beta-fructofuranosidase OS=Solanum lycopersicum OX=4081 GN=TIV1 PE=2 SV=1_51_Trypsin_602_7_657.72748_9.71_0_Ficin_0_7_657.72748_9.71
AVNGAAR
>sp|P29000|INVA_SOLLC Acid beta-fructofuranosidase OS=Solanum lycopersicum OX=4081 GN=TIV1 PE=2 SV=1_52_Trypsin_619_17_1725.96228_8.06_0_Ficin_11_11_1140.26088_5.46
LFVFNNATGAS
>sp|P29000|INVA_SOLLC Acid beta-fructofuranosidase OS=Solanum lycopersicum OX=4081 GN=TIV1 PE=2 SV=1_53_Trypsin_636_17_1961.20148_3.38_2_Ficin_17_12_1332.47578_3.48
SANIQSFPLQDL
>AAA86424.1 heat shock protein [Solanum lycopersicum]_4_Trypsin_41_15_1336.46738_8.0_0_Ficin_6_6_538.55778_5.45
GYAAAS
>AAA86424.1 heat shock protein [Solanum lycopersicum]_6_Trypsin_52_7_837.01988_8.06_0_Ficin_0_7_837.01988_8.06
SNVMMQK
>AAA86424.1 heat shock protein [Solanum lycopersicum]_7_Trypsin_59_7_734.76128_4.53_0_Ficin_0_7_734.76128_4.53
SGEESVK
>AAA86424.1 heat shock protein [Solanum lycopersicum]_8_Trypsin_86_27_3035.27638_4.12_0_Ficin_12_12_1384.50798_3.48
TSWVPDPVTGYY
>AAA86424.1 heat shock protein [Solanum lycopersicum]_8_Trypsin_86_27_3035.27638_4.12_1_Ficin_25_13_1399.43678_3.93
RPEGQANEIDAAE
>sp|Q6DUX3|TCTP_SOLLC Translationally-controlled tumor protein homolog OS=Solanum lycopersicum OX=4081 GN=TCTP PE=2 SV=1_0_Trypsin_21_21_2447.78228_3.68_1_Ficin_15_11_1203.31148_3.23
QDLLTGDELLS
>sp|Q6DUX3|TCTP_SOLLC Translationally-controlled tumor protein homolog OS=Solanum lycopersicum OX=4081 GN=TCTP PE=2 SV=1_0_Trypsin_21_21_2447.78228_3.68_2_Ficin_21_6_755.82548_5.87
DSFPYK
>sp|Q6DUX3|TCTP_SOLLC Translationally-controlled tumor protein homolog OS=Solanum lycopersicum OX=4081 GN=TCTP PE=2 SV=1_1_Trypsin_34_13_1486.64458_4.25_1_Ficin_9_6_716.79168_3.74
NGVLWE
>sp|Q6DUX3|TCTP_SOLLC Translationally-controlled tumor protein homolog OS=Solanum lycopersicum OX=4081 GN=TCTP PE=2 SV=1_2_Trypsin_66_32_3257.44928_3.48_0_Ficin_12_12_1256.42398_3.48
WVVQGAVDVNIG
>sp|Q6DUX3|TCTP_SOLLC Translationally-controlled tumor protein homolog OS=Solanum lycopersicum OX=4081 GN=TCTP PE=2 SV=1_2_Trypsin_66_32_3257.44928_3.48_1_Ficin_18_6_587.58708_3.74
ANPSAE
>sp|Q6DUX3|TCTP_SOLLC Translationally-controlled tumor protein homolog OS=Solanum lycopersicum OX=4081 GN=TCTP PE=2 SV=1_2_Trypsin_66_32_3257.44928_3.48_2_Ficin_32_14_1449.46878_3.63
GGCEDEGVDDQAVR
>sp|Q6DUX3|TCTP_SOLLC Translationally-controlled tumor protein homolog OS=Solanum lycopersicum OX=4081 GN=TCTP PE=2 SV=1_3_Trypsin_75_9_1063.21888_4.04_0_Ficin_0_9_1063.21888_4.04
VVDIVDTFR
>sp|Q6DUX3|TCTP_SOLLC Translationally-controlled tumor protein homolog OS=Solanum lycopersicum OX=4081 GN=TCTP PE=2 SV=1_4_Trypsin_84_9_1075.18638_4.29_0_Ficin_0_9_1075.18638_4.29
LQEQPAFDK
>sp|Q6DUX3|TCTP_SOLLC Translationally-controlled tumor protein homolog OS=Solanum lycopersicum OX=4081 GN=TCTP PE=2 SV=1_6_Trypsin_92_7_900.10358_8.06_0_Ficin_0_7_900.10358_8.06
QFVTFMK
>sp|Q6DUX3|TCTP_SOLLC Translationally-controlled tumor protein homolog OS=Solanum lycopersicum OX=4081 GN=TCTP PE=2 SV=1_10_Trypsin_111_10_1151.23838_4.25_1_Ficin_10_8_908.96348_4.53
GETQEAFK
>sp|Q6DUX3|TCTP_SOLLC Translationally-controlled tumor protein homolog OS=Solanum lycopersicum OX=4081 GN=TCTP PE=2 SV=1_15_Trypsin_148_22_2552.84048_4.12_0_Ficin_7_7_824.93168_3.48
DLQFFVG
>sp|Q6DUX3|TCTP_SOLLC Translationally-controlled tumor protein homolog OS=Solanum lycopersicum OX=4081 GN=TCTP PE=2 SV=1_15_Trypsin_148_22_2552.84048_4.12_1_Ficin_20_13_1454.57398_3.89
ESMHDDGALVFAY
>sp|Q6DUX3|TCTP_SOLLC Translationally-controlled tumor protein homolog OS=Solanum lycopersicum OX=4081 GN=TCTP PE=2 SV=1_16_Trypsin_164_16_1674.91398_4.29_0_Ficin_10_10_1095.17368_3.38
EGSADPPFLY
>sp|Q6DUX3|TCTP_SOLLC Translationally-controlled tumor protein homolog OS=Solanum lycopersicum OX=4081 GN=TCTP PE=2 SV=1_16_Trypsin_164_16_1674.91398_4.29_1_Ficin_16_6_597.75558_8.06
IAPGLK
>tr|Q43511|Q43511_SOLLC H1 histone-like protein OS=Solanum lycopersicum OX=4081 PE=2 SV=1_0_Trypsin_21_21_2227.51778_4.82_2_Ficin_20_12_1268.39228_6.23
NPAVVQRPTEAS
>tr|Q43511|Q43511_SOLLC H1 histone-like protein OS=Solanum lycopersicum OX=4081 PE=2 SV=1_10_Trypsin_62_12_1431.71568_8.02_0_Ficin_0_12_1431.71568_8.02
AVTHPPYFQMIK
>tr|Q43511|Q43511_SOLLC H1 histone-like protein OS=Solanum lycopersicum OX=4081 PE=2 SV=1_12_Trypsin_81_10_936.03248_8.0_0_Ficin_0_10_936.03248_8.0
GGSSPYAVAK
>tr|Q43511|Q43511_SOLLC H1 histone-like protein OS=Solanum lycopersicum OX=4081 PE=2 SV=1_15_Trypsin_96_8_961.04218_4.29_0_Ficin_0_8_961.04218_4.29
DELPANFR
>tr|Q43511|Q43511_SOLLC H1 histone-like protein OS=Solanum lycopersicum OX=4081 PE=2 SV=1_33_Trypsin_158_7_648.71418_8.06_0_Ficin_0_7_648.71418_8.06
ATSTAAK
>tr|Q43511|Q43511_SOLLC H1 histone-like protein OS=Solanum lycopersicum OX=4081 PE=2 SV=1_38_Trypsin_173_6_640.78078_8.4_0_Ficin_0_6_640.78078_8.4
ATPKPK
>sp|P08196|PSY1_SOLLC Phytoene synthase 1, chloroplastic OS=Solanum lycopersicum OX=4081 GN=PSY1 PE=1 SV=2_0_Trypsin_25_25_2715.14978_4.29_0_Ficin_10_10_1104.37288_5.46
MSVALLWVVS
>sp|P08196|PSY1_SOLLC Phytoene synthase 1, chloroplastic OS=Solanum lycopersicum OX=4081 GN=PSY1 PE=1 SV=2_0_Trypsin_25_25_2715.14978_4.29_2_Ficin_25_10_1127.23728_6.23
NGTSFMESVR
>sp|P08196|PSY1_SOLLC Phytoene synthase 1, chloroplastic OS=Solanum lycopersicum OX=4081 GN=PSY1 PE=1 SV=2_2_Trypsin_35_6_757.80098_5.98_0_Ficin_0_6_757.80098_5.98
FFDSSR
>sp|P08196|PSY1_SOLLC Phytoene synthase 1, chloroplastic OS=Solanum lycopersicum OX=4081 GN=PSY1 PE=1 SV=2_7_Trypsin_57_6_688.69808_9.71_0_Ficin_0_6_688.69808_9.71
QTNNGR
>sp|P08196|PSY1_SOLLC Phytoene synthase 1, chloroplastic OS=Solanum lycopersicum OX=4081 GN=PSY1 PE=1 SV=2_10_Trypsin_73_11_1101.22478_6.23_0_Ficin_0_11_1101.22478_6.23
SAILATPSGER
>sp|P08196|PSY1_SOLLC Phytoene synthase 1, chloroplastic OS=Solanum lycopersicum OX=4081 GN=PSY1 PE=1 SV=2_11_Trypsin_87_14_1671.94438_4.29_0_Ficin_9_9_1089.24368_3.74
TMTSEQMVY
>sp|P08196|PSY1_SOLLC Phytoene synthase 1, chloroplastic OS=Solanum lycopersicum OX=4081 GN=PSY1 PE=1 SV=2_12_Trypsin_93_6_628.76968_8.06_0_Ficin_0_6_628.76968_8.06
QAALVK
>sp|P08196|PSY1_SOLLC Phytoene synthase 1, chloroplastic OS=Solanum lycopersicum OX=4081 GN=PSY1 PE=1 SV=2_15_Trypsin_123_26_2841.16738_4.12_0_Ficin_6_6_691.69278_3.56
STNELE
>sp|P08196|PSY1_SOLLC Phytoene synthase 1, chloroplastic OS=Solanum lycopersicum OX=4081 GN=PSY1 PE=1 SV=2_15_Trypsin_123_26_2841.16738_4.12_1_Ficin_18_12_1219.44648_5.87
VKPDIPIPGNLG
>sp|P08196|PSY1_SOLLC Phytoene synthase 1, chloroplastic OS=Solanum lycopersicum OX=4081 GN=PSY1 PE=1 SV=2_16_Trypsin_133_10_1072.21608_4.53_0_Ficin_7_7_709.78718_3.56
CGEVCAE
>sp|P08196|PSY1_SOLLC Phytoene synthase 1, chloroplastic OS=Solanum lycopersicum OX=4081 GN=PSY1 PE=1 SV=2_17_Trypsin_146_13_1510.78658_6.23_1_Ficin_13_8_978.18978_6.23
TMLMTPER
>sp|P08196|PSY1_SOLLC Phytoene synthase 1, chloroplastic OS=Solanum lycopersicum OX=4081 GN=PSY1 PE=1 SV=2_19_Trypsin_158_10_1280.55298_8.43_0_Ficin_6_6_735.88088_5.45
AIWAIY
>sp|P08196|PSY1_SOLLC Phytoene synthase 1, chloroplastic OS=Solanum lycopersicum OX=4081 GN=PSY1 PE=1 SV=2_21_Trypsin_179_20_2118.28478_3.68_0_Ficin_11_11_1117.13448_3.23
TDELVDGPNAS
>sp|P08196|PSY1_SOLLC Phytoene synthase 1, chloroplastic OS=Solanum lycopersicum OX=4081 GN=PSY1 PE=1 SV=2_21_Trypsin_179_20_2118.28478_3.68_1_Ficin_20_9_1019.16558_5.97
YITPAALDR
>sp|P08196|PSY1_SOLLC Phytoene synthase 1, chloroplastic OS=Solanum lycopersicum OX=4081 GN=PSY1 PE=1 SV=2_23_Trypsin_215_32_3613.01568_3.78_1_Ficin_18_16_1753.94708_3.75
DVFNGRPFDMLDGALS
>sp|P08196|PSY1_SOLLC Phytoene synthase 1, chloroplastic OS=Solanum lycopersicum OX=4081 GN=PSY1 PE=1 SV=2_23_Trypsin_215_32_3613.01568_3.78_3_Ficin_32_10_1232.40448_5.98
NFPVDIQPFR
>sp|P08196|PSY1_SOLLC Phytoene synthase 1, chloroplastic OS=Solanum lycopersicum OX=4081 GN=PSY1 PE=1 SV=2_29_Trypsin_262_31_3445.02038_4.05_0_Ficin_6_6_799.83518_3.38
NFDELY
>sp|P08196|PSY1_SOLLC Phytoene synthase 1, chloroplastic OS=Solanum lycopersicum OX=4081 GN=PSY1 PE=1 SV=2_29_Trypsin_262_31_3445.02038_4.05_5_Ficin_31_14_1472.82138_6.13
LMSVPIMGIAPESK
>sp|P08196|PSY1_SOLLC Phytoene synthase 1, chloroplastic OS=Solanum lycopersicum OX=4081 GN=PSY1 PE=1 SV=2_30_Trypsin_286_24_2517.86478_6.21_0_Ficin_7_7_769.80658_3.74
ATTESVY
>sp|P08196|PSY1_SOLLC Phytoene synthase 1, chloroplastic OS=Solanum lycopersicum OX=4081 GN=PSY1 PE=1 SV=2_30_Trypsin_286_24_2517.86478_6.21_1_Ficin_14_7_628.72618_5.46
NAALALG
>sp|P08196|PSY1_SOLLC Phytoene synthase 1, chloroplastic OS=Solanum lycopersicum OX=4081 GN=PSY1 PE=1 SV=2_30_Trypsin_286_24_2517.86478_6.21_2_Ficin_24_10_1155.36258_9.71
IANQLTNILR
>sp|P08196|PSY1_SOLLC Phytoene synthase 1, chloroplastic OS=Solanum lycopersicum OX=4081 GN=PSY1 PE=1 SV=2_34_Trypsin_318_22_2407.61888_3.63_1_Ficin_12_10_1041.12578_3.38
LPQDELAQAG
>sp|P08196|PSY1_SOLLC Phytoene synthase 1, chloroplastic OS=Solanum lycopersicum OX=4081 GN=PSY1 PE=1 SV=2_34_Trypsin_318_22_2407.61888_3.63_3_Ficin_21_7_765.77468_3.23
DEDIFAG
>sp|P08196|PSY1_SOLLC Phytoene synthase 1, chloroplastic OS=Solanum lycopersicum OX=4081 GN=PSY1 PE=1 SV=2_42_Trypsin_343_7_884.94098_4.05_0_Ficin_6_6_756.76688_3.33
FFDEAE
>sp|P08196|PSY1_SOLLC Phytoene synthase 1, chloroplastic OS=Solanum lycopersicum OX=4081 GN=PSY1 PE=1 SV=2_43_Trypsin_353_10_1006.08068_6.23_0_Ficin_6_6_604.65798_3.74
GVTELS
>sp|P08196|PSY1_SOLLC Phytoene synthase 1, chloroplastic OS=Solanum lycopersicum OX=4081 GN=PSY1 PE=1 SV=2_44_Trypsin_364_11_1350.62628_8.55_0_Ficin_6_6_705.81138_5.46
FPVWAS
>sp|P08196|PSY1_SOLLC Phytoene synthase 1, chloroplastic OS=Solanum lycopersicum OX=4081 GN=PSY1 PE=1 SV=2_46_Trypsin_380_15_1798.92368_3.79_0_Ficin_6_6_730.81308_3.33
ILDEIE
>sp|P08196|PSY1_SOLLC Phytoene synthase 1, chloroplastic OS=Solanum lycopersicum OX=4081 GN=PSY1 PE=1 SV=2_46_Trypsin_380_15_1798.92368_3.79_1_Ficin_15_9_1086.12588_5.87
ANDYNNFTK
>sp|P08196|PSY1_SOLLC Phytoene synthase 1, chloroplastic OS=Solanum lycopersicum OX=4081 GN=PSY1 PE=1 SV=2_51_Trypsin_399_10_1072.35608_8.0_0_Ficin_8_8_873.10318_5.45
LIALPIAY
>sp|P08196|PSY1_SOLLC Phytoene synthase 1, chloroplastic OS=Solanum lycopersicum OX=4081 GN=PSY1 PE=1 SV=2_52_Trypsin_406_7_740.89808_8.06_0_Ficin_0_7_740.89808_8.06
SLVPPTK
>sp|P10967|ACCH3_SOLLC 1-aminocyclopropane-1-carboxylate oxidase homolog OS=Solanum lycopersicum OX=4081 GN=ACO3 PE=2 SV=1_3_Trypsin_23_6_695.72708_4.04_0_Ficin_0_6_695.72708_4.04
AFDDTK
>sp|P10967|ACCH3_SOLLC 1-aminocyclopropane-1-carboxylate oxidase homolog OS=Solanum lycopersicum OX=4081 GN=ACO3 PE=2 SV=1_5_Trypsin_36_9_889.01648_5.87_0_Ficin_0_9_889.01648_5.87
GLVDSGITK
>sp|P10967|ACCH3_SOLLC 1-aminocyclopropane-1-carboxylate oxidase homolog OS=Solanum lycopersicum OX=4081 GN=ACO3 PE=2 SV=1_6_Trypsin_46_10_1137.43078_8.06_0_Ficin_0_10_1137.43078_8.06
VPQIFVLPPK
>sp|P10967|ACCH3_SOLLC 1-aminocyclopropane-1-carboxylate oxidase homolog OS=Solanum lycopersicum OX=4081 GN=ACO3 PE=2 SV=1_10_Trypsin_72_21_2415.74318_4.03_0_Ficin_0_21_2415.74318_4.03
CETHFVFPVIDLQGIDEDPIK
>sp|P10967|ACCH3_SOLLC 1-aminocyclopropane-1-carboxylate oxidase homolog OS=Solanum lycopersicum OX=4081 GN=ACO3 PE=2 SV=1_15_Trypsin_104_18_2072.35378_7.2_1_Ficin_18_16_1829.08868_7.2
FFQVVNHGIPTSVLDR
>sp|P10967|ACCH3_SOLLC 1-aminocyclopropane-1-carboxylate oxidase homolog OS=Solanum lycopersicum OX=4081 GN=ACO3 PE=2 SV=1_16_Trypsin_110_6_674.75498_9.71_0_Ficin_0_6_674.75498_9.71
TLQGTR
>sp|P10967|ACCH3_SOLLC 1-aminocyclopropane-1-carboxylate oxidase homolog OS=Solanum lycopersicum OX=4081 GN=ACO3 PE=2 SV=1_17_Trypsin_120_10_1283.35998_4.05_1_Ficin_10_6_731.76058_4.29
QDNEVK
>sp|P10967|ACCH3_SOLLC 1-aminocyclopropane-1-carboxylate oxidase homolog OS=Solanum lycopersicum OX=4081 GN=ACO3 PE=2 SV=1_22_Trypsin_142_11_1314.50108_5.86_1_Ficin_10_7_824.88578_3.48
TSNLDLY
>sp|P10967|ACCH3_SOLLC 1-aminocyclopropane-1-carboxylate oxidase homolog OS=Solanum lycopersicum OX=4081 GN=ACO3 PE=2 SV=1_23_Trypsin_151_9_960.05748_9.71_0_Ficin_7_7_617.65678_5.46
SSVPAAS
>sp|P10967|ACCH3_SOLLC 1-aminocyclopropane-1-carboxylate oxidase homolog OS=Solanum lycopersicum OX=4081 GN=ACO3 PE=2 SV=1_24_Trypsin_181_30_3348.80468_3.79_0_Ficin_29_29_3220.63058_3.19
DTIFCYMAPNPPSLQEFPTPCGESLIDFS
>sp|P10967|ACCH3_SOLLC 1-aminocyclopropane-1-carboxylate oxidase homolog OS=Solanum lycopersicum OX=4081 GN=ACO3 PE=2 SV=1_29_Trypsin_286_80_9008.27368_4.14_0_Ficin_15_15_1924.16518_4.04
DYMDCFHLFCSCNYY
>sp|P10967|ACCH3_SOLLC 1-aminocyclopropane-1-carboxylate oxidase homolog OS=Solanum lycopersicum OX=4081 GN=ACO3 PE=2 SV=1_29_Trypsin_286_80_9008.27368_4.14_1_Ficin_34_19_2035.31738_4.27
PPCPQPELTMGTIQHTDIG
>sp|P10967|ACCH3_SOLLC 1-aminocyclopropane-1-carboxylate oxidase homolog OS=Solanum lycopersicum OX=4081 GN=ACO3 PE=2 SV=1_29_Trypsin_286_80_9008.27368_4.14_3_Ficin_77_7_834.96758_3.48
DFLQLLS
>sp|P10967|ACCH3_SOLLC 1-aminocyclopropane-1-carboxylate oxidase homolog OS=Solanum lycopersicum OX=4081 GN=ACO3 PE=2 SV=1_32_Trypsin_318_16_1812.04208_6.12_0_Ficin_8_8_905.09448_5.46
MSITCFFG
>sp|P10967|ACCH3_SOLLC 1-aminocyclopropane-1-carboxylate oxidase homolog OS=Solanum lycopersicum OX=4081 GN=ACO3 PE=2 SV=1_32_Trypsin_318_16_1812.04208_6.12_1_Ficin_16_8_924.96288_6.12
ESPYQSSK
>sp|P10967|ACCH3_SOLLC 1-aminocyclopropane-1-carboxylate oxidase homolog OS=Solanum lycopersicum OX=4081 GN=ACO3 PE=2 SV=1_33_Trypsin_334_16_1786.01168_4.05_2_Ficin_10_7_771.90898_3.74
PITELLS
>sp|P10967|ACCH3_SOLLC 1-aminocyclopropane-1-carboxylate oxidase homolog OS=Solanum lycopersicum OX=4081 GN=ACO3 PE=2 SV=1_33_Trypsin_334_16_1786.01168_4.05_3_Ficin_16_6_698.73068_4.29
EDNPPK
>sp|P10967|ACCH3_SOLLC 1-aminocyclopropane-1-carboxylate oxidase homolog OS=Solanum lycopersicum OX=4081 GN=ACO3 PE=2 SV=1_36_Trypsin_350_9_1142.19608_7.35_0_Ficin_0_9_1142.19608_7.35
DHTSYLHNR
>sp|P10967|ACCH3_SOLLC 1-aminocyclopropane-1-carboxylate oxidase homolog OS=Solanum lycopersicum OX=4081 GN=ACO3 PE=2 SV=1_37_Trypsin_360_10_976.05428_5.98_0_Ficin_9_9_819.86678_3.48
GLDGTSALS
>sp|Q43779|SODC2_SOLLC Superoxide dismutase [Cu-Zn] 2 OS=Solanum lycopersicum OX=4081 GN=SODCC.5 PE=3 SV=3_1_Trypsin_68_65_6446.14688_6.83_0_Ficin_12_12_1132.23588_3.74
AVAVLNSSEGVS
>sp|Q43779|SODC2_SOLLC Superoxide dismutase [Cu-Zn] 2 OS=Solanum lycopersicum OX=4081 GN=SODCC.5 PE=3 SV=3_1_Trypsin_68_65_6446.14688_6.83_1_Ficin_32_20_1977.15818_3.48
GTILFTQDGAAPTTVNGNIS
>sp|Q43779|SODC2_SOLLC Superoxide dismutase [Cu-Zn] 2 OS=Solanum lycopersicum OX=4081 GN=SODCC.5 PE=3 SV=3_1_Trypsin_68_65_6446.14688_6.83_2_Ficin_47_15_1539.80318_8.11
GLKPGLHGFHVHALG
>sp|Q43779|SODC2_SOLLC Superoxide dismutase [Cu-Zn] 2 OS=Solanum lycopersicum OX=4081 GN=SODCC.5 PE=3 SV=3_1_Trypsin_68_65_6446.14688_6.83_3_Ficin_64_17_1722.82138_5.22
DTTNGCMSTGPHYNPAG
>sp|Q43779|SODC2_SOLLC Superoxide dismutase [Cu-Zn] 2 OS=Solanum lycopersicum OX=4081 GN=SODCC.5 PE=3 SV=3_2_Trypsin_78_10_1138.15898_4.4_0_Ficin_0_10_1138.15898_4.4
EHGAPEDEVR
>sp|Q43779|SODC2_SOLLC Superoxide dismutase [Cu-Zn] 2 OS=Solanum lycopersicum OX=4081 GN=SODCC.5 PE=3 SV=3_3_Trypsin_101_23_2319.46678_4.12_3_Ficin_17_6_578.53338_3.38
EDGTAS
>sp|Q43779|SODC2_SOLLC Superoxide dismutase [Cu-Zn] 2 OS=Solanum lycopersicum OX=4081 GN=SODCC.5 PE=3 SV=3_3_Trypsin_101_23_2319.46678_4.12_4_Ficin_23_6_723.82418_5.87
FTITDK
>sp|Q43779|SODC2_SOLLC Superoxide dismutase [Cu-Zn] 2 OS=Solanum lycopersicum OX=4081 GN=SODCC.5 PE=3 SV=3_4_Trypsin_114_13_1379.62228_9.71_0_Ficin_12_12_1223.43478_5.46
QIPLTGPQSIIG
>sp|Q43779|SODC2_SOLLC Superoxide dismutase [Cu-Zn] 2 OS=Solanum lycopersicum OX=4081 GN=SODCC.5 PE=3 SV=3_5_Trypsin_127_13_1335.47968_4.3_0_Ficin_12_12_1207.30558_3.75
AVVVHADPDDLG
>sp|Q43779|SODC2_SOLLC Superoxide dismutase [Cu-Zn] 2 OS=Solanum lycopersicum OX=4081 GN=SODCC.5 PE=3 SV=3_6_Trypsin_134_7_726.78738_7.08_0_Ficin_6_6_598.61328_5.48
GGHELS
>sp|Q43779|SODC2_SOLLC Superoxide dismutase [Cu-Zn] 2 OS=Solanum lycopersicum OX=4081 GN=SODCC.5 PE=3 SV=3_7_Trypsin_142_8_718.72438_9.71_0_Ficin_6_6_505.48498_5.46
STGNAG
>sp|Q43779|SODC2_SOLLC Superoxide dismutase [Cu-Zn] 2 OS=Solanum lycopersicum OX=4081 GN=SODCC.5 PE=3 SV=3_8_Trypsin_152_10_944.15688_5.46_0_Ficin_7_7_645.81488_5.46
IACGIIG
>sp|P30221|HSP11_SOLLC 17.8 kDa class I heat shock protein OS=Solanum lycopersicum OX=4081 PE=2 SV=1_0_Trypsin_6_6_715.90908_9.71_0_Ficin_0_6_715.90908_9.71
MSLIPR
>sp|P30221|HSP11_SOLLC 17.8 kDa class I heat shock protein OS=Solanum lycopersicum OX=4081 PE=2 SV=1_3_Trypsin_29_17_1994.20578_3.75_0_Ficin_9_9_1004.07918_3.48
SSSMFDPFS
>sp|P30221|HSP11_SOLLC 17.8 kDa class I heat shock protein OS=Solanum lycopersicum OX=4081 PE=2 SV=1_3_Trypsin_29_17_1994.20578_3.75_1_Ficin_17_8_1008.14188_4.04
IDVFDPFR
>sp|P30221|HSP11_SOLLC 17.8 kDa class I heat shock protein OS=Solanum lycopersicum OX=4081 PE=2 SV=1_4_Trypsin_48_19_1972.05508_4.53_1_Ficin_19_16_1672.72828_6.23
FPSTNSGESSAFANTR
>sp|P30221|HSP11_SOLLC 17.8 kDa class I heat shock protein OS=Solanum lycopersicum OX=4081 PE=2 SV=1_6_Trypsin_61_9_1083.20918_5.63_0_Ficin_0_9_1083.20918_5.63
ETPEPHVFK
>sp|P30221|HSP11_SOLLC 17.8 kDa class I heat shock protein OS=Solanum lycopersicum OX=4081 PE=2 SV=1_7_Trypsin_68_7_740.89798_5.87_0_Ficin_0_7_740.89798_5.87
VDLPGLK
>sp|P30221|HSP11_SOLLC 17.8 kDa class I heat shock protein OS=Solanum lycopersicum OX=4081 PE=2 SV=1_21_Trypsin_120_6_670.76358_6.13_0_Ficin_0_6_670.76358_6.13
LPENAK
>sp|P30221|HSP11_SOLLC 17.8 kDa class I heat shock protein OS=Solanum lycopersicum OX=4081 PE=2 SV=1_23_Trypsin_139_14_1445.69428_6.13_1_Ficin_14_12_1287.53728_6.13
MENGVLTVTVPK
>sp|Q40158|MT2B_SOLLC Metallothionein-like protein type 2 B OS=Solanum lycopersicum OX=4081 GN=MTB PE=2 SV=1_0_Trypsin_15_15_1396.62198_7.92_0_Ficin_0_15_1396.62198_7.92
MSCCGGNCGCGSSCK
>sp|Q40158|MT2B_SOLLC Metallothionein-like protein type 2 B OS=Solanum lycopersicum OX=4081 GN=MTB PE=2 SV=1_1_Trypsin_24_9_797.91718_7.98_0_Ficin_0_9_797.91718_7.98
CGNGCGGCK
>sp|Q40158|MT2B_SOLLC Metallothionein-like protein type 2 B OS=Solanum lycopersicum OX=4081 GN=MTB PE=2 SV=1_2_Trypsin_49_25_2737.04298_3.93_0_Ficin_20_20_2226.45218_3.33
MYPDMSYTESSTTTETLVLG
>sp|Q40158|MT2B_SOLLC Metallothionein-like protein type 2 B OS=Solanum lycopersicum OX=4081 GN=MTB PE=2 SV=1_3_Trypsin_68_19_1945.16438_4.25_1_Ficin_15_11_1150.28398_3.47
AMEMGESPVAE
>sp|Q40158|MT2B_SOLLC Metallothionein-like protein type 2 B OS=Solanum lycopersicum OX=4081 GN=MTB PE=2 SV=1_4_Trypsin_74_6_611.68568_5.87_0_Ficin_0_6_611.68568_5.87
CGSDCK
>sp|Q40158|MT2B_SOLLC Metallothionein-like protein type 2 B OS=Solanum lycopersicum OX=4081 GN=MTB PE=2 SV=1_5_Trypsin_82_8_855.00958_7.98_0_Ficin_0_8_855.00958_7.98
CNPCTCSK
>NP_001234021.1 polygalacturonase-2 precursor [Solanum lycopersicum]_1_Trypsin_23_18_1964.39388_8.7_0_Ficin_12_12_1316.64668_5.46
NSILLLIIIFAS
>NP_001234021.1 polygalacturonase-2 precursor [Solanum lycopersicum]_2_Trypsin_33_10_1164.28038_4.04_0_Ficin_0_10_1164.28038_4.04
SNVIDDNLFK
>NP_001234021.1 polygalacturonase-2 precursor [Solanum lycopersicum]_3_Trypsin_57_24_2922.19998_4.26_2_Ficin_18_10_1255.30868_4.27
QEFAHDFQAY
>NP_001234021.1 polygalacturonase-2 precursor [Solanum lycopersicum]_4_Trypsin_67_10_1160.20568_4.29_1_Ficin_10_7_803.82698_5.87
SNNNIDK
>NP_001234021.1 polygalacturonase-2 precursor [Solanum lycopersicum]_7_Trypsin_84_10_1047.26268_8.06_0_Ficin_6_6_643.78128_5.46
VINVLS
>NP_001234021.1 polygalacturonase-2 precursor [Solanum lycopersicum]_9_Trypsin_106_18_2105.22258_4.05_0_Ficin_8_8_972.01908_3.38
TYDNIAFE
>NP_001234021.1 polygalacturonase-2 precursor [Solanum lycopersicum]_9_Trypsin_106_18_2105.22258_4.05_1_Ficin_18_10_1151.21878_6.23
QAWNEACSSR
>NP_001234021.1 polygalacturonase-2 precursor [Solanum lycopersicum]_10_Trypsin_115_9_1014.23298_8.06_0_Ficin_0_9_1014.23298_8.06
TPVQFVVPK
>NP_001234021.1 polygalacturonase-2 precursor [Solanum lycopersicum]_19_Trypsin_187_32_3390.82038_5.87_0_Ficin_14_14_1560.81308_3.48
LWIAFDSVQNLVVG
>NP_001234021.1 polygalacturonase-2 precursor [Solanum lycopersicum]_19_Trypsin_187_32_3390.82038_5.87_1_Ficin_32_18_1848.02258_8.02
GGGTINGNGQVWWPSSCK
>NP_001234021.1 polygalacturonase-2 precursor [Solanum lycopersicum]_22_Trypsin_207_12_1366.55428_5.87_0_Ficin_0_12_1366.55428_5.87
DAPTALTFWNCK
>NP_001234021.1 polygalacturonase-2 precursor [Solanum lycopersicum]_26_Trypsin_225_8_951.09328_8.07_0_Ficin_0_8_951.09328_8.07
NAQQIHIK
>NP_001234021.1 polygalacturonase-2 precursor [Solanum lycopersicum]_27_Trypsin_244_19_1999.28438_6.12_1_Ficin_10_8_779.86338_5.46
SCTNVVAS
>NP_001234021.1 polygalacturonase-2 precursor [Solanum lycopersicum]_27_Trypsin_244_19_1999.28438_6.12_2_Ficin_17_7_761.89128_5.46
NLMINAS
>NP_001234021.1 polygalacturonase-2 precursor [Solanum lycopersicum]_28_Trypsin_318_74_7452.04288_4.16_0_Ficin_10_10_1012.04408_5.22
SPNTDGVHVS
>NP_001234021.1 polygalacturonase-2 precursor [Solanum lycopersicum]_28_Trypsin_318_74_7452.04288_4.16_1_Ficin_18_8_966.05858_5.45
NTQYIQIS
>NP_001234021.1 polygalacturonase-2 precursor [Solanum lycopersicum]_28_Trypsin_318_74_7452.04288_4.16_3_Ficin_30_7_709.72588_3.27
TGDDCIS
>NP_001234021.1 polygalacturonase-2 precursor [Solanum lycopersicum]_28_Trypsin_318_74_7452.04288_4.16_5_Ficin_52_19_1840.98528_7.18
GSQNVQATNITCGPGHGIS
>NP_001234021.1 polygalacturonase-2 precursor [Solanum lycopersicum]_28_Trypsin_318_74_7452.04288_4.16_8_Ficin_64_7_726.69768_3.74
SGNSEAY
>NP_001234021.1 polygalacturonase-2 precursor [Solanum lycopersicum]_28_Trypsin_318_74_7452.04288_4.16_10_Ficin_74_8_873.96158_6.13
NVTVNEAK
>NP_001234021.1 polygalacturonase-2 precursor [Solanum lycopersicum]_31_Trypsin_342_13_1333.42318_8.06_0_Ficin_10_10_977.98588_5.46
TWQGGSGQAS
>NP_001234021.1 polygalacturonase-2 precursor [Solanum lycopersicum]_33_Trypsin_364_12_1512.70018_4.04_0_Ficin_0_12_1512.70018_4.04
YPIIIDQNYCDR
>NP_001234021.1 polygalacturonase-2 precursor [Solanum lycopersicum]_34_Trypsin_378_14_1575.84328_6.12_1_Ficin_9_7_821.94638_5.46
PCIQQFS
>NP_001234021.1 polygalacturonase-2 precursor [Solanum lycopersicum]_36_Trypsin_392_6_563.60848_8.06_0_Ficin_0_6_563.60848_8.06
GTSATK
>NP_001234021.1 polygalacturonase-2 precursor [Solanum lycopersicum]_38_Trypsin_428_32_3434.87058_4.25_0_Ficin_21_21_2316.64368_3.33
FDCSTNFPCEGIIMENINLVG
>NP_001234021.1 polygalacturonase-2 precursor [Solanum lycopersicum]_38_Trypsin_428_32_3434.87058_4.25_1_Ficin_32_11_1136.24218_6.2
ESGKPSEATCK
>NP_001234021.1 polygalacturonase-2 precursor [Solanum lycopersicum]_39_Trypsin_457_29_3360.61548_4.59_0_Ficin_8_8_943.97128_5.48
NVHFNNAE
>NP_001234021.1 polygalacturonase-2 precursor [Solanum lycopersicum]_39_Trypsin_457_29_3360.61548_4.59_1_Ficin_18_10_1123.24888_6.42
HVTPHCTSLE
>NP_001234021.1 polygalacturonase-2 precursor [Solanum lycopersicum]_39_Trypsin_457_29_3360.61548_4.59_3_Ficin_27_7_851.90848_3.33
EDEALLY
>sp|P28032|ADH2_SOLLC Alcohol dehydrogenase 2 OS=Solanum lycopersicum OX=4081 GN=ADH2 PE=2 SV=2_0_Trypsin_10_10_1091.29098_9.71_0_Ficin_6_6_594.68078_5.46
MSTTVG
>sp|P28032|ADH2_SOLLC Alcohol dehydrogenase 2 OS=Solanum lycopersicum OX=4081 GN=ADH2 PE=2 SV=2_2_Trypsin_35_23_2435.82088_4.4_0_Ficin_6_6_645.71298_3.74
AAVAWE
>sp|P28032|ADH2_SOLLC Alcohol dehydrogenase 2 OS=Solanum lycopersicum OX=4081 GN=ADH2 PE=2 SV=2_2_Trypsin_35_23_2435.82088_4.4_2_Ficin_23_15_1679.99248_4.67
KPLVMEEVDVAPPQK
>sp|P28032|ADH2_SOLLC Alcohol dehydrogenase 2 OS=Solanum lycopersicum OX=4081 GN=ADH2 PE=2 SV=2_5_Trypsin_58_17_2089.39318_5.53_1_Ficin_12_9_1038.14018_5.22
TSLCHTDVY
>sp|P28032|ADH2_SOLLC Alcohol dehydrogenase 2 OS=Solanum lycopersicum OX=4081 GN=ADH2 PE=2 SV=2_6_Trypsin_66_8_914.03178_9.71_0_Ficin_0_8_914.03178_9.71
GQNPVFPR
>sp|P28032|ADH2_SOLLC Alcohol dehydrogenase 2 OS=Solanum lycopersicum OX=4081 GN=ADH2 PE=2 SV=2_7_Trypsin_107_41_4175.71598_4.7_4_Ficin_41_27_2842.20898_4.82
EGVTDLAPGDHVLPVFTGECKDCAHCK
>sp|P28032|ADH2_SOLLC Alcohol dehydrogenase 2 OS=Solanum lycopersicum OX=4081 GN=ADH2 PE=2 SV=2_8_Trypsin_118_11_1268.42238_4.53_0_Ficin_0_11_1268.42238_4.53
SEESNMCSLLR
>sp|P28032|ADH2_SOLLC Alcohol dehydrogenase 2 OS=Solanum lycopersicum OX=4081 GN=ADH2 PE=2 SV=2_10_Trypsin_131_8_832.97018_5.87_0_Ficin_0_8_832.97018_5.87
GVMLNDGK
>sp|P28032|ADH2_SOLLC Alcohol dehydrogenase 2 OS=Solanum lycopersicum OX=4081 GN=ADH2 PE=2 SV=2_12_Trypsin_163_30_3274.69818_7.21_1_Ficin_9_7_789.88628_5.45
INGNPIY
>sp|P28032|ADH2_SOLLC Alcohol dehydrogenase 2 OS=Solanum lycopersicum OX=4081 GN=ADH2 PE=2 SV=2_12_Trypsin_163_30_3274.69818_7.21_4_Ficin_26_8_903.00268_5.48
EYTVVHVG
>sp|P28032|ADH2_SOLLC Alcohol dehydrogenase 2 OS=Solanum lycopersicum OX=4081 GN=ADH2 PE=2 SV=2_13_Trypsin_172_9_980.17218_5.87_0_Ficin_0_9_980.17218_5.87
INPLAPLDK
>sp|P28032|ADH2_SOLLC Alcohol dehydrogenase 2 OS=Solanum lycopersicum OX=4081 GN=ADH2 PE=2 SV=2_14_Trypsin_195_23_2218.65508_8.31_4_Ficin_23_8_870.05988_8.4
LNVAKPTK
>sp|P28032|ADH2_SOLLC Alcohol dehydrogenase 2 OS=Solanum lycopersicum OX=4081 GN=ADH2 PE=2 SV=2_15_Trypsin_216_21_1874.12698_6.23_0_Ficin_8_8_736.82288_5.46
GSSVAIFG
>sp|P28032|ADH2_SOLLC Alcohol dehydrogenase 2 OS=Solanum lycopersicum OX=4081 GN=ADH2 PE=2 SV=2_17_Trypsin_232_10_1057.21488_5.98_1_Ficin_9_6_617.65668_3.48
VDLNAS
>sp|P28032|ADH2_SOLLC Alcohol dehydrogenase 2 OS=Solanum lycopersicum OX=4081 GN=ADH2 PE=2 SV=2_20_Trypsin_248_10_1137.30078_6.13_1_Ficin_10_8_933.07228_6.13
VTEFVNPK
>sp|P28032|ADH2_SOLLC Alcohol dehydrogenase 2 OS=Solanum lycopersicum OX=4081 GN=ADH2 PE=2 SV=2_21_Trypsin_268_20_2209.41278_4.03_1_Ficin_12_9_1012.17118_4.53
KPVQEVIAE
>sp|P28032|ADH2_SOLLC Alcohol dehydrogenase 2 OS=Solanum lycopersicum OX=4081 GN=ADH2 PE=2 SV=2_21_Trypsin_268_20_2209.41278_4.03_2_Ficin_20_8_849.91408_4.04
MTDGGVDR
>sp|P28032|ADH2_SOLLC Alcohol dehydrogenase 2 OS=Solanum lycopersicum OX=4081 GN=ADH2 PE=2 SV=2_22_Trypsin_301_33_3464.97688_5.43_1_Ficin_13_10_1047.20918_5.22
CTGHIDAMIS
>sp|P28032|ADH2_SOLLC Alcohol dehydrogenase 2 OS=Solanum lycopersicum OX=4081 GN=ADH2 PE=2 SV=2_22_Trypsin_301_33_3464.97688_5.43_3_Ficin_23_7_772.83338_5.22
CVHDGWG
>sp|P28032|ADH2_SOLLC Alcohol dehydrogenase 2 OS=Solanum lycopersicum OX=4081 GN=ADH2 PE=2 SV=2_22_Trypsin_301_33_3464.97688_5.43_4_Ficin_29_6_556.70318_5.46
VAVLVG
>sp|P28032|ADH2_SOLLC Alcohol dehydrogenase 2 OS=Solanum lycopersicum OX=4081 GN=ADH2 PE=2 SV=2_24_Trypsin_316_10_1240.38418_7.2_0_Ficin_0_10_1240.38418_7.2
THPLNFLNER
>sp|P28032|ADH2_SOLLC Alcohol dehydrogenase 2 OS=Solanum lycopersicum OX=4081 GN=ADH2 PE=2 SV=2_27_Trypsin_338_9_989.15178_4.29_0_Ficin_8_8_860.97768_3.38
SDIPCVVE
>sp|P28032|ADH2_SOLLC Alcohol dehydrogenase 2 OS=Solanum lycopersicum OX=4081 GN=ADH2 PE=2 SV=2_30_Trypsin_361_13_1530.78688_7.08_0_Ficin_10_10_1175.34958_5.48
FITHTLPFAE
>sp|P28032|ADH2_SOLLC Alcohol dehydrogenase 2 OS=Solanum lycopersicum OX=4081 GN=ADH2 PE=2 SV=2_31_Trypsin_368_7_837.04478_5.87_0_Ficin_0_7_837.04478_5.87
AFDLMLK
>sp|P28032|ADH2_SOLLC Alcohol dehydrogenase 2 OS=Solanum lycopersicum OX=4081 GN=ADH2 PE=2 SV=2_33_Trypsin_380_7_765.93798_3.48_0_Ficin_0_7_765.93798_3.48
CIITMAD
>AAK95687.1 transcription factor JERF1 [Solanum lycopersicum]_0_Trypsin_15_15_1515.80598_5.97_0_Ficin_8_8_750.92628_5.46
MCGGAIIS
>AAK95687.1 transcription factor JERF1 [Solanum lycopersicum]_0_Trypsin_15_15_1515.80598_5.97_1_Ficin_15_7_782.89498_5.98
DLVPPSR
>AAK95687.1 transcription factor JERF1 [Solanum lycopersicum]_3_Trypsin_33_14_1580.75748_4.04_0_Ficin_8_8_922.04828_3.48
LTADFLWG
>AAK95687.1 transcription factor JERF1 [Solanum lycopersicum]_3_Trypsin_33_14_1580.75748_4.04_1_Ficin_14_6_676.72448_5.87
TSDLNK
>AAK95687.1 transcription factor JERF1 [Solanum lycopersicum]_7_Trypsin_47_11_1312.45078_8.81_0_Ficin_0_11_1312.45078_8.81
NPSNYHSKPLR
>AAK95687.1 transcription factor JERF1 [Solanum lycopersicum]_9_Trypsin_65_16_2030.17748_3.94_2_Ficin_16_7_891.98178_7.08
ADFQHFK
>AAK95687.1 transcription factor JERF1 [Solanum lycopersicum]_10_Trypsin_75_10_1137.03558_3.4_0_Ficin_0_10_1137.03558_3.4
DNSDDDDDVK
>AAK95687.1 transcription factor JERF1 [Solanum lycopersicum]_13_Trypsin_93_10_1053.02518_3.89_0_Ficin_0_10_1053.02518_3.89
SGDSNCEADR
>AAK95687.1 transcription factor JERF1 [Solanum lycopersicum]_26_Trypsin_140_14_1550.69098_4.53_1_Ficin_10_6_667.67328_3.74
TFNSAE
>AAK95687.1 transcription factor JERF1 [Solanum lycopersicum]_33_Trypsin_168_13_1416.55368_4.29_0_Ficin_10_10_1074.15538_3.38
VNFPDEAPVS
>AAK95687.1 transcription factor JERF1 [Solanum lycopersicum]_38_Trypsin_215_35_3913.19178_3.88_0_Ficin_15_15_1739.91478_3.56
EETLNTVQPNMTYIS
>AAK95687.1 transcription factor JERF1 [Solanum lycopersicum]_38_Trypsin_215_35_3913.19178_3.88_1_Ficin_26_11_1113.05928_3.15
NLDGGSDDSFS
>AAK95687.1 transcription factor JERF1 [Solanum lycopersicum]_38_Trypsin_215_35_3913.19178_3.88_3_Ficin_35_6_672.77958_7.79
EKPATK
>AAK95687.1 transcription factor JERF1 [Solanum lycopersicum]_39_Trypsin_266_51_5422.78178_3.48_3_Ficin_17_9_910.05278_3.48
FTAVDMGLG
>AAK95687.1 transcription factor JERF1 [Solanum lycopersicum]_39_Trypsin_266_51_5422.78178_3.48_9_Ficin_44_9_1005.02348_3.27
NTFDCSDFG
>AAK95687.1 transcription factor JERF1 [Solanum lycopersicum]_40_Trypsin_293_27_3075.24658_4.08_3_Ficin_27_14_1690.70028_4.38
TNETHFDDDSRPEK
>AAK95687.1 transcription factor JERF1 [Solanum lycopersicum]_43_Trypsin_325_29_3066.31268_3.93_0_Ficin_18_18_1785.89758_3.48
SCSSTSLTVDGNTVNTLS
>AAK95687.1 transcription factor JERF1 [Solanum lycopersicum]_44_Trypsin_372_47_5113.61438_2.93_0_Ficin_8_8_1022.20898_3.74
FLQIPYLE
>AAK95687.1 transcription factor JERF1 [Solanum lycopersicum]_44_Trypsin_372_47_5113.61438_2.93_1_Ficin_14_6_648.62978_3.48
GNWDAS
>AAK95687.1 transcription factor JERF1 [Solanum lycopersicum]_44_Trypsin_372_47_5113.61438_2.93_2_Ficin_35_21_2225.41428_3.15
VDAFLNTSAIQDGGNAMDLWS
>AAK95687.1 transcription factor JERF1 [Solanum lycopersicum]_44_Trypsin_372_47_5113.61438_2.93_3_Ficin_47_12_1271.40718_3.27
FDDVPSLMGGAY
>NP_001234157.2 glutathione S-transferase-like protein [Solanum lycopersicum]_0_Trypsin_19_19_2288.67928_3.89_0_Ficin_17_17_2001.29918_3.23
MANDEVILLDFWPSMYG
>NP_001234157.2 glutathione S-transferase-like protein [Solanum lycopersicum]_7_Trypsin_53_12_1390.70678_8.07_0_Ficin_0_12_1390.70678_8.07
SPLLLQMNPIHK
>NP_001234157.2 glutathione S-transferase-like protein [Solanum lycopersicum]_9_Trypsin_80_26_2965.50048_4.87_0_Ficin_17_17_1803.19298_7.06
IPVLIHNGKPICESIIG
>NP_001234157.2 glutathione S-transferase-like protein [Solanum lycopersicum]_9_Trypsin_80_26_2965.50048_4.87_2_Ficin_26_7_952.07468_4.29
YIDEVWK
>NP_001234157.2 glutathione S-transferase-like protein [Solanum lycopersicum]_11_Trypsin_93_11_1257.40878_4.29_0_Ficin_10_10_1101.22128_3.38
APLLPSDPYE
>NP_001234157.2 glutathione S-transferase-like protein [Solanum lycopersicum]_13_Trypsin_105_8_1057.17058_4.04_0_Ficin_0_8_1057.17058_4.04
FWADYIDK
>NP_001234157.2 glutathione S-transferase-like protein [Solanum lycopersicum]_16_Trypsin_126_13_1382.44668_4.05_1_Ficin_12_10_977.93718_3.33
TATGDEQEAG
>NP_001234157.2 glutathione S-transferase-like protein [Solanum lycopersicum]_19_Trypsin_188_54_6013.75088_4.23_6_Ficin_26_6_600.71278_3.48
DIALIG
>NP_001234157.2 glutathione S-transferase-like protein [Solanum lycopersicum]_19_Trypsin_188_54_6013.75088_4.23_8_Ficin_34_6_825.93978_7.17
CWFHAY
>NP_001234157.2 glutathione S-transferase-like protein [Solanum lycopersicum]_19_Trypsin_188_54_6013.75088_4.23_15_Ficin_54_9_1001.21148_8.02
CPNLVAWAK
>NP_001234157.2 glutathione S-transferase-like protein [Solanum lycopersicum]_23_Trypsin_205_7_837.93098_7.08_0_Ficin_0_7_837.93098_7.08
TLPDQHK
>sp|P35135|UBC4_SOLLC Ubiquitin-conjugating enzyme E2-17 kDa OS=Solanum lycopersicum OX=4081 PE=2 SV=1_5_Trypsin_66_51_5505.23578_4.7_0_Ficin_9_9_833.86828_3.48
DPPTSCSAG
>sp|P35135|UBC4_SOLLC Ubiquitin-conjugating enzyme E2-17 kDa OS=Solanum lycopersicum OX=4081 PE=2 SV=1_5_Trypsin_66_51_5505.23578_4.7_2_Ficin_32_19_2125.35788_4.04
DMFHWQATIMGPTDSPYAG
>sp|P35135|UBC4_SOLLC Ubiquitin-conjugating enzyme E2-17 kDa OS=Solanum lycopersicum OX=4081 PE=2 SV=1_5_Trypsin_66_51_5505.23578_4.7_3_Ficin_38_6_620.74658_5.46
GVFLVS
>sp|P35135|UBC4_SOLLC Ubiquitin-conjugating enzyme E2-17 kDa OS=Solanum lycopersicum OX=4081 PE=2 SV=1_5_Trypsin_66_51_5505.23578_4.7_4_Ficin_51_13_1582.86528_7.79
IHFPPDYPFKPPK
>sp|P35135|UBC4_SOLLC Ubiquitin-conjugating enzyme E2-17 kDa OS=Solanum lycopersicum OX=4081 PE=2 SV=1_8_Trypsin_90_18_1984.30048_7.06_0_Ficin_0_18_1984.30048_7.06
VFHPNINSNGSICLDILK
>sp|P35135|UBC4_SOLLC Ubiquitin-conjugating enzyme E2-17 kDa OS=Solanum lycopersicum OX=4081 PE=2 SV=1_9_Trypsin_101_11_1259.42458_6.13_1_Ficin_10_6_600.71288_5.46
PALTIS
>sp|P35135|UBC4_SOLLC Ubiquitin-conjugating enzyme E2-17 kDa OS=Solanum lycopersicum OX=4081 PE=2 SV=1_10_Trypsin_128_27_2994.51108_4.12_1_Ficin_27_23_2581.98148_4.12
ICSLLTDPNPDDPLVPEIAHMYK
>NP_001294934.1 fructose-bisphosphate aldolase [Solanum lycopersicum]_1_Trypsin_15_7_758.86998_5.87_0_Ficin_0_7_758.86998_5.87
TSPVLDK
>NP_001294934.1 fructose-bisphosphate aldolase [Solanum lycopersicum]_5_Trypsin_41_9_974.14308_8.7_0_Ficin_0_9_974.14308_8.7
CQPSALTVR
>NP_001294934.1 fructose-bisphosphate aldolase [Solanum lycopersicum]_6_Trypsin_51_10_1082.17548_4.29_1_Ficin_10_8_924.01848_4.29
SYADELVK
>NP_001294934.1 fructose-bisphosphate aldolase [Solanum lycopersicum]_9_Trypsin_75_14_1409.59218_4.29_0_Ficin_0_14_1409.59218_4.29
GILAMDESNATCGK
>NP_001294934.1 fructose-bisphosphate aldolase [Solanum lycopersicum]_11_Trypsin_89_13_1405.54558_4.53_2_Ficin_13_8_964.01788_4.53
MENTEANR
>NP_001294934.1 fructose-bisphosphate aldolase [Solanum lycopersicum]_13_Trypsin_124_31_3314.77728_4.07_3_Ficin_20_6_648.75688_3.74
GAILFE
>NP_001294934.1 fructose-bisphosphate aldolase [Solanum lycopersicum]_15_Trypsin_140_15_1653.99778_4.29_0_Ficin_7_7_803.96918_3.38
MVDVLVE
>NP_001294934.1 fructose-bisphosphate aldolase [Solanum lycopersicum]_15_Trypsin_140_15_1653.99778_4.29_1_Ficin_15_8_868.04388_8.06
QNIVPGIK
>NP_001294934.1 fructose-bisphosphate aldolase [Solanum lycopersicum]_17_Trypsin_166_23_2344.58388_4.29_0_Ficin_7_7_625.76598_5.46
GLVPLAG
>NP_001294934.1 fructose-bisphosphate aldolase [Solanum lycopersicum]_17_Trypsin_166_23_2344.58388_4.29_1_Ficin_22_15_1580.64568_3.38
SNNESWCQGLDGLAS
>NP_001294934.1 fructose-bisphosphate aldolase [Solanum lycopersicum]_21_Trypsin_196_15_1452.71418_8.06_1_Ficin_15_11_1066.26568_8.06
IPNGPSALAVK
>NP_001294934.1 fructose-bisphosphate aldolase [Solanum lycopersicum]_23_Trypsin_232_28_3091.42448_3.94_1_Ficin_15_10_1083.20648_3.38
QDNGLVPIVE
>NP_001294934.1 fructose-bisphosphate aldolase [Solanum lycopersicum]_23_Trypsin_232_28_3091.42448_3.94_2_Ficin_28_13_1520.66208_4.26
PEILLDGEHNIDR
>NP_001294934.1 fructose-bisphosphate aldolase [Solanum lycopersicum]_25_Trypsin_274_36_4132.82298_4.89_2_Ficin_18_9_1065.20908_3.74
LAQNNVMFE
>NP_001294934.1 fructose-bisphosphate aldolase [Solanum lycopersicum]_25_Trypsin_274_36_4132.82298_4.89_3_Ficin_32_14_1412.70758_6.13
GILLKPSMVTPGAE
>NP_001294934.1 fructose-bisphosphate aldolase [Solanum lycopersicum]_26_Trypsin_289_15_1675.90228_5.97_0_Ficin_12_12_1293.39598_3.48
ATPQQVADYTLS
>NP_001294934.1 fructose-bisphosphate aldolase [Solanum lycopersicum]_28_Trypsin_333_42_4529.12438_5.64_0_Ficin_12_12_1241.55428_5.46
IPPAVPGIMFLS
>NP_001294934.1 fructose-bisphosphate aldolase [Solanum lycopersicum]_28_Trypsin_333_42_4529.12438_5.64_1_Ficin_19_7_704.69158_3.56
GGQSEVE
>NP_001294934.1 fructose-bisphosphate aldolase [Solanum lycopersicum]_28_Trypsin_333_42_4529.12438_5.64_2_Ficin_37_18_1994.21198_7.2
ATLNLNAMNQSPNPWHVS
>NP_001294934.1 fructose-bisphosphate aldolase [Solanum lycopersicum]_29_Trypsin_341_8_890.06538_8.02_0_Ficin_0_8_890.06538_8.02
ALQNTCLK
>NP_001294934.1 fructose-bisphosphate aldolase [Solanum lycopersicum]_30_Trypsin_351_10_1173.29388_8.06_1_Ficin_10_7_798.89738_8.06
GRPENVK
>NP_001294934.1 fructose-bisphosphate aldolase [Solanum lycopersicum]_31_Trypsin_360_9_956.10988_5.98_0_Ficin_0_9_956.10988_5.98
AAQDALLVR
>NP_001294934.1 fructose-bisphosphate aldolase [Solanum lycopersicum]_33_Trypsin_371_9_901.03038_8.06_0_Ficin_8_8_772.85628_5.46
ANSLAQLG
>NP_001294934.1 fructose-bisphosphate aldolase [Solanum lycopersicum]_34_Trypsin_382_11_1185.16638_3.93_0_Ficin_0_11_1185.16638_3.93
YTGEGESDEAK
>AAS48091.1 alcohol acyl transferase [Solanum lycopersicum]_0_Trypsin_15_15_1739.10878_8.32_0_Ficin_8_8_858.06358_5.46
MANILPIS
>AAS48091.1 alcohol acyl transferase [Solanum lycopersicum]_0_Trypsin_15_15_1739.10878_8.32_1_Ficin_15_7_899.06048_8.32
INYHKPK
>AAS48091.1 alcohol acyl transferase [Solanum lycopersicum]_1_Trypsin_28_13_1383.56468_7.08_0_Ficin_0_13_1383.56468_7.08
LVVPSSVTSHETK
>AAS48091.1 alcohol acyl transferase [Solanum lycopersicum]_3_Trypsin_40_11_1292.41108_3.89_1_Ficin_11_9_1092.17348_3.89
EIDDQGFIR
>AAS48091.1 alcohol acyl transferase [Solanum lycopersicum]_4_Trypsin_50_10_1265.61958_8.0_0_Ficin_9_9_1137.44548_5.45
LQIPILMFY
>AAS48091.1 alcohol acyl transferase [Solanum lycopersicum]_5_Trypsin_56_6_728.81818_8.0_0_Ficin_0_6_728.81818_8.0
YNSSMK
>AAS48091.1 alcohol acyl transferase [Solanum lycopersicum]_13_Trypsin_112_23_2507.85608_3.83_0_Ficin_14_14_1537.80908_3.56
LMVNCNGEGVLFIE
>AAS48091.1 alcohol acyl transferase [Solanum lycopersicum]_13_Trypsin_112_23_2507.85608_3.83_1_Ficin_20_6_617.61328_3.38
GDANIE
>AAS48091.1 alcohol acyl transferase [Solanum lycopersicum]_14_Trypsin_149_37_3979.69318_6.42_1_Ficin_27_25_2688.09348_5.42
ESIKPPCPYLDLLLHNVHGSDGIIG
>AAS48091.1 alcohol acyl transferase [Solanum lycopersicum]_14_Trypsin_149_37_3979.69318_6.42_2_Ficin_37_10_1139.40368_9.71
SPLLLIQVTR
>AAS48091.1 alcohol acyl transferase [Solanum lycopersicum]_15_Trypsin_160_11_1161.34358_8.7_0_Ficin_9_9_857.97948_5.46
FTCGGFAVG
>AAS48091.1 alcohol acyl transferase [Solanum lycopersicum]_16_Trypsin_172_12_1461.67308_7.06_0_Ficin_9_9_1129.27048_5.22
FNHTMMDAY
>AAS48091.1 alcohol acyl transferase [Solanum lycopersicum]_17_Trypsin_196_24_2673.12228_4.53_0_Ficin_7_7_794.96408_5.46
MFLNALS
>AAS48091.1 alcohol acyl transferase [Solanum lycopersicum]_17_Trypsin_196_24_2673.12228_4.53_1_Ficin_14_7_716.78918_3.74
ELIQGAS
>AAS48091.1 alcohol acyl transferase [Solanum lycopersicum]_17_Trypsin_196_24_2673.12228_4.53_2_Ficin_23_9_1041.21208_3.74
TPSILPVWE
>AAS48091.1 alcohol acyl transferase [Solanum lycopersicum]_19_Trypsin_221_19_2188.35038_4.59_0_Ficin_17_17_1973.09808_4.23
SSPSITCIHHEFDEEIE
>AAS48091.1 alcohol acyl transferase [Solanum lycopersicum]_21_Trypsin_247_17_2059.36438_4.25_0_Ficin_9_9_1086.25538_5.46
LIQQSFFFG
>AAS48091.1 alcohol acyl transferase [Solanum lycopersicum]_21_Trypsin_247_17_2059.36438_4.25_1_Ficin_17_8_991.12428_4.25
NEEMEVIK
>AAS48091.1 alcohol acyl transferase [Solanum lycopersicum]_22_Trypsin_258_11_1292.42908_6.12_0_Ficin_8_8_960.01108_3.74
NQVPPNYE
>AAS48091.1 alcohol acyl transferase [Solanum lycopersicum]_23_Trypsin_268_10_1297.62088_6.13_1_Ficin_10_8_1021.32878_8.06
LLMAFLWK
>AAS48091.1 alcohol acyl transferase [Solanum lycopersicum]_25_Trypsin_283_13_1480.68408_5.53_0_Ficin_0_13_1480.68408_5.53
TIALNLHSDEIVR
>AAS48091.1 alcohol acyl transferase [Solanum lycopersicum]_26_Trypsin_291_8_991.19848_8.55_0_Ficin_0_8_991.19848_8.55
LTYVINIR
>AAS48091.1 alcohol acyl transferase [Solanum lycopersicum]_29_Trypsin_317_23_2494.91338_6.12_4_Ficin_22_10_1046.23168_5.46
NAFITPVVVS
>AAS48091.1 alcohol acyl transferase [Solanum lycopersicum]_30_Trypsin_334_17_1791.13578_6.12_1_Ficin_14_12_1308.51218_3.74
LLCSNPVTYAVE
>AAS48091.1 alcohol acyl transferase [Solanum lycopersicum]_33_Trypsin_346_9_1160.24868_4.66_0_Ficin_0_9_1160.24868_4.66
DHINEEYIK
>AAS48091.1 alcohol acyl transferase [Solanum lycopersicum]_34_Trypsin_355_9_1019.26468_5.87_0_Ficin_0_9_1019.26468_5.87
SLIDLMVTK
>AAS48091.1 alcohol acyl transferase [Solanum lycopersicum]_35_Trypsin_362_7_799.92548_8.06_0_Ficin_0_7_799.92548_8.06
GRPELTK
>AAS48091.1 alcohol acyl transferase [Solanum lycopersicum]_36_Trypsin_372_10_1237.33718_5.98_0_Ficin_7_7_851.95728_5.46
SWNFLVS
>AAS48091.1 alcohol acyl transferase [Solanum lycopersicum]_37_Trypsin_393_21_2392.69528_3.89_1_Ficin_10_7_875.88968_3.23
FDEFDFG
>AAS48091.1 alcohol acyl transferase [Solanum lycopersicum]_41_Trypsin_425_14_1422.83268_8.06_0_Ficin_7_7_671.83498_5.46
GVLIAIS
>AAS48091.1 alcohol acyl transferase [Solanum lycopersicum]_41_Trypsin_425_14_1422.83268_8.06_1_Ficin_14_7_769.01298_8.06
LPPLAMK
>sp|P30264|CATA1_SOLLC Catalase isozyme 1 OS=Solanum lycopersicum OX=4081 GN=CAT1 PE=2 SV=1_1_Trypsin_37_32_3402.72478_8.25_0_Ficin_7_7_842.90668_8.36
YRPSSAY
>sp|P30264|CATA1_SOLLC Catalase isozyme 1 OS=Solanum lycopersicum OX=4081 GN=CAT1 PE=2 SV=1_1_Trypsin_37_32_3402.72478_8.25_1_Ficin_17_10_1036.10638_3.48
DTPFLTTNAG
>sp|P30264|CATA1_SOLLC Catalase isozyme 1 OS=Solanum lycopersicum OX=4081 GN=CAT1 PE=2 SV=1_2_Trypsin_50_13_1551.79978_4.05_0_Ficin_6_6_626.75078_3.74
GPVLLE
>sp|P30264|CATA1_SOLLC Catalase isozyme 1 OS=Solanum lycopersicum OX=4081 GN=CAT1 PE=2 SV=1_3_Trypsin_56_6_721.81128_5.98_0_Ficin_0_6_721.81128_5.98
LATFDR
>sp|P30264|CATA1_SOLLC Catalase isozyme 1 OS=Solanum lycopersicum OX=4081 GN=CAT1 PE=2 SV=1_8_Trypsin_91_19_2208.47618_5.42_1_Ficin_10_6_670.72028_5.22
VTHDIS
>sp|P30264|CATA1_SOLLC Catalase isozyme 1 OS=Solanum lycopersicum OX=4081 GN=CAT1 PE=2 SV=1_8_Trypsin_91_19_2208.47618_5.42_2_Ficin_19_9_1075.25058_7.18
HLTCADFLR
>sp|P30264|CATA1_SOLLC Catalase isozyme 1 OS=Solanum lycopersicum OX=4081 GN=CAT1 PE=2 SV=1_9_Trypsin_102_11_1112.31228_8.7_0_Ficin_0_11_1112.31228_8.7
APGAQTPVICR
>sp|P30264|CATA1_SOLLC Catalase isozyme 1 OS=Solanum lycopersicum OX=4081 GN=CAT1 PE=2 SV=1_10_Trypsin_110_8_974.08448_7.2_1_Ficin_8_6_739.82968_7.2
TVVHER
>sp|P30264|CATA1_SOLLC Catalase isozyme 1 OS=Solanum lycopersicum OX=4081 GN=CAT1 PE=2 SV=1_11_Trypsin_117_7_744.80268_6.23_0_Ficin_0_7_744.80268_6.23
GSPESIR
>sp|P30264|CATA1_SOLLC Catalase isozyme 1 OS=Solanum lycopersicum OX=4081 GN=CAT1 PE=2 SV=1_15_Trypsin_146_17_1938.12958_4.29_0_Ficin_8_8_849.89558_3.38
EGNFDLVG
>sp|P30264|CATA1_SOLLC Catalase isozyme 1 OS=Solanum lycopersicum OX=4081 GN=CAT1 PE=2 SV=1_15_Trypsin_146_17_1938.12958_4.29_1_Ficin_17_9_1106.24928_9.71
NNVPVFFNR
>sp|P30264|CATA1_SOLLC Catalase isozyme 1 OS=Solanum lycopersicum OX=4081 GN=CAT1 PE=2 SV=1_17_Trypsin_156_7_834.92738_5.98_0_Ficin_0_7_834.92738_5.98
SFPDTIR
>sp|P30264|CATA1_SOLLC Catalase isozyme 1 OS=Solanum lycopersicum OX=4081 GN=CAT1 PE=2 SV=1_18_Trypsin_163_7_766.93888_8.4_0_Ficin_0_7_766.93888_8.4
ALKPNPK
>sp|P30264|CATA1_SOLLC Catalase isozyme 1 OS=Solanum lycopersicum OX=4081 GN=CAT1 PE=2 SV=1_19_Trypsin_171_8_1069.14468_7.2_0_Ficin_0_8_1069.14468_7.2
SHIQENWR
>sp|P30264|CATA1_SOLLC Catalase isozyme 1 OS=Solanum lycopersicum OX=4081 GN=CAT1 PE=2 SV=1_20_Trypsin_200_29_3519.97258_3.92_0_Ficin_6_6_740.85408_3.48
ILDFFS
>sp|P30264|CATA1_SOLLC Catalase isozyme 1 OS=Solanum lycopersicum OX=4081 GN=CAT1 PE=2 SV=1_20_Trypsin_200_29_3519.97258_3.92_1_Ficin_19_13_1618.85188_5.48
FLPESLHTFAFFY
>sp|P30264|CATA1_SOLLC Catalase isozyme 1 OS=Solanum lycopersicum OX=4081 GN=CAT1 PE=2 SV=1_20_Trypsin_200_29_3519.97258_3.92_2_Ficin_29_10_1196.29718_3.75
DDVCLPTDYR
>sp|P30264|CATA1_SOLLC Catalase isozyme 1 OS=Solanum lycopersicum OX=4081 GN=CAT1 PE=2 SV=1_21_Trypsin_215_15_1744.00078_7.24_0_Ficin_6_6_676.74488_5.48
HMEGFG
>sp|P30264|CATA1_SOLLC Catalase isozyme 1 OS=Solanum lycopersicum OX=4081 GN=CAT1 PE=2 SV=1_25_Trypsin_233_6_603.73448_8.02_0_Ficin_0_6_603.73448_8.02
PTCGVK
>sp|P30264|CATA1_SOLLC Catalase isozyme 1 OS=Solanum lycopersicum OX=4081 GN=CAT1 PE=2 SV=1_26_Trypsin_242_9_1067.19708_4.25_0_Ficin_0_9_1067.19708_4.25
CMSEEEAIR
>sp|P30264|CATA1_SOLLC Catalase isozyme 1 OS=Solanum lycopersicum OX=4081 GN=CAT1 PE=2 SV=1_27_Trypsin_253_11_1108.17898_8.1_1_Ficin_11_9_951.99448_8.1
GTNHSHATK
>sp|P30264|CATA1_SOLLC Catalase isozyme 1 OS=Solanum lycopersicum OX=4081 GN=CAT1 PE=2 SV=1_28_Trypsin_268_15_1741.87428_3.89_1_Ficin_9_6_532.55098_3.48
DSIAAG
>sp|P30264|CATA1_SOLLC Catalase isozyme 1 OS=Solanum lycopersicum OX=4081 GN=CAT1 PE=2 SV=1_28_Trypsin_268_15_1741.87428_3.89_2_Ficin_15_6_835.91458_6.12
NYPEWK
>sp|P30264|CATA1_SOLLC Catalase isozyme 1 OS=Solanum lycopersicum OX=4081 GN=CAT1 PE=2 SV=1_29_Trypsin_281_13_1550.74378_3.68_0_Ficin_0_13_1550.74378_3.68
LFIQTMDPEDVDK
>sp|P30264|CATA1_SOLLC Catalase isozyme 1 OS=Solanum lycopersicum OX=4081 GN=CAT1 PE=2 SV=1_30_Trypsin_291_10_1196.32218_3.75_0_Ficin_0_10_1196.32218_3.75
FDFDPLDVTK
>sp|P30264|CATA1_SOLLC Catalase isozyme 1 OS=Solanum lycopersicum OX=4081 GN=CAT1 PE=2 SV=1_31_Trypsin_305_14_1605.89738_4.29_0_Ficin_13_13_1449.70988_3.38
TWPEDLLPLIPVG
>sp|P30264|CATA1_SOLLC Catalase isozyme 1 OS=Solanum lycopersicum OX=4081 GN=CAT1 PE=2 SV=1_33_Trypsin_339_29_3342.62508_4.12_0_Ficin_8_8_969.01838_3.38
NIDNFFAE
>sp|P30264|CATA1_SOLLC Catalase isozyme 1 OS=Solanum lycopersicum OX=4081 GN=CAT1 PE=2 SV=1_33_Trypsin_339_29_3342.62508_4.12_1_Ficin_24_16_1768.98958_5.48
NEQLAFNPGHIVPGIY
>sp|P30264|CATA1_SOLLC Catalase isozyme 1 OS=Solanum lycopersicum OX=4081 GN=CAT1 PE=2 SV=1_37_Trypsin_369_14_1541.82848_8.0_1_Ficin_14_12_1371.61718_8.0
PNYMQLPVNAPK
>sp|P30264|CATA1_SOLLC Catalase isozyme 1 OS=Solanum lycopersicum OX=4081 GN=CAT1 PE=2 SV=1_38_Trypsin_377_8_974.02438_8.73_0_Ficin_0_8_974.02438_8.73
CGHHNNHR
>sp|P30264|CATA1_SOLLC Catalase isozyme 1 OS=Solanum lycopersicum OX=4081 GN=CAT1 PE=2 SV=1_39_Trypsin_386_9_1032.15728_7.2_0_Ficin_0_9_1032.15728_7.2
DGAMNMTHR
>sp|P30264|CATA1_SOLLC Catalase isozyme 1 OS=Solanum lycopersicum OX=4081 GN=CAT1 PE=2 SV=1_40_Trypsin_396_10_1222.27388_3.79_0_Ficin_0_10_1222.27388_3.79
DEEVDYLPSR
>sp|P30264|CATA1_SOLLC Catalase isozyme 1 OS=Solanum lycopersicum OX=4081 GN=CAT1 PE=2 SV=1_41_Trypsin_416_20_2262.58618_6.27_0_Ficin_8_8_934.03448_4.29
FDPCRPAE
>sp|P30264|CATA1_SOLLC Catalase isozyme 1 OS=Solanum lycopersicum OX=4081 GN=CAT1 PE=2 SV=1_41_Trypsin_416_20_2262.58618_6.27_1_Ficin_20_12_1346.56698_8.43
QYPIPSCVLNGR
>sp|P30264|CATA1_SOLLC Catalase isozyme 1 OS=Solanum lycopersicum OX=4081 GN=CAT1 PE=2 SV=1_43_Trypsin_424_7_773.94578_8.02_0_Ficin_0_7_773.94578_8.02
TNCVIPK
>sp|P30264|CATA1_SOLLC Catalase isozyme 1 OS=Solanum lycopersicum OX=4081 GN=CAT1 PE=2 SV=1_51_Trypsin_464_6_753.85648_7.2_0_Ficin_0_6_753.85648_7.2
VTHEIR
>sp|P30264|CATA1_SOLLC Catalase isozyme 1 OS=Solanum lycopersicum OX=4081 GN=CAT1 PE=2 SV=1_55_Trypsin_492_7_789.00088_8.06_0_Ficin_0_7_789.00088_8.06
LTVKPTM
>ABB02390.1 temperature-induced lipocalin [Solanum lycopersicum]_1_Trypsin_10_6_703.89528_6.13_0_Ficin_0_6_703.89528_6.13
VMEVVK
>ABB02390.1 temperature-induced lipocalin [Solanum lycopersicum]_7_Trypsin_40_6_661.66958_4.04_0_Ficin_0_6_661.66958_4.04
DGVDTR
>ABB02390.1 temperature-induced lipocalin [Solanum lycopersicum]_8_Trypsin_62_22_2423.63918_5.53_0_Ficin_0_22_2423.63918_5.53
ATYTLNSDGTVHVLNETWCNGK
>ABB02390.1 temperature-induced lipocalin [Solanum lycopersicum]_11_Trypsin_81_9_945.93838_3.89_0_Ficin_0_9_945.93838_3.89
ADPNSDEAK
>ABB02390.1 temperature-induced lipocalin [Solanum lycopersicum]_14_Trypsin_120_35_4149.75488_3.68_1_Ficin_20_18_2089.50488_3.48
VPPFLPIIPVTGDYWVLY
>ABB02390.1 temperature-induced lipocalin [Solanum lycopersicum]_14_Trypsin_120_35_4149.75488_3.68_2_Ficin_31_11_1299.39958_3.23
IDEDYQYALIG
>ABB02390.1 temperature-induced lipocalin [Solanum lycopersicum]_16_Trypsin_128_7_950.14838_8.55_0_Ficin_6_6_793.96088_5.45
YLWILS
>ABB02390.1 temperature-induced lipocalin [Solanum lycopersicum]_18_Trypsin_143_12_1478.61888_3.79_0_Ficin_6_6_766.80278_3.23
LDDEIY
>ABB02390.1 temperature-induced lipocalin [Solanum lycopersicum]_20_Trypsin_153_8_925.94768_4.05_0_Ficin_7_7_797.77358_3.33
EEGYDVS
>ABB02390.1 temperature-induced lipocalin [Solanum lycopersicum]_22_Trypsin_171_15_1586.58608_3.68_0_Ficin_0_15_1586.58608_3.68
TPQSDSPPDSEDSPK
>ABB02390.1 temperature-induced lipocalin [Solanum lycopersicum]_24_Trypsin_180_6_801.98648_8.06_0_Ficin_0_6_801.98648_8.06
GIWWIK
>sp|Q43517|FER1_SOLLC Ferredoxin-1, chloroplastic OS=Solanum lycopersicum OX=4081 GN=SEND33 PE=2 SV=1_0_Trypsin_16_16_1699.01318_9.71_3_Ficin_16_6_719.83878_9.71
TSFLPR
>sp|Q43517|FER1_SOLLC Ferredoxin-1, chloroplastic OS=Solanum lycopersicum OX=4081 GN=SEND33 PE=2 SV=1_1_Trypsin_24_8_843.03428_8.4_0_Ficin_0_8_843.03428_8.4
KPAVTSLK
>sp|Q43517|FER1_SOLLC Ferredoxin-1, chloroplastic OS=Solanum lycopersicum OX=4081 GN=SEND33 PE=2 SV=1_5_Trypsin_51_8_916.11828_7.98_0_Ficin_6_6_624.76818_5.46
ITCMAS
>sp|Q43517|FER1_SOLLC Ferredoxin-1, chloroplastic OS=Solanum lycopersicum OX=4081 GN=SEND33 PE=2 SV=1_7_Trypsin_87_34_3894.24988_3.68_0_Ficin_9_9_968.11488_3.56
LITPEGPIE
>sp|Q43517|FER1_SOLLC Ferredoxin-1, chloroplastic OS=Solanum lycopersicum OX=4081 GN=SEND33 PE=2 SV=1_7_Trypsin_87_34_3894.24988_3.68_2_Ficin_17_6_710.75658_3.27
CPDDVY
>sp|Q43517|FER1_SOLLC Ferredoxin-1, chloroplastic OS=Solanum lycopersicum OX=4081 GN=SEND33 PE=2 SV=1_7_Trypsin_87_34_3894.24988_3.68_3_Ficin_23_6_687.74768_3.38
ILDQAE
>sp|Q43517|FER1_SOLLC Ferredoxin-1, chloroplastic OS=Solanum lycopersicum OX=4081 GN=SEND33 PE=2 SV=1_7_Trypsin_87_34_3894.24988_3.68_4_Ficin_32_9_1046.05818_4.05
EEGHDLPYS
>sp|Q43517|FER1_SOLLC Ferredoxin-1, chloroplastic OS=Solanum lycopersicum OX=4081 GN=SEND33 PE=2 SV=1_8_Trypsin_97_10_869.96298_7.99_1_Ficin_9_7_613.65818_5.45
SCSSCAG
>sp|Q43517|FER1_SOLLC Ferredoxin-1, chloroplastic OS=Solanum lycopersicum OX=4081 GN=SEND33 PE=2 SV=1_9_Trypsin_129_32_3347.61138_3.52_1_Ficin_22_18_1896.85228_3.03
SVDQSDGNFLDEDQEAAG
>sp|Q43517|FER1_SOLLC Ferredoxin-1, chloroplastic OS=Solanum lycopersicum OX=4081 GN=SEND33 PE=2 SV=1_9_Trypsin_129_32_3347.61138_3.52_2_Ficin_30_8_915.11518_5.45
FVLTCVAY
>sp|Q43517|FER1_SOLLC Ferredoxin-1, chloroplastic OS=Solanum lycopersicum OX=4081 GN=SEND33 PE=2 SV=1_10_Trypsin_138_9_999.08868_5.53_0_Ficin_6_6_632.66838_3.38
GDVTIE
>sp|Q43517|FER1_SOLLC Ferredoxin-1, chloroplastic OS=Solanum lycopersicum OX=4081 GN=SEND33 PE=2 SV=1_11_Trypsin_144_6_690.70508_3.47_0_Ficin_0_6_690.70508_3.47
EEELTA
>NP_001234715.1 eukaryotic translation initiation factor 5A-4 [Solanum lycopersicum]_0_Trypsin_11_11_1375.43228_4.86_0_Ficin_9_9_1160.17998_4.38
MSDEEHHFE
>NP_001234715.1 eukaryotic translation initiation factor 5A-4 [Solanum lycopersicum]_2_Trypsin_28_10_1134.25718_8.55_0_Ficin_7_7_763.80518_5.45
TYPQQAG
>NP_001234715.1 eukaryotic translation initiation factor 5A-4 [Solanum lycopersicum]_4_Trypsin_36_7_805.97248_8.0_0_Ficin_0_7_805.97248_8.0
NGYIVIK
>NP_001234715.1 eukaryotic translation initiation factor 5A-4 [Solanum lycopersicum]_9_Trypsin_69_12_1377.62388_7.06_0_Ficin_0_12_1377.62388_7.06
CHFVAIDIFNAK
>NP_001234715.1 eukaryotic translation initiation factor 5A-4 [Solanum lycopersicum]_11_Trypsin_88_18_2031.23048_5.42_1_Ficin_18_16_1788.95558_6.42
DIVPSSHNCDVPHVNR
>NP_001234715.1 eukaryotic translation initiation factor 5A-4 [Solanum lycopersicum]_12_Trypsin_112_24_2672.88218_3.63_0_Ficin_9_9_1067.16068_3.27
TDYQLIDIS
>NP_001234715.1 eukaryotic translation initiation factor 5A-4 [Solanum lycopersicum]_12_Trypsin_112_24_2672.88218_3.63_1_Ficin_15_6_652.65868_3.38
EDGFVS
>NP_001234715.1 eukaryotic translation initiation factor 5A-4 [Solanum lycopersicum]_12_Trypsin_112_24_2672.88218_3.63_2_Ficin_24_9_989.09338_6.13
LLTENGNTK
>NP_001234715.1 eukaryotic translation initiation factor 5A-4 [Solanum lycopersicum]_14_Trypsin_128_12_1356.53878_4.04_0_Ficin_0_12_1356.53878_4.04
LPTDDTLLNQVK
>NP_001234715.1 eukaryotic translation initiation factor 5A-4 [Solanum lycopersicum]_16_Trypsin_154_19_2023.40558_4.05_1_Ficin_19_14_1495.78738_4.53
VMSAMGEEQICAVK
>sp|P38416|LOXB_SOLLC Linoleate 9S-lipoxygenase B OS=Solanum lycopersicum OX=4081 GN=LOX1.2 PE=2 SV=1_0_Trypsin_13_13_1273.55348_5.87_1_Ficin_12_8_756.89728_3.48
GIVDAILG
>sp|P38416|LOXB_SOLLC Linoleate 9S-lipoxygenase B OS=Solanum lycopersicum OX=4081 GN=LOX1.2 PE=2 SV=1_6_Trypsin_51_23_2387.71518_3.75_0_Ficin_9_9_1004.15078_3.48
NVLDFINIG
>sp|P38416|LOXB_SOLLC Linoleate 9S-lipoxygenase B OS=Solanum lycopersicum OX=4081 GN=LOX1.2 PE=2 SV=1_6_Trypsin_51_23_2387.71518_3.75_2_Ficin_17_6_588.65858_3.48
VVDGIS
>sp|P38416|LOXB_SOLLC Linoleate 9S-lipoxygenase B OS=Solanum lycopersicum OX=4081 GN=LOX1.2 PE=2 SV=1_7_Trypsin_69_18_1879.09708_4.29_2_Ficin_16_9_952.97318_3.38
GSVNYDGLE
>sp|P38416|LOXB_SOLLC Linoleate 9S-lipoxygenase B OS=Solanum lycopersicum OX=4081 GN=LOX1.2 PE=2 SV=1_8_Trypsin_101_32_3633.96978_3.63_3_Ficin_20_12_1274.43618_3.48
SWLTDITPITAG
>sp|P38416|LOXB_SOLLC Linoleate 9S-lipoxygenase B OS=Solanum lycopersicum OX=4081 GN=LOX1.2 PE=2 SV=1_8_Trypsin_101_32_3633.96978_3.63_5_Ficin_32_7_938.00748_4.04
VTFDWDR
>sp|P38416|LOXB_SOLLC Linoleate 9S-lipoxygenase B OS=Solanum lycopersicum OX=4081 GN=LOX1.2 PE=2 SV=1_9_Trypsin_113_12_1292.49738_4.29_1_Ficin_12_8_844.06478_8.06
VPGAFIIK
>sp|P38416|LOXB_SOLLC Linoleate 9S-lipoxygenase B OS=Solanum lycopersicum OX=4081 GN=LOX1.2 PE=2 SV=1_10_Trypsin_123_10_1274.48498_7.08_0_Ficin_0_10_1274.48498_7.08
NLHLNEFFLK
>sp|P38416|LOXB_SOLLC Linoleate 9S-lipoxygenase B OS=Solanum lycopersicum OX=4081 GN=LOX1.2 PE=2 SV=1_11_Trypsin_135_12_1335.47658_4.29_1_Ficin_11_6_663.68488_3.48
DVPNYG
>sp|P38416|LOXB_SOLLC Linoleate 9S-lipoxygenase B OS=Solanum lycopersicum OX=4081 GN=LOX1.2 PE=2 SV=1_12_Trypsin_149_14_1739.02718_8.44_0_Ficin_10_10_1267.46758_7.17
IHFVCNSWVY
>sp|P38416|LOXB_SOLLC Linoleate 9S-lipoxygenase B OS=Solanum lycopersicum OX=4081 GN=LOX1.2 PE=2 SV=1_15_Trypsin_172_18_2092.38188_6.21_0_Ficin_8_8_973.09598_5.45
IFFANQAY
>sp|P38416|LOXB_SOLLC Linoleate 9S-lipoxygenase B OS=Solanum lycopersicum OX=4081 GN=LOX1.2 PE=2 SV=1_15_Trypsin_172_18_2092.38188_6.21_1_Ficin_18_10_1137.30118_6.23
LPSETPQPLR
>sp|P38416|LOXB_SOLLC Linoleate 9S-lipoxygenase B OS=Solanum lycopersicum OX=4081 GN=LOX1.2 PE=2 SV=1_18_Trypsin_183_8_943.06778_4.53_0_Ficin_0_8_943.06778_4.53
ENELVALR
>sp|P38416|LOXB_SOLLC Linoleate 9S-lipoxygenase B OS=Solanum lycopersicum OX=4081 GN=LOX1.2 PE=2 SV=1_19_Trypsin_189_6_533.53878_5.87_0_Ficin_0_6_533.53878_5.87
GDGTGK
>sp|P38416|LOXB_SOLLC Linoleate 9S-lipoxygenase B OS=Solanum lycopersicum OX=4081 GN=LOX1.2 PE=2 SV=1_21_Trypsin_210_15_1764.88068_3.68_1_Ficin_11_9_1033.07718_3.27
DYACYNDLG
>sp|P38416|LOXB_SOLLC Linoleate 9S-lipoxygenase B OS=Solanum lycopersicum OX=4081 GN=LOX1.2 PE=2 SV=1_22_Trypsin_229_19_2141.32458_4.82_0_Ficin_10_10_1104.22788_4.53
GEEYARPILG
>sp|P38416|LOXB_SOLLC Linoleate 9S-lipoxygenase B OS=Solanum lycopersicum OX=4081 GN=LOX1.2 PE=2 SV=1_22_Trypsin_229_19_2141.32458_4.82_1_Ficin_19_9_1055.11198_6.21
GSSEYPYPR
>sp|P38416|LOXB_SOLLC Linoleate 9S-lipoxygenase B OS=Solanum lycopersicum OX=4081 GN=LOX1.2 PE=2 SV=1_27_Trypsin_247_8_890.92318_4.29_0_Ficin_0_8_890.92318_4.29
ADPNCESR
>sp|P38416|LOXB_SOLLC Linoleate 9S-lipoxygenase B OS=Solanum lycopersicum OX=4081 GN=LOX1.2 PE=2 SV=1_28_Trypsin_260_13_1514.80288_5.97_0_Ficin_10_10_1162.36608_3.48
NPLPMSLDIY
>sp|P38416|LOXB_SOLLC Linoleate 9S-lipoxygenase B OS=Solanum lycopersicum OX=4081 GN=LOX1.2 PE=2 SV=1_32_Trypsin_278_9_997.11308_5.87_0_Ficin_0_9_997.11308_5.87
SDFLTSSLK
>sp|P38416|LOXB_SOLLC Linoleate 9S-lipoxygenase B OS=Solanum lycopersicum OX=4081 GN=LOX1.2 PE=2 SV=1_33_Trypsin_289_11_1204.43188_8.06_0_Ficin_0_11_1204.43188_8.06
SSLQTLLPAFK
>sp|P38416|LOXB_SOLLC Linoleate 9S-lipoxygenase B OS=Solanum lycopersicum OX=4081 GN=LOX1.2 PE=2 SV=1_34_Trypsin_314_25_2745.01238_3.79_0_Ficin_20_20_2260.45958_3.23
ALCDNTPNEFNSFADVLNLY
>sp|P38416|LOXB_SOLLC Linoleate 9S-lipoxygenase B OS=Solanum lycopersicum OX=4081 GN=LOX1.2 PE=2 SV=1_35_Trypsin_322_8_939.12218_6.13_0_Ficin_0_8_939.12218_6.13
LPEGPWLK
>sp|P38416|LOXB_SOLLC Linoleate 9S-lipoxygenase B OS=Solanum lycopersicum OX=4081 GN=LOX1.2 PE=2 SV=1_36_Trypsin_334_12_1303.47518_4.29_0_Ficin_7_7_732.78858_3.48
AITDNIS
>sp|P38416|LOXB_SOLLC Linoleate 9S-lipoxygenase B OS=Solanum lycopersicum OX=4081 GN=LOX1.2 PE=2 SV=1_37_Trypsin_346_12_1300.47448_4.04_0_Ficin_0_12_1300.47448_4.04
DILQTDGQGLLK
>sp|P38416|LOXB_SOLLC Linoleate 9S-lipoxygenase B OS=Solanum lycopersicum OX=4081 GN=LOX1.2 PE=2 SV=1_38_Trypsin_357_11_1245.39778_5.87_0_Ficin_0_11_1245.39778_5.87
YPTPQVIQGDK
>sp|P38416|LOXB_SOLLC Linoleate 9S-lipoxygenase B OS=Solanum lycopersicum OX=4081 GN=LOX1.2 PE=2 SV=1_40_Trypsin_368_7_852.85598_4.05_0_Ficin_6_6_696.66848_3.33
TDEEFG
>sp|P38416|LOXB_SOLLC Linoleate 9S-lipoxygenase B OS=Solanum lycopersicum OX=4081 GN=LOX1.2 PE=2 SV=1_41_Trypsin_381_13_1386.62928_6.23_1_Ficin_12_7_728.84358_5.46
SNPVLIS
>sp|P38416|LOXB_SOLLC Linoleate 9S-lipoxygenase B OS=Solanum lycopersicum OX=4081 GN=LOX1.2 PE=2 SV=1_42_Trypsin_388_7_858.00498_6.13_0_Ficin_0_7_858.00498_6.13
LQEFPPK
>sp|P38416|LOXB_SOLLC Linoleate 9S-lipoxygenase B OS=Solanum lycopersicum OX=4081 GN=LOX1.2 PE=2 SV=1_44_Trypsin_411_21_2374.54618_4.48_0_Ficin_6_6_720.82048_3.48
LDPTIY
>sp|P38416|LOXB_SOLLC Linoleate 9S-lipoxygenase B OS=Solanum lycopersicum OX=4081 GN=LOX1.2 PE=2 SV=1_44_Trypsin_411_21_2374.54618_4.48_2_Ficin_21_14_1614.68908_5.53
NQNSTITTEHVQDK
>sp|P38416|LOXB_SOLLC Linoleate 9S-lipoxygenase B OS=Solanum lycopersicum OX=4081 GN=LOX1.2 PE=2 SV=1_45_Trypsin_422_11_1171.35908_6.13_0_Ficin_0_11_1171.35908_6.13
LNGLTVNEAIK
>sp|P38416|LOXB_SOLLC Linoleate 9S-lipoxygenase B OS=Solanum lycopersicum OX=4081 GN=LOX1.2 PE=2 SV=1_47_Trypsin_440_15_1831.25228_7.38_0_Ficin_0_15_1831.25228_7.38
LFILNHHDIVMPLLR
>sp|P38416|LOXB_SOLLC Linoleate 9S-lipoxygenase B OS=Solanum lycopersicum OX=4081 GN=LOX1.2 PE=2 SV=1_49_Trypsin_449_8_878.01108_8.06_0_Ficin_0_8_878.01108_8.06
INMSANTK
>sp|P38416|LOXB_SOLLC Linoleate 9S-lipoxygenase B OS=Solanum lycopersicum OX=4081 GN=LOX1.2 PE=2 SV=1_51_Trypsin_463_9_1120.27058_4.04_0_Ficin_0_9_1120.27058_4.04
TLLFLQDDR
>sp|P38416|LOXB_SOLLC Linoleate 9S-lipoxygenase B OS=Solanum lycopersicum OX=4081 GN=LOX1.2 PE=2 SV=1_52_Trypsin_487_24_2563.93348_5.57_0_Ficin_8_8_884.08368_6.13
TLKPLAIE
>sp|P38416|LOXB_SOLLC Linoleate 9S-lipoxygenase B OS=Solanum lycopersicum OX=4081 GN=LOX1.2 PE=2 SV=1_52_Trypsin_487_24_2563.93348_5.57_2_Ficin_20_10_1082.13748_4.04
LPHPDGDQFG
>sp|P38416|LOXB_SOLLC Linoleate 9S-lipoxygenase B OS=Solanum lycopersicum OX=4081 GN=LOX1.2 PE=2 SV=1_53_Trypsin_505_18_1996.20668_4.29_1_Ficin_10_8_815.83518_3.38
TPADQGVE
>sp|P38416|LOXB_SOLLC Linoleate 9S-lipoxygenase B OS=Solanum lycopersicum OX=4081 GN=LOX1.2 PE=2 SV=1_53_Trypsin_505_18_1996.20668_4.29_2_Ficin_18_8_936.07818_8.06
GSIWQFAK
>sp|P38416|LOXB_SOLLC Linoleate 9S-lipoxygenase B OS=Solanum lycopersicum OX=4081 GN=LOX1.2 PE=2 SV=1_54_Trypsin_538_33_3717.26288_6.71_1_Ficin_15_13_1396.62438_5.22
VAVNDMGIHQLIS
>sp|P38416|LOXB_SOLLC Linoleate 9S-lipoxygenase B OS=Solanum lycopersicum OX=4081 GN=LOX1.2 PE=2 SV=1_54_Trypsin_538_33_3717.26288_6.71_2_Ficin_25_10_1219.36528_6.42
HWLNTHAVIE
>sp|P38416|LOXB_SOLLC Linoleate 9S-lipoxygenase B OS=Solanum lycopersicum OX=4081 GN=LOX1.2 PE=2 SV=1_54_Trypsin_538_33_3717.26288_6.71_3_Ficin_33_8_903.04898_9.71
PFVVATNR
>sp|P38416|LOXB_SOLLC Linoleate 9S-lipoxygenase B OS=Solanum lycopersicum OX=4081 GN=LOX1.2 PE=2 SV=1_55_Trypsin_548_10_1180.41838_8.11_1_Ficin_10_7_843.03968_8.1
VLHPIHK
>sp|P38416|LOXB_SOLLC Linoleate 9S-lipoxygenase B OS=Solanum lycopersicum OX=4081 GN=LOX1.2 PE=2 SV=1_56_Trypsin_555_7_919.09708_9.73_0_Ficin_0_7_919.09708_9.73
LLHPHFR
>sp|P38416|LOXB_SOLLC Linoleate 9S-lipoxygenase B OS=Solanum lycopersicum OX=4081 GN=LOX1.2 PE=2 SV=1_57_Trypsin_565_10_1117.28828_9.71_0_Ficin_0_10_1117.28828_9.71
NTMNINALAR
>sp|P38416|LOXB_SOLLC Linoleate 9S-lipoxygenase B OS=Solanum lycopersicum OX=4081 GN=LOX1.2 PE=2 SV=1_58_Trypsin_582_17_1876.04978_4.05_0_Ficin_10_10_1131.16088_3.33
ETLTYDGGFE
>sp|P38416|LOXB_SOLLC Linoleate 9S-lipoxygenase B OS=Solanum lycopersicum OX=4081 GN=LOX1.2 PE=2 SV=1_58_Trypsin_582_17_1876.04978_4.05_1_Ficin_17_7_762.90418_8.06
TSLFPAK
>sp|P38416|LOXB_SOLLC Linoleate 9S-lipoxygenase B OS=Solanum lycopersicum OX=4081 GN=LOX1.2 PE=2 SV=1_59_Trypsin_593_11_1251.43488_6.12_1_Ficin_10_8_873.00658_3.74
MEMSAAAY
>sp|P38416|LOXB_SOLLC Linoleate 9S-lipoxygenase B OS=Solanum lycopersicum OX=4081 GN=LOX1.2 PE=2 SV=1_60_Trypsin_608_15_1742.00438_3.89_0_Ficin_0_15_1742.00438_3.89
DWVFPEQALPADLLK
>sp|P38416|LOXB_SOLLC Linoleate 9S-lipoxygenase B OS=Solanum lycopersicum OX=4081 GN=LOX1.2 PE=2 SV=1_62_Trypsin_623_14_1436.58768_5.53_2_Ficin_14_6_665.75008_9.73
SPHGIR
>sp|P38416|LOXB_SOLLC Linoleate 9S-lipoxygenase B OS=Solanum lycopersicum OX=4081 GN=LOX1.2 PE=2 SV=1_63_Trypsin_643_20_2276.70068_3.89_0_Ficin_14_14_1593.83698_3.23
LLILDYPYAVDGLE
>sp|P38416|LOXB_SOLLC Linoleate 9S-lipoxygenase B OS=Solanum lycopersicum OX=4081 GN=LOX1.2 PE=2 SV=1_63_Trypsin_643_20_2276.70068_3.89_1_Ficin_20_6_700.87898_8.06
IWAAIK
>sp|P38416|LOXB_SOLLC Linoleate 9S-lipoxygenase B OS=Solanum lycopersicum OX=4081 GN=LOX1.2 PE=2 SV=1_64_Trypsin_651_8_1015.14878_6.12_0_Ficin_0_8_1015.14878_6.12
SWVTEYCK
>sp|P38416|LOXB_SOLLC Linoleate 9S-lipoxygenase B OS=Solanum lycopersicum OX=4081 GN=LOX1.2 PE=2 SV=1_66_Trypsin_662_7_806.82488_4.05_0_Ficin_6_6_678.65078_3.33
SDETVE
>sp|P38416|LOXB_SOLLC Linoleate 9S-lipoxygenase B OS=Solanum lycopersicum OX=4081 GN=LOX1.2 PE=2 SV=1_67_Trypsin_671_9_1176.29388_4.29_0_Ficin_0_9_1176.29388_4.29
DTELQAWWK
>sp|P38416|LOXB_SOLLC Linoleate 9S-lipoxygenase B OS=Solanum lycopersicum OX=4081 GN=LOX1.2 PE=2 SV=1_69_Trypsin_681_7_770.75388_4.66_0_Ficin_0_7_770.75388_4.66
EEGHGDK
>sp|P38416|LOXB_SOLLC Linoleate 9S-lipoxygenase B OS=Solanum lycopersicum OX=4081 GN=LOX1.2 PE=2 SV=1_71_Trypsin_689_7_931.01538_4.29_0_Ficin_0_7_931.01538_4.29
DEAWWPK
>sp|P38416|LOXB_SOLLC Linoleate 9S-lipoxygenase B OS=Solanum lycopersicum OX=4081 GN=LOX1.2 PE=2 SV=1_74_Trypsin_748_51_5672.54558_5.0_0_Ficin_11_11_1237.49438_3.48
DCCTIIIWIAS
>sp|P38416|LOXB_SOLLC Linoleate 9S-lipoxygenase B OS=Solanum lycopersicum OX=4081 GN=LOX1.2 PE=2 SV=1_74_Trypsin_748_51_5672.54558_5.0_1_Ficin_20_9_936.08118_7.38
ALHAALHFG
>sp|P38416|LOXB_SOLLC Linoleate 9S-lipoxygenase B OS=Solanum lycopersicum OX=4081 GN=LOX1.2 PE=2 SV=1_74_Trypsin_748_51_5672.54558_5.0_5_Ficin_35_9_1060.21808_8.55
YLPNRPTLS
>sp|P38416|LOXB_SOLLC Linoleate 9S-lipoxygenase B OS=Solanum lycopersicum OX=4081 GN=LOX1.2 PE=2 SV=1_74_Trypsin_748_51_5672.54558_5.0_6_Ficin_46_11_1175.33698_3.56
CNLMPEPGSVE
>sp|P38416|LOXB_SOLLC Linoleate 9S-lipoxygenase B OS=Solanum lycopersicum OX=4081 GN=LOX1.2 PE=2 SV=1_77_Trypsin_777_20_2293.64518_4.53_0_Ficin_11_11_1274.47958_3.74
TFVPQLQSLLE
>sp|P38416|LOXB_SOLLC Linoleate 9S-lipoxygenase B OS=Solanum lycopersicum OX=4081 GN=LOX1.2 PE=2 SV=1_81_Trypsin_805_8_960.09788_4.53_0_Ficin_7_7_803.91038_3.56
EPLVAFE
>sp|P38416|LOXB_SOLLC Linoleate 9S-lipoxygenase B OS=Solanum lycopersicum OX=4081 GN=LOX1.2 PE=2 SV=1_84_Trypsin_824_8_973.21648_8.07_0_Ficin_0_8_973.21648_8.07
IMIMNSHK
>sp|P38416|LOXB_SOLLC Linoleate 9S-lipoxygenase B OS=Solanum lycopersicum OX=4081 GN=LOX1.2 PE=2 SV=1_87_Trypsin_851_22_2306.59768_4.53_0_Ficin_0_22_2306.59768_4.53
SGPVNVPYTLLFPTSEEGLTGK
>sp|P38416|LOXB_SOLLC Linoleate 9S-lipoxygenase B OS=Solanum lycopersicum OX=4081 GN=LOX1.2 PE=2 SV=1_88_Trypsin_859_8_785.89548_5.46_0_Ficin_7_7_672.73608_5.46
GIPNSVS
>sp|O24031|GPX4_SOLLC Probable phospholipid hydroperoxide glutathione peroxidase OS=Solanum lycopersicum OX=4081 GN=GPXle-1 PE=2 SV=1_0_Trypsin_17_17_1917.12078_5.87_0_Ficin_12_12_1326.44378_5.45
MATQTSNPQSVY
>sp|O24031|GPX4_SOLLC Probable phospholipid hydroperoxide glutathione peroxidase OS=Solanum lycopersicum OX=4081 GN=GPXle-1 PE=2 SV=1_5_Trypsin_58_26_2890.31618_4.29_0_Ficin_9_9_927.15208_5.46
VLIIVNVAS
>sp|O24031|GPX4_SOLLC Probable phospholipid hydroperoxide glutathione peroxidase OS=Solanum lycopersicum OX=4081 GN=GPXle-1 PE=2 SV=1_5_Trypsin_58_26_2890.31618_4.29_1_Ficin_25_16_1853.00528_3.38
QCGLTNSNYTDMTELY
>sp|O24031|GPX4_SOLLC Probable phospholipid hydroperoxide glutathione peroxidase OS=Solanum lycopersicum OX=4081 GN=GPXle-1 PE=2 SV=1_8_Trypsin_93_32_3551.96548_3.73_1_Ficin_15_10_1109.30798_5.46
ILAFPCNQFG
>sp|O24031|GPX4_SOLLC Probable phospholipid hydroperoxide glutathione peroxidase OS=Solanum lycopersicum OX=4081 GN=GPXle-1 PE=2 SV=1_8_Trypsin_93_32_3551.96548_3.73_2_Ficin_23_8_842.86068_3.56
GQEPGNIE
>sp|O24031|GPX4_SOLLC Probable phospholipid hydroperoxide glutathione peroxidase OS=Solanum lycopersicum OX=4081 GN=GPXle-1 PE=2 SV=1_8_Trypsin_93_32_3551.96548_3.73_3_Ficin_32_9_1093.28128_5.97
DIQQMVCTR
>sp|O24031|GPX4_SOLLC Probable phospholipid hydroperoxide glutathione peroxidase OS=Solanum lycopersicum OX=4081 GN=GPXle-1 PE=2 SV=1_10_Trypsin_103_8_982.10098_4.29_1_Ficin_8_6_781.90668_5.87
YPIFDK
>sp|O24031|GPX4_SOLLC Probable phospholipid hydroperoxide glutathione peroxidase OS=Solanum lycopersicum OX=4081 GN=GPXle-1 PE=2 SV=1_11_Trypsin_116_13_1403.51438_4.04_0_Ficin_12_12_1247.32688_3.27
VDVNGDNAAPLY
>sp|O24031|GPX4_SOLLC Probable phospholipid hydroperoxide glutathione peroxidase OS=Solanum lycopersicum OX=4081 GN=GPXle-1 PE=2 SV=1_17_Trypsin_148_7_810.86508_5.53_0_Ficin_0_7_810.86508_5.53
EGHVVDR
>sp|O24031|GPX4_SOLLC Probable phospholipid hydroperoxide glutathione peroxidase OS=Solanum lycopersicum OX=4081 GN=GPXle-1 PE=2 SV=1_18_Trypsin_160_12_1298.43048_6.12_1_Ficin_9_7_659.69408_5.46
PTTSPAS
>sp|P54767|DCE_SOLLC Glutamate decarboxylase OS=Solanum lycopersicum OX=4081 PE=2 SV=1_0_Trypsin_9_9_1021.24028_9.71_0_Ficin_0_9_1021.24028_9.71
MVLTTTSIR
>sp|P54767|DCE_SOLLC Glutamate decarboxylase OS=Solanum lycopersicum OX=4081 PE=2 SV=1_1_Trypsin_22_13_1481.55678_4.66_0_Ficin_12_12_1325.36928_4.05
DSEESLHCTFAS
>sp|P54767|DCE_SOLLC Glutamate decarboxylase OS=Solanum lycopersicum OX=4081 PE=2 SV=1_2_Trypsin_30_8_973.13698_6.12_0_Ficin_0_8_973.13698_6.12
YVQEPLPK
>sp|P54767|DCE_SOLLC Glutamate decarboxylase OS=Solanum lycopersicum OX=4081 PE=2 SV=1_7_Trypsin_58_18_2048.25488_3.79_1_Ficin_18_14_1613.80578_3.89
QIVNDELMLDGNPR
>sp|P54767|DCE_SOLLC Glutamate decarboxylase OS=Solanum lycopersicum OX=4081 PE=2 SV=1_8_Trypsin_75_17_1970.24238_4.05_2_Ficin_17_9_1138.27538_4.05
TWMEPECDK
>sp|P54767|DCE_SOLLC Glutamate decarboxylase OS=Solanum lycopersicum OX=4081 PE=2 SV=1_9_Trypsin_83_8_905.12038_8.06_0_Ficin_0_8_905.12038_8.06
LIMSSINK
>sp|P54767|DCE_SOLLC Glutamate decarboxylase OS=Solanum lycopersicum OX=4081 PE=2 SV=1_10_Trypsin_100_17_2087.24538_3.79_0_Ficin_0_17_2087.24538_3.79
NYVDMDEYPVTTELQNR
>sp|P54767|DCE_SOLLC Glutamate decarboxylase OS=Solanum lycopersicum OX=4081 PE=2 SV=1_11_Trypsin_139_39_3929.53638_4.74_0_Ficin_14_14_1508.81948_7.36
CVNMLAHLFHAPVG
>sp|P54767|DCE_SOLLC Glutamate decarboxylase OS=Solanum lycopersicum OX=4081 PE=2 SV=1_11_Trypsin_139_39_3929.53638_4.74_1_Ficin_21_7_705.67638_3.23
DDETAVG
>sp|P54767|DCE_SOLLC Glutamate decarboxylase OS=Solanum lycopersicum OX=4081 PE=2 SV=1_11_Trypsin_139_39_3929.53638_4.74_4_Ficin_35_9_878.00808_3.74
SSEAIMLAG
>sp|P54767|DCE_SOLLC Glutamate decarboxylase OS=Solanum lycopersicum OX=4081 PE=2 SV=1_17_Trypsin_170_23_2530.88118_6.19_1_Ficin_22_20_2202.51278_6.1
GKPFDKPNIVTGANVQVCWE
>sp|P54767|DCE_SOLLC Glutamate decarboxylase OS=Solanum lycopersicum OX=4081 PE=2 SV=1_22_Trypsin_195_10_1172.31808_4.29_1_Ficin_10_6_659.79868_5.87
VMDPAK
>sp|P54767|DCE_SOLLC Glutamate decarboxylase OS=Solanum lycopersicum OX=4081 PE=2 SV=1_23_Trypsin_223_28_2937.30888_3.67_1_Ficin_17_14_1430.67938_3.38
IVDENTICVAAILG
>sp|P54767|DCE_SOLLC Glutamate decarboxylase OS=Solanum lycopersicum OX=4081 PE=2 SV=1_23_Trypsin_223_28_2937.30888_3.67_2_Ficin_25_8_882.92258_3.56
STLTGEFE
>sp|P54767|DCE_SOLLC Glutamate decarboxylase OS=Solanum lycopersicum OX=4081 PE=2 SV=1_24_Trypsin_231_8_943.15138_6.13_0_Ficin_0_8_943.15138_6.13
LLNELLTK
>sp|P54767|DCE_SOLLC Glutamate decarboxylase OS=Solanum lycopersicum OX=4081 PE=2 SV=1_27_Trypsin_265_31_3560.92638_3.94_1_Ficin_14_9_909.99458_5.22
TPIHVDAAS
>sp|P54767|DCE_SOLLC Glutamate decarboxylase OS=Solanum lycopersicum OX=4081 PE=2 SV=1_27_Trypsin_265_31_3560.92638_3.94_2_Ficin_27_13_1461.67998_3.38
GGFIAPFLWPDLE
>sp|P54767|DCE_SOLLC Glutamate decarboxylase OS=Solanum lycopersicum OX=4081 PE=2 SV=1_32_Trypsin_321_27_3140.45288_4.03_0_Ficin_15_15_1773.95978_3.79
EDLPDELVFHINYLG
>sp|P54767|DCE_SOLLC Glutamate decarboxylase OS=Solanum lycopersicum OX=4081 PE=2 SV=1_32_Trypsin_321_27_3140.45288_4.03_1_Ficin_26_11_1256.33428_3.48
SDQPTFTLNFS
>sp|P54767|DCE_SOLLC Glutamate decarboxylase OS=Solanum lycopersicum OX=4081 PE=2 SV=1_33_Trypsin_335_14_1715.96938_8.25_0_Ficin_10_10_1205.33238_5.42
GSYQIIAQYY
>sp|P54767|DCE_SOLLC Glutamate decarboxylase OS=Solanum lycopersicum OX=4081 PE=2 SV=1_37_Trypsin_361_8_860.01838_6.13_0_Ficin_0_8_860.01838_6.13
VLTEGITK
>sp|P54767|DCE_SOLLC Glutamate decarboxylase OS=Solanum lycopersicum OX=4081 PE=2 SV=1_40_Trypsin_382_12_1258.48338_5.98_1_Ficin_10_7_717.86338_5.46
VPVVAFS
>sp|P54767|DCE_SOLLC Glutamate decarboxylase OS=Solanum lycopersicum OX=4081 PE=2 SV=1_44_Trypsin_419_21_2383.79328_5.53_1_Ficin_8_6_747.89198_5.45
WIVPAY
>sp|P54767|DCE_SOLLC Glutamate decarboxylase OS=Solanum lycopersicum OX=4081 PE=2 SV=1_44_Trypsin_419_21_2383.79328_5.53_2_Ficin_15_7_759.82928_3.38
TMPPDAE
>sp|P54767|DCE_SOLLC Glutamate decarboxylase OS=Solanum lycopersicum OX=4081 PE=2 SV=1_44_Trypsin_419_21_2383.79328_5.53_3_Ficin_21_6_707.87408_9.73
HIAVLR
>sp|P54767|DCE_SOLLC Glutamate decarboxylase OS=Solanum lycopersicum OX=4081 PE=2 SV=1_48_Trypsin_451_11_1268.43248_4.29_1_Ficin_11_8_955.03548_4.29
ELDTQPPR
>sp|P54767|DCE_SOLLC Glutamate decarboxylase OS=Solanum lycopersicum OX=4081 PE=2 SV=1_53_Trypsin_484_16_1852.01128_6.15_0_Ficin_13_13_1494.60138_5.33
GDGLHHFHMDTVE
>NP_001316598.1 A20/AN1 zinc finger protein SAP4 [Solanum lycopersicum]_0_Trypsin_35_35_3683.20938_4.29_0_Ficin_25_25_2643.96148_3.38
MEQNDTGCQAPQAPVLCVNNCGFFG
>NP_001316598.1 A20/AN1 zinc finger protein SAP4 [Solanum lycopersicum]_0_Trypsin_35_35_3683.20938_4.29_1_Ficin_35_10_1057.26318_8.02
TAATMNMCSK
>NP_001316598.1 A20/AN1 zinc finger protein SAP4 [Solanum lycopersicum]_3_Trypsin_67_24_2472.60728_4.53_0_Ficin_9_9_964.98718_3.74
QEQANFAAS
>NP_001316598.1 A20/AN1 zinc finger protein SAP4 [Solanum lycopersicum]_3_Trypsin_67_24_2472.60728_4.53_2_Ficin_22_10_968.97558_5.46
SFVNGSSNAS
>NP_001316598.1 A20/AN1 zinc finger protein SAP4 [Solanum lycopersicum]_4_Trypsin_100_33_3418.84358_3.77_0_Ficin_14_14_1384.50608_3.33
AVDVAVTVQEGPAE
>NP_001316598.1 A20/AN1 zinc finger protein SAP4 [Solanum lycopersicum]_4_Trypsin_100_33_3418.84358_3.77_1_Ficin_27_13_1351.60618_3.74
SLVIPTQVAVPVE
>NP_001316598.1 A20/AN1 zinc finger protein SAP4 [Solanum lycopersicum]_9_Trypsin_123_9_966.12288_8.7_1_Ficin_9_7_809.93838_8.7
LTGFNCR
>NP_001316598.1 A20/AN1 zinc finger protein SAP4 [Solanum lycopersicum]_10_Trypsin_133_10_1107.27018_8.54_0_Ficin_0_10_1107.27018_8.54
CGNLFCSAHR
>NP_001316598.1 A20/AN1 zinc finger protein SAP4 [Solanum lycopersicum]_12_Trypsin_145_8_1082.15548_5.53_0_Ficin_0_8_1082.15548_5.53
HECPYDYR
>NP_001316598.1 A20/AN1 zinc finger protein SAP4 [Solanum lycopersicum]_14_Trypsin_154_8_772.85638_5.87_1_Ficin_8_6_644.72568_5.87
QDAIAK
>NP_001316598.1 A20/AN1 zinc finger protein SAP4 [Solanum lycopersicum]_15_Trypsin_160_6_626.75388_8.06_0_Ficin_0_6_626.75388_8.06
ANPVVK
>NP_001234670.1 MADS-box transcription factor RIN isoform 1 [Solanum lycopersicum]_6_Trypsin_23_6_692.81318_8.06_0_Ficin_0_6_692.81318_8.06
QVTFAK
>NP_001234670.1 MADS-box transcription factor RIN isoform 1 [Solanum lycopersicum]_11_Trypsin_51_20_2227.60058_4.05_3_Ficin_11_6_662.75578_3.38
ILCDAE
>NP_001234670.1 MADS-box transcription factor RIN isoform 1 [Solanum lycopersicum]_11_Trypsin_51_20_2227.60058_4.05_4_Ficin_18_7_775.98648_5.46
IALIIFS
>NP_001234670.1 MADS-box transcription factor RIN isoform 1 [Solanum lycopersicum]_13_Trypsin_65_12_1395.56488_6.12_2_Ficin_12_9_990.11398_8.02
FCSNSSMSK
>NP_001234670.1 MADS-box transcription factor RIN isoform 1 [Solanum lycopersicum]_16_Trypsin_96_24_2803.88898_4.05_2_Ficin_24_17_1963.00128_4.29
GTQTSSDSQNNYQEYLK
>NP_001234670.1 MADS-box transcription factor RIN isoform 1 [Solanum lycopersicum]_19_Trypsin_109_9_1118.27318_6.23_1_Ficin_9_7_890.02508_9.71
MLQQSQR
>NP_001234670.1 MADS-box transcription factor RIN isoform 1 [Solanum lycopersicum]_22_Trypsin_136_7_817.89728_5.98_0_Ficin_0_7_817.89728_5.98
QLDSSLR
>NP_001234670.1 MADS-box transcription factor RIN isoform 1 [Solanum lycopersicum]_25_Trypsin_156_14_1664.87888_5.53_0_Ficin_10_10_1167.28398_4.27
TQHILDQLAE
>NP_001234670.1 MADS-box transcription factor RIN isoform 1 [Solanum lycopersicum]_26_Trypsin_165_9_1079.19018_4.53_0_Ficin_0_9_1079.19018_4.53
EQSLTEMNK
>NP_001234670.1 MADS-box transcription factor RIN isoform 1 [Solanum lycopersicum]_29_Trypsin_192_22_2597.84148_4.81_2_Ficin_22_17_2056.23978_7.17
VTFQTSWHCGEQSVQYR
>NP_001234670.1 MADS-box transcription factor RIN isoform 1 [Solanum lycopersicum]_30_Trypsin_242_50_5544.99138_5.39_0_Ficin_23_23_2672.87368_6.43
HEQPSHHEGFFQHVNCNNTLPIS
>NP_001234670.1 MADS-box transcription factor RIN isoform 1 [Solanum lycopersicum]_30_Trypsin_242_50_5544.99138_5.39_2_Ficin_50_25_2669.90508_3.89
YDNVQPENAAPSTHDATGVVPGWML
>sp|P93207|14310_SOLLC 14-3-3 protein 10 OS=Solanum lycopersicum OX=4081 GN=TFT10 PE=2 SV=2_0_Trypsin_11_11_1214.44538_6.23_0_Ficin_10_10_1058.25788_3.74
MAALIPENLS
>sp|P93207|14310_SOLLC 14-3-3 protein 10 OS=Solanum lycopersicum OX=4081 GN=TFT10 PE=2 SV=2_3_Trypsin_36_10_1319.51008_4.05_1_Ficin_10_8_1027.21858_4.29
EMVQFMDK
>sp|P93207|14310_SOLLC 14-3-3 protein 10 OS=Solanum lycopersicum OX=4081 GN=TFT10 PE=2 SV=2_4_Trypsin_52_16_1727.93228_4.25_0_Ficin_9_9_871.00118_5.46
LVLNSTPAG
>sp|P93207|14310_SOLLC 14-3-3 protein 10 OS=Solanum lycopersicum OX=4081 GN=TFT10 PE=2 SV=2_11_Trypsin_93_9_1104.23098_6.42_0_Ficin_0_9_1104.23098_6.42
NEEHVHLVK
>sp|P93207|14310_SOLLC 14-3-3 protein 10 OS=Solanum lycopersicum OX=4081 GN=TFT10 PE=2 SV=2_15_Trypsin_128_16_1675.85348_4.53_1_Ficin_16_13_1320.41918_6.13
SNLVPSATTSESK
>sp|P93207|14310_SOLLC 14-3-3 protein 10 OS=Solanum lycopersicum OX=4081 GN=TFT10 PE=2 SV=2_22_Trypsin_163_11_1257.33748_4.29_1_Ficin_11_7_857.93368_5.87
DTMNSYK
>sp|P93207|14310_SOLLC 14-3-3 protein 10 OS=Solanum lycopersicum OX=4081 GN=TFT10 PE=2 SV=2_23_Trypsin_180_17_1843.11298_5.53_0_Ficin_0_17_1843.11298_5.53
AAQEIALTDLPPTHPIR
>sp|P93207|14310_SOLLC 14-3-3 protein 10 OS=Solanum lycopersicum OX=4081 GN=TFT10 PE=2 SV=2_24_Trypsin_200_20_2277.60178_4.29_1_Ficin_8_6_663.77148_5.46
LALNFS
>sp|P93207|14310_SOLLC 14-3-3 protein 10 OS=Solanum lycopersicum OX=4081 GN=TFT10 PE=2 SV=2_24_Trypsin_200_20_2277.60178_4.29_4_Ficin_20_7_775.85698_5.87
ILNSSDK
>sp|P93207|14310_SOLLC 14-3-3 protein 10 OS=Solanum lycopersicum OX=4081 GN=TFT10 PE=2 SV=2_25_Trypsin_206_6_609.75658_8.02_0_Ficin_0_6_609.75658_8.02
ACSMAK
>sp|P93207|14310_SOLLC 14-3-3 protein 10 OS=Solanum lycopersicum OX=4081 GN=TFT10 PE=2 SV=2_27_Trypsin_235_10_1189.43558_5.98_0_Ficin_0_10_1189.43558_5.98
DSTLIMQLLR
>sp|P93207|14310_SOLLC 14-3-3 protein 10 OS=Solanum lycopersicum OX=4081 GN=TFT10 PE=2 SV=2_28_Trypsin_252_17_1950.98718_3.04_0_Ficin_0_17_1950.98718_3.04
DNLTLWTSDAQDQLDES
>sp|P31542|CLPAB_SOLLC ATP-dependent Clp protease ATP-binding subunit ClpA homolog CD4B, chloroplastic OS=Solanum lycopersicum OX=4081 GN=CD4B PE=3 SV=1_1_Trypsin_19_16_1601.77708_6.23_0_Ficin_14_14_1316.47408_5.46
ALVQSTSIPSSVAG
>sp|P31542|CLPAB_SOLLC ATP-dependent Clp protease ATP-binding subunit ClpA homolog CD4B, chloroplastic OS=Solanum lycopersicum OX=4081 GN=CD4B PE=3 SV=1_3_Trypsin_28_6_608.65178_8.06_0_Ficin_0_6_608.65178_8.06
FNGSGK
>sp|P31542|CLPAB_SOLLC ATP-dependent Clp protease ATP-binding subunit ClpA homolog CD4B, chloroplastic OS=Solanum lycopersicum OX=4081 GN=CD4B PE=3 SV=1_6_Trypsin_47_16_1694.98188_8.7_0_Ficin_0_16_1694.98188_8.7
AVTMLCNAQSSSLTLR
>sp|P31542|CLPAB_SOLLC ATP-dependent Clp protease ATP-binding subunit ClpA homolog CD4B, chloroplastic OS=Solanum lycopersicum OX=4081 GN=CD4B PE=3 SV=1_7_Trypsin_53_6_707.78438_5.98_0_Ficin_0_6_707.78438_5.98
DFTGLR
>sp|P31542|CLPAB_SOLLC ATP-dependent Clp protease ATP-binding subunit ClpA homolog CD4B, chloroplastic OS=Solanum lycopersicum OX=4081 GN=CD4B PE=3 SV=1_8_Trypsin_63_10_1061.22118_5.97_0_Ficin_0_10_1061.22118_5.97
GCNAIDTLVR
>sp|P31542|CLPAB_SOLLC ATP-dependent Clp protease ATP-binding subunit ClpA homolog CD4B, chloroplastic OS=Solanum lycopersicum OX=4081 GN=CD4B PE=3 SV=1_9_Trypsin_71_8_848.90838_6.13_0_Ficin_0_8_848.90838_6.13
SGETLQSK
>sp|P31542|CLPAB_SOLLC ATP-dependent Clp protease ATP-binding subunit ClpA homolog CD4B, chloroplastic OS=Solanum lycopersicum OX=4081 GN=CD4B PE=3 SV=1_10_Trypsin_79_8_849.98548_8.55_0_Ficin_0_8_849.98548_8.55
VAAATYVR
>sp|P31542|CLPAB_SOLLC ATP-dependent Clp protease ATP-binding subunit ClpA homolog CD4B, chloroplastic OS=Solanum lycopersicum OX=4081 GN=CD4B PE=3 SV=1_17_Trypsin_111_10_1159.36608_4.53_0_Ficin_0_10_1159.36608_4.53
VIMLAQEEAR
>sp|P31542|CLPAB_SOLLC ATP-dependent Clp protease ATP-binding subunit ClpA homolog CD4B, chloroplastic OS=Solanum lycopersicum OX=4081 GN=CD4B PE=3 SV=1_19_Trypsin_137_25_2508.90018_5.63_2_Ficin_14_7_772.89668_3.74
TEQILLG
>sp|P31542|CLPAB_SOLLC ATP-dependent Clp protease ATP-binding subunit ClpA homolog CD4B, chloroplastic OS=Solanum lycopersicum OX=4081 GN=CD4B PE=3 SV=1_19_Trypsin_137_25_2508.90018_5.63_4_Ficin_25_8_745.83078_6.13
EGTGIAAK
>sp|P31542|CLPAB_SOLLC ATP-dependent Clp protease ATP-binding subunit ClpA homolog CD4B, chloroplastic OS=Solanum lycopersicum OX=4081 GN=CD4B PE=3 SV=1_21_Trypsin_147_7_761.93468_8.06_0_Ficin_0_7_761.93468_8.06
SMGINLK
>sp|P31542|CLPAB_SOLLC ATP-dependent Clp protease ATP-binding subunit ClpA homolog CD4B, chloroplastic OS=Solanum lycopersicum OX=4081 GN=CD4B PE=3 SV=1_25_Trypsin_173_14_1476.69538_6.23_0_Ficin_8_8_764.83338_3.74
GSGFVAVE
>sp|P31542|CLPAB_SOLLC ATP-dependent Clp protease ATP-binding subunit ClpA homolog CD4B, chloroplastic OS=Solanum lycopersicum OX=4081 GN=CD4B PE=3 SV=1_25_Trypsin_173_14_1476.69538_6.23_1_Ficin_14_6_729.87728_9.71
IPFTPR
>sp|P31542|CLPAB_SOLLC ATP-dependent Clp protease ATP-binding subunit ClpA homolog CD4B, chloroplastic OS=Solanum lycopersicum OX=4081 GN=CD4B PE=3 SV=1_29_Trypsin_204_18_2033.36068_7.35_2_Ficin_15_7_767.88018_5.48
SEHLLLG
>sp|P31542|CLPAB_SOLLC ATP-dependent Clp protease ATP-binding subunit ClpA homolog CD4B, chloroplastic OS=Solanum lycopersicum OX=4081 GN=CD4B PE=3 SV=1_30_Trypsin_212_8_787.82778_4.53_0_Ficin_0_8_787.82778_4.53
EGEGVAAR
>sp|P31542|CLPAB_SOLLC ATP-dependent Clp protease ATP-binding subunit ClpA homolog CD4B, chloroplastic OS=Solanum lycopersicum OX=4081 GN=CD4B PE=3 SV=1_31_Trypsin_225_13_1397.55088_4.29_2_Ficin_13_7_771.82828_5.98
ADPSNIR
>sp|P31542|CLPAB_SOLLC ATP-dependent Clp protease ATP-binding subunit ClpA homolog CD4B, chloroplastic OS=Solanum lycopersicum OX=4081 GN=CD4B PE=3 SV=1_33_Trypsin_251_21_1922.05398_4.53_1_Ficin_10_7_704.69158_3.56
ESNEAVG
>sp|P31542|CLPAB_SOLLC ATP-dependent Clp protease ATP-binding subunit ClpA homolog CD4B, chloroplastic OS=Solanum lycopersicum OX=4081 GN=CD4B PE=3 SV=1_33_Trypsin_251_21_1922.05398_4.53_4_Ficin_21_7_633.65908_8.06
GGTSGQK
>sp|P31542|CLPAB_SOLLC ATP-dependent Clp protease ATP-binding subunit ClpA homolog CD4B, chloroplastic OS=Solanum lycopersicum OX=4081 GN=CD4B PE=3 SV=1_36_Trypsin_277_7_754.88458_5.98_0_Ficin_6_6_598.69708_3.48
LDPVVG
>sp|P31542|CLPAB_SOLLC ATP-dependent Clp protease ATP-binding subunit ClpA homolog CD4B, chloroplastic OS=Solanum lycopersicum OX=4081 GN=CD4B PE=3 SV=1_38_Trypsin_290_7_785.94188_9.71_0_Ficin_6_6_629.75438_5.46
VTQILG
>sp|P31542|CLPAB_SOLLC ATP-dependent Clp protease ATP-binding subunit ClpA homolog CD4B, chloroplastic OS=Solanum lycopersicum OX=4081 GN=CD4B PE=3 SV=1_41_Trypsin_306_13_1297.49178_6.12_0_Ficin_7_7_729.84908_5.46
NNPCLIG
>sp|P31542|CLPAB_SOLLC ATP-dependent Clp protease ATP-binding subunit ClpA homolog CD4B, chloroplastic OS=Solanum lycopersicum OX=4081 GN=CD4B PE=3 SV=1_43_Trypsin_329_13_1342.46858_4.05_0_Ficin_11_11_1157.24258_3.33
IANGDVPETIE
>sp|P31542|CLPAB_SOLLC ATP-dependent Clp protease ATP-binding subunit ClpA homolog CD4B, chloroplastic OS=Solanum lycopersicum OX=4081 GN=CD4B PE=3 SV=1_45_Trypsin_344_14_1430.76618_5.87_0_Ficin_12_12_1201.48698_3.48
VITLDMGLLVAG
>sp|P31542|CLPAB_SOLLC ATP-dependent Clp protease ATP-binding subunit ClpA homolog CD4B, chloroplastic OS=Solanum lycopersicum OX=4081 GN=CD4B PE=3 SV=1_50_Trypsin_361_6_761.93178_4.53_0_Ficin_0_6_761.93178_4.53
LMEEIK
>sp|P31542|CLPAB_SOLLC ATP-dependent Clp protease ATP-binding subunit ClpA homolog CD4B, chloroplastic OS=Solanum lycopersicum OX=4081 GN=CD4B PE=3 SV=1_51_Trypsin_398_37_3817.35408_4.25_0_Ficin_17_17_1942.19608_3.79
QSDEIILFIDEVHTLIG
>sp|P31542|CLPAB_SOLLC ATP-dependent Clp protease ATP-binding subunit ClpA homolog CD4B, chloroplastic OS=Solanum lycopersicum OX=4081 GN=CD4B PE=3 SV=1_51_Trypsin_398_37_3817.35408_4.25_3_Ficin_37_15_1493.76948_8.06
GAIDAANILKPALAR
>sp|P31542|CLPAB_SOLLC ATP-dependent Clp protease ATP-binding subunit ClpA homolog CD4B, chloroplastic OS=Solanum lycopersicum OX=4081 GN=CD4B PE=3 SV=1_52_Trypsin_413_15_1668.83888_4.05_0_Ficin_7_7_718.82288_3.74
GELQCIG
>sp|P31542|CLPAB_SOLLC ATP-dependent Clp protease ATP-binding subunit ClpA homolog CD4B, chloroplastic OS=Solanum lycopersicum OX=4081 GN=CD4B PE=3 SV=1_52_Trypsin_413_15_1668.83888_4.05_1_Ficin_15_8_968.03128_4.29
ATTLDEYR
>sp|P31542|CLPAB_SOLLC ATP-dependent Clp protease ATP-binding subunit ClpA homolog CD4B, chloroplastic OS=Solanum lycopersicum OX=4081 GN=CD4B PE=3 SV=1_58_Trypsin_444_14_1581.82668_4.05_0_Ficin_0_14_1581.82668_4.05
VPEPTVDETIQILK
>sp|P31542|CLPAB_SOLLC ATP-dependent Clp protease ATP-binding subunit ClpA homolog CD4B, chloroplastic OS=Solanum lycopersicum OX=4081 GN=CD4B PE=3 SV=1_63_Trypsin_477_20_2321.48218_3.68_0_Ficin_13_13_1395.48578_3.23
YTDEDLVAAAQLS
>sp|P31542|CLPAB_SOLLC ATP-dependent Clp protease ATP-binding subunit ClpA homolog CD4B, chloroplastic OS=Solanum lycopersicum OX=4081 GN=CD4B PE=3 SV=1_65_Trypsin_493_11_1159.26138_3.89_0_Ficin_9_9_915.99568_3.23
AIDLIDEAG
>sp|P31542|CLPAB_SOLLC ATP-dependent Clp protease ATP-binding subunit ClpA homolog CD4B, chloroplastic OS=Solanum lycopersicum OX=4081 GN=CD4B PE=3 SV=1_68_Trypsin_506_9_1022.12588_5.63_0_Ficin_0_9_1022.12588_5.63
HAQLPEEAK
>sp|P31542|CLPAB_SOLLC ATP-dependent Clp protease ATP-binding subunit ClpA homolog CD4B, chloroplastic OS=Solanum lycopersicum OX=4081 GN=CD4B PE=3 SV=1_78_Trypsin_551_9_972.14958_5.87_0_Ficin_0_9_972.14958_5.87
AQITALIDK
>sp|P31542|CLPAB_SOLLC ATP-dependent Clp protease ATP-binding subunit ClpA homolog CD4B, chloroplastic OS=Solanum lycopersicum OX=4081 GN=CD4B PE=3 SV=1_81_Trypsin_588_31_3251.55128_4.03_1_Ficin_22_20_2053.21028_3.79
SEAADTGPLVTEADIQHIVS
>sp|P31542|CLPAB_SOLLC ATP-dependent Clp protease ATP-binding subunit ClpA homolog CD4B, chloroplastic OS=Solanum lycopersicum OX=4081 GN=CD4B PE=3 SV=1_81_Trypsin_588_31_3251.55128_4.03_2_Ficin_30_8_887.98788_3.74
SWTGIPVE
>sp|P31542|CLPAB_SOLLC ATP-dependent Clp protease ATP-binding subunit ClpA homolog CD4B, chloroplastic OS=Solanum lycopersicum OX=4081 GN=CD4B PE=3 SV=1_82_Trypsin_596_8_907.88958_3.89_1_Ficin_8_6_721.67878_3.89
TDESDR
>sp|P31542|CLPAB_SOLLC ATP-dependent Clp protease ATP-binding subunit ClpA homolog CD4B, chloroplastic OS=Solanum lycopersicum OX=4081 GN=CD4B PE=3 SV=1_84_Trypsin_607_8_1016.13708_5.64_0_Ficin_0_8_1016.13708_5.64
MEETLHTR
>sp|P31542|CLPAB_SOLLC ATP-dependent Clp protease ATP-binding subunit ClpA homolog CD4B, chloroplastic OS=Solanum lycopersicum OX=4081 GN=CD4B PE=3 SV=1_85_Trypsin_616_9_972.10628_4.29_1_Ficin_9_6_688.73558_4.29
QDEAVK
>sp|P31542|CLPAB_SOLLC ATP-dependent Clp protease ATP-binding subunit ClpA homolog CD4B, chloroplastic OS=Solanum lycopersicum OX=4081 GN=CD4B PE=3 SV=1_91_Trypsin_649_19_1959.23518_9.93_0_Ficin_8_8_867.96018_9.71
NPNRPIAS
>sp|P31542|CLPAB_SOLLC ATP-dependent Clp protease ATP-binding subunit ClpA homolog CD4B, chloroplastic OS=Solanum lycopersicum OX=4081 GN=CD4B PE=3 SV=1_91_Trypsin_649_19_1959.23518_9.93_2_Ficin_18_6_486.52538_5.46
GPTGVG
>sp|P31542|CLPAB_SOLLC ATP-dependent Clp protease ATP-binding subunit ClpA homolog CD4B, chloroplastic OS=Solanum lycopersicum OX=4081 GN=CD4B PE=3 SV=1_93_Trypsin_669_15_1691.91908_4.53_3_Ficin_15_7_834.94278_4.53
SEEAMIR
>sp|P31542|CLPAB_SOLLC ATP-dependent Clp protease ATP-binding subunit ClpA homolog CD4B, chloroplastic OS=Solanum lycopersicum OX=4081 GN=CD4B PE=3 SV=1_94_Trypsin_678_9_1157.32178_4.05_0_Ficin_0_9_1157.32178_4.05
LDMSEFMER
>sp|P31542|CLPAB_SOLLC ATP-dependent Clp protease ATP-binding subunit ClpA homolog CD4B, chloroplastic OS=Solanum lycopersicum OX=4081 GN=CD4B PE=3 SV=1_96_Trypsin_705_22_2264.51998_4.53_1_Ficin_10_7_675.73928_5.45
SPPGYVG
>sp|P31542|CLPAB_SOLLC ATP-dependent Clp protease ATP-binding subunit ClpA homolog CD4B, chloroplastic OS=Solanum lycopersicum OX=4081 GN=CD4B PE=3 SV=1_96_Trypsin_705_22_2264.51998_4.53_2_Ficin_22_12_1323.42528_4.53
YTEGGQLTEAVR
>sp|P31542|CLPAB_SOLLC ATP-dependent Clp protease ATP-binding subunit ClpA homolog CD4B, chloroplastic OS=Solanum lycopersicum OX=4081 GN=CD4B PE=3 SV=1_97_Trypsin_719_14_1765.04238_6.3_0_Ficin_13_13_1636.86828_4.67
RRPYTVVLFDEIE
>sp|P31542|CLPAB_SOLLC ATP-dependent Clp protease ATP-binding subunit ClpA homolog CD4B, chloroplastic OS=Solanum lycopersicum OX=4081 GN=CD4B PE=3 SV=1_98_Trypsin_736_17_1986.29108_4.48_0_Ficin_14_14_1657.96308_4.27
AHPDVFNMMLQILE
>sp|P31542|CLPAB_SOLLC ATP-dependent Clp protease ATP-binding subunit ClpA homolog CD4B, chloroplastic OS=Solanum lycopersicum OX=4081 GN=CD4B PE=3 SV=1_102_Trypsin_765_17_1806.10458_6.13_0_Ficin_11_11_1162.36658_5.46
NTLLIMTSNVG
>sp|P31542|CLPAB_SOLLC ATP-dependent Clp protease ATP-binding subunit ClpA homolog CD4B, chloroplastic OS=Solanum lycopersicum OX=4081 GN=CD4B PE=3 SV=1_105_Trypsin_779_10_1164.27738_3.68_1_Ficin_10_8_994.06608_3.68
FDLDLDEK
>sp|P31542|CLPAB_SOLLC ATP-dependent Clp protease ATP-binding subunit ClpA homolog CD4B, chloroplastic OS=Solanum lycopersicum OX=4081 GN=CD4B PE=3 SV=1_106_Trypsin_785_6_740.72758_5.97_0_Ficin_0_6_740.72758_5.97
DSSYNR
>sp|P31542|CLPAB_SOLLC ATP-dependent Clp protease ATP-binding subunit ClpA homolog CD4B, chloroplastic OS=Solanum lycopersicum OX=4081 GN=CD4B PE=3 SV=1_108_Trypsin_795_8_918.05508_4.53_0_Ficin_0_8_918.05508_4.53
SLVTEELK
>sp|P31542|CLPAB_SOLLC ATP-dependent Clp protease ATP-binding subunit ClpA homolog CD4B, chloroplastic OS=Solanum lycopersicum OX=4081 GN=CD4B PE=3 SV=1_109_Trypsin_805_10_1369.54558_8.55_0_Ficin_0_10_1369.54558_8.55
QYFRPEFLNR
>sp|P31542|CLPAB_SOLLC ATP-dependent Clp protease ATP-binding subunit ClpA homolog CD4B, chloroplastic OS=Solanum lycopersicum OX=4081 GN=CD4B PE=3 SV=1_110_Trypsin_813_8_1022.22748_4.29_0_Ficin_0_8_1022.22748_4.29
LDEMIVFR
>sp|P31542|CLPAB_SOLLC ATP-dependent Clp protease ATP-binding subunit ClpA homolog CD4B, chloroplastic OS=Solanum lycopersicum OX=4081 GN=CD4B PE=3 SV=1_113_Trypsin_829_8_932.14308_4.29_0_Ficin_0_8_932.14308_4.29
EIADIMLK
>sp|P31542|CLPAB_SOLLC ATP-dependent Clp protease ATP-binding subunit ClpA homolog CD4B, chloroplastic OS=Solanum lycopersicum OX=4081 GN=CD4B PE=3 SV=1_117_Trypsin_847_9_1116.23648_4.25_1_Ficin_9_6_744.84608_6.23
LQVTER
>sp|P31542|CLPAB_SOLLC ATP-dependent Clp protease ATP-binding subunit ClpA homolog CD4B, chloroplastic OS=Solanum lycopersicum OX=4081 GN=CD4B PE=3 SV=1_120_Trypsin_867_16_1792.96898_6.27_0_Ficin_11_11_1199.23908_3.38
VVDEGYNPSYG
>sp|P31542|CLPAB_SOLLC ATP-dependent Clp protease ATP-binding subunit ClpA homolog CD4B, chloroplastic OS=Solanum lycopersicum OX=4081 GN=CD4B PE=3 SV=1_124_Trypsin_888_7_817.99888_6.13_0_Ficin_0_7_817.99888_6.13
MLANEIK
>sp|P36181|HSP80_SOLLC Heat shock cognate protein 80 OS=Solanum lycopersicum OX=4081 GN=HSC80 PE=2 SV=1_0_Trypsin_28_28_3237.67158_4.05_1_Ficin_12_7_812.87738_3.74
TFAFQAE
>sp|P36181|HSP80_SOLLC Heat shock cognate protein 80 OS=Solanum lycopersicum OX=4081 GN=HSC80 PE=2 SV=1_0_Trypsin_28_28_3237.67158_4.05_2_Ficin_18_6_686.80618_5.46
INQLLS
>sp|P36181|HSP80_SOLLC Heat shock cognate protein 80 OS=Solanum lycopersicum OX=4081 GN=HSC80 PE=2 SV=1_0_Trypsin_28_28_3237.67158_4.05_3_Ficin_25_7_883.05498_5.45
LIINTFY
>sp|P36181|HSP80_SOLLC Heat shock cognate protein 80 OS=Solanum lycopersicum OX=4081 GN=HSC80 PE=2 SV=1_2_Trypsin_45_12_1291.37748_3.89_1_Ficin_12_8_848.86498_4.04
NSSDALDK
>sp|P36181|HSP80_SOLLC Heat shock cognate protein 80 OS=Solanum lycopersicum OX=4081 GN=HSC80 PE=2 SV=1_6_Trypsin_71_15_1735.01278_4.48_0_Ficin_0_15_1735.01278_4.48
LDGQPELFIHIIPDK
>sp|P36181|HSP80_SOLLC Heat shock cognate protein 80 OS=Solanum lycopersicum OX=4081 GN=HSC80 PE=2 SV=1_7_Trypsin_87_16_1648.89188_5.87_0_Ficin_13_13_1288.42008_3.48
ANNTLTIIDSGIG
>sp|P36181|HSP80_SOLLC Heat shock cognate protein 80 OS=Solanum lycopersicum OX=4081 GN=HSC80 PE=2 SV=1_8_Trypsin_99_12_1256.42438_5.98_0_Ficin_8_8_814.89358_3.48
ADLVNNLG
>sp|P36181|HSP80_SOLLC Heat shock cognate protein 80 OS=Solanum lycopersicum OX=4081 GN=HSC80 PE=2 SV=1_10_Trypsin_134_31_3272.73498_3.93_0_Ficin_9_9_938.06318_3.56
EFMEALAAG
>sp|P36181|HSP80_SOLLC Heat shock cognate protein 80 OS=Solanum lycopersicum OX=4081 GN=HSC80 PE=2 SV=1_11_Trypsin_140_6_645.79738_8.06_0_Ficin_0_6_645.79738_8.06
VVVTTK
>sp|P36181|HSP80_SOLLC Heat shock cognate protein 80 OS=Solanum lycopersicum OX=4081 GN=HSC80 PE=2 SV=1_12_Trypsin_161_21_2426.49748_4.26_0_Ficin_10_10_1334.32088_3.79
HNDDEQYVWE
>sp|P36181|HSP80_SOLLC Heat shock cognate protein 80 OS=Solanum lycopersicum OX=4081 GN=HSC80 PE=2 SV=1_12_Trypsin_161_21_2426.49748_4.26_2_Ficin_21_7_766.85228_9.71
GSFTVTR
>sp|P36181|HSP80_SOLLC Heat shock cognate protein 80 OS=Solanum lycopersicum OX=4081 GN=HSC80 PE=2 SV=1_13_Trypsin_170_9_947.95718_4.29_0_Ficin_8_8_791.76968_3.38
DTSGENLG
>sp|P36181|HSP80_SOLLC Heat shock cognate protein 80 OS=Solanum lycopersicum OX=4081 GN=HSC80 PE=2 SV=1_21_Trypsin_212_15_1835.08938_5.63_0_Ficin_6_6_718.76428_5.48
HSEFIS
>sp|P36181|HSP80_SOLLC Heat shock cognate protein 80 OS=Solanum lycopersicum OX=4081 GN=HSC80 PE=2 SV=1_23_Trypsin_227_11_1351.29718_3.58_1_Ficin_11_8_1021.94408_3.62
DDEEEEEK
>sp|P36181|HSP80_SOLLC Heat shock cognate protein 80 OS=Solanum lycopersicum OX=4081 GN=HSC80 PE=2 SV=1_26_Trypsin_241_8_976.00518_3.83_1_Ficin_8_6_747.75708_3.93
EVDEEK
>sp|P36181|HSP80_SOLLC Heat shock cognate protein 80 OS=Solanum lycopersicum OX=4081 GN=HSC80 PE=2 SV=1_35_Trypsin_270_7_958.18948_9.93_0_Ficin_0_7_958.18948_9.93
QKPIWMR
>sp|P36181|HSP80_SOLLC Heat shock cognate protein 80 OS=Solanum lycopersicum OX=4081 GN=HSC80 PE=2 SV=1_36_Trypsin_277_7_843.97568_6.21_0_Ficin_0_7_843.97568_6.21
KPEEITK
>sp|P36181|HSP80_SOLLC Heat shock cognate protein 80 OS=Solanum lycopersicum OX=4081 GN=HSC80 PE=2 SV=1_37_Trypsin_285_8_1020.10658_4.53_0_Ficin_7_7_891.93248_3.56
EEYAAFY
>sp|P36181|HSP80_SOLLC Heat shock cognate protein 80 OS=Solanum lycopersicum OX=4081 GN=HSC80 PE=2 SV=1_38_Trypsin_298_13_1541.68058_4.66_0_Ficin_7_7_863.87908_3.38
SLTNDWE
>sp|P36181|HSP80_SOLLC Heat shock cognate protein 80 OS=Solanum lycopersicum OX=4081 GN=HSC80 PE=2 SV=1_38_Trypsin_298_13_1541.68058_4.66_1_Ficin_13_6_695.81678_7.08
EHLAVK
>sp|P36181|HSP80_SOLLC Heat shock cognate protein 80 OS=Solanum lycopersicum OX=4081 GN=HSC80 PE=2 SV=1_40_Trypsin_316_7_772.98608_8.06_0_Ficin_0_7_772.98608_8.06
AVLFVPK
>sp|P36181|HSP80_SOLLC Heat shock cognate protein 80 OS=Solanum lycopersicum OX=4081 GN=HSC80 PE=2 SV=1_42_Trypsin_326_9_1053.17978_4.04_0_Ficin_0_9_1053.17978_4.04
APFDLFDTK
>sp|P36181|HSP80_SOLLC Heat shock cognate protein 80 OS=Solanum lycopersicum OX=4081 GN=HSC80 PE=2 SV=1_44_Trypsin_333_6_712.84718_8.4_0_Ficin_0_6_712.84718_8.4
KPNNIK
>sp|P36181|HSP80_SOLLC Heat shock cognate protein 80 OS=Solanum lycopersicum OX=4081 GN=HSC80 PE=2 SV=1_47_Trypsin_357_19_2275.65968_3.79_0_Ficin_16_16_1901.17638_3.19
VFIMDNCDELIPEYLS
>sp|P36181|HSP80_SOLLC Heat shock cognate protein 80 OS=Solanum lycopersicum OX=4081 GN=HSC80 PE=2 SV=1_48_Trypsin_371_14_1527.69448_3.89_0_Ficin_13_13_1371.50698_3.23
GIVDSEDLPLNIS
>sp|P36181|HSP80_SOLLC Heat shock cognate protein 80 OS=Solanum lycopersicum OX=4081 GN=HSC80 PE=2 SV=1_49_Trypsin_378_7_859.93458_6.13_0_Ficin_0_7_859.93458_6.13
ETLQQNK
>sp|P36181|HSP80_SOLLC Heat shock cognate protein 80 OS=Solanum lycopersicum OX=4081 GN=HSC80 PE=2 SV=1_59_Trypsin_427_10_1168.23138_5.53_1_Ficin_10_8_998.02008_5.53
IHEDSQNR
>sp|P36181|HSP80_SOLLC Heat shock cognate protein 80 OS=Solanum lycopersicum OX=4081 GN=HSC80 PE=2 SV=1_63_Trypsin_449_9_967.05888_4.29_0_Ficin_0_9_967.05888_4.29
SGDEMTSLK
>sp|P36181|HSP80_SOLLC Heat shock cognate protein 80 OS=Solanum lycopersicum OX=4081 GN=HSC80 PE=2 SV=1_66_Trypsin_470_14_1616.70138_4.05_0_Ficin_7_7_837.84118_3.38
EGQNDIY
>sp|P36181|HSP80_SOLLC Heat shock cognate protein 80 OS=Solanum lycopersicum OX=4081 GN=HSC80 PE=2 SV=1_66_Trypsin_470_14_1616.70138_4.05_2_Ficin_14_6_633.69948_6.13
ITGESK
>sp|P36181|HSP80_SOLLC Heat shock cognate protein 80 OS=Solanum lycopersicum OX=4081 GN=HSC80 PE=2 SV=1_68_Trypsin_481_10_1133.26648_4.53_1_Ficin_9_6_705.76548_3.74
NSPFLE
>sp|P36181|HSP80_SOLLC Heat shock cognate protein 80 OS=Solanum lycopersicum OX=4081 GN=HSC80 PE=2 SV=1_72_Trypsin_505_20_2306.61248_3.79_2_Ficin_15_9_1042.12558_3.23
MVDAIDEYS
>sp|P36181|HSP80_SOLLC Heat shock cognate protein 80 OS=Solanum lycopersicum OX=4081 GN=HSC80 PE=2 SV=1_77_Trypsin_529_8_963.95068_3.73_0_Ficin_0_8_963.95068_3.73
LDESEDEK
>sp|P36181|HSP80_SOLLC Heat shock cognate protein 80 OS=Solanum lycopersicum OX=4081 GN=HSC80 PE=2 SV=1_87_Trypsin_583_21_2330.63048_4.05_0_Ficin_14_14_1441.63398_3.38
VVDSPCCLVTGEYG
>sp|P36181|HSP80_SOLLC Heat shock cognate protein 80 OS=Solanum lycopersicum OX=4081 GN=HSC80 PE=2 SV=1_87_Trypsin_583_21_2330.63048_4.05_1_Ficin_21_7_907.01178_6.23
WTANMER
>sp|P36181|HSP80_SOLLC Heat shock cognate protein 80 OS=Solanum lycopersicum OX=4081 GN=HSC80 PE=2 SV=1_90_Trypsin_602_11_1163.28268_5.87_0_Ficin_6_6_566.58358_3.48
DSSMAG
>sp|P36181|HSP80_SOLLC Heat shock cognate protein 80 OS=Solanum lycopersicum OX=4081 GN=HSC80 PE=2 SV=1_92_Trypsin_618_15_1792.00888_3.93_0_Ficin_0_15_1792.00888_3.93
TMEINPENSIMDELR
>sp|P36181|HSP80_SOLLC Heat shock cognate protein 80 OS=Solanum lycopersicum OX=4081 GN=HSC80 PE=2 SV=1_98_Trypsin_658_27_2997.39468_3.93_0_Ficin_8_8_961.16618_3.38
DLVLLLFE
>sp|P36181|HSP80_SOLLC Heat shock cognate protein 80 OS=Solanum lycopersicum OX=4081 GN=HSC80 PE=2 SV=1_98_Trypsin_658_27_2997.39468_3.93_1_Ficin_17_9_896.00798_5.46
TALLTSGFS
>sp|P36181|HSP80_SOLLC Heat shock cognate protein 80 OS=Solanum lycopersicum OX=4081 GN=HSC80 PE=2 SV=1_98_Trypsin_658_27_2997.39468_3.93_3_Ficin_25_6_663.68488_3.74
EPNTFG
>sp|P36181|HSP80_SOLLC Heat shock cognate protein 80 OS=Solanum lycopersicum OX=4081 GN=HSC80 PE=2 SV=1_101_Trypsin_694_30_3048.14638_3.29_2_Ficin_20_16_1677.71078_3.0
IDEESGDADADMPALE
>sp|P36181|HSP80_SOLLC Heat shock cognate protein 80 OS=Solanum lycopersicum OX=4081 GN=HSC80 PE=2 SV=1_101_Trypsin_694_30_3048.14638_3.29_3_Ficin_27_7_745.69778_3.19
DPEADAE
>sp|Q9AXQ6|IF5A1_SOLLC Eukaryotic translation initiation factor 5A-1 OS=Solanum lycopersicum OX=4081 PE=2 SV=1_0_Trypsin_11_11_1375.43228_4.86_0_Ficin_9_9_1160.17998_4.38
MSDEEHHFE
>sp|Q9AXQ6|IF5A1_SOLLC Eukaryotic translation initiation factor 5A-1 OS=Solanum lycopersicum OX=4081 PE=2 SV=1_2_Trypsin_28_10_1134.25718_8.55_0_Ficin_7_7_763.80518_5.45
TYPQQAG
>sp|Q9AXQ6|IF5A1_SOLLC Eukaryotic translation initiation factor 5A-1 OS=Solanum lycopersicum OX=4081 PE=2 SV=1_4_Trypsin_36_7_722.88568_8.07_0_Ficin_0_7_722.88568_8.07
GGHIVIK
>sp|Q9AXQ6|IF5A1_SOLLC Eukaryotic translation initiation factor 5A-1 OS=Solanum lycopersicum OX=4081 PE=2 SV=1_9_Trypsin_69_12_1350.59828_7.06_0_Ficin_0_12_1350.59828_7.06
CHFVAIDIFTGK
>sp|Q9AXQ6|IF5A1_SOLLC Eukaryotic translation initiation factor 5A-1 OS=Solanum lycopersicum OX=4081 PE=2 SV=1_11_Trypsin_88_18_2031.23048_5.42_1_Ficin_18_16_1788.95558_6.42
DIVPSSHNCDVPHVNR
>sp|Q9AXQ6|IF5A1_SOLLC Eukaryotic translation initiation factor 5A-1 OS=Solanum lycopersicum OX=4081 PE=2 SV=1_12_Trypsin_112_24_2672.88218_3.63_0_Ficin_9_9_1067.16068_3.27
TDYQLIDIS
>sp|Q9AXQ6|IF5A1_SOLLC Eukaryotic translation initiation factor 5A-1 OS=Solanum lycopersicum OX=4081 PE=2 SV=1_12_Trypsin_112_24_2672.88218_3.63_1_Ficin_15_6_652.65868_3.38
EDGFVS
>sp|Q9AXQ6|IF5A1_SOLLC Eukaryotic translation initiation factor 5A-1 OS=Solanum lycopersicum OX=4081 PE=2 SV=1_12_Trypsin_112_24_2672.88218_3.63_2_Ficin_24_9_989.09338_6.13
LLTENGNTK
>sp|Q9AXQ6|IF5A1_SOLLC Eukaryotic translation initiation factor 5A-1 OS=Solanum lycopersicum OX=4081 PE=2 SV=1_14_Trypsin_128_12_1313.51378_4.04_0_Ficin_0_12_1313.51378_4.04
LPTDDTLLAQVK
>sp|Q9AXQ6|IF5A1_SOLLC Eukaryotic translation initiation factor 5A-1 OS=Solanum lycopersicum OX=4081 PE=2 SV=1_16_Trypsin_154_19_2023.40548_4.05_1_Ficin_19_14_1495.78728_4.53
VMSAMGEEQICGIK
>AAB18280.1 aspartic protease precursor [Solanum lycopersicum]_2_Trypsin_29_25_2600.09168_7.17_0_Ficin_19_19_1924.34948_7.17
HLCAALLLWAIACSALPAS
>AAB18280.1 aspartic protease precursor [Solanum lycopersicum]_2_Trypsin_29_25_2600.09168_7.17_1_Ficin_25_6_693.75748_5.98
SGDLFR
>AAB18280.1 aspartic protease precursor [Solanum lycopersicum]_6_Trypsin_43_7_788.89618_4.04_0_Ficin_0_7_788.89618_4.04
LDVDSIK
>AAB18280.1 aspartic protease precursor [Solanum lycopersicum]_11_Trypsin_63_7_795.89368_7.08_0_Ficin_6_6_667.71958_5.48
HVNGIE
>AAB18280.1 aspartic protease precursor [Solanum lycopersicum]_13_Trypsin_72_8_913.93658_4.04_0_Ficin_7_7_785.76248_3.27
SSDSDIY
>AAB18280.1 aspartic protease precursor [Solanum lycopersicum]_15_Trypsin_95_19_2113.31098_4.29_0_Ficin_8_8_1049.10458_3.48
NYLDAQYY
>AAB18280.1 aspartic protease precursor [Solanum lycopersicum]_17_Trypsin_113_16_1736.94208_5.87_0_Ficin_0_16_1736.94208_5.87
VIFDTGSSNLWVPSSK
>AAB18280.1 aspartic protease precursor [Solanum lycopersicum]_18_Trypsin_125_12_1457.72788_7.96_1_Ficin_12_8_957.15828_8.05
IACWIHSK
>AAB18280.1 aspartic protease precursor [Solanum lycopersicum]_20_Trypsin_136_6_713.74538_8.55_0_Ficin_0_6_713.74538_8.55
SSTYTR
>AAB18280.1 aspartic protease precursor [Solanum lycopersicum]_21_Trypsin_144_8_865.91338_4.29_0_Ficin_0_8_865.91338_4.29
DGESCSIR
>AAB18280.1 aspartic protease precursor [Solanum lycopersicum]_22_Trypsin_167_23_2410.68388_5.37_3_Ficin_18_7_761.84808_3.48
MDNVQVG
>AAB18280.1 aspartic protease precursor [Solanum lycopersicum]_23_Trypsin_176_9_1078.19008_4.29_0_Ficin_6_6_749.81868_3.38
DQVFIE
>AAB18280.1 aspartic protease precursor [Solanum lycopersicum]_24_Trypsin_186_10_1104.31168_6.13_0_Ficin_0_10_1104.31168_6.13
EPSITFIVAK
>AAB18280.1 aspartic protease precursor [Solanum lycopersicum]_25_Trypsin_217_31_3340.84138_4.29_0_Ficin_6_6_620.70308_3.48
FDGILG
>AAB18280.1 aspartic protease precursor [Solanum lycopersicum]_25_Trypsin_217_31_3340.84138_4.29_4_Ficin_22_7_879.96778_5.45
NTTPVWY
>AAB18280.1 aspartic protease precursor [Solanum lycopersicum]_28_Trypsin_245_13_1303.43448_4.05_0_Ficin_8_8_806.87058_3.56
EGGELVFG
>AAB18280.1 aspartic protease precursor [Solanum lycopersicum]_30_Trypsin_259_11_1197.37458_8.05_0_Ficin_0_11_1197.37458_8.05
GNHTCVPLTQK
>AAB18280.1 aspartic protease precursor [Solanum lycopersicum]_31_Trypsin_319_60_6113.91578_4.26_0_Ficin_13_13_1547.74788_3.48
GYWQFNMGDFLIG
>AAB18280.1 aspartic protease precursor [Solanum lycopersicum]_31_Trypsin_319_60_6113.91578_4.26_1_Ficin_22_9_872.90488_5.45
NTSTGYCAG
>AAB18280.1 aspartic protease precursor [Solanum lycopersicum]_31_Trypsin_319_60_6113.91578_4.26_2_Ficin_37_15_1334.50708_3.48
GCAAIVDSGTSLLAG
>AAB18280.1 aspartic protease precursor [Solanum lycopersicum]_31_Trypsin_319_60_6113.91578_4.26_3_Ficin_50_13_1364.56438_7.2
PTTIVTQINHAIG
>AAB18280.1 aspartic protease precursor [Solanum lycopersicum]_32_Trypsin_362_43_4724.35828_4.61_2_Ficin_16_9_1105.31418_3.38
EMIWDLLVS
>AAB18280.1 aspartic protease precursor [Solanum lycopersicum]_32_Trypsin_362_43_4724.35828_4.61_3_Ficin_28_12_1230.36108_5.97
GIRPDQVCSQAG
>AAB18280.1 aspartic protease precursor [Solanum lycopersicum]_32_Trypsin_362_43_4724.35828_4.61_4_Ficin_39_11_1205.35078_5.22
LCFLDGSQHVS
>AAB18280.1 aspartic protease precursor [Solanum lycopersicum]_34_Trypsin_395_28_3012.43268_4.07_0_Ficin_8_8_764.74418_3.56
ETEGSSVG
>AAB18280.1 aspartic protease precursor [Solanum lycopersicum]_34_Trypsin_395_28_3012.43268_4.07_1_Ficin_28_20_2265.70378_4.53
EAPLCTACEMAVVWMQNQLK
>AAB18280.1 aspartic protease precursor [Solanum lycopersicum]_37_Trypsin_413_11_1337.55368_4.53_1_Ficin_11_8_996.14618_6.12
YVNQLCEK
>AAB18280.1 aspartic protease precursor [Solanum lycopersicum]_38_Trypsin_427_14_1489.68138_4.29_0_Ficin_0_14_1489.68138_4.29
IPSPMGESAIDCNR
>AAB18280.1 aspartic protease precursor [Solanum lycopersicum]_39_Trypsin_439_12_1352.60868_5.87_1_Ficin_12_10_1152.37108_5.87
SMPDITFTIK
>AAB18280.1 aspartic protease precursor [Solanum lycopersicum]_40_Trypsin_453_14_1637.89328_4.29_0_Ficin_0_14_1637.89328_4.29
DTAFVLTPEQYILK
>AAB18280.1 aspartic protease precursor [Solanum lycopersicum]_41_Trypsin_475_22_2157.46948_4.29_0_Ficin_11_11_1036.16518_3.74
TGEGVATICVS
>AAB18280.1 aspartic protease precursor [Solanum lycopersicum]_41_Trypsin_475_22_2157.46948_4.29_1_Ficin_22_11_1139.31958_5.98
GFAALDVPPPR
>AAB18280.1 aspartic protease precursor [Solanum lycopersicum]_42_Trypsin_497_22_2512.90818_5.37_0_Ficin_7_7_754.92718_5.46
GPLWILG
>AAB18280.1 aspartic protease precursor [Solanum lycopersicum]_42_Trypsin_497_22_2512.90818_5.37_1_Ficin_21_14_1647.82218_4.04
DVFMGPYHTVFDYG
>ABQ42184.1 S-adenosylmethionine decarboxylase [Solanum lycopersicum]_0_Trypsin_17_17_1900.19178_3.93_0_Ficin_8_8_921.09148_3.38
MEMDLPVS
>ABQ42184.1 S-adenosylmethionine decarboxylase [Solanum lycopersicum]_2_Trypsin_35_17_1833.07098_4.05_3_Ficin_17_10_1015.13378_5.87
PGLFADPNGK
>ABQ42184.1 S-adenosylmethionine decarboxylase [Solanum lycopersicum]_5_Trypsin_81_39_4361.79468_3.48_0_Ficin_8_8_857.95898_3.38
AQLDEILG
>ABQ42184.1 S-adenosylmethionine decarboxylase [Solanum lycopersicum]_5_Trypsin_81_39_4361.79468_3.48_2_Ficin_19_8_863.98118_3.48
CTIVDNLS
>ABQ42184.1 S-adenosylmethionine decarboxylase [Solanum lycopersicum]_5_Trypsin_81_39_4361.79468_3.48_3_Ficin_29_10_1174.22928_3.27
NDYVDSYVLS
>ABQ42184.1 S-adenosylmethionine decarboxylase [Solanum lycopersicum]_5_Trypsin_81_39_4361.79468_3.48_4_Ficin_36_7_843.93178_3.74
ESSLFVY
>ABQ42184.1 S-adenosylmethionine decarboxylase [Solanum lycopersicum]_7_Trypsin_91_6_609.69538_8.02_0_Ficin_0_6_609.69538_8.02
TCGTTK
>ABQ42184.1 S-adenosylmethionine decarboxylase [Solanum lycopersicum]_8_Trypsin_101_10_1118.47138_9.71_0_Ficin_0_10_1118.47138_9.71
LLLAIPPILR
>ABQ42184.1 S-adenosylmethionine decarboxylase [Solanum lycopersicum]_12_Trypsin_131_14_1547.73618_9.73_0_Ficin_0_14_1547.73618_9.73
GSFIFPGAQSFPHR
>ABQ42184.1 S-adenosylmethionine decarboxylase [Solanum lycopersicum]_13_Trypsin_146_15_1697.86468_4.66_1_Ficin_14_11_1198.29468_3.33
EEVAVLDGYFG
>ABQ42184.1 S-adenosylmethionine decarboxylase [Solanum lycopersicum]_15_Trypsin_161_9_944.11378_5.87_0_Ficin_0_9_944.11378_5.87
AVIMGNPDK
>ABQ42184.1 S-adenosylmethionine decarboxylase [Solanum lycopersicum]_17_Trypsin_193_29_3247.68068_5.53_4_Ficin_18_9_1038.14018_3.48
TVQCNDPVY
>ABQ42184.1 S-adenosylmethionine decarboxylase [Solanum lycopersicum]_17_Trypsin_193_29_3247.68068_5.53_6_Ficin_29_8_925.14698_8.7
MCMTGLNR
>ABQ42184.1 S-adenosylmethionine decarboxylase [Solanum lycopersicum]_20_Trypsin_213_12_1318.42428_5.64_0_Ficin_0_12_1318.42428_5.64
TEESSAAHMTVR
>ABQ42184.1 S-adenosylmethionine decarboxylase [Solanum lycopersicum]_24_Trypsin_269_47_5128.55218_3.78_0_Ficin_7_7_841.88788_3.33
SEICDFE
>ABQ42184.1 S-adenosylmethionine decarboxylase [Solanum lycopersicum]_24_Trypsin_269_47_5128.55218_3.78_5_Ficin_35_11_1216.31288_4.27
TIHITPEDGFS
>ABQ42184.1 S-adenosylmethionine decarboxylase [Solanum lycopersicum]_26_Trypsin_300_21_2232.57948_4.66_0_Ficin_6_6_680.81698_3.74
VLACFE
>ABQ42184.1 S-adenosylmethionine decarboxylase [Solanum lycopersicum]_26_Trypsin_300_21_2232.57948_4.66_3_Ficin_21_10_1038.21198_7.08
IALHADVATK
>ABQ42184.1 S-adenosylmethionine decarboxylase [Solanum lycopersicum]_27_Trypsin_311_11_1241.46818_5.53_1_Ficin_11_8_886.03388_7.06
HVCSVDVK
>ABQ42184.1 S-adenosylmethionine decarboxylase [Solanum lycopersicum]_29_Trypsin_333_8_850.97008_8.0_0_Ficin_6_6_594.66528_5.45
GGSIVY
>ABQ42184.1 S-adenosylmethionine decarboxylase [Solanum lycopersicum]_31_Trypsin_344_8_924.03638_6.12_0_Ficin_0_8_924.03638_6.12
TPYCESPK
>sp|P42652|14334_SOLLC 14-3-3 protein 4 OS=Solanum lycopersicum OX=4081 GN=TFT4 PE=2 SV=1_0_Trypsin_6_6_665.71918_5.98_0_Ficin_0_6_665.71918_5.98
MADSSR
>sp|P42652|14334_SOLLC 14-3-3 protein 4 OS=Solanum lycopersicum OX=4081 GN=TFT4 PE=2 SV=1_12_Trypsin_87_10_1126.19118_5.53_0_Ficin_0_10_1126.19118_5.53
GNEDHVNTIK
>sp|P42652|14334_SOLLC 14-3-3 protein 4 OS=Solanum lycopersicum OX=4081 GN=TFT4 PE=2 SV=1_16_Trypsin_122_23_2361.68968_4.05_0_Ficin_7_7_719.85098_3.48
ICDGILS
>sp|P42652|14334_SOLLC 14-3-3 protein 4 OS=Solanum lycopersicum OX=4081 GN=TFT4 PE=2 SV=1_16_Trypsin_122_23_2361.68968_4.05_2_Ficin_18_8_787.86798_5.46
SNLIPSAS
>sp|P42652|14334_SOLLC 14-3-3 protein 4 OS=Solanum lycopersicum OX=4081 GN=TFT4 PE=2 SV=1_23_Trypsin_157_11_1222.36048_4.53_1_Ficin_10_6_693.79778_5.45
NTLLAY
>sp|P42652|14334_SOLLC 14-3-3 protein 4 OS=Solanum lycopersicum OX=4081 GN=TFT4 PE=2 SV=1_24_Trypsin_174_17_1803.04818_5.53_0_Ficin_9_9_916.98348_3.38
SAQDIALAE
>sp|P42652|14334_SOLLC 14-3-3 protein 4 OS=Solanum lycopersicum OX=4081 GN=TFT4 PE=2 SV=1_24_Trypsin_174_17_1803.04818_5.53_1_Ficin_17_8_904.07998_9.73
LAPTHPIR
>sp|P42652|14334_SOLLC 14-3-3 protein 4 OS=Solanum lycopersicum OX=4081 GN=TFT4 PE=2 SV=1_25_Trypsin_194_20_2331.65308_4.29_1_Ficin_8_6_663.77148_5.46
LALNFS
>sp|P42652|14334_SOLLC 14-3-3 protein 4 OS=Solanum lycopersicum OX=4081 GN=TFT4 PE=2 SV=1_25_Trypsin_194_20_2331.65308_4.29_5_Ficin_20_7_813.90888_5.98
ILNSPDR
>sp|P42652|14334_SOLLC 14-3-3 protein 4 OS=Solanum lycopersicum OX=4081 GN=TFT4 PE=2 SV=1_26_Trypsin_200_6_618.74898_8.02_0_Ficin_0_6_618.74898_8.02
ACNLAK
>sp|P42652|14334_SOLLC 14-3-3 protein 4 OS=Solanum lycopersicum OX=4081 GN=TFT4 PE=2 SV=1_27_Trypsin_219_19_2145.26108_3.67_0_Ficin_8_8_879.92188_3.38
QAFDEAIS
>sp|P42652|14334_SOLLC 14-3-3 protein 4 OS=Solanum lycopersicum OX=4081 GN=TFT4 PE=2 SV=1_27_Trypsin_219_19_2145.26108_3.67_1_Ficin_14_6_646.69518_3.38
ELDTLG
>sp|P42652|14334_SOLLC 14-3-3 protein 4 OS=Solanum lycopersicum OX=4081 GN=TFT4 PE=2 SV=1_28_Trypsin_229_10_1189.43558_5.98_0_Ficin_0_10_1189.43558_5.98
DSTLIMQLLR
>sp|P42652|14334_SOLLC 14-3-3 protein 4 OS=Solanum lycopersicum OX=4081 GN=TFT4 PE=2 SV=1_29_Trypsin_248_19_2107.17168_3.4_0_Ficin_15_15_1635.66098_3.07
DNLTLWTSDNADDVG
>sp|P42652|14334_SOLLC 14-3-3 protein 4 OS=Solanum lycopersicum OX=4081 GN=TFT4 PE=2 SV=1_30_Trypsin_260_12_1246.25298_4.25_1_Ficin_12_9_958.98048_4.53
KPESGEGQQ
>sp|P43280|METK1_SOLLC S-adenosylmethionine synthase 1 OS=Solanum lycopersicum OX=4081 GN=SAM1 PE=2 SV=1_0_Trypsin_18_18_2068.24238_4.4_0_Ficin_0_18_2068.24238_4.4
METFLFTSESVNEGHPDK
>sp|P43280|METK1_SOLLC S-adenosylmethionine synthase 1 OS=Solanum lycopersicum OX=4081 GN=SAM1 PE=2 SV=1_1_Trypsin_39_21_2292.51468_3.52_0_Ficin_6_6_677.77038_3.48
LCDQIS
>sp|P43280|METK1_SOLLC S-adenosylmethionine synthase 1 OS=Solanum lycopersicum OX=4081 GN=SAM1 PE=2 SV=1_1_Trypsin_39_21_2292.51468_3.52_1_Ficin_15_9_948.05578_3.23
DAVLDACLE
>sp|P43280|METK1_SOLLC S-adenosylmethionine synthase 1 OS=Solanum lycopersicum OX=4081 GN=SAM1 PE=2 SV=1_1_Trypsin_39_21_2292.51468_3.52_2_Ficin_21_6_702.71908_4.29
QDPESK
>sp|P43280|METK1_SOLLC S-adenosylmethionine synthase 1 OS=Solanum lycopersicum OX=4081 GN=SAM1 PE=2 SV=1_2_Trypsin_47_8_854.00408_6.12_0_Ficin_0_8_854.00408_6.12
VACETCTK
>sp|P43280|METK1_SOLLC S-adenosylmethionine synthase 1 OS=Solanum lycopersicum OX=4081 GN=SAM1 PE=2 SV=1_3_Trypsin_60_13_1452.72908_6.13_0_Ficin_8_8_880.06988_5.46
TNLVMVFG
>sp|P43280|METK1_SOLLC S-adenosylmethionine synthase 1 OS=Solanum lycopersicum OX=4081 GN=SAM1 PE=2 SV=1_4_Trypsin_67_7_836.94028_4.29_0_Ficin_6_6_708.76618_3.38
AIVDYE
>sp|P43280|METK1_SOLLC S-adenosylmethionine synthase 1 OS=Solanum lycopersicum OX=4081 GN=SAM1 PE=2 SV=1_7_Trypsin_91_17_1781.91158_3.6_3_Ficin_17_7_777.84738_4.04
LDADNCK
>sp|P43280|METK1_SOLLC S-adenosylmethionine synthase 1 OS=Solanum lycopersicum OX=4081 GN=SAM1 PE=2 SV=1_8_Trypsin_113_22_2432.76178_6.41_2_Ficin_22_16_1715.88628_7.24
QQSPDIAQGVHGHLTK
>sp|P43280|METK1_SOLLC S-adenosylmethionine synthase 1 OS=Solanum lycopersicum OX=4081 GN=SAM1 PE=2 SV=1_9_Trypsin_147_34_3699.12458_4.66_0_Ficin_6_6_699.76178_4.53
RPEEIG
>sp|P43280|METK1_SOLLC S-adenosylmethionine synthase 1 OS=Solanum lycopersicum OX=4081 GN=SAM1 PE=2 SV=1_9_Trypsin_147_34_3699.12458_4.66_2_Ficin_15_7_790.84868_5.22
DQGHMFG
>sp|P43280|METK1_SOLLC S-adenosylmethionine synthase 1 OS=Solanum lycopersicum OX=4081 GN=SAM1 PE=2 SV=1_9_Trypsin_147_34_3699.12458_4.66_3_Ficin_28_13_1466.62288_3.33
YATDETPELMPLS
>sp|P43280|METK1_SOLLC S-adenosylmethionine synthase 1 OS=Solanum lycopersicum OX=4081 GN=SAM1 PE=2 SV=1_9_Trypsin_147_34_3699.12458_4.66_4_Ficin_34_6_667.80638_8.07
HVLATK
>sp|P43280|METK1_SOLLC S-adenosylmethionine synthase 1 OS=Solanum lycopersicum OX=4081 GN=SAM1 PE=2 SV=1_13_Trypsin_169_12_1317.48508_8.02_0_Ficin_0_12_1317.48508_8.02
NGTCAWLRPDGK
>sp|P43280|METK1_SOLLC S-adenosylmethionine synthase 1 OS=Solanum lycopersicum OX=4081 GN=SAM1 PE=2 SV=1_14_Trypsin_187_18_1994.20678_4.29_0_Ficin_6_6_675.73688_3.74
TQVTVE
>sp|P43280|METK1_SOLLC S-adenosylmethionine synthase 1 OS=Solanum lycopersicum OX=4081 GN=SAM1 PE=2 SV=1_14_Trypsin_187_18_1994.20678_4.29_2_Ficin_18_10_1086.23098_5.98
NDNGAMVPIR
>sp|P43280|METK1_SOLLC S-adenosylmethionine synthase 1 OS=Solanum lycopersicum OX=4081 GN=SAM1 PE=2 SV=1_15_Trypsin_208_21_2378.58108_4.74_0_Ficin_7_7_767.92368_7.2
VHTVLIS
>sp|P43280|METK1_SOLLC S-adenosylmethionine synthase 1 OS=Solanum lycopersicum OX=4081 GN=SAM1 PE=2 SV=1_15_Trypsin_208_21_2378.58108_4.74_1_Ficin_21_14_1628.67268_4.26
TQHDETVTNDEIAR
>sp|P43280|METK1_SOLLC S-adenosylmethionine synthase 1 OS=Solanum lycopersicum OX=4081 GN=SAM1 PE=2 SV=1_17_Trypsin_222_11_1288.55298_6.99_0_Ficin_0_11_1288.55298_6.99
EHVIKPVIPEK
>sp|P43280|METK1_SOLLC S-adenosylmethionine synthase 1 OS=Solanum lycopersicum OX=4081 GN=SAM1 PE=2 SV=1_18_Trypsin_237_15_1775.93828_5.53_0_Ficin_0_15_1775.93828_5.53
YLDENTIFHLNPSGR
>sp|P43280|METK1_SOLLC S-adenosylmethionine synthase 1 OS=Solanum lycopersicum OX=4081 GN=SAM1 PE=2 SV=1_19_Trypsin_252_15_1453.62058_7.2_1_Ficin_11_7_609.59618_5.22
GPHGDAG
>sp|P43280|METK1_SOLLC S-adenosylmethionine synthase 1 OS=Solanum lycopersicum OX=4081 GN=SAM1 PE=2 SV=1_21_Trypsin_273_20_1964.16728_7.06_0_Ficin_7_7_793.91508_3.48
IIIDTYG
>sp|P43280|METK1_SOLLC S-adenosylmethionine synthase 1 OS=Solanum lycopersicum OX=4081 GN=SAM1 PE=2 SV=1_21_Trypsin_273_20_1964.16728_7.06_2_Ficin_18_8_702.72448_7.2
AHGGGAFS
>sp|P43280|METK1_SOLLC S-adenosylmethionine synthase 1 OS=Solanum lycopersicum OX=4081 GN=SAM1 PE=2 SV=1_28_Trypsin_327_26_2743.16728_4.29_0_Ficin_6_6_647.78758_5.46
CIVQVS
>sp|P43280|METK1_SOLLC S-adenosylmethionine synthase 1 OS=Solanum lycopersicum OX=4081 GN=SAM1 PE=2 SV=1_28_Trypsin_327_26_2743.16728_4.29_2_Ficin_16_6_640.73438_3.74
VPEPLS
>sp|P43280|METK1_SOLLC S-adenosylmethionine synthase 1 OS=Solanum lycopersicum OX=4081 GN=SAM1 PE=2 SV=1_28_Trypsin_327_26_2743.16728_4.29_3_Ficin_23_7_799.87868_3.48
VFVDTYG
>sp|P43280|METK1_SOLLC S-adenosylmethionine synthase 1 OS=Solanum lycopersicum OX=4081 GN=SAM1 PE=2 SV=1_32_Trypsin_355_17_2027.34058_4.49_0_Ficin_0_17_2027.34058_4.49
ENFDFRPGMMSINLDLK
>sp|P43280|METK1_SOLLC S-adenosylmethionine synthase 1 OS=Solanum lycopersicum OX=4081 GN=SAM1 PE=2 SV=1_38_Trypsin_387_14_1688.89768_4.12_0_Ficin_8_8_1024.00818_3.12
DDPDFTWE
>sp|P43280|METK1_SOLLC S-adenosylmethionine synthase 1 OS=Solanum lycopersicum OX=4081 GN=SAM1 PE=2 SV=1_38_Trypsin_387_14_1688.89768_4.12_1_Ficin_14_6_682.90478_8.4
VVKPLK
>CAH60890.1 carbonic anhydrase [Solanum lycopersicum]_5_Trypsin_42_10_1061.11368_4.05_1_Ficin_10_6_575.61948_5.87
DTAAAK
>CAH60890.1 carbonic anhydrase [Solanum lycopersicum]_9_Trypsin_63_6_689.67698_3.89_0_Ficin_0_6_689.67698_3.89
SDPDEK
>CAH60890.1 carbonic anhydrase [Solanum lycopersicum]_11_Trypsin_72_7_792.89258_8.07_0_Ficin_0_7_792.89258_8.07
SGFAHFK
>CAH60890.1 carbonic anhydrase [Solanum lycopersicum]_14_Trypsin_88_10_1116.28218_6.13_0_Ficin_6_6_675.73918_3.74
NPELFG
>CAH60890.1 carbonic anhydrase [Solanum lycopersicum]_16_Trypsin_103_10_1144.31058_5.97_0_Ficin_0_10_1144.31058_5.97
FLVFACSDSR
>CAH60890.1 carbonic anhydrase [Solanum lycopersicum]_17_Trypsin_121_18_2013.34478_7.18_0_Ficin_0_18_2013.34478_7.18
VCPSHILNFQPGEAFVVR
>CAH60890.1 carbonic anhydrase [Solanum lycopersicum]_18_Trypsin_134_13_1490.69418_5.87_0_Ficin_0_13_1490.69418_5.87
NIANMVPPYDQTK
>CAH60890.1 carbonic anhydrase [Solanum lycopersicum]_19_Trypsin_150_16_1662.90618_7.05_3_Ficin_16_7_829.00988_8.02
YAVVHLK
>CAH60890.1 carbonic anhydrase [Solanum lycopersicum]_20_Trypsin_166_16_1641.96408_7.06_1_Ficin_8_6_627.78178_5.46
NILVIG
>CAH60890.1 carbonic anhydrase [Solanum lycopersicum]_20_Trypsin_166_16_1641.96408_7.06_2_Ficin_16_8_803.94948_8.02
HSCCGGIK
>CAH60890.1 carbonic anhydrase [Solanum lycopersicum]_21_Trypsin_178_12_1220.35998_4.04_0_Ficin_0_12_1220.35998_4.04
GLMSIPDDGSTK
>CAH60890.1 carbonic anhydrase [Solanum lycopersicum]_23_Trypsin_193_6_621.74968_8.02_0_Ficin_0_6_621.74968_8.02
ICSTAK
>CAH60890.1 carbonic anhydrase [Solanum lycopersicum]_26_Trypsin_211_14_1625.74508_4.26_1_Ficin_14_12_1425.55078_4.48
FCDLDHSEQCTK
>CAH60890.1 carbonic anhydrase [Solanum lycopersicum]_28_Trypsin_231_17_1892.18518_6.21_0_Ficin_6_6_617.65678_3.74
EAVNVS
>CAH60890.1 carbonic anhydrase [Solanum lycopersicum]_28_Trypsin_231_17_1892.18518_6.21_2_Ficin_17_9_1122.33238_8.55
NLLTYPFVR
>CAH60890.1 carbonic anhydrase [Solanum lycopersicum]_32_Trypsin_261_19_2275.41798_4.26_0_Ficin_7_7_823.81688_4.27
GGHYDFE
>CAH60890.1 carbonic anhydrase [Solanum lycopersicum]_32_Trypsin_261_19_2275.41798_4.26_2_Ficin_19_7_935.09038_5.87
LWNIDFK
>CAH60890.1 carbonic anhydrase [Solanum lycopersicum]_33_Trypsin_268_7_699.84548_5.46_0_Ficin_0_7_699.84548_5.46
LTPSVAL
>AAC97494.1 annexin p34 [Solanum lycopersicum]_0_Trypsin_21_21_2245.54788_3.93_1_Ficin_9_6_628.72338_3.74
LTVPAE
>AAC97494.1 annexin p34 [Solanum lycopersicum]_0_Trypsin_21_21_2245.54788_3.93_2_Ficin_15_6_600.66968_3.74
VPSVAE
>AAC97494.1 annexin p34 [Solanum lycopersicum]_0_Trypsin_21_21_2245.54788_3.93_3_Ficin_21_6_762.83578_4.29
DCEQLR
>AAC97494.1 annexin p34 [Solanum lycopersicum]_9_Trypsin_75_8_1018.09118_4.66_0_Ficin_7_7_889.91708_4.05
ELTHDFE
>AAC97494.1 annexin p34 [Solanum lycopersicum]_10_Trypsin_87_12_1397.63728_4.29_0_Ficin_11_11_1241.44978_3.38
LVVVWTLDPAE
>AAC97494.1 annexin p34 [Solanum lycopersicum]_15_Trypsin_113_12_1351.58358_6.23_0_Ficin_7_7_806.91398_3.74
SNFVLVE
>AAC97494.1 annexin p34 [Solanum lycopersicum]_17_Trypsin_122_6_699.84848_6.23_0_Ficin_0_6_699.84848_6.23
ELVLAR
>AAC97494.1 annexin p34 [Solanum lycopersicum]_21_Trypsin_146_15_1729.78028_4.74_2_Ficin_15_7_822.83568_7.38
HTTGDHR
>AAC97494.1 annexin p34 [Solanum lycopersicum]_23_Trypsin_157_10_1146.39528_8.55_0_Ficin_7_7_739.95358_5.46
LLVPLVS
>AAC97494.1 annexin p34 [Solanum lycopersicum]_24_Trypsin_166_9_1023.06728_3.89_1_Ficin_9_7_802.83938_3.89
GDEVDLR
>AAC97494.1 annexin p34 [Solanum lycopersicum]_29_Trypsin_191_9_1067.12048_3.89_2_Ficin_9_6_745.78748_3.89
DDEVIR
>AAC97494.1 annexin p34 [Solanum lycopersicum]_32_Trypsin_209_11_1272.42628_8.02_0_Ficin_0_11_1272.42628_8.02
AQLNATLNHYK
>AAC97494.1 annexin p34 [Solanum lycopersicum]_34_Trypsin_231_13_1576.72338_3.73_1_Ficin_13_10_1206.31778_3.79
DEDEFVALLR
>AAC97494.1 annexin p34 [Solanum lycopersicum]_36_Trypsin_249_14_1720.98868_5.64_1_Ficin_11_7_919.98928_4.52
PEHYFVE
>AAC97494.1 annexin p34 [Solanum lycopersicum]_39_Trypsin_264_9_1057.08498_4.66_0_Ficin_0_9_1057.08498_4.66
GTEEDHLTR
>AAC97494.1 annexin p34 [Solanum lycopersicum]_42_Trypsin_283_8_966.05868_6.12_0_Ficin_0_8_966.05868_6.12
TIANEYQK
>AAC97494.1 annexin p34 [Solanum lycopersicum]_44_Trypsin_291_7_742.83018_5.98_0_Ficin_6_6_586.64268_3.48
DSVPLG
>AAC97494.1 annexin p34 [Solanum lycopersicum]_46_Trypsin_314_19_2083.20798_3.12_0_Ficin_7_7_755.69288_3.23
DTGGDYE
>AAC97494.1 annexin p34 [Solanum lycopersicum]_46_Trypsin_314_19_2083.20798_3.12_1_Ficin_15_8_830.05318_5.46
NMLVALLG
>AAC63088.1 expansin [Solanum lycopersicum]_0_Trypsin_23_23_2612.22688_4.29_0_Ficin_21_21_2398.98748_3.38
MGIIIFILVLLFVDSCFNIVE
>AAC63088.1 expansin [Solanum lycopersicum]_1_Trypsin_89_66_6582.19618_4.66_3_Ficin_18_7_809.87678_7.17
TAHATFY
>AAC63088.1 expansin [Solanum lycopersicum]_1_Trypsin_89_66_6582.19618_4.66_6_Ficin_34_10_872.96608_5.45
GTMGGACGYG
>AAC63088.1 expansin [Solanum lycopersicum]_1_Trypsin_89_66_6582.19618_4.66_10_Ficin_49_7_674.75198_5.46
VNTAALS
>AAC63088.1 expansin [Solanum lycopersicum]_1_Trypsin_89_66_6582.19618_4.66_11_Ficin_58_9_936.03228_5.46
TALFNNGLS
>AAC63088.1 expansin [Solanum lycopersicum]_1_Trypsin_89_66_6582.19618_4.66_12_Ficin_64_6_628.71568_3.74
CGACFE
>AAC63088.1 expansin [Solanum lycopersicum]_2_Trypsin_97_8_963.07588_8.02_0_Ficin_0_8_963.07588_8.02
CTNTPNWK
>AAC63088.1 expansin [Solanum lycopersicum]_5_Trypsin_158_9_975.15588_8.55_1_Ficin_9_7_847.02518_8.55
IVPVTYR
>AAC63088.1 expansin [Solanum lycopersicum]_9_Trypsin_176_7_853.97618_9.71_0_Ficin_0_7_853.97618_9.71
FTINGFR
>AAC63088.1 expansin [Solanum lycopersicum]_10_Trypsin_194_18_1921.26688_5.87_0_Ficin_12_12_1323.55468_5.45
YFNLVLITNVAG
>AAC63088.1 expansin [Solanum lycopersicum]_13_Trypsin_209_8_986.13858_9.71_0_Ficin_7_7_829.95108_5.46
TNWIPLS
>AAC63088.1 expansin [Solanum lycopersicum]_14_Trypsin_229_20_2293.48298_9.71_1_Ficin_18_15_1632.74998_5.46
QNWQSNAVLTGQSLS
>AAC63088.1 expansin [Solanum lycopersicum]_17_Trypsin_257_21_2425.70338_8.07_0_Ficin_15_15_1750.90558_7.2
SSTSWNMVPSHWQFG
>AAV36519.1 phosphosulfolactate synthase-related protein [Solanum lycopersicum]_2_Trypsin_20_13_1532.58958_4.63_0_Ficin_0_13_1532.58958_4.63
SFNDDGDRPEKPR
>AAV36519.1 phosphosulfolactate synthase-related protein [Solanum lycopersicum]_6_Trypsin_55_18_1959.24458_4.26_2_Ficin_18_10_1090.26228_7.08
SMGHFVDGLK
>AAV36519.1 phosphosulfolactate synthase-related protein [Solanum lycopersicum]_7_Trypsin_66_11_1187.39438_7.06_0_Ficin_0_11_1187.39438_7.06
LCDGSHTVMPK
>AAV36519.1 phosphosulfolactate synthase-related protein [Solanum lycopersicum]_9_Trypsin_78_8_930.04368_5.53_0_Ficin_0_8_930.04368_5.53
EVTDMAHK
>AAV36519.1 phosphosulfolactate synthase-related protein [Solanum lycopersicum]_10_Trypsin_95_17_1926.09068_5.37_2_Ficin_17_11_1226.32638_4.04
SGDSADQMLFR
>AAV36519.1 phosphosulfolactate synthase-related protein [Solanum lycopersicum]_11_Trypsin_101_6_587.67378_8.06_0_Ficin_0_6_587.67378_8.06
GPSSLK
>AAV36519.1 phosphosulfolactate synthase-related protein [Solanum lycopersicum]_13_Trypsin_131_23_2515.84298_3.73_4_Ficin_23_8_970.13378_4.53
LPEETLLR
>AAV36519.1 phosphosulfolactate synthase-related protein [Solanum lycopersicum]_17_Trypsin_150_8_904.07708_8.4_0_Ficin_6_6_676.77038_8.06
AKPQFS
>AAV36519.1 phosphosulfolactate synthase-related protein [Solanum lycopersicum]_19_Trypsin_162_9_951.00368_4.04_0_Ficin_7_7_679.72758_3.48
SDIAFAG
>AAV36519.1 phosphosulfolactate synthase-related protein [Solanum lycopersicum]_20_Trypsin_186_24_2621.00048_3.79_2_Ficin_17_12_1300.48968_3.56
VIPAPQTSEMVE
>AAV36519.1 phosphosulfolactate synthase-related protein [Solanum lycopersicum]_20_Trypsin_186_24_2621.00048_3.79_3_Ficin_24_7_828.96398_4.04
DVDLLVR
>AAV36519.1 phosphosulfolactate synthase-related protein [Solanum lycopersicum]_23_Trypsin_208_18_1954.27658_3.68_2_Ficin_18_13_1480.73218_3.75
ADMIMINADDLCR
>AAV36519.1 phosphosulfolactate synthase-related protein [Solanum lycopersicum]_25_Trypsin_220_6_631.72698_5.87_0_Ficin_0_6_631.72698_5.87
SDIVAK
>AAV36519.1 phosphosulfolactate synthase-related protein [Solanum lycopersicum]_32_Trypsin_267_17_1984.31608_4.48_0_Ficin_14_14_1611.83038_3.89
VNLIVDHSQVMDLE
>AAV36519.1 phosphosulfolactate synthase-related protein [Solanum lycopersicum]_34_Trypsin_281_12_1281.39378_9.73_1_Ficin_11_8_840.89118_7.2
QNHSSVLG
>sp|P38546|RAN1_SOLLC GTP-binding nuclear protein Ran1 OS=Solanum lycopersicum OX=4081 GN=RAN1 PE=2 SV=1_0_Trypsin_15_15_1738.97588_5.87_0_Ficin_0_15_1738.97588_5.87
MALPNQQTVDYPSFK
>sp|P38546|RAN1_SOLLC GTP-binding nuclear protein Ran1 OS=Solanum lycopersicum OX=4081 GN=RAN1 PE=2 SV=1_1_Trypsin_26_11_1015.17468_5.87_1_Ficin_11_6_533.53878_5.87
DGGTGK
>sp|P38546|RAN1_SOLLC GTP-binding nuclear protein Ran1 OS=Solanum lycopersicum OX=4081 GN=RAN1 PE=2 SV=1_4_Trypsin_40_8_960.05448_5.63_0_Ficin_7_7_831.88038_4.52
HLTGEFE
>sp|P38546|RAN1_SOLLC GTP-binding nuclear protein Ran1 OS=Solanum lycopersicum OX=4081 GN=RAN1 PE=2 SV=1_6_Trypsin_61_20_2266.55328_4.66_3_Ficin_20_12_1377.58058_7.06
VHPLDFFTNCGK
>sp|P38546|RAN1_SOLLC GTP-binding nuclear protein Ran1 OS=Solanum lycopersicum OX=4081 GN=RAN1 PE=2 SV=1_8_Trypsin_74_11_1347.46458_4.29_1_Ficin_8_6_651.69168_3.48
CWDTAG
>sp|P38546|RAN1_SOLLC GTP-binding nuclear protein Ran1 OS=Solanum lycopersicum OX=4081 GN=RAN1 PE=2 SV=1_10_Trypsin_98_19_2173.48908_5.37_1_Ficin_19_15_1674.99658_7.18
IHGQCAIIMFDVTAR
>sp|P38546|RAN1_SOLLC GTP-binding nuclear protein Ran1 OS=Solanum lycopersicum OX=4081 GN=RAN1 PE=2 SV=1_12_Trypsin_109_7_909.01528_9.73_0_Ficin_0_7_909.01528_9.73
NVPTWHR
>sp|P38546|RAN1_SOLLC GTP-binding nuclear protein Ran1 OS=Solanum lycopersicum OX=4081 GN=RAN1 PE=2 SV=1_14_Trypsin_126_13_1401.70208_6.12_0_Ficin_0_13_1401.70208_6.12
VCENIPIVLCGNK
>sp|P38546|RAN1_SOLLC GTP-binding nuclear protein Ran1 OS=Solanum lycopersicum OX=4081 GN=RAN1 PE=2 SV=1_19_Trypsin_143_6_786.88888_9.73_0_Ficin_0_6_786.88888_9.73
QVTFHR
>sp|P38546|RAN1_SOLLC GTP-binding nuclear protein Ran1 OS=Solanum lycopersicum OX=4081 GN=RAN1 PE=2 SV=1_23_Trypsin_169_14_1761.99768_7.95_0_Ficin_6_6_772.76918_3.74
SNYNFE
>sp|P38546|RAN1_SOLLC GTP-binding nuclear protein Ran1 OS=Solanum lycopersicum OX=4081 GN=RAN1 PE=2 SV=1_25_Trypsin_221_51_5488.87738_3.73_1_Ficin_11_8_929.98478_4.27
DGNLHFVE
>AAB65766.1 lipoxygenase [Solanum lycopersicum]_0_Trypsin_11_11_1335.58418_8.4_0_Ficin_0_11_1335.58418_8.4
MLKPQFQQSTK
>AAB65766.1 lipoxygenase [Solanum lycopersicum]_1_Trypsin_34_23_2618.07068_8.06_0_Ficin_15_15_1677.91748_5.46
TLIPSWNTNTLFLAS
>AAB65766.1 lipoxygenase [Solanum lycopersicum]_1_Trypsin_34_23_2618.07068_8.06_1_Ficin_23_8_958.16848_8.06
FPINILNK
>AAB65766.1 lipoxygenase [Solanum lycopersicum]_6_Trypsin_57_12_1367.48678_8.03_0_Ficin_0_12_1367.48678_8.03
VHHNYNGANTIK
>AAB65766.1 lipoxygenase [Solanum lycopersicum]_7_Trypsin_65_8_859.97798_8.06_0_Ficin_0_8_859.97798_8.06
AVLNSTQK
>AAB65766.1 lipoxygenase [Solanum lycopersicum]_9_Trypsin_77_7_743.90178_8.06_0_Ficin_0_7_743.90178_8.06
AVVTVQK
>AAB65766.1 lipoxygenase [Solanum lycopersicum]_10_Trypsin_85_8_969.15188_9.71_0_Ficin_0_8_969.15188_9.71
QVNLNLLR
>AAB65766.1 lipoxygenase [Solanum lycopersicum]_11_Trypsin_96_11_1057.21178_4.04_0_Ficin_6_6_530.57838_3.48
GLDGIG
>AAB65766.1 lipoxygenase [Solanum lycopersicum]_12_Trypsin_110_14_1607.91318_5.53_0_Ficin_10_10_1114.34998_3.74
SLILWIVAAE
>AAB65766.1 lipoxygenase [Solanum lycopersicum]_15_Trypsin_158_34_3824.03898_3.82_0_Ficin_10_10_1117.13398_3.15
GLDVDGDTYY
>AAB65766.1 lipoxygenase [Solanum lycopersicum]_15_Trypsin_158_34_3824.03898_3.82_3_Ficin_21_6_676.72398_3.38
IPEDFG
>AAB65766.1 lipoxygenase [Solanum lycopersicum]_17_Trypsin_174_11_1212.41418_7.08_0_Ficin_0_11_1212.41418_7.08
NIVIDGFVHAK
>AAB65766.1 lipoxygenase [Solanum lycopersicum]_18_Trypsin_186_12_1402.58788_7.06_1_Ficin_12_10_1174.33978_8.05
ITCNSWVHSK
>AAB65766.1 lipoxygenase [Solanum lycopersicum]_19_Trypsin_192_6_690.75388_5.87_0_Ficin_0_6_690.75388_5.87
FANPDK
>AAB65766.1 lipoxygenase [Solanum lycopersicum]_21_Trypsin_199_6_768.91088_8.06_0_Ficin_0_6_768.91088_8.06
IFFTNK
>AAB65766.1 lipoxygenase [Solanum lycopersicum]_22_Trypsin_212_13_1404.58588_8.55_0_Ficin_0_13_1404.58588_8.55
SYLPSQTPSGVIR
>AAB65766.1 lipoxygenase [Solanum lycopersicum]_30_Trypsin_255_21_2421.51278_3.45_4_Ficin_21_6_675.65298_4.04
NNDDAK
>AAB65766.1 lipoxygenase [Solanum lycopersicum]_43_Trypsin_355_53_5504.14888_4.07_3_Ficin_21_10_1019.20898_5.48
ALHAVVPALE
>AAB65766.1 lipoxygenase [Solanum lycopersicum]_43_Trypsin_355_53_5504.14888_4.07_6_Ficin_44_14_1560.77228_5.22
FPHFPAIDSLFNVG
>AAB65766.1 lipoxygenase [Solanum lycopersicum]_45_Trypsin_365_9_1032.20768_9.71_0_Ficin_0_9_1032.20768_9.71
SSLFNIVPR
>AAB65766.1 lipoxygenase [Solanum lycopersicum]_48_Trypsin_388_13_1543.78318_4.29_0_Ficin_6_6_734.84738_3.38
DVLLFE
>AAB65766.1 lipoxygenase [Solanum lycopersicum]_48_Trypsin_388_13_1543.78318_4.29_1_Ficin_13_7_826.95108_9.71
SPQLVQR
>AAB65766.1 lipoxygenase [Solanum lycopersicum]_53_Trypsin_421_8_1013.20468_6.23_0_Ficin_0_8_1013.20468_6.23
LVTEWPLR
>AAB65766.1 lipoxygenase [Solanum lycopersicum]_54_Trypsin_427_6_672.73608_5.87_0_Ficin_0_6_672.73608_5.87
SNLDPK
>AAB65766.1 lipoxygenase [Solanum lycopersicum]_55_Trypsin_438_11_1143.25918_4.53_1_Ficin_11_9_957.04838_4.53
GPPESEITK
>AAB65766.1 lipoxygenase [Solanum lycopersicum]_56_Trypsin_458_20_2287.52668_4.07_2_Ficin_14_6_706.76868_3.74
NNMTVE
>AAB65766.1 lipoxygenase [Solanum lycopersicum]_56_Trypsin_458_20_2287.52668_4.07_3_Ficin_20_6_700.79288_8.06
QAVQQK
>AAB65766.1 lipoxygenase [Solanum lycopersicum]_58_Trypsin_475_16_1976.34578_5.37_0_Ficin_0_16_1976.34578_5.37
LFILDYHDLLLPYVNK
>AAB65766.1 lipoxygenase [Solanum lycopersicum]_61_Trypsin_518_30_3474.10638_7.66_0_Ficin_17_17_1898.27558_7.08
TIFFLTPHGTLKPLAIE
>AAB65766.1 lipoxygenase [Solanum lycopersicum]_61_Trypsin_518_30_3474.10638_7.66_1_Ficin_30_13_1593.84608_7.79
LTRPPIDDKPQWK
>AAB65766.1 lipoxygenase [Solanum lycopersicum]_62_Trypsin_535_17_2036.23338_6.12_2_Ficin_17_13_1557.73108_8.06
PNNWNATGAWLWK
>AAB65766.1 lipoxygenase [Solanum lycopersicum]_64_Trypsin_557_19_2242.48438_7.53_1_Ficin_15_10_1142.19308_6.42
HDSGYHQLVS
>AAB65766.1 lipoxygenase [Solanum lycopersicum]_65_Trypsin_571_14_1621.84638_7.16_0_Ficin_0_14_1621.84638_7.16
THCCTEPYIIATNR
>AAB65766.1 lipoxygenase [Solanum lycopersicum]_66_Trypsin_581_10_1215.43568_8.57_1_Ficin_9_6_730.87988_7.17
AMHPIY
>AAB65766.1 lipoxygenase [Solanum lycopersicum]_67_Trypsin_588_7_919.09708_9.73_0_Ficin_0_7_919.09708_9.73
LLHPHFR
>AAB65766.1 lipoxygenase [Solanum lycopersicum]_68_Trypsin_598_10_1181.37218_6.21_0_Ficin_0_10_1181.37218_6.21
YTMEINALAR
>AAB65766.1 lipoxygenase [Solanum lycopersicum]_69_Trypsin_616_18_1907.15328_4.53_0_Ficin_11_11_1156.30098_3.56
EALINANGIIE
>AAB65766.1 lipoxygenase [Solanum lycopersicum]_69_Trypsin_616_18_1907.15328_4.53_1_Ficin_18_7_768.86758_8.06
SSFFPGK
>AAB65766.1 lipoxygenase [Solanum lycopersicum]_71_Trypsin_644_13_1530.70058_4.29_0_Ficin_12_12_1374.51308_3.38
FDQEALPQNLIS
>AAB65766.1 lipoxygenase [Solanum lycopersicum]_72_Trypsin_658_14_1505.60418_4.4_1_Ficin_14_10_1135.19858_4.66
EDPNEPHGLK
>AAB65766.1 lipoxygenase [Solanum lycopersicum]_73_Trypsin_678_20_2305.65548_3.68_1_Ficin_20_16_1879.14238_3.75
DYPFANDGLVLWDILK
>AAB65766.1 lipoxygenase [Solanum lycopersicum]_74_Trypsin_699_21_2612.83768_5.53_0_Ficin_11_11_1486.60618_7.14
QWVTNYVNHYY
>AAB65766.1 lipoxygenase [Solanum lycopersicum]_74_Trypsin_699_21_2612.83768_5.53_1_Ficin_18_7_813.90588_3.74
PQTNLIE
>AAB65766.1 lipoxygenase [Solanum lycopersicum]_75_Trypsin_709_10_1289.45328_4.53_0_Ficin_7_7_919.00428_3.74
ELQAWWS
>AAB65766.1 lipoxygenase [Solanum lycopersicum]_78_Trypsin_726_9_1199.32818_4.05_0_Ficin_0_9_1199.32818_4.05
DEPWWPELK
>AAB65766.1 lipoxygenase [Solanum lycopersicum]_79_Trypsin_768_42_4594.12538_8.28_0_Ficin_7_7_728.80018_3.48
TPNDLIG
>AAB65766.1 lipoxygenase [Solanum lycopersicum]_79_Trypsin_768_42_4594.12538_8.28_1_Ficin_26_19_2023.32198_7.38
IITTIVWVTSGHHAAVNFG
>AAB65766.1 lipoxygenase [Solanum lycopersicum]_79_Trypsin_768_42_4594.12538_8.28_4_Ficin_42_11_1279.42098_10.18
GYFPNRPTTAR
>AAB65766.1 lipoxygenase [Solanum lycopersicum]_81_Trypsin_794_24_2932.25398_4.04_0_Ficin_9_9_990.04988_3.33
MPTEDPTAE
>AAB65766.1 lipoxygenase [Solanum lycopersicum]_81_Trypsin_794_24_2932.25398_4.04_2_Ficin_24_12_1515.77518_6.28
WFLNKPEEALLR
>AAB65766.1 lipoxygenase [Solanum lycopersicum]_82_Trypsin_804_10_1122.30438_8.02_0_Ficin_0_10_1122.30438_8.02
CFPSQIQATK
>AAB65766.1 lipoxygenase [Solanum lycopersicum]_83_Trypsin_825_21_2389.65948_4.12_0_Ficin_9_9_990.22318_3.48
VMTILDVLS
>AAB65766.1 lipoxygenase [Solanum lycopersicum]_83_Trypsin_825_21_2389.65948_4.12_1_Ficin_19_10_1160.16198_4.05
NHSPDEEYIG
>AAB65766.1 lipoxygenase [Solanum lycopersicum]_84_Trypsin_846_21_2382.65458_3.93_2_Ficin_16_9_975.06608_3.38
DPVINAAFE
>AAB65766.1 lipoxygenase [Solanum lycopersicum]_86_Trypsin_857_9_1015.13128_4.05_1_Ficin_9_6_643.74088_5.98
GIIDAR
>AAB65766.1 lipoxygenase [Solanum lycopersicum]_89_Trypsin_888_22_2307.64668_6.2_2_Ficin_15_6_719.87908_8.0
LLKPYS
>AAB65766.1 lipoxygenase [Solanum lycopersicum]_89_Trypsin_888_22_2307.64668_6.2_3_Ficin_22_7_686.76308_6.13
EPGVTGK
>CAA12232.1 histone H1 [Solanum lycopersicum]_0_Trypsin_36_36_3861.25888_3.56_0_Ficin_11_11_1188.35838_3.47
MATEEPVVAIE
>CAA12232.1 histone H1 [Solanum lycopersicum]_0_Trypsin_36_36_3861.25888_3.56_1_Ficin_21_10_1084.25268_3.56
PVNEPMVVAE
>CAA12232.1 histone H1 [Solanum lycopersicum]_0_Trypsin_36_36_3861.25888_3.56_2_Ficin_31_10_1054.07838_3.47
PATEENPPAE
>CAA12232.1 histone H1 [Solanum lycopersicum]_9_Trypsin_65_13_1560.78778_7.06_0_Ficin_10_10_1188.26168_5.48
NPPTHPSYFE
>CAA12232.1 histone H1 [Solanum lycopersicum]_10_Trypsin_72_7_772.94018_6.13_0_Ficin_0_7_772.94018_6.13
EAIVTLK
>CAA12232.1 histone H1 [Solanum lycopersicum]_12_Trypsin_84_10_1055.15278_8.0_0_Ficin_0_10_1055.15278_8.0
TGSSQYAITK
>CAA12232.1 histone H1 [Solanum lycopersicum]_15_Trypsin_98_7_846.94128_9.71_0_Ficin_0_7_846.94128_9.71
NLPSNFR
>CAA12232.1 histone H1 [Solanum lycopersicum]_17_Trypsin_106_7_816.06968_8.06_0_Ficin_0_7_816.06968_8.06
MLLAQLK
>CAA12232.1 histone H1 [Solanum lycopersicum]_24_Trypsin_135_8_711.85948_8.06_0_Ficin_0_8_711.85948_8.06
AAAPALAK
>CAA12232.1 histone H1 [Solanum lycopersicum]_27_Trypsin_143_6_642.79658_8.4_0_Ficin_0_6_642.79658_8.4
SIAKPK
>CAA12232.1 histone H1 [Solanum lycopersicum]_31_Trypsin_160_8_893.14058_8.73_0_Ficin_0_8_893.14058_8.73
AKPKPKPK
>CAA12232.1 histone H1 [Solanum lycopersicum]_36_Trypsin_183_10_1008.27258_8.59_0_Ficin_0_10_1008.27258_8.59
AKPKPVVAAK
>CAA12232.1 histone H1 [Solanum lycopersicum]_37_Trypsin_191_8_810.00738_8.59_0_Ficin_0_8_810.00738_8.59
AKPAAKPK
>CAA12232.1 histone H1 [Solanum lycopersicum]_38_Trypsin_198_7_711.90298_8.4_0_Ficin_0_7_711.90298_8.4
AVVAKPK
>CAA12232.1 histone H1 [Solanum lycopersicum]_39_Trypsin_204_6_612.77038_8.4_0_Ficin_0_6_612.77038_8.4
AAVKPK
>CAA12232.1 histone H1 [Solanum lycopersicum]_42_Trypsin_216_6_612.77038_8.4_0_Ficin_0_6_612.77038_8.4
AAVKPK
>CAA12232.1 histone H1 [Solanum lycopersicum]_43_Trypsin_224_8_827.93588_7.79_0_Ficin_0_8_827.93588_7.79
AANEKPAK
>CAA12232.1 histone H1 [Solanum lycopersicum]_48_Trypsin_245_8_780.96588_8.4_0_Ficin_0_8_780.96588_8.4
AAPKPAVK
>AAL29690.1 profilin [Solanum lycopersicum]_0_Trypsin_71_71_7676.55908_4.31_0_Ficin_16_16_1986.21628_3.68
MSWQTYVDDHLMCDIE
>AAL29690.1 profilin [Solanum lycopersicum]_0_Trypsin_71_71_7676.55908_4.31_1_Ficin_27_11_1053.18308_7.2
GNHLTSAAIIG
>AAL29690.1 profilin [Solanum lycopersicum]_0_Trypsin_71_71_7676.55908_4.31_2_Ficin_56_29_3271.56178_3.73
QDGSVWAQSANFPQFKPEEITAIMNDFAE
>AAL29690.1 profilin [Solanum lycopersicum]_0_Trypsin_71_71_7676.55908_4.31_3_Ficin_68_12_1133.31268_7.2
PGTLAPTGLHLG
>AAL29690.1 profilin [Solanum lycopersicum]_1_Trypsin_84_13_1406.66298_6.21_0_Ficin_9_9_967.10468_3.74
YMVIQGEAG
>AAL29690.1 profilin [Solanum lycopersicum]_6_Trypsin_121_25_2807.24718_4.05_0_Ficin_8_8_828.96378_5.46
TNQALIIG
>AAL29690.1 profilin [Solanum lycopersicum]_6_Trypsin_121_25_2807.24718_4.05_2_Ficin_24_14_1563.77578_3.33
DEPMTPGQCNMIVE
>sp|P37222|MAOC_SOLLC NADP-dependent malic enzyme, chloroplastic (Fragment) OS=Solanum lycopersicum OX=4081 PE=2 SV=1_1_Trypsin_41_39_4141.42798_3.94_0_Ficin_13_13_1391.45718_4.27
HESTVTGGVQDVY
>sp|P37222|MAOC_SOLLC NADP-dependent malic enzyme, chloroplastic (Fragment) OS=Solanum lycopersicum OX=4081 PE=2 SV=1_1_Trypsin_41_39_4141.42798_3.94_2_Ficin_30_16_1779.83158_3.19
EDSATEDQSITPWTLS
>sp|P37222|MAOC_SOLLC NADP-dependent malic enzyme, chloroplastic (Fragment) OS=Solanum lycopersicum OX=4081 PE=2 SV=1_2_Trypsin_47_6_771.83078_8.02_0_Ficin_0_6_771.83078_8.02
NPHYNK
>sp|P37222|MAOC_SOLLC NADP-dependent malic enzyme, chloroplastic (Fragment) OS=Solanum lycopersicum OX=4081 PE=2 SV=1_5_Trypsin_62_6_803.87298_7.17_0_Ficin_0_6_803.87298_7.17
DTHYLR
>sp|P37222|MAOC_SOLLC NADP-dependent malic enzyme, chloroplastic (Fragment) OS=Solanum lycopersicum OX=4081 PE=2 SV=1_6_Trypsin_77_15_1614.94868_7.08_0_Ficin_9_9_894.12218_5.46
GLLPPVVIS
>sp|P37222|MAOC_SOLLC NADP-dependent malic enzyme, chloroplastic (Fragment) OS=Solanum lycopersicum OX=4081 PE=2 SV=1_6_Trypsin_77_15_1614.94868_7.08_1_Ficin_15_6_738.84178_7.08
HDLQVK
>sp|P37222|MAOC_SOLLC NADP-dependent malic enzyme, chloroplastic (Fragment) OS=Solanum lycopersicum OX=4081 PE=2 SV=1_8_Trypsin_84_6_750.92938_9.71_0_Ficin_0_6_750.92938_9.71
MMNSIR
>sp|P37222|MAOC_SOLLC NADP-dependent malic enzyme, chloroplastic (Fragment) OS=Solanum lycopersicum OX=4081 PE=2 SV=1_10_Trypsin_92_7_890.00678_5.97_0_Ficin_0_7_890.00678_5.97
YDVPLQR
>sp|P37222|MAOC_SOLLC NADP-dependent malic enzyme, chloroplastic (Fragment) OS=Solanum lycopersicum OX=4081 PE=2 SV=1_11_Trypsin_105_13_1661.94148_4.05_0_Ficin_0_13_1661.94148_4.05
YMAMMDLQEMNER
>sp|P37222|MAOC_SOLLC NADP-dependent malic enzyme, chloroplastic (Fragment) OS=Solanum lycopersicum OX=4081 PE=2 SV=1_13_Trypsin_133_24_2658.10228_3.93_0_Ficin_7_7_814.93398_3.38
LLIDNVE
>sp|P37222|MAOC_SOLLC NADP-dependent malic enzyme, chloroplastic (Fragment) OS=Solanum lycopersicum OX=4081 PE=2 SV=1_13_Trypsin_133_24_2658.10228_3.93_1_Ficin_14_7_846.03428_3.74
ELLPIVY
>sp|P37222|MAOC_SOLLC NADP-dependent malic enzyme, chloroplastic (Fragment) OS=Solanum lycopersicum OX=4081 PE=2 SV=1_15_Trypsin_149_10_1192.42638_9.93_0_Ficin_8_8_951.09288_9.71
RPQGLFFS
>sp|P37222|MAOC_SOLLC NADP-dependent malic enzyme, chloroplastic (Fragment) OS=Solanum lycopersicum OX=4081 PE=2 SV=1_18_Trypsin_159_6_737.89738_7.08_0_Ficin_0_6_737.89738_7.08
IHEVLK
>sp|P37222|MAOC_SOLLC NADP-dependent malic enzyme, chloroplastic (Fragment) OS=Solanum lycopersicum OX=4081 PE=2 SV=1_21_Trypsin_176_11_1228.41118_4.29_0_Ficin_0_11_1228.41118_4.29
IQVIVVTDGER
>sp|P37222|MAOC_SOLLC NADP-dependent malic enzyme, chloroplastic (Fragment) OS=Solanum lycopersicum OX=4081 PE=2 SV=1_22_Trypsin_194_18_1728.09778_5.87_3_Ficin_17_9_861.04178_5.46
CQGMGIPVG
>sp|P37222|MAOC_SOLLC NADP-dependent malic enzyme, chloroplastic (Fragment) OS=Solanum lycopersicum OX=4081 PE=2 SV=1_23_Trypsin_221_27_2791.31668_7.98_4_Ficin_23_15_1497.77288_5.97
GIRPSACLPVTIDVG
>sp|P37222|MAOC_SOLLC NADP-dependent malic enzyme, chloroplastic (Fragment) OS=Solanum lycopersicum OX=4081 PE=2 SV=1_24_Trypsin_232_11_1373.52798_3.89_0_Ficin_7_7_933.96978_3.23
FVDDEFY
>sp|P37222|MAOC_SOLLC NADP-dependent malic enzyme, chloroplastic (Fragment) OS=Solanum lycopersicum OX=4081 PE=2 SV=1_27_Trypsin_253_18_2094.32058_3.93_0_Ficin_7_7_754.75148_3.74
ATGQEYS
>sp|P37222|MAOC_SOLLC NADP-dependent malic enzyme, chloroplastic (Fragment) OS=Solanum lycopersicum OX=4081 PE=2 SV=1_27_Trypsin_253_18_2094.32058_3.93_1_Ficin_18_11_1357.58438_4.05
ELLDEFMYAVK
>sp|P37222|MAOC_SOLLC NADP-dependent malic enzyme, chloroplastic (Fragment) OS=Solanum lycopersicum OX=4081 PE=2 SV=1_29_Trypsin_278_19_2204.51308_5.53_0_Ficin_6_6_747.88948_3.74
VLIQFE
>sp|P37222|MAOC_SOLLC NADP-dependent malic enzyme, chloroplastic (Fragment) OS=Solanum lycopersicum OX=4081 PE=2 SV=1_29_Trypsin_278_19_2204.51308_5.53_1_Ficin_19_13_1474.63888_7.08
DFANHNAFNLLAK
>sp|P37222|MAOC_SOLLC NADP-dependent malic enzyme, chloroplastic (Fragment) OS=Solanum lycopersicum OX=4081 PE=2 SV=1_30_Trypsin_339_61_6180.05158_4.34_1_Ficin_17_15_1604.69338_4.04
TSHLVFNDDIQGTAS
>sp|P37222|MAOC_SOLLC NADP-dependent malic enzyme, chloroplastic (Fragment) OS=Solanum lycopersicum OX=4081 PE=2 SV=1_30_Trypsin_339_61_6180.05158_4.34_3_Ficin_31_9_901.13198_5.46
LMAALNLVG
>sp|P37222|MAOC_SOLLC NADP-dependent malic enzyme, chloroplastic (Fragment) OS=Solanum lycopersicum OX=4081 PE=2 SV=1_30_Trypsin_339_61_6180.05158_4.34_5_Ficin_43_8_963.10088_5.48
EHTFLFLG
>sp|P37222|MAOC_SOLLC NADP-dependent malic enzyme, chloroplastic (Fragment) OS=Solanum lycopersicum OX=4081 PE=2 SV=1_31_Trypsin_349_10_1143.26208_4.53_0_Ficin_7_7_756.85398_3.74
QTGIPLE
>sp|P37222|MAOC_SOLLC NADP-dependent malic enzyme, chloroplastic (Fragment) OS=Solanum lycopersicum OX=4081 PE=2 SV=1_34_Trypsin_358_7_878.05398_5.87_0_Ficin_0_7_878.05398_5.87
IWMVDSK
>sp|P37222|MAOC_SOLLC NADP-dependent malic enzyme, chloroplastic (Fragment) OS=Solanum lycopersicum OX=4081 PE=2 SV=1_37_Trypsin_373_8_1063.29788_7.08_0_Ficin_0_8_1063.29788_7.08
MEMLQHFK
>sp|P37222|MAOC_SOLLC NADP-dependent malic enzyme, chloroplastic (Fragment) OS=Solanum lycopersicum OX=4081 PE=2 SV=1_38_Trypsin_391_18_2125.37458_6.42_0_Ficin_0_18_2125.37458_6.42
RPWAHDHEPVQELVNAVK
>sp|P37222|MAOC_SOLLC NADP-dependent malic enzyme, chloroplastic (Fragment) OS=Solanum lycopersicum OX=4081 PE=2 SV=1_39_Trypsin_406_15_1442.67858_9.93_0_Ficin_9_9_927.15208_8.06
SIKPTVLIG
>sp|P37222|MAOC_SOLLC NADP-dependent malic enzyme, chloroplastic (Fragment) OS=Solanum lycopersicum OX=4081 PE=2 SV=1_41_Trypsin_449_39_4322.74168_4.22_0_Ficin_19_19_2108.48048_4.53
EVVQAMATFNEKPIIFALS
>sp|P37222|MAOC_SOLLC NADP-dependent malic enzyme, chloroplastic (Fragment) OS=Solanum lycopersicum OX=4081 PE=2 SV=1_41_Trypsin_449_39_4322.74168_4.22_1_Ficin_30_11_1166.18168_3.56
NPTSQSECTAE
>sp|P37222|MAOC_SOLLC NADP-dependent malic enzyme, chloroplastic (Fragment) OS=Solanum lycopersicum OX=4081 PE=2 SV=1_42_Trypsin_466_17_1754.95988_6.12_1_Ficin_13_8_802.88228_3.74
GSPFAPVE
>sp|P37222|MAOC_SOLLC NADP-dependent malic enzyme, chloroplastic (Fragment) OS=Solanum lycopersicum OX=4081 PE=2 SV=1_43_Trypsin_493_27_2770.18308_8.36_2_Ficin_11_7_736.73908_5.45
GQANNAY
>sp|P37222|MAOC_SOLLC NADP-dependent malic enzyme, chloroplastic (Fragment) OS=Solanum lycopersicum OX=4081 PE=2 SV=1_43_Trypsin_493_27_2770.18308_8.36_3_Ficin_17_6_636.74838_5.46
IFPGFG
>sp|P37222|MAOC_SOLLC NADP-dependent malic enzyme, chloroplastic (Fragment) OS=Solanum lycopersicum OX=4081 PE=2 SV=1_44_Trypsin_517_24_2689.93078_3.88_0_Ficin_10_10_1099.26718_4.04
VHDDMLLVAS
>sp|P37222|MAOC_SOLLC NADP-dependent malic enzyme, chloroplastic (Fragment) OS=Solanum lycopersicum OX=4081 PE=2 SV=1_44_Trypsin_517_24_2689.93078_3.88_1_Ficin_18_8_832.86268_3.33
EALADEVS
>sp|P37222|MAOC_SOLLC NADP-dependent malic enzyme, chloroplastic (Fragment) OS=Solanum lycopersicum OX=4081 PE=2 SV=1_45_Trypsin_528_11_1238.41168_9.73_0_Ficin_8_8_854.96098_7.2
GTHIPPFS
>sp|Q41344|PROF1_SOLLC Profilin-1 OS=Solanum lycopersicum OX=4081 GN=PRO1 PE=2 SV=1_0_Trypsin_43_43_4750.26818_4.7_0_Ficin_16_16_1986.21628_3.68
MSWQTYVDDHLMCDIE
>sp|Q41344|PROF1_SOLLC Profilin-1 OS=Solanum lycopersicum OX=4081 GN=PRO1 PE=2 SV=1_0_Trypsin_43_43_4750.26818_4.7_1_Ficin_23_7_707.74398_7.38
GTGHHLS
>sp|Q41344|PROF1_SOLLC Profilin-1 OS=Solanum lycopersicum OX=4081 GN=PRO1 PE=2 SV=1_0_Trypsin_43_43_4750.26818_4.7_2_Ficin_29_6_530.62178_5.46
SAAILG
>sp|Q41344|PROF1_SOLLC Profilin-1 OS=Solanum lycopersicum OX=4081 GN=PRO1 PE=2 SV=1_0_Trypsin_43_43_4750.26818_4.7_3_Ficin_43_14_1579.73198_5.87
FDGSVWAQSPNFPK
>sp|Q41344|PROF1_SOLLC Profilin-1 OS=Solanum lycopersicum OX=4081 GN=PRO1 PE=2 SV=1_2_Trypsin_54_9_1048.21948_4.53_1_Ficin_9_7_848.02518_6.13
EITNIMK
>sp|Q41344|PROF1_SOLLC Profilin-1 OS=Solanum lycopersicum OX=4081 GN=PRO1 PE=2 SV=1_3_Trypsin_73_19_1986.21148_4.48_0_Ficin_17_17_1756.93228_3.89
DFDEPGHLAPTGLFLAG
>sp|Q41344|PROF1_SOLLC Profilin-1 OS=Solanum lycopersicum OX=4081 GN=PRO1 PE=2 SV=1_4_Trypsin_86_13_1432.70088_6.21_0_Ficin_0_13_1432.70088_6.21
YMVIQGEPGAVIR
>sp|Q41344|PROF1_SOLLC Profilin-1 OS=Solanum lycopersicum OX=4081 GN=PRO1 PE=2 SV=1_7_Trypsin_97_8_741.88568_8.06_0_Ficin_0_8_741.88568_8.06
GPGGITIK
>sp|Q41344|PROF1_SOLLC Profilin-1 OS=Solanum lycopersicum OX=4081 GN=PRO1 PE=2 SV=1_9_Trypsin_123_25_2724.13928_4.25_0_Ficin_8_8_819.95598_5.46
TAQALIFG
>sp|Q41344|PROF1_SOLLC Profilin-1 OS=Solanum lycopersicum OX=4081 GN=PRO1 PE=2 SV=1_9_Trypsin_123_25_2724.13928_4.25_3_Ficin_24_13_1402.60038_3.56
EPVTPGQCNMVVE
>sp|Q41344|PROF1_SOLLC Profilin-1 OS=Solanum lycopersicum OX=4081 GN=PRO1 PE=2 SV=1_10_Trypsin_133_10_1142.23038_3.27_1_Ficin_10_8_972.01908_3.27
DYLVDQGY
>sp|P62980|RS27A_SOLLC Ubiquitin-ribosomal protein eS31 fusion protein OS=Solanum lycopersicum OX=4081 GN=UBI3 PE=1 SV=2_0_Trypsin_6_6_764.98128_8.06_0_Ficin_0_6_764.98128_8.06
MQIFVK
>sp|P62980|RS27A_SOLLC Ubiquitin-ribosomal protein eS31 fusion protein OS=Solanum lycopersicum OX=4081 GN=UBI3 PE=1 SV=2_2_Trypsin_27_16_1763.91648_3.79_2_Ficin_16_9_978.02388_4.04
SSDTIDNVK
>sp|P62980|RS27A_SOLLC Ubiquitin-ribosomal protein eS31 fusion protein OS=Solanum lycopersicum OX=4081 GN=UBI3 PE=1 SV=2_5_Trypsin_42_9_1039.11298_4.29_0_Ficin_0_9_1039.11298_4.29
EGIPPDQQR
>sp|P62980|RS27A_SOLLC Ubiquitin-ribosomal protein eS31 fusion protein OS=Solanum lycopersicum OX=4081 GN=UBI3 PE=1 SV=2_8_Trypsin_63_9_1065.19118_5.87_0_Ficin_0_9_1065.19118_5.87
TLADYNIQK
>sp|P62980|RS27A_SOLLC Ubiquitin-ribosomal protein eS31 fusion protein OS=Solanum lycopersicum OX=4081 GN=UBI3 PE=1 SV=2_9_Trypsin_72_9_1067.25348_7.2_0_Ficin_0_9_1067.25348_7.2
ESTLHLVLR
>sp|P62980|RS27A_SOLLC Ubiquitin-ribosomal protein eS31 fusion protein OS=Solanum lycopersicum OX=4081 GN=UBI3 PE=1 SV=2_17_Trypsin_89_6_736.86638_8.32_0_Ficin_0_6_736.86638_8.32
TYTKPK
>sp|P62980|RS27A_SOLLC Ubiquitin-ribosomal protein eS31 fusion protein OS=Solanum lycopersicum OX=4081 GN=UBI3 PE=1 SV=2_25_Trypsin_107_8_981.20288_8.0_0_Ficin_7_7_853.02878_5.45
LAVLQFY
>sp|P62980|RS27A_SOLLC Ubiquitin-ribosomal protein eS31 fusion protein OS=Solanum lycopersicum OX=4081 GN=UBI3 PE=1 SV=2_26_Trypsin_113_6_633.65618_4.04_0_Ficin_0_6_633.65618_4.04
VDDTGK
>sp|P62980|RS27A_SOLLC Ubiquitin-ribosomal protein eS31 fusion protein OS=Solanum lycopersicum OX=4081 GN=UBI3 PE=1 SV=2_30_Trypsin_138_19_2070.25648_4.66_0_Ficin_6_6_661.68438_3.56
ECPNAE
>sp|P62980|RS27A_SOLLC Ubiquitin-ribosomal protein eS31 fusion protein OS=Solanum lycopersicum OX=4081 GN=UBI3 PE=1 SV=2_30_Trypsin_138_19_2070.25648_4.66_2_Ficin_19_9_1138.26598_7.2
TFMANHFDR
>sp|P62980|RS27A_SOLLC Ubiquitin-ribosomal protein eS31 fusion protein OS=Solanum lycopersicum OX=4081 GN=UBI3 PE=1 SV=2_32_Trypsin_152_9_1060.23298_7.94_0_Ficin_7_7_817.95508_5.43
CGLTYVY
>sp|P27065|RBL_SOLLC Ribulose bisphosphate carboxylase large chain OS=Solanum lycopersicum OX=4081 GN=rbcL PE=1 SV=4_0_Trypsin_8_8_921.03328_6.13_0_Ficin_0_8_921.03328_6.13
MSPQTETK
>sp|P27065|RBL_SOLLC Ribulose bisphosphate carboxylase large chain OS=Solanum lycopersicum OX=4081 GN=rbcL PE=1 SV=4_4_Trypsin_32_11_1406.55498_6.1_1_Ficin_11_7_865.93848_6.12
TPEYQTK
>sp|P27065|RBL_SOLLC Ribulose bisphosphate carboxylase large chain OS=Solanum lycopersicum OX=4081 GN=rbcL PE=1 SV=4_5_Trypsin_41_9_1021.13808_4.04_0_Ficin_0_9_1021.13808_4.04
DTDILAAFR
>sp|P27065|RBL_SOLLC Ribulose bisphosphate carboxylase large chain OS=Solanum lycopersicum OX=4081 GN=rbcL PE=1 SV=4_6_Trypsin_79_38_3856.17148_3.73_0_Ficin_13_13_1277.39668_3.56
VTPQPGVPPEEAG
>sp|P27065|RBL_SOLLC Ribulose bisphosphate carboxylase large chain OS=Solanum lycopersicum OX=4081 GN=rbcL PE=1 SV=4_6_Trypsin_79_38_3856.17148_3.73_1_Ficin_19_6_530.57858_3.74
AAVAAE
>sp|P27065|RBL_SOLLC Ribulose bisphosphate carboxylase large chain OS=Solanum lycopersicum OX=4081 GN=rbcL PE=1 SV=4_6_Trypsin_79_38_3856.17148_3.73_2_Ficin_38_19_2084.22678_4.04
SSTGTWTTVWTDGLTSLDR
>sp|P27065|RBL_SOLLC Ribulose bisphosphate carboxylase large chain OS=Solanum lycopersicum OX=4081 GN=rbcL PE=1 SV=4_12_Trypsin_128_34_3836.32748_3.79_0_Ficin_6_6_771.82478_3.48
DQYIAY
>sp|P27065|RBL_SOLLC Ribulose bisphosphate carboxylase large chain OS=Solanum lycopersicum OX=4081 GN=rbcL PE=1 SV=4_12_Trypsin_128_34_3836.32748_3.79_2_Ficin_15_6_732.83148_3.38
PLDLFE
>sp|P27065|RBL_SOLLC Ribulose bisphosphate carboxylase large chain OS=Solanum lycopersicum OX=4081 GN=rbcL PE=1 SV=4_12_Trypsin_128_34_3836.32748_3.79_3_Ficin_28_13_1341.49878_3.74
EGSVTNMFTSIVG
>sp|P27065|RBL_SOLLC Ribulose bisphosphate carboxylase large chain OS=Solanum lycopersicum OX=4081 GN=rbcL PE=1 SV=4_17_Trypsin_159_13_1465.63168_7.2_0_Ficin_12_12_1309.44418_5.48
TFQGPPHGIQVE
>sp|P27065|RBL_SOLLC Ribulose bisphosphate carboxylase large chain OS=Solanum lycopersicum OX=4081 GN=rbcL PE=1 SV=4_20_Trypsin_177_13_1445.78628_8.81_2_Ficin_13_6_688.88348_8.35
CTIKPK
>sp|P27065|RBL_SOLLC Ribulose bisphosphate carboxylase large chain OS=Solanum lycopersicum OX=4081 GN=rbcL PE=1 SV=4_24_Trypsin_201_7_736.82288_5.87_0_Ficin_0_7_736.82288_5.87
GGLDFTK
>sp|P27065|RBL_SOLLC Ribulose bisphosphate carboxylase large chain OS=Solanum lycopersicum OX=4081 GN=rbcL PE=1 SV=4_25_Trypsin_213_12_1451.53048_3.89_0_Ficin_0_12_1451.53048_3.89
DDENVNSQPFMR
>sp|P27065|RBL_SOLLC Ribulose bisphosphate carboxylase large chain OS=Solanum lycopersicum OX=4081 GN=rbcL PE=1 SV=4_28_Trypsin_227_10_1188.44988_6.12_0_Ficin_6_6_728.86098_3.74
FLFCAE
>sp|P27065|RBL_SOLLC Ribulose bisphosphate carboxylase large chain OS=Solanum lycopersicum OX=4081 GN=rbcL PE=1 SV=4_29_Trypsin_236_9_976.05138_4.53_0_Ficin_0_9_976.05138_4.53
AQTETGEIK
>sp|P27065|RBL_SOLLC Ribulose bisphosphate carboxylase large chain OS=Solanum lycopersicum OX=4081 GN=rbcL PE=1 SV=4_30_Trypsin_252_16_1737.96308_5.63_0_Ficin_9_9_902.96208_7.17
GHYLNATAG
>sp|P27065|RBL_SOLLC Ribulose bisphosphate carboxylase large chain OS=Solanum lycopersicum OX=4081 GN=rbcL PE=1 SV=4_30_Trypsin_252_16_1737.96308_5.63_1_Ficin_16_7_853.01628_4.53
TCEEMIK
>sp|P27065|RBL_SOLLC Ribulose bisphosphate carboxylase large chain OS=Solanum lycopersicum OX=4081 GN=rbcL PE=1 SV=4_33_Trypsin_285_27_2980.40608_6.42_1_Ficin_27_24_2681.07928_7.32
VPIVMHDYLTGGFTANTTLAHYCR
>sp|P27065|RBL_SOLLC Ribulose bisphosphate carboxylase large chain OS=Solanum lycopersicum OX=4081 GN=rbcL PE=1 SV=4_34_Trypsin_295_10_1187.36688_7.38_0_Ficin_0_10_1187.36688_7.38
DNGLLLHIHR
>sp|P27065|RBL_SOLLC Ribulose bisphosphate carboxylase large chain OS=Solanum lycopersicum OX=4081 GN=rbcL PE=1 SV=4_35_Trypsin_303_8_912.07468_7.2_0_Ficin_0_8_912.07468_7.2
AMHAVIDR
>sp|P27065|RBL_SOLLC Ribulose bisphosphate carboxylase large chain OS=Solanum lycopersicum OX=4081 GN=rbcL PE=1 SV=4_37_Trypsin_312_7_879.97668_9.73_0_Ficin_0_7_879.97668_9.73
NHGIHFR
>sp|P27065|RBL_SOLLC Ribulose bisphosphate carboxylase large chain OS=Solanum lycopersicum OX=4081 GN=rbcL PE=1 SV=4_40_Trypsin_334_15_1481.64648_7.24_0_Ficin_14_14_1353.47238_6.42
MSGGDHIHSGTVVG
>sp|P27065|RBL_SOLLC Ribulose bisphosphate carboxylase large chain OS=Solanum lycopersicum OX=4081 GN=rbcL PE=1 SV=4_42_Trypsin_350_11_1261.48378_4.04_1_Ficin_11_6_761.91938_5.98
FVDLLR
>sp|P27065|RBL_SOLLC Ribulose bisphosphate carboxylase large chain OS=Solanum lycopersicum OX=4081 GN=rbcL PE=1 SV=4_45_Trypsin_421_61_6372.18348_5.37_1_Ficin_10_7_881.94028_3.48
FTQDWVS
>sp|P27065|RBL_SOLLC Ribulose bisphosphate carboxylase large chain OS=Solanum lycopersicum OX=4081 GN=rbcL PE=1 SV=4_45_Trypsin_421_61_6372.18348_5.37_2_Ficin_19_9_852.04158_5.46
LPGVLPVAS
>sp|P27065|RBL_SOLLC Ribulose bisphosphate carboxylase large chain OS=Solanum lycopersicum OX=4081 GN=rbcL PE=1 SV=4_45_Trypsin_421_61_6372.18348_5.37_3_Ficin_35_16_1765.06248_6.42
GGIHVWHMPALTEIFG
>sp|P27065|RBL_SOLLC Ribulose bisphosphate carboxylase large chain OS=Solanum lycopersicum OX=4081 GN=rbcL PE=1 SV=4_45_Trypsin_421_61_6372.18348_5.37_4_Ficin_43_8_879.92188_3.27
DDSVLQFG
>sp|P27065|RBL_SOLLC Ribulose bisphosphate carboxylase large chain OS=Solanum lycopersicum OX=4081 GN=rbcL PE=1 SV=4_45_Trypsin_421_61_6372.18348_5.37_7_Ficin_61_9_868.94798_9.71
NAPGAVANR
>sp|P27065|RBL_SOLLC Ribulose bisphosphate carboxylase large chain OS=Solanum lycopersicum OX=4081 GN=rbcL PE=1 SV=4_50_Trypsin_446_7_829.90828_4.53_0_Ficin_0_7_829.90828_4.53
EGNEIIR
>sp|P27065|RBL_SOLLC Ribulose bisphosphate carboxylase large chain OS=Solanum lycopersicum OX=4081 GN=rbcL PE=1 SV=4_52_Trypsin_463_13_1489.70888_4.53_1_Ficin_13_11_1216.41748_4.53
PELAAACEVWK
>sp|P27065|RBL_SOLLC Ribulose bisphosphate carboxylase large chain OS=Solanum lycopersicum OX=4081 GN=rbcL PE=1 SV=4_53_Trypsin_477_14_1579.81328_3.89_0_Ficin_0_14_1579.81328_3.89
EIVFNFAAVDVLDK
>sp|Q2MI98|RR4_SOLLC Small ribosomal subunit protein uS4c OS=Solanum lycopersicum OX=4081 GN=rps4 PE=3 SV=1_7_Trypsin_24_10_983.17578_8.06_1_Ficin_10_8_812.96448_8.06
ALPGLTNK
>sp|Q2MI98|RR4_SOLLC Small ribosomal subunit protein uS4c OS=Solanum lycopersicum OX=4081 GN=rps4 PE=3 SV=1_9_Trypsin_33_6_647.68598_5.98_0_Ficin_0_6_647.68598_5.98
TGSDLR
>sp|Q2MI98|RR4_SOLLC Small ribosomal subunit protein uS4c OS=Solanum lycopersicum OX=4081 GN=rps4 PE=3 SV=1_24_Trypsin_90_14_1544.82958_6.23_0_Ficin_12_12_1257.44948_3.74
GSTGQVLLQLLE
>sp|Q2MI98|RR4_SOLLC Small ribosomal subunit protein uS4c OS=Solanum lycopersicum OX=4081 GN=rps4 PE=3 SV=1_25_Trypsin_97_7_890.04998_5.98_0_Ficin_0_7_890.04998_5.98
LDNILFR
>sp|Q2MI98|RR4_SOLLC Small ribosomal subunit protein uS4c OS=Solanum lycopersicum OX=4081 GN=rps4 PE=3 SV=1_26_Trypsin_108_11_1087.30248_9.71_2_Ficin_11_6_627.74158_9.71
TIPAAR
>sp|Q2MI98|RR4_SOLLC Small ribosomal subunit protein uS4c OS=Solanum lycopersicum OX=4081 GN=rps4 PE=3 SV=1_27_Trypsin_114_6_765.87038_9.73_0_Ficin_0_6_765.87038_9.73
QLVNHR
>sp|Q2MI98|RR4_SOLLC Small ribosomal subunit protein uS4c OS=Solanum lycopersicum OX=4081 GN=rps4 PE=3 SV=1_28_Trypsin_129_15_1733.00298_7.35_0_Ficin_0_15_1733.00298_7.35
HILVNGHIVDIPSYR
>sp|Q2MI98|RR4_SOLLC Small ribosomal subunit protein uS4c OS=Solanum lycopersicum OX=4081 GN=rps4 PE=3 SV=1_30_Trypsin_139_6_659.78068_5.87_0_Ficin_0_6_659.78068_5.87
DIITAK
>sp|Q2MI98|RR4_SOLLC Small ribosomal subunit protein uS4c OS=Solanum lycopersicum OX=4081 GN=rps4 PE=3 SV=1_33_Trypsin_172_27_3119.52408_5.5_0_Ficin_6_6_643.78118_5.46
ALIQIS
>sp|Q2MI98|RR4_SOLLC Small ribosomal subunit protein uS4c OS=Solanum lycopersicum OX=4081 GN=rps4 PE=3 SV=1_33_Trypsin_172_27_3119.52408_5.5_1_Ficin_27_21_2493.75818_5.5
LDSSPHEELPNHLTLQPFQYK
>sp|Q2MI98|RR4_SOLLC Small ribosomal subunit protein uS4c OS=Solanum lycopersicum OX=4081 GN=rps4 PE=3 SV=1_34_Trypsin_182_10_1086.25338_5.87_0_Ficin_0_10_1086.25338_5.87
GLVNQIIDSK
>sp|Q2MI98|RR4_SOLLC Small ribosomal subunit protein uS4c OS=Solanum lycopersicum OX=4081 GN=rps4 PE=3 SV=1_36_Trypsin_199_12_1497.71118_4.53_0_Ficin_8_8_928.09348_3.56
INELLVVE
>sp|K4D422|U73C4_SOLLC UDP-glycosyltransferase 73C4 OS=Solanum lycopersicum OX=4081 GN=UGT73C4 PE=2 SV=1_0_Trypsin_13_13_1478.84878_8.02_1_Ficin_13_8_953.21068_8.05
LLCLHNLK
>sp|K4D422|U73C4_SOLLC UDP-glycosyltransferase 73C4 OS=Solanum lycopersicum OX=4081 GN=UGT73C4 PE=2 SV=1_2_Trypsin_29_9_1159.21768_4.05_1_Ficin_9_7_916.94278_4.29
SDTEYFR
>sp|K4D422|U73C4_SOLLC UDP-glycosyltransferase 73C4 OS=Solanum lycopersicum OX=4081 GN=UGT73C4 PE=2 SV=1_3_Trypsin_36_7_774.91518_5.87_0_Ficin_0_7_774.91518_5.87
VPGLFDK
>sp|K4D422|U73C4_SOLLC UDP-glycosyltransferase 73C4 OS=Solanum lycopersicum OX=4081 GN=UGT73C4 PE=2 SV=1_5_Trypsin_51_10_1096.21418_11.49_1_Ficin_10_6_683.76838_11.49
NAARPR
>sp|K4D422|U73C4_SOLLC UDP-glycosyltransferase 73C4 OS=Solanum lycopersicum OX=4081 GN=UGT73C4 PE=2 SV=1_10_Trypsin_82_18_2074.24368_3.77_3_Ficin_14_7_838.97408_3.74
MVVNTFE
>sp|K4D422|U73C4_SOLLC UDP-glycosyltransferase 73C4 OS=Solanum lycopersicum OX=4081 GN=UGT73C4 PE=2 SV=1_11_Trypsin_92_10_1167.34228_4.53_1_Ficin_10_6_632.77588_8.06
GLMNAK
>sp|K4D422|U73C4_SOLLC UDP-glycosyltransferase 73C4 OS=Solanum lycopersicum OX=4081 GN=UGT73C4 PE=2 SV=1_18_Trypsin_125_10_1083.12278_4.66_0_Ficin_0_10_1083.12278_4.66
GNEAAIDEHK
>sp|K4D422|U73C4_SOLLC UDP-glycosyltransferase 73C4 OS=Solanum lycopersicum OX=4081 GN=UGT73C4 PE=2 SV=1_19_Trypsin_148_23_2670.05268_4.29_0_Ficin_9_9_1165.28538_3.38
CLNWLDSWE
>sp|K4D422|U73C4_SOLLC UDP-glycosyltransferase 73C4 OS=Solanum lycopersicum OX=4081 GN=UGT73C4 PE=2 SV=1_19_Trypsin_148_23_2670.05268_4.29_1_Ficin_19_10_1079.27928_5.46
QNSVLFVCLG
>sp|K4D422|U73C4_SOLLC UDP-glycosyltransferase 73C4 OS=Solanum lycopersicum OX=4081 GN=UGT73C4 PE=2 SV=1_20_Trypsin_165_17_1807.04898_4.53_1_Ficin_8_6_693.76998_3.74
TSQMVE
>sp|K4D422|U73C4_SOLLC UDP-glycosyltransferase 73C4 OS=Solanum lycopersicum OX=4081 GN=UGT73C4 PE=2 SV=1_21_Trypsin_173_8_1072.32138_11.49_0_Ficin_0_8_1072.32138_11.49
RPFIWVVR
>sp|K4D422|U73C4_SOLLC UDP-glycosyltransferase 73C4 OS=Solanum lycopersicum OX=4081 GN=UGT73C4 PE=2 SV=1_22_Trypsin_180_7_892.98198_5.53_0_Ficin_0_7_892.98198_5.53
HMSDEFK
>sp|K4D422|U73C4_SOLLC UDP-glycosyltransferase 73C4 OS=Solanum lycopersicum OX=4081 GN=UGT73C4 PE=2 SV=1_25_Trypsin_200_7_755.91548_9.71_0_Ficin_0_7_755.91548_9.71
GQGLLIR
>sp|K4D422|U73C4_SOLLC UDP-glycosyltransferase 73C4 OS=Solanum lycopersicum OX=4081 GN=UGT73C4 PE=2 SV=1_26_Trypsin_250_50_5476.30478_5.57_0_Ficin_10_10_1083.29558_5.46
GWAPQVLLLS
>sp|K4D422|U73C4_SOLLC UDP-glycosyltransferase 73C4 OS=Solanum lycopersicum OX=4081 GN=UGT73C4 PE=2 SV=1_26_Trypsin_250_50_5476.30478_5.57_2_Ficin_28_13_1464.61528_5.48
AFLTHCGWNSSLE
>sp|K4D422|U73C4_SOLLC UDP-glycosyltransferase 73C4 OS=Solanum lycopersicum OX=4081 GN=UGT73C4 PE=2 SV=1_26_Trypsin_250_50_5476.30478_5.57_4_Ficin_44_11_1295.57718_3.74
VAMITWPMFAE
>sp|K4D422|U73C4_SOLLC UDP-glycosyltransferase 73C4 OS=Solanum lycopersicum OX=4081 GN=UGT73C4 PE=2 SV=1_26_Trypsin_250_50_5476.30478_5.57_5_Ficin_50_6_795.86818_6.23
QFCNER
>sp|K4D422|U73C4_SOLLC UDP-glycosyltransferase 73C4 OS=Solanum lycopersicum OX=4081 GN=UGT73C4 PE=2 SV=1_27_Trypsin_257_7_799.02138_5.87_0_Ficin_0_7_799.02138_5.87
LIVDVLK
>sp|K4D422|U73C4_SOLLC UDP-glycosyltransferase 73C4 OS=Solanum lycopersicum OX=4081 GN=UGT73C4 PE=2 SV=1_34_Trypsin_302_15_1825.05388_3.77_1_Ficin_15_12_1483.64638_3.83
QVMDEEMEGEMR
>sp|K4D422|U73C4_SOLLC UDP-glycosyltransferase 73C4 OS=Solanum lycopersicum OX=4081 GN=UGT73C4 PE=2 SV=1_42_Trypsin_339_24_2705.93308_4.23_0_Ficin_0_24_2705.93308_4.23
AMEEEGSSHFNLTQLIQDVTEQAK
>sp|P49037|SUS_SOLLC Sucrose synthase OS=Solanum lycopersicum OX=4081 PE=2 SV=1_5_Trypsin_24_9_985.12598_7.18_0_Ficin_0_9_985.12598_7.18
VDATLCAHR
>sp|P49037|SUS_SOLLC Sucrose synthase OS=Solanum lycopersicum OX=4081 PE=2 SV=1_6_Trypsin_33_9_1104.31448_6.23_0_Ficin_8_8_948.12698_3.74
NEILLFLS
>sp|P49037|SUS_SOLLC Sucrose synthase OS=Solanum lycopersicum OX=4081 PE=2 SV=1_8_Trypsin_55_16_1822.13738_5.67_0_Ficin_11_11_1219.44648_5.63
GILKPHELLAE
>sp|P49037|SUS_SOLLC Sucrose synthase OS=Solanum lycopersicum OX=4081 PE=2 SV=1_9_Trypsin_61_6_747.75998_4.3_0_Ficin_0_6_747.75998_4.3
QDDKDK
>sp|P49037|SUS_SOLLC Sucrose synthase OS=Solanum lycopersicum OX=4081 PE=2 SV=1_10_Trypsin_72_11_1342.51438_4.81_0_Ficin_7_7_858.90598_4.52
LNEHAFE
>sp|P49037|SUS_SOLLC Sucrose synthase OS=Solanum lycopersicum OX=4081 PE=2 SV=1_11_Trypsin_89_17_1864.21808_6.23_0_Ficin_0_17_1864.21808_6.23
STQEAIVLPPWVALAIR
>sp|P49037|SUS_SOLLC Sucrose synthase OS=Solanum lycopersicum OX=4081 PE=2 SV=1_12_Trypsin_99_10_1274.48818_8.55_0_Ficin_7_7_855.99208_6.23
LRPGVWE
>sp|P49037|SUS_SOLLC Sucrose synthase OS=Solanum lycopersicum OX=4081 PE=2 SV=1_13_Trypsin_119_20_2290.64168_4.25_0_Ficin_9_9_956.10698_3.74
VNVNALVVE
>sp|P49037|SUS_SOLLC Sucrose synthase OS=Solanum lycopersicum OX=4081 PE=2 SV=1_13_Trypsin_119_20_2290.64168_4.25_2_Ficin_20_8_1023.19688_6.12
VPEYLQFK
>sp|P49037|SUS_SOLLC Sucrose synthase OS=Solanum lycopersicum OX=4081 PE=2 SV=1_14_Trypsin_151_32_3513.90268_4.04_0_Ficin_8_8_818.83578_3.33
EELVDGAS
>sp|P49037|SUS_SOLLC Sucrose synthase OS=Solanum lycopersicum OX=4081 PE=2 SV=1_14_Trypsin_151_32_3513.90268_4.04_1_Ficin_15_7_791.85888_3.74
NGNFVLE
>sp|P49037|SUS_SOLLC Sucrose synthase OS=Solanum lycopersicum OX=4081 PE=2 SV=1_14_Trypsin_151_32_3513.90268_4.04_4_Ficin_32_8_931.14308_8.4
FPKPTLTK
>sp|P49037|SUS_SOLLC Sucrose synthase OS=Solanum lycopersicum OX=4081 PE=2 SV=1_18_Trypsin_183_11_1305.55488_4.53_0_Ficin_8_8_889.03138_3.56
ESMAPLLE
>sp|P49037|SUS_SOLLC Sucrose synthase OS=Solanum lycopersicum OX=4081 PE=2 SV=1_21_Trypsin_197_7_880.04488_5.98_0_Ficin_0_7_880.04488_5.98
TMMLNDR
>sp|P49037|SUS_SOLLC Sucrose synthase OS=Solanum lycopersicum OX=4081 PE=2 SV=1_22_Trypsin_209_12_1408.58008_9.73_0_Ficin_0_12_1408.58008_9.73
IHNSNTLQNVLR
>sp|P49037|SUS_SOLLC Sucrose synthase OS=Solanum lycopersicum OX=4081 PE=2 SV=1_24_Trypsin_230_20_2467.81858_4.34_1_Ficin_16_14_1726.01698_3.47
EYLIMLPPETPFFE
>sp|P49037|SUS_SOLLC Sucrose synthase OS=Solanum lycopersicum OX=4081 PE=2 SV=1_27_Trypsin_268_22_2465.97628_3.73_1_Ficin_13_10_1179.51358_3.38
MVCMLLDLLE
>sp|P49037|SUS_SOLLC Sucrose synthase OS=Solanum lycopersicum OX=4081 PE=2 SV=1_27_Trypsin_268_22_2465.97628_3.73_2_Ficin_21_8_834.89638_3.38
APDSCTLE
>sp|P49037|SUS_SOLLC Sucrose synthase OS=Solanum lycopersicum OX=4081 PE=2 SV=1_29_Trypsin_315_43_4760.48488_4.26_0_Ficin_11_11_1231.55918_5.46
IPMVFNVVILS
>sp|P49037|SUS_SOLLC Sucrose synthase OS=Solanum lycopersicum OX=4081 PE=2 SV=1_29_Trypsin_315_43_4760.48488_4.26_1_Ficin_23_12_1331.45028_5.48
PHGYFAQENVLG
>sp|P49037|SUS_SOLLC Sucrose synthase OS=Solanum lycopersicum OX=4081 PE=2 SV=1_29_Trypsin_315_43_4760.48488_4.26_2_Ficin_33_10_1098.17738_3.48
YPDTGGQVVY
>sp|P49037|SUS_SOLLC Sucrose synthase OS=Solanum lycopersicum OX=4081 PE=2 SV=1_29_Trypsin_315_43_4760.48488_4.26_3_Ficin_42_9_997.15638_3.38
ILDQVPALE
>sp|P49037|SUS_SOLLC Sucrose synthase OS=Solanum lycopersicum OX=4081 PE=2 SV=1_33_Trypsin_331_9_1040.18438_4.29_0_Ficin_0_9_1040.18438_4.29
EQGLDIIPR
>sp|P49037|SUS_SOLLC Sucrose synthase OS=Solanum lycopersicum OX=4081 PE=2 SV=1_34_Trypsin_337_6_713.91868_9.71_0_Ficin_0_6_713.91868_9.71
ILIVTR
>sp|P49037|SUS_SOLLC Sucrose synthase OS=Solanum lycopersicum OX=4081 PE=2 SV=1_35_Trypsin_350_13_1330.52178_5.97_0_Ficin_7_7_683.80268_3.48
LLPDAVG
>sp|P49037|SUS_SOLLC Sucrose synthase OS=Solanum lycopersicum OX=4081 PE=2 SV=1_35_Trypsin_350_13_1330.52178_5.97_1_Ficin_13_6_664.73438_8.7
TTCGQR
>sp|P49037|SUS_SOLLC Sucrose synthase OS=Solanum lycopersicum OX=4081 PE=2 SV=1_37_Trypsin_364_11_1311.46308_7.35_2_Ficin_11_8_992.10258_7.38
TEHSHILR
>sp|P49037|SUS_SOLLC Sucrose synthase OS=Solanum lycopersicum OX=4081 PE=2 SV=1_42_Trypsin_396_16_2004.28468_3.93_1_Ficin_12_10_1314.51848_3.56
VWPYMETFIE
>sp|P49037|SUS_SOLLC Sucrose synthase OS=Solanum lycopersicum OX=4081 PE=2 SV=1_43_Trypsin_426_30_3166.57828_4.87_2_Ficin_15_10_1067.29368_5.87
LQAKPDLIIG
>sp|P49037|SUS_SOLLC Sucrose synthase OS=Solanum lycopersicum OX=4081 PE=2 SV=1_43_Trypsin_426_30_3166.57828_4.87_4_Ficin_25_7_660.68168_3.74
EGNLAAS
>sp|P49037|SUS_SOLLC Sucrose synthase OS=Solanum lycopersicum OX=4081 PE=2 SV=1_44_Trypsin_440_14_1483.74598_7.06_1_Ficin_13_11_1185.36058_5.48
VTQCTIAHALE
>sp|P49037|SUS_SOLLC Sucrose synthase OS=Solanum lycopersicum OX=4081 PE=2 SV=1_46_Trypsin_451_9_1186.28608_4.04_0_Ficin_7_7_871.89878_3.27
YPDSDIY
>sp|P49037|SUS_SOLLC Sucrose synthase OS=Solanum lycopersicum OX=4081 PE=2 SV=1_49_Trypsin_488_32_3622.02298_5.42_1_Ficin_30_26_2872.19878_3.89
SQFTADLIAMNHTDFIITSTFQEIAG
>sp|P49037|SUS_SOLLC Sucrose synthase OS=Solanum lycopersicum OX=4081 PE=2 SV=1_50_Trypsin_507_19_2203.47218_5.53_2_Ficin_18_11_1254.48428_7.17
SHMAFTMPGLY
>sp|P49037|SUS_SOLLC Sucrose synthase OS=Solanum lycopersicum OX=4081 PE=2 SV=1_51_Trypsin_518_11_1224.42528_7.08_0_Ficin_0_11_1224.42528_7.08
VVHGINVFDPK
>sp|P49037|SUS_SOLLC Sucrose synthase OS=Solanum lycopersicum OX=4081 PE=2 SV=1_52_Trypsin_539_21_2390.63128_4.05_1_Ficin_13_8_861.94988_3.48
PGADINLY
>sp|P49037|SUS_SOLLC Sucrose synthase OS=Solanum lycopersicum OX=4081 PE=2 SV=1_54_Trypsin_566_26_3043.39498_4.15_0_Ficin_13_13_1560.76678_4.05
LTAFHPEIDELLY
>sp|P49037|SUS_SOLLC Sucrose synthase OS=Solanum lycopersicum OX=4081 PE=2 SV=1_54_Trypsin_566_26_3043.39498_4.15_3_Ficin_26_9_1070.22858_5.53
NDEHLCVLK
>sp|P49037|SUS_SOLLC Sucrose synthase OS=Solanum lycopersicum OX=4081 PE=2 SV=1_56_Trypsin_578_10_1177.47058_9.93_0_Ficin_0_10_1177.47058_9.93
TKPILFTMAR
>sp|P49037|SUS_SOLLC Sucrose synthase OS=Solanum lycopersicum OX=4081 PE=2 SV=1_59_Trypsin_594_11_1293.48508_6.12_0_Ficin_7_7_744.84298_3.74
NLTGLVE
>sp|P49037|SUS_SOLLC Sucrose synthase OS=Solanum lycopersicum OX=4081 PE=2 SV=1_62_Trypsin_611_12_1197.40008_5.98_0_Ficin_9_9_869.07208_5.46
GLVNLVVVG
>sp|P49037|SUS_SOLLC Sucrose synthase OS=Solanum lycopersicum OX=4081 PE=2 SV=1_68_Trypsin_641_15_1865.09358_5.64_2_Ficin_15_9_1086.17518_9.73
THNLNGQFR
>sp|P49037|SUS_SOLLC Sucrose synthase OS=Solanum lycopersicum OX=4081 PE=2 SV=1_72_Trypsin_663_6_709.79728_5.87_0_Ficin_0_6_709.79728_5.87
YIADTK
>sp|P49037|SUS_SOLLC Sucrose synthase OS=Solanum lycopersicum OX=4081 PE=2 SV=1_73_Trypsin_705_42_4349.98908_5.57_0_Ficin_9_9_999.13398_5.45
GAFVQPAFY
>sp|P49037|SUS_SOLLC Sucrose synthase OS=Solanum lycopersicum OX=4081 PE=2 SV=1_73_Trypsin_705_42_4349.98908_5.57_4_Ficin_36_18_1774.98388_5.48
AMTCGLPTFATNHGGPAE
>sp|P49037|SUS_SOLLC Sucrose synthase OS=Solanum lycopersicum OX=4081 PE=2 SV=1_73_Trypsin_705_42_4349.98908_5.57_5_Ficin_42_6_665.83378_8.07
IIVHGK
>sp|P49037|SUS_SOLLC Sucrose synthase OS=Solanum lycopersicum OX=4081 PE=2 SV=1_74_Trypsin_728_23_2607.81818_4.38_0_Ficin_22_22_2479.64408_4.01
SGFHIDPYHGEQAADLLADFFE
>sp|P49037|SUS_SOLLC Sucrose synthase OS=Solanum lycopersicum OX=4081 PE=2 SV=1_77_Trypsin_745_14_1541.68058_5.63_0_Ficin_6_6_783.79548_4.52
EPSHWE
>sp|P49037|SUS_SOLLC Sucrose synthase OS=Solanum lycopersicum OX=4081 PE=2 SV=1_80_Trypsin_759_9_1245.35688_6.21_0_Ficin_6_6_872.97568_5.43
YTWQIY
>sp|P49037|SUS_SOLLC Sucrose synthase OS=Solanum lycopersicum OX=4081 PE=2 SV=1_81_Trypsin_771_12_1381.68058_8.0_0_Ficin_8_8_863.06478_5.45
LLTLAAVY
>sp|P49037|SUS_SOLLC Sucrose synthase OS=Solanum lycopersicum OX=4081 PE=2 SV=1_89_Trypsin_805_10_1001.16278_3.56_1_Ficin_10_7_669.77588_3.74
AVPLAAE
>sp|Q84K11|PPP5_SOLLC Serine/threonine-protein phosphatase 5 OS=Solanum lycopersicum OX=4081 GN=PP5 PE=1 SV=1_0_Trypsin_13_13_1393.50918_4.53_0_Ficin_7_7_763.87888_3.56
MPGMEAE
>sp|Q84K11|PPP5_SOLLC Serine/threonine-protein phosphatase 5 OS=Solanum lycopersicum OX=4081 GN=PP5 PE=1 SV=1_2_Trypsin_26_8_920.03298_6.13_0_Ficin_0_8_920.03298_6.13
QLANEAFK
>sp|Q84K11|PPP5_SOLLC Serine/threonine-protein phosphatase 5 OS=Solanum lycopersicum OX=4081 GN=PP5 PE=1 SV=1_4_Trypsin_54_25_2880.11978_4.05_1_Ficin_8_6_721.80818_3.48
QAIDLY
>sp|Q84K11|PPP5_SOLLC Serine/threonine-protein phosphatase 5 OS=Solanum lycopersicum OX=4081 GN=PP5 PE=1 SV=1_4_Trypsin_54_25_2880.11978_4.05_3_Ficin_21_8_878.93708_3.74
LNGENAVY
>sp|Q84K11|PPP5_SOLLC Serine/threonine-protein phosphatase 5 OS=Solanum lycopersicum OX=4081 GN=PP5 PE=1 SV=1_5_Trypsin_60_6_673.76978_8.07_0_Ficin_0_6_673.76978_8.07
AFAHTK
>sp|Q84K11|PPP5_SOLLC Serine/threonine-protein phosphatase 5 OS=Solanum lycopersicum OX=4081 GN=PP5 PE=1 SV=1_6_Trypsin_73_13_1438.51378_4.05_2_Ficin_13_8_846.89548_5.98
SAIQDGTR
>sp|Q84K11|PPP5_SOLLC Serine/threonine-protein phosphatase 5 OS=Solanum lycopersicum OX=4081 GN=PP5 PE=1 SV=1_14_Trypsin_109_6_763.84858_5.87_0_Ficin_0_6_763.84858_5.87
DFQQVK
>sp|Q84K11|PPP5_SOLLC Serine/threonine-protein phosphatase 5 OS=Solanum lycopersicum OX=4081 GN=PP5 PE=1 SV=1_16_Trypsin_120_10_1073.18588_4.04_0_Ficin_0_10_1073.18588_4.04
LCPNDPDATK
>sp|Q84K11|PPP5_SOLLC Serine/threonine-protein phosphatase 5 OS=Solanum lycopersicum OX=4081 GN=PP5 PE=1 SV=1_22_Trypsin_145_12_1391.50048_4.25_2_Ficin_12_6_714.77648_6.23
VPESQR
>sp|Q84K11|PPP5_SOLLC Serine/threonine-protein phosphatase 5 OS=Solanum lycopersicum OX=4081 GN=PP5 PE=1 SV=1_24_Trypsin_155_9_1025.08318_4.04_0_Ficin_0_9_1025.08318_4.04
SVADSIDYR
>sp|Q84K11|PPP5_SOLLC Serine/threonine-protein phosphatase 5 OS=Solanum lycopersicum OX=4081 GN=PP5 PE=1 SV=1_25_Trypsin_169_14_1322.43758_8.0_1_Ficin_14_11_1079.17488_8.0
SGPGSSYVPTK
>sp|Q84K11|PPP5_SOLLC Serine/threonine-protein phosphatase 5 OS=Solanum lycopersicum OX=4081 GN=PP5 PE=1 SV=1_26_Trypsin_190_21_2054.49108_8.0_1_Ficin_17_12_1177.46758_5.45
AAAALMGVLVVY
>sp|Q84K11|PPP5_SOLLC Serine/threonine-protein phosphatase 5 OS=Solanum lycopersicum OX=4081 GN=PP5 PE=1 SV=1_27_Trypsin_214_24_2416.95068_9.71_0_Ficin_10_10_862.99658_5.46
AATMVAAAAS
>sp|Q84K11|PPP5_SOLLC Serine/threonine-protein phosphatase 5 OS=Solanum lycopersicum OX=4081 GN=PP5 PE=1 SV=1_27_Trypsin_214_24_2416.95068_9.71_1_Ficin_23_13_1415.78188_5.46
AALLVVLITFLWG
>sp|Q84K11|PPP5_SOLLC Serine/threonine-protein phosphatase 5 OS=Solanum lycopersicum OX=4081 GN=PP5 PE=1 SV=1_28_Trypsin_222_8_904.00518_5.87_0_Ficin_0_8_904.00518_5.87
CSDGFFTK
>sp|Q84K11|PPP5_SOLLC Serine/threonine-protein phosphatase 5 OS=Solanum lycopersicum OX=4081 GN=PP5 PE=1 SV=1_31_Trypsin_250_12_1334.53228_3.89_1_Ficin_12_10_1092.25738_4.04
GDVVTLDFVK
>sp|Q84K11|PPP5_SOLLC Serine/threonine-protein phosphatase 5 OS=Solanum lycopersicum OX=4081 GN=PP5 PE=1 SV=1_33_Trypsin_257_6_767.89518_4.04_0_Ficin_0_6_767.89518_4.04
MLDDFK
>sp|Q84K11|PPP5_SOLLC Serine/threonine-protein phosphatase 5 OS=Solanum lycopersicum OX=4081 GN=PP5 PE=1 SV=1_37_Trypsin_275_10_1254.45148_8.36_1_Ficin_10_7_857.02068_9.71
QIVLQTR
>sp|Q84K11|PPP5_SOLLC Serine/threonine-protein phosphatase 5 OS=Solanum lycopersicum OX=4081 GN=PP5 PE=1 SV=1_39_Trypsin_293_14_1436.71178_4.29_0_Ficin_0_14_1436.71178_4.29
ALPSLVDIVVPEGK
>sp|Q84K11|PPP5_SOLLC Serine/threonine-protein phosphatase 5 OS=Solanum lycopersicum OX=4081 GN=PP5 PE=1 SV=1_40_Trypsin_333_40_4619.05718_4.0_0_Ficin_13_13_1509.65888_6.42
HFTVCGDVHGQFY
>sp|Q84K11|PPP5_SOLLC Serine/threonine-protein phosphatase 5 OS=Solanum lycopersicum OX=4081 GN=PP5 PE=1 SV=1_40_Trypsin_333_40_4619.05718_4.0_1_Ficin_20_7_862.97798_3.38
DLLNIFE
>sp|Q84K11|PPP5_SOLLC Serine/threonine-protein phosphatase 5 OS=Solanum lycopersicum OX=4081 GN=PP5 PE=1 SV=1_40_Trypsin_333_40_4619.05718_4.0_2_Ficin_40_20_2282.45088_3.68
LNGLPSEDNPYLFNGDFVDR
>sp|Q84K11|PPP5_SOLLC Serine/threonine-protein phosphatase 5 OS=Solanum lycopersicum OX=4081 GN=PP5 PE=1 SV=1_41_Trypsin_348_15_1671.99708_6.13_2_Ficin_15_9_1051.33728_8.06
VILTLFAFK
>sp|Q84K11|PPP5_SOLLC Serine/threonine-protein phosphatase 5 OS=Solanum lycopersicum OX=4081 GN=PP5 PE=1 SV=1_42_Trypsin_359_11_1201.48538_8.54_0_Ficin_0_11_1201.48538_8.54
CMCPSAIHLAR
>sp|Q84K11|PPP5_SOLLC Serine/threonine-protein phosphatase 5 OS=Solanum lycopersicum OX=4081 GN=PP5 PE=1 SV=1_43_Trypsin_365_6_670.67988_7.08_0_Ficin_0_6_670.67988_7.08
GNHESK
>sp|Q84K11|PPP5_SOLLC Serine/threonine-protein phosphatase 5 OS=Solanum lycopersicum OX=4081 GN=PP5 PE=1 SV=1_47_Trypsin_405_25_2864.41038_4.52_3_Ficin_25_14_1585.94288_7.06
VFCCLPLAHVINEK
>sp|Q84K11|PPP5_SOLLC Serine/threonine-protein phosphatase 5 OS=Solanum lycopersicum OX=4081 GN=PP5 PE=1 SV=1_48_Trypsin_420_15_1559.82858_7.08_0_Ficin_10_10_1061.24878_7.2
VFVVHGGLFS
>sp|Q84K11|PPP5_SOLLC Serine/threonine-protein phosphatase 5 OS=Solanum lycopersicum OX=4081 GN=PP5 PE=1 SV=1_51_Trypsin_453_24_2759.11848_3.83_0_Ficin_16_16_1883.17898_3.38
FCEPPEEGLMCELLWS
>sp|Q84K11|PPP5_SOLLC Serine/threonine-protein phosphatase 5 OS=Solanum lycopersicum OX=4081 GN=PP5 PE=1 SV=1_51_Trypsin_453_24_2759.11848_3.83_1_Ficin_24_8_893.95478_5.98
DPQPQPGR
>sp|Q84K11|PPP5_SOLLC Serine/threonine-protein phosphatase 5 OS=Solanum lycopersicum OX=4081 GN=PP5 PE=1 SV=1_56_Trypsin_483_12_1459.66518_4.29_0_Ficin_0_12_1459.66518_4.29
FLQENNLDLVVR
>sp|Q84K11|PPP5_SOLLC Serine/threonine-protein phosphatase 5 OS=Solanum lycopersicum OX=4081 GN=PP5 PE=1 SV=1_59_Trypsin_516_17_1901.18238_5.86_0_Ficin_6_6_678.82658_5.46
LITVFS
>sp|Q84K11|PPP5_SOLLC Serine/threonine-protein phosphatase 5 OS=Solanum lycopersicum OX=4081 GN=PP5 PE=1 SV=1_59_Trypsin_516_17_1901.18238_5.86_1_Ficin_17_11_1240.37108_5.86
APNYCDQMGNK
>sp|Q84K11|PPP5_SOLLC Serine/threonine-protein phosphatase 5 OS=Solanum lycopersicum OX=4081 GN=PP5 PE=1 SV=1_61_Trypsin_553_32_3618.18578_6.98_1_Ficin_14_12_1319.53848_5.87
APDMKPNIVTFS
>sp|Q84K11|PPP5_SOLLC Serine/threonine-protein phosphatase 5 OS=Solanum lycopersicum OX=4081 GN=PP5 PE=1 SV=1_61_Trypsin_553_32_3618.18578_6.98_2_Ficin_26_12_1324.56058_7.06
AVPHPDVKPMAY
>sp|Q84K11|PPP5_SOLLC Serine/threonine-protein phosphatase 5 OS=Solanum lycopersicum OX=4081 GN=PP5 PE=1 SV=1_61_Trypsin_553_32_3618.18578_6.98_3_Ficin_32_6_733.82518_9.71
ANNFLR
