# Supplementary material for: A Novel Workflow for In Silico Prediction of Bioactive Peptides: An Exploration of Solanum lycopersicum By-Products
Source: Biomolecules. 2024 Jul 31;14(8):930. doi: 10.3390/biom14080930 (PMC11352670; doi:10.3390/biom14080930)
Supplement: Supplementary file 1 [file biomolecules-14-00930-s001.zip › Supplementary_data-files/ADP/2.Multi-Label Deep Learning-result_filtered_output_file_42_21/total_ADP_42_21.fasta]

>sp|P05349|RBS4_SOLLC Ribulose bisphosphate carboxylase small subunit, chloroplastic 4 OS=Solanum lycopersicum OX=4081 GN=RBCS4 PE=3 SV=1_11_Trypsin_128_6_914.08948_8.0_0_Ficin_0_6_914.08948_8.0
YWTMWK
>sp|P05349|RBS4_SOLLC Ribulose bisphosphate carboxylase small subunit, chloroplastic 4 OS=Solanum lycopersicum OX=4081 GN=RBCS4 PE=3 SV=1_12_Trypsin_148_20_2151.47758_4.05_1_Ficin_15_10_1050.14868_3.38
CTDATQVLAE
>sp|P29000|INVA_SOLLC Acid beta-fructofuranosidase OS=Solanum lycopersicum OX=4081 GN=TIV1 PE=2 SV=1_12_Trypsin_222_69_7932.02698_3.49_1_Ficin_18_11_1366.59718_3.48
LPFAMVPDQWY
>sp|P29000|INVA_SOLLC Acid beta-fructofuranosidase OS=Solanum lycopersicum OX=4081 GN=TIV1 PE=2 SV=1_12_Trypsin_222_69_7932.02698_3.49_5_Ficin_69_9_1098.30728_4.04
DPLLLDWVK
>sp|P29000|INVA_SOLLC Acid beta-fructofuranosidase OS=Solanum lycopersicum OX=4081 GN=TIV1 PE=2 SV=1_41_Trypsin_497_25_2433.67818_5.53_0_Ficin_8_8_842.00298_3.74
VALQGIIE
>sp|P29000|INVA_SOLLC Acid beta-fructofuranosidase OS=Solanum lycopersicum OX=4081 GN=TIV1 PE=2 SV=1_42_Trypsin_525_28_3041.57748_4.29_2_Ficin_17_10_1058.24008_3.48
VIVIADQTLS
>sp|P29000|INVA_SOLLC Acid beta-fructofuranosidase OS=Solanum lycopersicum OX=4081 GN=TIV1 PE=2 SV=1_44_Trypsin_541_11_1278.36188_5.53_1_Ficin_11_9_1078.16758_7.18
THFCADQTR
>sp|P29000|INVA_SOLLC Acid beta-fructofuranosidase OS=Solanum lycopersicum OX=4081 GN=TIV1 PE=2 SV=1_48_Trypsin_584_16_1727.93768_5.53_0_Ficin_9_9_1024.18208_4.27
LLVDHSIVE
>sp|Q6DUX3|TCTP_SOLLC Translationally-controlled tumor protein homolog OS=Solanum lycopersicum OX=4081 GN=TCTP PE=2 SV=1_0_Trypsin_21_21_2447.78228_3.68_1_Ficin_15_11_1203.31148_3.23
QDLLTGDELLS
>sp|Q6DUX3|TCTP_SOLLC Translationally-controlled tumor protein homolog OS=Solanum lycopersicum OX=4081 GN=TCTP PE=2 SV=1_3_Trypsin_75_9_1063.21888_4.04_0_Ficin_0_9_1063.21888_4.04
VVDIVDTFR
>sp|Q6DUX3|TCTP_SOLLC Translationally-controlled tumor protein homolog OS=Solanum lycopersicum OX=4081 GN=TCTP PE=2 SV=1_6_Trypsin_92_7_900.10358_8.06_0_Ficin_0_7_900.10358_8.06
QFVTFMK
>sp|Q6DUX3|TCTP_SOLLC Translationally-controlled tumor protein homolog OS=Solanum lycopersicum OX=4081 GN=TCTP PE=2 SV=1_16_Trypsin_164_16_1674.91398_4.29_0_Ficin_10_10_1095.17368_3.38
EGSADPPFLY
>tr|Q43511|Q43511_SOLLC H1 histone-like protein OS=Solanum lycopersicum OX=4081 PE=2 SV=1_15_Trypsin_96_8_961.04218_4.29_0_Ficin_0_8_961.04218_4.29
DELPANFR
>sp|P08196|PSY1_SOLLC Phytoene synthase 1, chloroplastic OS=Solanum lycopersicum OX=4081 GN=PSY1 PE=1 SV=2_0_Trypsin_25_25_2715.14978_4.29_0_Ficin_10_10_1104.37288_5.46
MSVALLWVVS
>sp|P08196|PSY1_SOLLC Phytoene synthase 1, chloroplastic OS=Solanum lycopersicum OX=4081 GN=PSY1 PE=1 SV=2_10_Trypsin_73_11_1101.22478_6.23_0_Ficin_0_11_1101.22478_6.23
SAILATPSGER
>sp|P08196|PSY1_SOLLC Phytoene synthase 1, chloroplastic OS=Solanum lycopersicum OX=4081 GN=PSY1 PE=1 SV=2_11_Trypsin_87_14_1671.94438_4.29_0_Ficin_9_9_1089.24368_3.74
TMTSEQMVY
>sp|P08196|PSY1_SOLLC Phytoene synthase 1, chloroplastic OS=Solanum lycopersicum OX=4081 GN=PSY1 PE=1 SV=2_17_Trypsin_146_13_1510.78658_6.23_1_Ficin_13_8_978.18978_6.23
TMLMTPER
>sp|P08196|PSY1_SOLLC Phytoene synthase 1, chloroplastic OS=Solanum lycopersicum OX=4081 GN=PSY1 PE=1 SV=2_29_Trypsin_262_31_3445.02038_4.05_0_Ficin_6_6_799.83518_3.38
NFDELY
>sp|P08196|PSY1_SOLLC Phytoene synthase 1, chloroplastic OS=Solanum lycopersicum OX=4081 GN=PSY1 PE=1 SV=2_34_Trypsin_318_22_2407.61888_3.63_1_Ficin_12_10_1041.12578_3.38
LPQDELAQAG
>sp|P10967|ACCH3_SOLLC 1-aminocyclopropane-1-carboxylate oxidase homolog OS=Solanum lycopersicum OX=4081 GN=ACO3 PE=2 SV=1_32_Trypsin_318_16_1812.04208_6.12_0_Ficin_8_8_905.09448_5.46
MSITCFFG
>sp|P10967|ACCH3_SOLLC 1-aminocyclopropane-1-carboxylate oxidase homolog OS=Solanum lycopersicum OX=4081 GN=ACO3 PE=2 SV=1_33_Trypsin_334_16_1786.01168_4.05_2_Ficin_10_7_771.90898_3.74
PITELLS
>sp|P10967|ACCH3_SOLLC 1-aminocyclopropane-1-carboxylate oxidase homolog OS=Solanum lycopersicum OX=4081 GN=ACO3 PE=2 SV=1_37_Trypsin_360_10_976.05428_5.98_0_Ficin_9_9_819.86678_3.48
GLDGTSALS
>sp|Q43779|SODC2_SOLLC Superoxide dismutase [Cu-Zn] 2 OS=Solanum lycopersicum OX=4081 GN=SODCC.5 PE=3 SV=3_2_Trypsin_78_10_1138.15898_4.4_0_Ficin_0_10_1138.15898_4.4
EHGAPEDEVR
>sp|P30221|HSP11_SOLLC 17.8 kDa class I heat shock protein OS=Solanum lycopersicum OX=4081 PE=2 SV=1_3_Trypsin_29_17_1994.20578_3.75_0_Ficin_9_9_1004.07918_3.48
SSSMFDPFS
>sp|Q40158|MT2B_SOLLC Metallothionein-like protein type 2 B OS=Solanum lycopersicum OX=4081 GN=MTB PE=2 SV=1_5_Trypsin_82_8_855.00958_7.98_0_Ficin_0_8_855.00958_7.98
CNPCTCSK
>NP_001234021.1 polygalacturonase-2 precursor [Solanum lycopersicum]_3_Trypsin_57_24_2922.19998_4.26_2_Ficin_18_10_1255.30868_4.27
QEFAHDFQAY
>NP_001234021.1 polygalacturonase-2 precursor [Solanum lycopersicum]_9_Trypsin_106_18_2105.22258_4.05_1_Ficin_18_10_1151.21878_6.23
QAWNEACSSR
>NP_001234021.1 polygalacturonase-2 precursor [Solanum lycopersicum]_10_Trypsin_115_9_1014.23298_8.06_0_Ficin_0_9_1014.23298_8.06
TPVQFVVPK
>NP_001234021.1 polygalacturonase-2 precursor [Solanum lycopersicum]_28_Trypsin_318_74_7452.04288_4.16_0_Ficin_10_10_1012.04408_5.22
SPNTDGVHVS
>NP_001234021.1 polygalacturonase-2 precursor [Solanum lycopersicum]_39_Trypsin_457_29_3360.61548_4.59_1_Ficin_18_10_1123.24888_6.42
HVTPHCTSLE
>sp|P28032|ADH2_SOLLC Alcohol dehydrogenase 2 OS=Solanum lycopersicum OX=4081 GN=ADH2 PE=2 SV=2_8_Trypsin_118_11_1268.42238_4.53_0_Ficin_0_11_1268.42238_4.53
SEESNMCSLLR
>sp|P28032|ADH2_SOLLC Alcohol dehydrogenase 2 OS=Solanum lycopersicum OX=4081 GN=ADH2 PE=2 SV=2_13_Trypsin_172_9_980.17218_5.87_0_Ficin_0_9_980.17218_5.87
INPLAPLDK
>sp|P28032|ADH2_SOLLC Alcohol dehydrogenase 2 OS=Solanum lycopersicum OX=4081 GN=ADH2 PE=2 SV=2_14_Trypsin_195_23_2218.65508_8.31_4_Ficin_23_8_870.05988_8.4
LNVAKPTK
>sp|P28032|ADH2_SOLLC Alcohol dehydrogenase 2 OS=Solanum lycopersicum OX=4081 GN=ADH2 PE=2 SV=2_24_Trypsin_316_10_1240.38418_7.2_0_Ficin_0_10_1240.38418_7.2
THPLNFLNER
>sp|P28032|ADH2_SOLLC Alcohol dehydrogenase 2 OS=Solanum lycopersicum OX=4081 GN=ADH2 PE=2 SV=2_30_Trypsin_361_13_1530.78688_7.08_0_Ficin_10_10_1175.34958_5.48
FITHTLPFAE
>AAK95687.1 transcription factor JERF1 [Solanum lycopersicum]_0_Trypsin_15_15_1515.80598_5.97_0_Ficin_8_8_750.92628_5.46
MCGGAIIS
>AAK95687.1 transcription factor JERF1 [Solanum lycopersicum]_3_Trypsin_33_14_1580.75748_4.04_0_Ficin_8_8_922.04828_3.48
LTADFLWG
>AAK95687.1 transcription factor JERF1 [Solanum lycopersicum]_39_Trypsin_266_51_5422.78178_3.48_3_Ficin_17_9_910.05278_3.48
FTAVDMGLG
>AAK95687.1 transcription factor JERF1 [Solanum lycopersicum]_39_Trypsin_266_51_5422.78178_3.48_9_Ficin_44_9_1005.02348_3.27
NTFDCSDFG
>NP_001294934.1 fructose-bisphosphate aldolase [Solanum lycopersicum]_5_Trypsin_41_9_974.14308_8.7_0_Ficin_0_9_974.14308_8.7
CQPSALTVR
>NP_001294934.1 fructose-bisphosphate aldolase [Solanum lycopersicum]_15_Trypsin_140_15_1653.99778_4.29_0_Ficin_7_7_803.96918_3.38
MVDVLVE
>NP_001294934.1 fructose-bisphosphate aldolase [Solanum lycopersicum]_25_Trypsin_274_36_4132.82298_4.89_2_Ficin_18_9_1065.20908_3.74
LAQNNVMFE
>NP_001294934.1 fructose-bisphosphate aldolase [Solanum lycopersicum]_29_Trypsin_341_8_890.06538_8.02_0_Ficin_0_8_890.06538_8.02
ALQNTCLK
>NP_001294934.1 fructose-bisphosphate aldolase [Solanum lycopersicum]_31_Trypsin_360_9_956.10988_5.98_0_Ficin_0_9_956.10988_5.98
AAQDALLVR
>AAS48091.1 alcohol acyl transferase [Solanum lycopersicum]_3_Trypsin_40_11_1292.41108_3.89_1_Ficin_11_9_1092.17348_3.89
EIDDQGFIR
>AAS48091.1 alcohol acyl transferase [Solanum lycopersicum]_4_Trypsin_50_10_1265.61958_8.0_0_Ficin_9_9_1137.44548_5.45
LQIPILMFY
>AAS48091.1 alcohol acyl transferase [Solanum lycopersicum]_14_Trypsin_149_37_3979.69318_6.42_2_Ficin_37_10_1139.40368_9.71
SPLLLIQVTR
>AAS48091.1 alcohol acyl transferase [Solanum lycopersicum]_16_Trypsin_172_12_1461.67308_7.06_0_Ficin_9_9_1129.27048_5.22
FNHTMMDAY
>AAS48091.1 alcohol acyl transferase [Solanum lycopersicum]_17_Trypsin_196_24_2673.12228_4.53_2_Ficin_23_9_1041.21208_3.74
TPSILPVWE
>AAS48091.1 alcohol acyl transferase [Solanum lycopersicum]_21_Trypsin_247_17_2059.36438_4.25_0_Ficin_9_9_1086.25538_5.46
LIQQSFFFG
>AAS48091.1 alcohol acyl transferase [Solanum lycopersicum]_23_Trypsin_268_10_1297.62088_6.13_1_Ficin_10_8_1021.32878_8.06
LLMAFLWK
>AAS48091.1 alcohol acyl transferase [Solanum lycopersicum]_41_Trypsin_425_14_1422.83268_8.06_1_Ficin_14_7_769.01298_8.06
LPPLAMK
>sp|P30264|CATA1_SOLLC Catalase isozyme 1 OS=Solanum lycopersicum OX=4081 GN=CAT1 PE=2 SV=1_8_Trypsin_91_19_2208.47618_5.42_2_Ficin_19_9_1075.25058_7.18
HLTCADFLR
>sp|P30264|CATA1_SOLLC Catalase isozyme 1 OS=Solanum lycopersicum OX=4081 GN=CAT1 PE=2 SV=1_20_Trypsin_200_29_3519.97258_3.92_2_Ficin_29_10_1196.29718_3.75
DDVCLPTDYR
>sp|P30264|CATA1_SOLLC Catalase isozyme 1 OS=Solanum lycopersicum OX=4081 GN=CAT1 PE=2 SV=1_21_Trypsin_215_15_1744.00078_7.24_0_Ficin_6_6_676.74488_5.48
HMEGFG
>sp|P30264|CATA1_SOLLC Catalase isozyme 1 OS=Solanum lycopersicum OX=4081 GN=CAT1 PE=2 SV=1_26_Trypsin_242_9_1067.19708_4.25_0_Ficin_0_9_1067.19708_4.25
CMSEEEAIR
>sp|P30264|CATA1_SOLLC Catalase isozyme 1 OS=Solanum lycopersicum OX=4081 GN=CAT1 PE=2 SV=1_33_Trypsin_339_29_3342.62508_4.12_0_Ficin_8_8_969.01838_3.38
NIDNFFAE
>sp|P30264|CATA1_SOLLC Catalase isozyme 1 OS=Solanum lycopersicum OX=4081 GN=CAT1 PE=2 SV=1_40_Trypsin_396_10_1222.27388_3.79_0_Ficin_0_10_1222.27388_3.79
DEEVDYLPSR
>sp|Q43517|FER1_SOLLC Ferredoxin-1, chloroplastic OS=Solanum lycopersicum OX=4081 GN=SEND33 PE=2 SV=1_8_Trypsin_97_10_869.96298_7.99_1_Ficin_9_7_613.65818_5.45
SCSSCAG
>sp|Q43517|FER1_SOLLC Ferredoxin-1, chloroplastic OS=Solanum lycopersicum OX=4081 GN=SEND33 PE=2 SV=1_9_Trypsin_129_32_3347.61138_3.52_2_Ficin_30_8_915.11518_5.45
FVLTCVAY
>NP_001234715.1 eukaryotic translation initiation factor 5A-4 [Solanum lycopersicum]_0_Trypsin_11_11_1375.43228_4.86_0_Ficin_9_9_1160.17998_4.38
MSDEEHHFE
>sp|P38416|LOXB_SOLLC Linoleate 9S-lipoxygenase B OS=Solanum lycopersicum OX=4081 GN=LOX1.2 PE=2 SV=1_6_Trypsin_51_23_2387.71518_3.75_0_Ficin_9_9_1004.15078_3.48
NVLDFINIG
>sp|P38416|LOXB_SOLLC Linoleate 9S-lipoxygenase B OS=Solanum lycopersicum OX=4081 GN=LOX1.2 PE=2 SV=1_7_Trypsin_69_18_1879.09708_4.29_2_Ficin_16_9_952.97318_3.38
GSVNYDGLE
>sp|P38416|LOXB_SOLLC Linoleate 9S-lipoxygenase B OS=Solanum lycopersicum OX=4081 GN=LOX1.2 PE=2 SV=1_8_Trypsin_101_32_3633.96978_3.63_5_Ficin_32_7_938.00748_4.04
VTFDWDR
>sp|P38416|LOXB_SOLLC Linoleate 9S-lipoxygenase B OS=Solanum lycopersicum OX=4081 GN=LOX1.2 PE=2 SV=1_10_Trypsin_123_10_1274.48498_7.08_0_Ficin_0_10_1274.48498_7.08
NLHLNEFFLK
>sp|P38416|LOXB_SOLLC Linoleate 9S-lipoxygenase B OS=Solanum lycopersicum OX=4081 GN=LOX1.2 PE=2 SV=1_28_Trypsin_260_13_1514.80288_5.97_0_Ficin_10_10_1162.36608_3.48
NPLPMSLDIY
>sp|P38416|LOXB_SOLLC Linoleate 9S-lipoxygenase B OS=Solanum lycopersicum OX=4081 GN=LOX1.2 PE=2 SV=1_32_Trypsin_278_9_997.11308_5.87_0_Ficin_0_9_997.11308_5.87
SDFLTSSLK
>sp|P38416|LOXB_SOLLC Linoleate 9S-lipoxygenase B OS=Solanum lycopersicum OX=4081 GN=LOX1.2 PE=2 SV=1_35_Trypsin_322_8_939.12218_6.13_0_Ficin_0_8_939.12218_6.13
LPEGPWLK
>sp|P38416|LOXB_SOLLC Linoleate 9S-lipoxygenase B OS=Solanum lycopersicum OX=4081 GN=LOX1.2 PE=2 SV=1_49_Trypsin_449_8_878.01108_8.06_0_Ficin_0_8_878.01108_8.06
INMSANTK
>sp|P38416|LOXB_SOLLC Linoleate 9S-lipoxygenase B OS=Solanum lycopersicum OX=4081 GN=LOX1.2 PE=2 SV=1_51_Trypsin_463_9_1120.27058_4.04_0_Ficin_0_9_1120.27058_4.04
TLLFLQDDR
>sp|P38416|LOXB_SOLLC Linoleate 9S-lipoxygenase B OS=Solanum lycopersicum OX=4081 GN=LOX1.2 PE=2 SV=1_52_Trypsin_487_24_2563.93348_5.57_2_Ficin_20_10_1082.13748_4.04
LPHPDGDQFG
>sp|P38416|LOXB_SOLLC Linoleate 9S-lipoxygenase B OS=Solanum lycopersicum OX=4081 GN=LOX1.2 PE=2 SV=1_53_Trypsin_505_18_1996.20668_4.29_1_Ficin_10_8_815.83518_3.38
TPADQGVE
>sp|P38416|LOXB_SOLLC Linoleate 9S-lipoxygenase B OS=Solanum lycopersicum OX=4081 GN=LOX1.2 PE=2 SV=1_54_Trypsin_538_33_3717.26288_6.71_2_Ficin_25_10_1219.36528_6.42
HWLNTHAVIE
>sp|P38416|LOXB_SOLLC Linoleate 9S-lipoxygenase B OS=Solanum lycopersicum OX=4081 GN=LOX1.2 PE=2 SV=1_58_Trypsin_582_17_1876.04978_4.05_0_Ficin_10_10_1131.16088_3.33
ETLTYDGGFE
>sp|P38416|LOXB_SOLLC Linoleate 9S-lipoxygenase B OS=Solanum lycopersicum OX=4081 GN=LOX1.2 PE=2 SV=1_64_Trypsin_651_8_1015.14878_6.12_0_Ficin_0_8_1015.14878_6.12
SWVTEYCK
>sp|P38416|LOXB_SOLLC Linoleate 9S-lipoxygenase B OS=Solanum lycopersicum OX=4081 GN=LOX1.2 PE=2 SV=1_74_Trypsin_748_51_5672.54558_5.0_1_Ficin_20_9_936.08118_7.38
ALHAALHFG
>sp|P38416|LOXB_SOLLC Linoleate 9S-lipoxygenase B OS=Solanum lycopersicum OX=4081 GN=LOX1.2 PE=2 SV=1_74_Trypsin_748_51_5672.54558_5.0_5_Ficin_35_9_1060.21808_8.55
YLPNRPTLS
>sp|O24031|GPX4_SOLLC Probable phospholipid hydroperoxide glutathione peroxidase OS=Solanum lycopersicum OX=4081 GN=GPXle-1 PE=2 SV=1_8_Trypsin_93_32_3551.96548_3.73_3_Ficin_32_9_1093.28128_5.97
DIQQMVCTR
>sp|P54767|DCE_SOLLC Glutamate decarboxylase OS=Solanum lycopersicum OX=4081 PE=2 SV=1_8_Trypsin_75_17_1970.24238_4.05_2_Ficin_17_9_1138.27538_4.05
TWMEPECDK
>sp|P54767|DCE_SOLLC Glutamate decarboxylase OS=Solanum lycopersicum OX=4081 PE=2 SV=1_9_Trypsin_83_8_905.12038_8.06_0_Ficin_0_8_905.12038_8.06
LIMSSINK
>sp|P54767|DCE_SOLLC Glutamate decarboxylase OS=Solanum lycopersicum OX=4081 PE=2 SV=1_11_Trypsin_139_39_3929.53638_4.74_4_Ficin_35_9_878.00808_3.74
SSEAIMLAG
>sp|P54767|DCE_SOLLC Glutamate decarboxylase OS=Solanum lycopersicum OX=4081 PE=2 SV=1_23_Trypsin_223_28_2937.30888_3.67_2_Ficin_25_8_882.92258_3.56
STLTGEFE
>sp|P54767|DCE_SOLLC Glutamate decarboxylase OS=Solanum lycopersicum OX=4081 PE=2 SV=1_37_Trypsin_361_8_860.01838_6.13_0_Ficin_0_8_860.01838_6.13
VLTEGITK
>sp|P54767|DCE_SOLLC Glutamate decarboxylase OS=Solanum lycopersicum OX=4081 PE=2 SV=1_40_Trypsin_382_12_1258.48338_5.98_1_Ficin_10_7_717.86338_5.46
VPVVAFS
>sp|P54767|DCE_SOLLC Glutamate decarboxylase OS=Solanum lycopersicum OX=4081 PE=2 SV=1_44_Trypsin_419_21_2383.79328_5.53_2_Ficin_15_7_759.82928_3.38
TMPPDAE
>NP_001316598.1 A20/AN1 zinc finger protein SAP4 [Solanum lycopersicum]_0_Trypsin_35_35_3683.20938_4.29_1_Ficin_35_10_1057.26318_8.02
TAATMNMCSK
>NP_001316598.1 A20/AN1 zinc finger protein SAP4 [Solanum lycopersicum]_10_Trypsin_133_10_1107.27018_8.54_0_Ficin_0_10_1107.27018_8.54
CGNLFCSAHR
>NP_001316598.1 A20/AN1 zinc finger protein SAP4 [Solanum lycopersicum]_12_Trypsin_145_8_1082.15548_5.53_0_Ficin_0_8_1082.15548_5.53
HECPYDYR
>NP_001234670.1 MADS-box transcription factor RIN isoform 1 [Solanum lycopersicum]_25_Trypsin_156_14_1664.87888_5.53_0_Ficin_10_10_1167.28398_4.27
TQHILDQLAE
>NP_001234670.1 MADS-box transcription factor RIN isoform 1 [Solanum lycopersicum]_26_Trypsin_165_9_1079.19018_4.53_0_Ficin_0_9_1079.19018_4.53
EQSLTEMNK
>sp|P93207|14310_SOLLC 14-3-3 protein 10 OS=Solanum lycopersicum OX=4081 GN=TFT10 PE=2 SV=2_0_Trypsin_11_11_1214.44538_6.23_0_Ficin_10_10_1058.25788_3.74
MAALIPENLS
>sp|P93207|14310_SOLLC 14-3-3 protein 10 OS=Solanum lycopersicum OX=4081 GN=TFT10 PE=2 SV=2_3_Trypsin_36_10_1319.51008_4.05_1_Ficin_10_8_1027.21858_4.29
EMVQFMDK
>sp|P93207|14310_SOLLC 14-3-3 protein 10 OS=Solanum lycopersicum OX=4081 GN=TFT10 PE=2 SV=2_24_Trypsin_200_20_2277.60178_4.29_1_Ficin_8_6_663.77148_5.46
LALNFS
>sp|P93207|14310_SOLLC 14-3-3 protein 10 OS=Solanum lycopersicum OX=4081 GN=TFT10 PE=2 SV=2_27_Trypsin_235_10_1189.43558_5.98_0_Ficin_0_10_1189.43558_5.98
DSTLIMQLLR
>sp|P31542|CLPAB_SOLLC ATP-dependent Clp protease ATP-binding subunit ClpA homolog CD4B, chloroplastic OS=Solanum lycopersicum OX=4081 GN=CD4B PE=3 SV=1_17_Trypsin_111_10_1159.36608_4.53_0_Ficin_0_10_1159.36608_4.53
VIMLAQEEAR
>sp|P31542|CLPAB_SOLLC ATP-dependent Clp protease ATP-binding subunit ClpA homolog CD4B, chloroplastic OS=Solanum lycopersicum OX=4081 GN=CD4B PE=3 SV=1_25_Trypsin_173_14_1476.69538_6.23_0_Ficin_8_8_764.83338_3.74
GSGFVAVE
>sp|P31542|CLPAB_SOLLC ATP-dependent Clp protease ATP-binding subunit ClpA homolog CD4B, chloroplastic OS=Solanum lycopersicum OX=4081 GN=CD4B PE=3 SV=1_78_Trypsin_551_9_972.14958_5.87_0_Ficin_0_9_972.14958_5.87
AQITALIDK
>sp|P31542|CLPAB_SOLLC ATP-dependent Clp protease ATP-binding subunit ClpA homolog CD4B, chloroplastic OS=Solanum lycopersicum OX=4081 GN=CD4B PE=3 SV=1_94_Trypsin_678_9_1157.32178_4.05_0_Ficin_0_9_1157.32178_4.05
LDMSEFMER
>sp|P31542|CLPAB_SOLLC ATP-dependent Clp protease ATP-binding subunit ClpA homolog CD4B, chloroplastic OS=Solanum lycopersicum OX=4081 GN=CD4B PE=3 SV=1_108_Trypsin_795_8_918.05508_4.53_0_Ficin_0_8_918.05508_4.53
SLVTEELK
>sp|P31542|CLPAB_SOLLC ATP-dependent Clp protease ATP-binding subunit ClpA homolog CD4B, chloroplastic OS=Solanum lycopersicum OX=4081 GN=CD4B PE=3 SV=1_110_Trypsin_813_8_1022.22748_4.29_0_Ficin_0_8_1022.22748_4.29
LDEMIVFR
>sp|P36181|HSP80_SOLLC Heat shock cognate protein 80 OS=Solanum lycopersicum OX=4081 GN=HSC80 PE=2 SV=1_0_Trypsin_28_28_3237.67158_4.05_1_Ficin_12_7_812.87738_3.74
TFAFQAE
>sp|P36181|HSP80_SOLLC Heat shock cognate protein 80 OS=Solanum lycopersicum OX=4081 GN=HSC80 PE=2 SV=1_10_Trypsin_134_31_3272.73498_3.93_0_Ficin_9_9_938.06318_3.56
EFMEALAAG
>sp|P36181|HSP80_SOLLC Heat shock cognate protein 80 OS=Solanum lycopersicum OX=4081 GN=HSC80 PE=2 SV=1_35_Trypsin_270_7_958.18948_9.93_0_Ficin_0_7_958.18948_9.93
QKPIWMR
>sp|P36181|HSP80_SOLLC Heat shock cognate protein 80 OS=Solanum lycopersicum OX=4081 GN=HSC80 PE=2 SV=1_42_Trypsin_326_9_1053.17978_4.04_0_Ficin_0_9_1053.17978_4.04
APFDLFDTK
>sp|P36181|HSP80_SOLLC Heat shock cognate protein 80 OS=Solanum lycopersicum OX=4081 GN=HSC80 PE=2 SV=1_63_Trypsin_449_9_967.05888_4.29_0_Ficin_0_9_967.05888_4.29
SGDEMTSLK
>sp|P36181|HSP80_SOLLC Heat shock cognate protein 80 OS=Solanum lycopersicum OX=4081 GN=HSC80 PE=2 SV=1_98_Trypsin_658_27_2997.39468_3.93_0_Ficin_8_8_961.16618_3.38
DLVLLLFE
>sp|P36181|HSP80_SOLLC Heat shock cognate protein 80 OS=Solanum lycopersicum OX=4081 GN=HSC80 PE=2 SV=1_98_Trypsin_658_27_2997.39468_3.93_1_Ficin_17_9_896.00798_5.46
TALLTSGFS
>sp|Q9AXQ6|IF5A1_SOLLC Eukaryotic translation initiation factor 5A-1 OS=Solanum lycopersicum OX=4081 PE=2 SV=1_0_Trypsin_11_11_1375.43228_4.86_0_Ficin_9_9_1160.17998_4.38
MSDEEHHFE
>AAB18280.1 aspartic protease precursor [Solanum lycopersicum]_23_Trypsin_176_9_1078.19008_4.29_0_Ficin_6_6_749.81868_3.38
DQVFIE
>AAB18280.1 aspartic protease precursor [Solanum lycopersicum]_24_Trypsin_186_10_1104.31168_6.13_0_Ficin_0_10_1104.31168_6.13
EPSITFIVAK
>AAB18280.1 aspartic protease precursor [Solanum lycopersicum]_31_Trypsin_319_60_6113.91578_4.26_1_Ficin_22_9_872.90488_5.45
NTSTGYCAG
>AAB18280.1 aspartic protease precursor [Solanum lycopersicum]_32_Trypsin_362_43_4724.35828_4.61_2_Ficin_16_9_1105.31418_3.38
EMIWDLLVS
>ABQ42184.1 S-adenosylmethionine decarboxylase [Solanum lycopersicum]_0_Trypsin_17_17_1900.19178_3.93_0_Ficin_8_8_921.09148_3.38
MEMDLPVS
>ABQ42184.1 S-adenosylmethionine decarboxylase [Solanum lycopersicum]_2_Trypsin_35_17_1833.07098_4.05_3_Ficin_17_10_1015.13378_5.87
PGLFADPNGK
>ABQ42184.1 S-adenosylmethionine decarboxylase [Solanum lycopersicum]_8_Trypsin_101_10_1118.47138_9.71_0_Ficin_0_10_1118.47138_9.71
LLLAIPPILR
>ABQ42184.1 S-adenosylmethionine decarboxylase [Solanum lycopersicum]_15_Trypsin_161_9_944.11378_5.87_0_Ficin_0_9_944.11378_5.87
AVIMGNPDK
>ABQ42184.1 S-adenosylmethionine decarboxylase [Solanum lycopersicum]_17_Trypsin_193_29_3247.68068_5.53_6_Ficin_29_8_925.14698_8.7
MCMTGLNR
>ABQ42184.1 S-adenosylmethionine decarboxylase [Solanum lycopersicum]_24_Trypsin_269_47_5128.55218_3.78_0_Ficin_7_7_841.88788_3.33
SEICDFE
>ABQ42184.1 S-adenosylmethionine decarboxylase [Solanum lycopersicum]_26_Trypsin_300_21_2232.57948_4.66_0_Ficin_6_6_680.81698_3.74
VLACFE
>ABQ42184.1 S-adenosylmethionine decarboxylase [Solanum lycopersicum]_26_Trypsin_300_21_2232.57948_4.66_3_Ficin_21_10_1038.21198_7.08
IALHADVATK
>ABQ42184.1 S-adenosylmethionine decarboxylase [Solanum lycopersicum]_27_Trypsin_311_11_1241.46818_5.53_1_Ficin_11_8_886.03388_7.06
HVCSVDVK
>sp|P42652|14334_SOLLC 14-3-3 protein 4 OS=Solanum lycopersicum OX=4081 GN=TFT4 PE=2 SV=1_24_Trypsin_174_17_1803.04818_5.53_0_Ficin_9_9_916.98348_3.38
SAQDIALAE
>sp|P42652|14334_SOLLC 14-3-3 protein 4 OS=Solanum lycopersicum OX=4081 GN=TFT4 PE=2 SV=1_25_Trypsin_194_20_2331.65308_4.29_1_Ficin_8_6_663.77148_5.46
LALNFS
>sp|P42652|14334_SOLLC 14-3-3 protein 4 OS=Solanum lycopersicum OX=4081 GN=TFT4 PE=2 SV=1_28_Trypsin_229_10_1189.43558_5.98_0_Ficin_0_10_1189.43558_5.98
DSTLIMQLLR
>sp|P43280|METK1_SOLLC S-adenosylmethionine synthase 1 OS=Solanum lycopersicum OX=4081 GN=SAM1 PE=2 SV=1_1_Trypsin_39_21_2292.51468_3.52_1_Ficin_15_9_948.05578_3.23
DAVLDACLE
>sp|P43280|METK1_SOLLC S-adenosylmethionine synthase 1 OS=Solanum lycopersicum OX=4081 GN=SAM1 PE=2 SV=1_3_Trypsin_60_13_1452.72908_6.13_0_Ficin_8_8_880.06988_5.46
TNLVMVFG
>sp|P43280|METK1_SOLLC S-adenosylmethionine synthase 1 OS=Solanum lycopersicum OX=4081 GN=SAM1 PE=2 SV=1_21_Trypsin_273_20_1964.16728_7.06_2_Ficin_18_8_702.72448_7.2
AHGGGAFS
>sp|P43280|METK1_SOLLC S-adenosylmethionine synthase 1 OS=Solanum lycopersicum OX=4081 GN=SAM1 PE=2 SV=1_28_Trypsin_327_26_2743.16728_4.29_2_Ficin_16_6_640.73438_3.74
VPEPLS
>CAH60890.1 carbonic anhydrase [Solanum lycopersicum]_14_Trypsin_88_10_1116.28218_6.13_0_Ficin_6_6_675.73918_3.74
NPELFG
>CAH60890.1 carbonic anhydrase [Solanum lycopersicum]_16_Trypsin_103_10_1144.31058_5.97_0_Ficin_0_10_1144.31058_5.97
FLVFACSDSR
>CAH60890.1 carbonic anhydrase [Solanum lycopersicum]_28_Trypsin_231_17_1892.18518_6.21_2_Ficin_17_9_1122.33238_8.55
NLLTYPFVR
>CAH60890.1 carbonic anhydrase [Solanum lycopersicum]_32_Trypsin_261_19_2275.41798_4.26_2_Ficin_19_7_935.09038_5.87
LWNIDFK
>CAH60890.1 carbonic anhydrase [Solanum lycopersicum]_33_Trypsin_268_7_699.84548_5.46_0_Ficin_0_7_699.84548_5.46
LTPSVAL
>AAC97494.1 annexin p34 [Solanum lycopersicum]_15_Trypsin_113_12_1351.58358_6.23_0_Ficin_7_7_806.91398_3.74
SNFVLVE
>AAC97494.1 annexin p34 [Solanum lycopersicum]_21_Trypsin_146_15_1729.78028_4.74_2_Ficin_15_7_822.83568_7.38
HTTGDHR
>AAC97494.1 annexin p34 [Solanum lycopersicum]_44_Trypsin_291_7_742.83018_5.98_0_Ficin_6_6_586.64268_3.48
DSVPLG
>AAC63088.1 expansin [Solanum lycopersicum]_1_Trypsin_89_66_6582.19618_4.66_10_Ficin_49_7_674.75198_5.46
VNTAALS
>AAC63088.1 expansin [Solanum lycopersicum]_1_Trypsin_89_66_6582.19618_4.66_12_Ficin_64_6_628.71568_3.74
CGACFE
>AAV36519.1 phosphosulfolactate synthase-related protein [Solanum lycopersicum]_34_Trypsin_281_12_1281.39378_9.73_1_Ficin_11_8_840.89118_7.2
QNHSSVLG
>sp|P38546|RAN1_SOLLC GTP-binding nuclear protein Ran1 OS=Solanum lycopersicum OX=4081 GN=RAN1 PE=2 SV=1_4_Trypsin_40_8_960.05448_5.63_0_Ficin_7_7_831.88038_4.52
HLTGEFE
>sp|P38546|RAN1_SOLLC GTP-binding nuclear protein Ran1 OS=Solanum lycopersicum OX=4081 GN=RAN1 PE=2 SV=1_12_Trypsin_109_7_909.01528_9.73_0_Ficin_0_7_909.01528_9.73
NVPTWHR
>sp|P38546|RAN1_SOLLC GTP-binding nuclear protein Ran1 OS=Solanum lycopersicum OX=4081 GN=RAN1 PE=2 SV=1_23_Trypsin_169_14_1761.99768_7.95_0_Ficin_6_6_772.76918_3.74
SNYNFE
>sp|P38546|RAN1_SOLLC GTP-binding nuclear protein Ran1 OS=Solanum lycopersicum OX=4081 GN=RAN1 PE=2 SV=1_25_Trypsin_221_51_5488.87738_3.73_1_Ficin_11_8_929.98478_4.27
DGNLHFVE
>AAB65766.1 lipoxygenase [Solanum lycopersicum]_43_Trypsin_355_53_5504.14888_4.07_3_Ficin_21_10_1019.20898_5.48
ALHAVVPALE
>AAB65766.1 lipoxygenase [Solanum lycopersicum]_45_Trypsin_365_9_1032.20768_9.71_0_Ficin_0_9_1032.20768_9.71
SSLFNIVPR
>AAB65766.1 lipoxygenase [Solanum lycopersicum]_48_Trypsin_388_13_1543.78318_4.29_0_Ficin_6_6_734.84738_3.38
DVLLFE
>AAB65766.1 lipoxygenase [Solanum lycopersicum]_53_Trypsin_421_8_1013.20468_6.23_0_Ficin_0_8_1013.20468_6.23
LVTEWPLR
>AAB65766.1 lipoxygenase [Solanum lycopersicum]_81_Trypsin_794_24_2932.25398_4.04_0_Ficin_9_9_990.04988_3.33
MPTEDPTAE
>AAB65766.1 lipoxygenase [Solanum lycopersicum]_83_Trypsin_825_21_2389.65948_4.12_1_Ficin_19_10_1160.16198_4.05
NHSPDEEYIG
>sp|P37222|MAOC_SOLLC NADP-dependent malic enzyme, chloroplastic (Fragment) OS=Solanum lycopersicum OX=4081 PE=2 SV=1_30_Trypsin_339_61_6180.05158_4.34_3_Ficin_31_9_901.13198_5.46
LMAALNLVG
>sp|P37222|MAOC_SOLLC NADP-dependent malic enzyme, chloroplastic (Fragment) OS=Solanum lycopersicum OX=4081 PE=2 SV=1_30_Trypsin_339_61_6180.05158_4.34_5_Ficin_43_8_963.10088_5.48
EHTFLFLG
>sp|P37222|MAOC_SOLLC NADP-dependent malic enzyme, chloroplastic (Fragment) OS=Solanum lycopersicum OX=4081 PE=2 SV=1_37_Trypsin_373_8_1063.29788_7.08_0_Ficin_0_8_1063.29788_7.08
MEMLQHFK
>sp|P37222|MAOC_SOLLC NADP-dependent malic enzyme, chloroplastic (Fragment) OS=Solanum lycopersicum OX=4081 PE=2 SV=1_42_Trypsin_466_17_1754.95988_6.12_1_Ficin_13_8_802.88228_3.74
GSPFAPVE
>sp|P37222|MAOC_SOLLC NADP-dependent malic enzyme, chloroplastic (Fragment) OS=Solanum lycopersicum OX=4081 PE=2 SV=1_44_Trypsin_517_24_2689.93078_3.88_0_Ficin_10_10_1099.26718_4.04
VHDDMLLVAS
>sp|P37222|MAOC_SOLLC NADP-dependent malic enzyme, chloroplastic (Fragment) OS=Solanum lycopersicum OX=4081 PE=2 SV=1_44_Trypsin_517_24_2689.93078_3.88_1_Ficin_18_8_832.86268_3.33
EALADEVS
>sp|Q41344|PROF1_SOLLC Profilin-1 OS=Solanum lycopersicum OX=4081 GN=PRO1 PE=2 SV=1_9_Trypsin_123_25_2724.13928_4.25_0_Ficin_8_8_819.95598_5.46
TAQALIFG
>sp|P62980|RS27A_SOLLC Ubiquitin-ribosomal protein eS31 fusion protein OS=Solanum lycopersicum OX=4081 GN=UBI3 PE=1 SV=2_30_Trypsin_138_19_2070.25648_4.66_2_Ficin_19_9_1138.26598_7.2
TFMANHFDR
>sp|P27065|RBL_SOLLC Ribulose bisphosphate carboxylase large chain OS=Solanum lycopersicum OX=4081 GN=rbcL PE=1 SV=4_0_Trypsin_8_8_921.03328_6.13_0_Ficin_0_8_921.03328_6.13
MSPQTETK
>sp|P27065|RBL_SOLLC Ribulose bisphosphate carboxylase large chain OS=Solanum lycopersicum OX=4081 GN=rbcL PE=1 SV=4_34_Trypsin_295_10_1187.36688_7.38_0_Ficin_0_10_1187.36688_7.38
DNGLLLHIHR
>sp|P27065|RBL_SOLLC Ribulose bisphosphate carboxylase large chain OS=Solanum lycopersicum OX=4081 GN=rbcL PE=1 SV=4_35_Trypsin_303_8_912.07468_7.2_0_Ficin_0_8_912.07468_7.2
AMHAVIDR
>sp|P27065|RBL_SOLLC Ribulose bisphosphate carboxylase large chain OS=Solanum lycopersicum OX=4081 GN=rbcL PE=1 SV=4_37_Trypsin_312_7_879.97668_9.73_0_Ficin_0_7_879.97668_9.73
NHGIHFR
>sp|P27065|RBL_SOLLC Ribulose bisphosphate carboxylase large chain OS=Solanum lycopersicum OX=4081 GN=rbcL PE=1 SV=4_45_Trypsin_421_61_6372.18348_5.37_4_Ficin_43_8_879.92188_3.27
DDSVLQFG
>sp|Q2MI98|RR4_SOLLC Small ribosomal subunit protein uS4c OS=Solanum lycopersicum OX=4081 GN=rps4 PE=3 SV=1_25_Trypsin_97_7_890.04998_5.98_0_Ficin_0_7_890.04998_5.98
LDNILFR
>sp|K4D422|U73C4_SOLLC UDP-glycosyltransferase 73C4 OS=Solanum lycopersicum OX=4081 GN=UGT73C4 PE=2 SV=1_0_Trypsin_13_13_1478.84878_8.02_1_Ficin_13_8_953.21068_8.05
LLCLHNLK
>sp|K4D422|U73C4_SOLLC UDP-glycosyltransferase 73C4 OS=Solanum lycopersicum OX=4081 GN=UGT73C4 PE=2 SV=1_10_Trypsin_82_18_2074.24368_3.77_3_Ficin_14_7_838.97408_3.74
MVVNTFE
>sp|K4D422|U73C4_SOLLC UDP-glycosyltransferase 73C4 OS=Solanum lycopersicum OX=4081 GN=UGT73C4 PE=2 SV=1_18_Trypsin_125_10_1083.12278_4.66_0_Ficin_0_10_1083.12278_4.66
GNEAAIDEHK
>sp|K4D422|U73C4_SOLLC UDP-glycosyltransferase 73C4 OS=Solanum lycopersicum OX=4081 GN=UGT73C4 PE=2 SV=1_22_Trypsin_180_7_892.98198_5.53_0_Ficin_0_7_892.98198_5.53
HMSDEFK
>sp|K4D422|U73C4_SOLLC UDP-glycosyltransferase 73C4 OS=Solanum lycopersicum OX=4081 GN=UGT73C4 PE=2 SV=1_26_Trypsin_250_50_5476.30478_5.57_0_Ficin_10_10_1083.29558_5.46
GWAPQVLLLS
>sp|K4D422|U73C4_SOLLC UDP-glycosyltransferase 73C4 OS=Solanum lycopersicum OX=4081 GN=UGT73C4 PE=2 SV=1_27_Trypsin_257_7_799.02138_5.87_0_Ficin_0_7_799.02138_5.87
LIVDVLK
>sp|P49037|SUS_SOLLC Sucrose synthase OS=Solanum lycopersicum OX=4081 PE=2 SV=1_12_Trypsin_99_10_1274.48818_8.55_0_Ficin_7_7_855.99208_6.23
LRPGVWE
>sp|P49037|SUS_SOLLC Sucrose synthase OS=Solanum lycopersicum OX=4081 PE=2 SV=1_13_Trypsin_119_20_2290.64168_4.25_0_Ficin_9_9_956.10698_3.74
VNVNALVVE
>sp|P49037|SUS_SOLLC Sucrose synthase OS=Solanum lycopersicum OX=4081 PE=2 SV=1_14_Trypsin_151_32_3513.90268_4.04_1_Ficin_15_7_791.85888_3.74
NGNFVLE
>sp|P49037|SUS_SOLLC Sucrose synthase OS=Solanum lycopersicum OX=4081 PE=2 SV=1_18_Trypsin_183_11_1305.55488_4.53_0_Ficin_8_8_889.03138_3.56
ESMAPLLE
>sp|P49037|SUS_SOLLC Sucrose synthase OS=Solanum lycopersicum OX=4081 PE=2 SV=1_27_Trypsin_268_22_2465.97628_3.73_1_Ficin_13_10_1179.51358_3.38
MVCMLLDLLE
>sp|P49037|SUS_SOLLC Sucrose synthase OS=Solanum lycopersicum OX=4081 PE=2 SV=1_27_Trypsin_268_22_2465.97628_3.73_2_Ficin_21_8_834.89638_3.38
APDSCTLE
>sp|P49037|SUS_SOLLC Sucrose synthase OS=Solanum lycopersicum OX=4081 PE=2 SV=1_29_Trypsin_315_43_4760.48488_4.26_3_Ficin_42_9_997.15638_3.38
ILDQVPALE
>sp|P49037|SUS_SOLLC Sucrose synthase OS=Solanum lycopersicum OX=4081 PE=2 SV=1_37_Trypsin_364_11_1311.46308_7.35_2_Ficin_11_8_992.10258_7.38
TEHSHILR
>sp|P49037|SUS_SOLLC Sucrose synthase OS=Solanum lycopersicum OX=4081 PE=2 SV=1_43_Trypsin_426_30_3166.57828_4.87_2_Ficin_15_10_1067.29368_5.87
LQAKPDLIIG
>sp|P49037|SUS_SOLLC Sucrose synthase OS=Solanum lycopersicum OX=4081 PE=2 SV=1_50_Trypsin_507_19_2203.47218_5.53_2_Ficin_18_11_1254.48428_7.17
SHMAFTMPGLY
>sp|P49037|SUS_SOLLC Sucrose synthase OS=Solanum lycopersicum OX=4081 PE=2 SV=1_54_Trypsin_566_26_3043.39498_4.15_3_Ficin_26_9_1070.22858_5.53
NDEHLCVLK
>sp|P49037|SUS_SOLLC Sucrose synthase OS=Solanum lycopersicum OX=4081 PE=2 SV=1_81_Trypsin_771_12_1381.68058_8.0_0_Ficin_8_8_863.06478_5.45
LLTLAAVY
>sp|P49037|SUS_SOLLC Sucrose synthase OS=Solanum lycopersicum OX=4081 PE=2 SV=1_89_Trypsin_805_10_1001.16278_3.56_1_Ficin_10_7_669.77588_3.74
AVPLAAE
>sp|Q84K11|PPP5_SOLLC Serine/threonine-protein phosphatase 5 OS=Solanum lycopersicum OX=4081 GN=PP5 PE=1 SV=1_0_Trypsin_13_13_1393.50918_4.53_0_Ficin_7_7_763.87888_3.56
MPGMEAE
>sp|Q84K11|PPP5_SOLLC Serine/threonine-protein phosphatase 5 OS=Solanum lycopersicum OX=4081 GN=PP5 PE=1 SV=1_2_Trypsin_26_8_920.03298_6.13_0_Ficin_0_8_920.03298_6.13
QLANEAFK
>sp|Q84K11|PPP5_SOLLC Serine/threonine-protein phosphatase 5 OS=Solanum lycopersicum OX=4081 GN=PP5 PE=1 SV=1_28_Trypsin_222_8_904.00518_5.87_0_Ficin_0_8_904.00518_5.87
CSDGFFTK
>sp|Q84K11|PPP5_SOLLC Serine/threonine-protein phosphatase 5 OS=Solanum lycopersicum OX=4081 GN=PP5 PE=1 SV=1_40_Trypsin_333_40_4619.05718_4.0_1_Ficin_20_7_862.97798_3.38
DLLNIFE
>sp|Q84K11|PPP5_SOLLC Serine/threonine-protein phosphatase 5 OS=Solanum lycopersicum OX=4081 GN=PP5 PE=1 SV=1_41_Trypsin_348_15_1671.99708_6.13_2_Ficin_15_9_1051.33728_8.06
VILTLFAFK
