# Supplementary material for: A Novel Workflow for In Silico Prediction of Bioactive Peptides: An Exploration of Solanum lycopersicum By-Products
Source: Biomolecules. 2024 Jul 31;14(8):930. doi: 10.3390/biom14080930 (PMC11352670; doi:10.3390/biom14080930)
Supplement: Supplementary file 1 [file biomolecules-14-00930-s001.zip › Supplementary_data-files/ADP/3.Screening_Generated_BAPs&Selection_of_Best_in_class_BAPs-ADP.csv]

Peptide_Sequence	ToxinPre3	iBitterSCM	HLP	PlifePred	StackDPPIV
YWTMWK	Non-Toxin	Bitter	High	836.11	No-DPPIV
NFDELY	Non-Toxin	Non-Bitter	Normal	825.71	No-DPPIV
HMEGFG	Non-Toxin	Bitter	High	835.21	No-DPPIV
LALNFS	Non-Toxin	Non-Bitter	High	814.11	No-DPPIV
DQVFIE	Non-Toxin	Bitter	High	809.21	No-DPPIV
VLACFE	Non-Toxin	Non-Bitter	Normal	827.41	No-DPPIV
LALNFS	Non-Toxin	Non-Bitter	High	814.11	No-DPPIV
VPEPLS	Non-Toxin	Non-Bitter	High	833.71	No-DPPIV
NPELFG	Non-Toxin	Bitter	High	783.41	No-DPPIV
DSVPLG	Non-Toxin	Non-Bitter	High	987.41	DPPIV
CGACFE	Toxin	Non-Bitter	High	833.31	No-DPPIV
SNYNFE	Non-Toxin	Non-Bitter	Normal	833.31	No-DPPIV
DVLLFE	Non-Toxin	Bitter	High	833.91	No-DPPIV
QFVTFMK	Non-Toxin	Non-Bitter	high	900.11	DPPIV
PITELLS	Non-Toxin	Bitter	High	853.51	No-DPPIV
MVDVLVE	Non-Toxin	Non-Bitter	Normal	834.41	No-DPPIV
LPPLAMK	Toxin	Non-Bitter	High	833.91	No-DPPIV
SCSSCAG	Toxin	Non-Bitter	High	834.01	No-DPPIV
VTFDWDR	Non-Toxin	Non-Bitter	Normal	832.81	No-DPPIV
VPVVAFS	Non-Toxin	Non-Bitter	High	835.51	No-DPPIV
TMPPDAE	Non-Toxin	Bitter	High	829.71	No-DPPIV
TFAFQAE	Non-Toxin	Non-Bitter	High	836.51	DPPIV
QKPIWMR	Non-Toxin	Bitter	High	1076.31	No-DPPIV
SEICDFE	Toxin	Non-Bitter	High	810.31	No-DPPIV
LWNIDFK	Toxin	Bitter	High	998.01	No-DPPIV
LTPSVAL	Non-Toxin	Non-Bitter	High	719.41	No-DPPIV
SNFVLVE	Non-Toxin	Non-Bitter	Normal	839.61	No-DPPIV
HTTGDHR	Non-Toxin	Non-Bitter	High	834.11	No-DPPIV
VNTAALS	Non-Toxin	Non-Bitter	High	772.21	No-DPPIV
HLTGEFE	Non-Toxin	Non-Bitter	Normal	811.71	No-DPPIV
NVPTWHR	Non-Toxin	Bitter	High	840.41	No-DPPIV
NHGIHFR	Toxin	Non-Bitter	High	831.41	No-DPPIV
LDNILFR	Non-Toxin	Non-Bitter	Normal	839.11	No-DPPIV
MVVNTFE	Non-Toxin	Non-Bitter	Normal	842.51	No-DPPIV
HMSDEFK	Non-Toxin	Bitter	High	844.41	No-DPPIV
LIVDVLK	Non-Toxin	Non-Bitter	High	831.81	No-DPPIV
LRPGVWE	Toxin	Bitter	High	843.71	No-DPPIV
NGNFVLE	Non-Toxin	Bitter	Normal	825.91	No-DPPIV
AVPLAAE	Non-Toxin	Non-Bitter	High	858.01	DPPIV
MPGMEAE	Non-Toxin	Bitter	High	834.11	No-DPPIV
DLLNIFE	Non-Toxin	Non-Bitter	High	860.41	DPPIV
VALQGIIE	Non-Toxin	Bitter	High	912.11	No-DPPIV
DELPANFR	Non-Toxin	Non-Bitter	High	759.51	No-DPPIV
TMLMTPER	Non-Toxin	Bitter	High	831.41	No-DPPIV
MSITCFFG	Toxin	Bitter	High	757.21	No-DPPIV
CNPCTCSK	Toxin	Non-Bitter	High	827.01	DPPIV
LNVAKPTK	Non-Toxin	Non-Bitter	High	767.41	No-DPPIV
MCGGAIIS	Toxin	Bitter	High	838.91	No-DPPIV
LTADFLWG	Non-Toxin	Bitter	High	798.61	No-DPPIV
ALQNTCLK	Toxin	Non-Bitter	High	760.61	No-DPPIV
LLMAFLWK	Non-Toxin	Bitter	High	839.11	No-DPPIV
NIDNFFAE	Non-Toxin	Bitter	High	832.91	No-DPPIV
FVLTCVAY	Toxin	Non-Bitter	Normal	793.21	No-DPPIV
LPEGPWLK	Toxin	Non-Bitter	High	844.61	No-DPPIV
INMSANTK	Non-Toxin	Non-Bitter	High	773.71	No-DPPIV
TPADQGVE	Non-Toxin	Bitter	High	819.71	No-DPPIV
SWVTEYCK	Toxin	Non-Bitter	High	866.41	No-DPPIV
LIMSSINK	Non-Toxin	Non-Bitter	High	845.51	No-DPPIV
STLTGEFE	Non-Toxin	Bitter	Normal	728.51	No-DPPIV
VLTEGITK	Non-Toxin	Bitter	High	987.71	No-DPPIV
HECPYDYR	Toxin	Bitter	High	774.61	No-DPPIV
EMVQFMDK	Non-Toxin	Bitter	High	873.81	No-DPPIV
GSGFVAVE	Non-Toxin	Bitter	High	814.91	No-DPPIV
SLVTEELK	Non-Toxin	Non-Bitter	Normal	836.41	No-DPPIV
LDEMIVFR	Non-Toxin	Bitter	High	807.91	No-DPPIV
DLVLLLFE	Non-Toxin	Non-Bitter	Normal	835.41	No-DPPIV
MEMDLPVS	Non-Toxin	Non-Bitter	High	935.01	No-DPPIV
MCMTGLNR	Toxin	Non-Bitter	High	815.21	No-DPPIV
HVCSVDVK	Toxin	Bitter	High	832.41	No-DPPIV
TNLVMVFG	Non-Toxin	Non-Bitter	High	768.41	No-DPPIV
AHGGGAFS	Non-Toxin	Bitter	High	853.41	No-DPPIV
QNHSSVLG	Non-Toxin	Non-Bitter	Normal	798.21	No-DPPIV
DGNLHFVE	Non-Toxin	Bitter	High	634.71	No-DPPIV
LVTEWPLR	Non-Toxin	Non-Bitter	Normal	947.71	No-DPPIV
EHTFLFLG	Non-Toxin	Non-Bitter	High	818.31	DPPIV
MEMLQHFK	Non-Toxin	Non-Bitter	High	849.01	DPPIV
GSPFAPVE	Non-Toxin	Bitter	High	919.31	No-DPPIV
EALADEVS	Non-Toxin	Non-Bitter	High	881.21	No-DPPIV
TAQALIFG	Non-Toxin	Non-Bitter	High	929.31	No-DPPIV
MSPQTETK	Non-Toxin	Non-Bitter	High	666.51	No-DPPIV
AMHAVIDR	Non-Toxin	Non-Bitter	High	828.41	No-DPPIV
DDSVLQFG	Non-Toxin	Non-Bitter	High	774.51	No-DPPIV
LLCLHNLK	Toxin	Non-Bitter	High	835.41	No-DPPIV
ESMAPLLE	Non-Toxin	Bitter	High	923.61	No-DPPIV
APDSCTLE	Toxin	Bitter	High	774.91	No-DPPIV
TEHSHILR	Non-Toxin	Non-Bitter	High	903.81	No-DPPIV
LLTLAAVY	Non-Toxin	Non-Bitter	Normal	848.11	No-DPPIV
QLANEAFK	Non-Toxin	Bitter	High	945.51	No-DPPIV
CSDGFFTK	Toxin	Bitter	High	642.31	No-DPPIV
DPLLLDWVK	Non-Toxin	Bitter	High	836.31	No-DPPIV
THFCADQTR	Toxin	Non-Bitter	Normal	833.21	No-DPPIV
LLVDHSIVE	Non-Toxin	Non-Bitter	High	834.91	No-DPPIV
VVDIVDTFR	Non-Toxin	Non-Bitter	High	827.01	No-DPPIV
TMTSEQMVY	Non-Toxin	Bitter	High	801.21	No-DPPIV
GLDGTSALS	Non-Toxin	Non-Bitter	High	744.41	No-DPPIV
SSSMFDPFS	Non-Toxin	Bitter	Normal	839.11	No-DPPIV
TPVQFVVPK	Non-Toxin	Non-Bitter	High	831.71	DPPIV
INPLAPLDK	Toxin	Non-Bitter	High	798.91	No-DPPIV
FTAVDMGLG	Non-Toxin	Bitter	High	708.71	No-DPPIV
NTFDCSDFG	Toxin	Non-Bitter	High	778.11	No-DPPIV
CQPSALTVR	Non-Toxin	Non-Bitter	Normal	963.01	No-DPPIV
LAQNNVMFE	Non-Toxin	Non-Bitter	High	848.51	DPPIV
AAQDALLVR	Non-Toxin	Non-Bitter	Normal	911.01	No-DPPIV
EIDDQGFIR	Non-Toxin	Bitter	High	831.11	No-DPPIV
LQIPILMFY	Non-Toxin	Non-Bitter	Normal	838.61	No-DPPIV
FNHTMMDAY	Non-Toxin	Bitter	Normal	816.11	No-DPPIV
TPSILPVWE	Non-Toxin	Non-Bitter	High	921.71	DPPIV
LIQQSFFFG	Non-Toxin	Bitter	High	824.61	No-DPPIV
HLTCADFLR	Toxin	Non-Bitter	Normal	773.91	No-DPPIV
CMSEEEAIR	Toxin	Non-Bitter	High	789.01	No-DPPIV
MSDEEHHFE	Non-Toxin	Bitter	High	833.11	No-DPPIV
NVLDFINIG	Non-Toxin	Bitter	Normal	824.61	No-DPPIV
GSVNYDGLE	Non-Toxin	Bitter	Normal	764.21	No-DPPIV
SDFLTSSLK	Non-Toxin	Non-Bitter	Normal	874.11	No-DPPIV
TLLFLQDDR	Non-Toxin	Non-Bitter	High	829.51	No-DPPIV
ALHAALHFG	Non-Toxin	Non-Bitter	High	835.11	No-DPPIV
YLPNRPTLS	Non-Toxin	Non-Bitter	High	793.11	No-DPPIV
DIQQMVCTR	Toxin	Bitter	High	832.61	No-DPPIV
TWMEPECDK	Toxin	Non-Bitter	High	851.11	No-DPPIV
SSEAIMLAG	Non-Toxin	Non-Bitter	Normal	866.41	No-DPPIV
EQSLTEMNK	Non-Toxin	Non-Bitter	High	993.31	No-DPPIV
AQITALIDK	Non-Toxin	Non-Bitter	High	1018.41	No-DPPIV
LDMSEFMER	Non-Toxin	Non-Bitter	High	856.21	No-DPPIV
EFMEALAAG	Non-Toxin	Non-Bitter	Normal	905.51	No-DPPIV
APFDLFDTK	Non-Toxin	Bitter	Normal	824.31	No-DPPIV
SGDEMTSLK	Non-Toxin	Non-Bitter	High	778.11	No-DPPIV
TALLTSGFS	Non-Toxin	Bitter	High	650.31	No-DPPIV
MSDEEHHFE	Non-Toxin	Bitter	High	833.11	No-DPPIV
NTSTGYCAG	Toxin	Non-Bitter	High	842.51	No-DPPIV
EMIWDLLVS	Non-Toxin	Non-Bitter	High	1007.81	DPPIV
AVIMGNPDK	Non-Toxin	Non-Bitter	High	944.91	No-DPPIV
SAQDIALAE	Non-Toxin	Non-Bitter	Normal	1160.51	No-DPPIV
DAVLDACLE	Non-Toxin	Bitter	Normal	844.91	No-DPPIV
NLLTYPFVR	Non-Toxin	Bitter	Normal	722.61	No-DPPIV
SSLFNIVPR	Non-Toxin	Bitter	Normal	887.31	No-DPPIV
MPTEDPTAE	Non-Toxin	Bitter	High	825.91	No-DPPIV
LMAALNLVG	Non-Toxin	Non-Bitter	High	828.31	DPPIV
TFMANHFDR	Non-Toxin	Non-Bitter	High	804.21	No-DPPIV
VNVNALVVE	Non-Toxin	Bitter	Normal	834.51	No-DPPIV
ILDQVPALE	Non-Toxin	Bitter	Normal	911.71	No-DPPIV
NDEHLCVLK	Toxin	Non-Bitter	High	766.61	No-DPPIV
VILTLFAFK	Non-Toxin	Bitter	High	869.51	No-DPPIV
CTDATQVLAE	Non-Toxin	Non-Bitter	High	887.01	No-DPPIV
VIVIADQTLS	Non-Toxin	Bitter	High	855.81	No-DPPIV
EGSADPPFLY	Non-Toxin	Bitter	Normal	837.11	DPPIV
MSVALLWVVS	Non-Toxin	Non-Bitter	High	848.71	No-DPPIV
LPQDELAQAG	Non-Toxin	Non-Bitter	High	980.51	DPPIV
EHGAPEDEVR	Non-Toxin	Bitter	High	768.31	No-DPPIV
QEFAHDFQAY	Non-Toxin	Non-Bitter	High	853.91	DPPIV
QAWNEACSSR	Toxin	Non-Bitter	High	801.21	No-DPPIV
SPNTDGVHVS	Non-Toxin	Non-Bitter	High	836.01	No-DPPIV
HVTPHCTSLE	Toxin	Bitter	Normal	772.51	No-DPPIV
THPLNFLNER	Non-Toxin	Non-Bitter	High	828.61	DPPIV
FITHTLPFAE	Non-Toxin	Bitter	High	818.21	No-DPPIV
SPLLLIQVTR	Non-Toxin	Non-Bitter	High	973.91	No-DPPIV
DDVCLPTDYR	Toxin	Non-Bitter	High	812.61	No-DPPIV
DEEVDYLPSR	Non-Toxin	Non-Bitter	High	803.61	No-DPPIV
NLHLNEFFLK	Toxin	Non-Bitter	High	841.91	No-DPPIV
NPLPMSLDIY	Non-Toxin	Non-Bitter	High	815.21	DPPIV
LPHPDGDQFG	Non-Toxin	Non-Bitter	High	855.21	DPPIV
HWLNTHAVIE	Non-Toxin	Non-Bitter	High	861.91	DPPIV
ETLTYDGGFE	Non-Toxin	Bitter	High	760.71	No-DPPIV
TAATMNMCSK	Non-Toxin	Bitter	High	784.91	No-DPPIV
CGNLFCSAHR	Non-Toxin	Bitter	High	539.51	No-DPPIV
TQHILDQLAE	Non-Toxin	Bitter	High	984.51	No-DPPIV
MAALIPENLS	Non-Toxin	Non-Bitter	High	900.11	DPPIV
DSTLIMQLLR	Non-Toxin	Bitter	High	889.21	No-DPPIV
VIMLAQEEAR	Non-Toxin	Bitter	High	2858.11	No-DPPIV
EPSITFIVAK	Non-Toxin	Non-Bitter	High	815.01	No-DPPIV
PGLFADPNGK	Non-Toxin	Bitter	High	916.31	No-DPPIV
LLLAIPPILR	Non-Toxin	Bitter	High	851.91	No-DPPIV
IALHADVATK	Non-Toxin	Non-Bitter	High	849.81	No-DPPIV
DSTLIMQLLR	Non-Toxin	Bitter	High	889.21	No-DPPIV
FLVFACSDSR	Toxin	Non-Bitter	High	550.41	No-DPPIV
ALHAVVPALE	Non-Toxin	Bitter	Normal	847.01	No-DPPIV
NHSPDEEYIG	Toxin	Non-Bitter	High	763.41	No-DPPIV
VHDDMLLVAS	Non-Toxin	Non-Bitter	Normal	795.51	No-DPPIV
DNGLLLHIHR	Non-Toxin	Bitter	High	819.61	No-DPPIV
GNEAAIDEHK	Non-Toxin	Non-Bitter	High	791.51	No-DPPIV
GWAPQVLLLS	Non-Toxin	Non-Bitter	High	936.71	DPPIV
MVCMLLDLLE	Non-Toxin	Bitter	High	835.51	No-DPPIV
LQAKPDLIIG	Non-Toxin	Bitter	High	935.81	No-DPPIV
LPFAMVPDQWY	Non-Toxin	Bitter	High	858.51	No-DPPIV
QDLLTGDELLS	Non-Toxin	Bitter	High	810.01	No-DPPIV
SAILATPSGER	Non-Toxin	Non-Bitter	High	1261.71	No-DPPIV
SEESNMCSLLR	Toxin	Non-Bitter	High	870.51	No-DPPIV
SHMAFTMPGLY	Non-Toxin	Bitter	High	739.71	No-DPPIV
