# Supplementary material for: A Novel Workflow for In Silico Prediction of Bioactive Peptides: An Exploration of Solanum lycopersicum By-Products
Source: Biomolecules. 2024 Jul 31;14(8):930. doi: 10.3390/biom14080930 (PMC11352670; doi:10.3390/biom14080930)
Supplement: Supplementary file 1 [file biomolecules-14-00930-s001.zip › Supplementary_data-files/AHP/1.In_silico_Enzymatic_Hydrolysis-output_file_38_19.fasta]

>sp|P05349|RBS4_SOLLC Ribulose bisphosphate carboxylase small subunit, chloroplastic 4 OS=Solanum lycopersicum OX=4081 GN=RBCS4 PE=3 SV=1_0_Thermolysin_1_1_149.20788_5.46_0_Enterokinase_0_1_149.20788_5.46
M
>sp|P05349|RBS4_SOLLC Ribulose bisphosphate carboxylase small subunit, chloroplastic 4 OS=Solanum lycopersicum OX=4081 GN=RBCS4 PE=3 SV=1_1_Thermolysin_4_3_263.25048_5.46_0_Enterokinase_0_3_263.25048_5.46
ASS
>sp|P05349|RBS4_SOLLC Ribulose bisphosphate carboxylase small subunit, chloroplastic 4 OS=Solanum lycopersicum OX=4081 GN=RBCS4 PE=3 SV=1_2_Thermolysin_5_1_131.17468_5.46_0_Enterokinase_0_1_131.17468_5.46
I
>sp|P05349|RBS4_SOLLC Ribulose bisphosphate carboxylase small subunit, chloroplastic 4 OS=Solanum lycopersicum OX=4081 GN=RBCS4 PE=3 SV=1_3_Thermolysin_8_3_291.30428_5.46_0_Enterokinase_0_3_291.30428_5.46
VSS
>sp|P05349|RBS4_SOLLC Ribulose bisphosphate carboxylase small subunit, chloroplastic 4 OS=Solanum lycopersicum OX=4081 GN=RBCS4 PE=3 SV=1_4_Thermolysin_9_1_89.09408_5.46_0_Enterokinase_0_1_89.09408_5.46
A
>sp|P05349|RBS4_SOLLC Ribulose bisphosphate carboxylase small subunit, chloroplastic 4 OS=Solanum lycopersicum OX=4081 GN=RBCS4 PE=3 SV=1_5_Thermolysin_10_1_89.09408_5.46_0_Enterokinase_0_1_89.09408_5.46
A
>sp|P05349|RBS4_SOLLC Ribulose bisphosphate carboxylase small subunit, chloroplastic 4 OS=Solanum lycopersicum OX=4081 GN=RBCS4 PE=3 SV=1_6_Thermolysin_11_1_117.14788_5.46_0_Enterokinase_0_1_117.14788_5.46
V
>sp|P05349|RBS4_SOLLC Ribulose bisphosphate carboxylase small subunit, chloroplastic 4 OS=Solanum lycopersicum OX=4081 GN=RBCS4 PE=3 SV=1_7_Thermolysin_17_6_574.59428_9.71_0_Enterokinase_0_6_574.59428_9.71
ATRGNG
>sp|P05349|RBS4_SOLLC Ribulose bisphosphate carboxylase small subunit, chloroplastic 4 OS=Solanum lycopersicum OX=4081 GN=RBCS4 PE=3 SV=1_8_Thermolysin_19_2_217.22478_5.46_0_Enterokinase_0_2_217.22478_5.46
AQ
>sp|P05349|RBS4_SOLLC Ribulose bisphosphate carboxylase small subunit, chloroplastic 4 OS=Solanum lycopersicum OX=4081 GN=RBCS4 PE=3 SV=1_9_Thermolysin_21_2_176.17228_5.46_0_Enterokinase_0_2_176.17228_5.46
AS
>sp|P05349|RBS4_SOLLC Ribulose bisphosphate carboxylase small subunit, chloroplastic 4 OS=Solanum lycopersicum OX=4081 GN=RBCS4 PE=3 SV=1_10_Thermolysin_22_1_149.20788_5.46_0_Enterokinase_0_1_149.20788_5.46
M
>sp|P05349|RBS4_SOLLC Ribulose bisphosphate carboxylase small subunit, chloroplastic 4 OS=Solanum lycopersicum OX=4081 GN=RBCS4 PE=3 SV=1_11_Thermolysin_25_3_285.34338_5.46_0_Enterokinase_0_3_285.34338_5.46
VAP
>sp|P05349|RBS4_SOLLC Ribulose bisphosphate carboxylase small subunit, chloroplastic 4 OS=Solanum lycopersicum OX=4081 GN=RBCS4 PE=3 SV=1_12_Thermolysin_28_3_323.34888_5.46_0_Enterokinase_0_3_323.34888_5.46
FTG
>sp|P05349|RBS4_SOLLC Ribulose bisphosphate carboxylase small subunit, chloroplastic 4 OS=Solanum lycopersicum OX=4081 GN=RBCS4 PE=3 SV=1_13_Thermolysin_32_4_447.53208_8.06_0_Enterokinase_0_4_447.53208_8.06
LKST
>sp|P05349|RBS4_SOLLC Ribulose bisphosphate carboxylase small subunit, chloroplastic 4 OS=Solanum lycopersicum OX=4081 GN=RBCS4 PE=3 SV=1_14_Thermolysin_36_4_420.46558_5.46_0_Enterokinase_0_4_420.46558_5.46
ASFP
>sp|P05349|RBS4_SOLLC Ribulose bisphosphate carboxylase small subunit, chloroplastic 4 OS=Solanum lycopersicum OX=4081 GN=RBCS4 PE=3 SV=1_15_Thermolysin_42_6_730.82218_9.93_0_Enterokinase_0_6_730.82218_9.93
VSRKQN
>sp|P05349|RBS4_SOLLC Ribulose bisphosphate carboxylase small subunit, chloroplastic 4 OS=Solanum lycopersicum OX=4081 GN=RBCS4 PE=3 SV=1_16_Thermolysin_47_5_547.60598_3.48_0_Enterokinase_0_5_547.60598_3.48
LDITS
>sp|P05349|RBS4_SOLLC Ribulose bisphosphate carboxylase small subunit, chloroplastic 4 OS=Solanum lycopersicum OX=4081 GN=RBCS4 PE=3 SV=1_17_Thermolysin_48_1_131.17468_5.46_0_Enterokinase_0_1_131.17468_5.46
I
>sp|P05349|RBS4_SOLLC Ribulose bisphosphate carboxylase small subunit, chloroplastic 4 OS=Solanum lycopersicum OX=4081 GN=RBCS4 PE=3 SV=1_18_Thermolysin_54_6_560.56738_9.71_0_Enterokinase_0_6_560.56738_9.71
ASNGGR
>sp|P05349|RBS4_SOLLC Ribulose bisphosphate carboxylase small subunit, chloroplastic 4 OS=Solanum lycopersicum OX=4081 GN=RBCS4 PE=3 SV=1_19_Thermolysin_57_3_307.36488_5.46_0_Enterokinase_0_3_307.36488_5.46
VSC
>sp|P05349|RBS4_SOLLC Ribulose bisphosphate carboxylase small subunit, chloroplastic 4 OS=Solanum lycopersicum OX=4081 GN=RBCS4 PE=3 SV=1_20_Thermolysin_59_2_277.33858_5.46_0_Enterokinase_0_2_277.33858_5.46
MQ
>sp|P05349|RBS4_SOLLC Ribulose bisphosphate carboxylase small subunit, chloroplastic 4 OS=Solanum lycopersicum OX=4081 GN=RBCS4 PE=3 SV=1_21_Thermolysin_63_4_497.59448_5.46_0_Enterokinase_0_4_497.59448_5.46
VWPP
>sp|P05349|RBS4_SOLLC Ribulose bisphosphate carboxylase small subunit, chloroplastic 4 OS=Solanum lycopersicum OX=4081 GN=RBCS4 PE=3 SV=1_22_Thermolysin_65_2_245.27848_5.46_0_Enterokinase_0_2_245.27848_5.46
IN
>sp|P05349|RBS4_SOLLC Ribulose bisphosphate carboxylase small subunit, chloroplastic 4 OS=Solanum lycopersicum OX=4081 GN=RBCS4 PE=3 SV=1_23_Thermolysin_71_6_798.95268_7.76_0_Enterokinase_0_6_798.95268_7.76
MKKYET
>sp|P05349|RBS4_SOLLC Ribulose bisphosphate carboxylase small subunit, chloroplastic 4 OS=Solanum lycopersicum OX=4081 GN=RBCS4 PE=3 SV=1_24_Thermolysin_82_11_1279.36598_3.23_0_Enterokinase_0_11_1279.36598_3.23
LSYLPDLSDEQ
>sp|P05349|RBS4_SOLLC Ribulose bisphosphate carboxylase small subunit, chloroplastic 4 OS=Solanum lycopersicum OX=4081 GN=RBCS4 PE=3 SV=1_25_Thermolysin_83_1_131.17468_5.46_0_Enterokinase_0_1_131.17468_5.46
L
>sp|P05349|RBS4_SOLLC Ribulose bisphosphate carboxylase small subunit, chloroplastic 4 OS=Solanum lycopersicum OX=4081 GN=RBCS4 PE=3 SV=1_26_Thermolysin_89_6_752.81928_3.56_0_Enterokinase_0_6_752.81928_3.56
LSEIEY
>sp|P05349|RBS4_SOLLC Ribulose bisphosphate carboxylase small subunit, chloroplastic 4 OS=Solanum lycopersicum OX=4081 GN=RBCS4 PE=3 SV=1_27_Thermolysin_90_1_131.17468_5.46_0_Enterokinase_0_1_131.17468_5.46
L
>sp|P05349|RBS4_SOLLC Ribulose bisphosphate carboxylase small subunit, chloroplastic 4 OS=Solanum lycopersicum OX=4081 GN=RBCS4 PE=3 SV=1_28_Thermolysin_98_8_916.10578_8.02_0_Enterokinase_0_8_916.10578_8.02
LKNGWVPC
>sp|P05349|RBS4_SOLLC Ribulose bisphosphate carboxylase small subunit, chloroplastic 4 OS=Solanum lycopersicum OX=4081 GN=RBCS4 PE=3 SV=1_29_Thermolysin_106_8_960.99588_4.23_0_Enterokinase_0_8_960.99588_4.23
LEFETEHG
>sp|P05349|RBS4_SOLLC Ribulose bisphosphate carboxylase small subunit, chloroplastic 4 OS=Solanum lycopersicum OX=4081 GN=RBCS4 PE=3 SV=1_30_Thermolysin_107_1_165.19188_5.46_0_Enterokinase_0_1_165.19188_5.46
F
>sp|P05349|RBS4_SOLLC Ribulose bisphosphate carboxylase small subunit, chloroplastic 4 OS=Solanum lycopersicum OX=4081 GN=RBCS4 PE=3 SV=1_31_Thermolysin_125_18_2291.46698_7.9_0_Enterokinase_0_18_2291.46698_7.9
VYRENHKSPGYYDGRYWT
>sp|P05349|RBS4_SOLLC Ribulose bisphosphate carboxylase small subunit, chloroplastic 4 OS=Solanum lycopersicum OX=4081 GN=RBCS4 PE=3 SV=1_32_Thermolysin_130_5_673.87128_8.06_0_Enterokinase_0_5_673.87128_8.06
MWKLP
>sp|P05349|RBS4_SOLLC Ribulose bisphosphate carboxylase small subunit, chloroplastic 4 OS=Solanum lycopersicum OX=4081 GN=RBCS4 PE=3 SV=1_33_Thermolysin_131_1_149.20788_5.46_0_Enterokinase_0_1_149.20788_5.46
M
>sp|P05349|RBS4_SOLLC Ribulose bisphosphate carboxylase small subunit, chloroplastic 4 OS=Solanum lycopersicum OX=4081 GN=RBCS4 PE=3 SV=1_34_Thermolysin_139_8_841.89088_3.48_0_Enterokinase_0_8_841.89088_3.48
FGCTDATQ
>sp|P05349|RBS4_SOLLC Ribulose bisphosphate carboxylase small subunit, chloroplastic 4 OS=Solanum lycopersicum OX=4081 GN=RBCS4 PE=3 SV=1_35_Thermolysin_140_1_117.14788_5.46_0_Enterokinase_0_1_117.14788_5.46
V
>sp|P05349|RBS4_SOLLC Ribulose bisphosphate carboxylase small subunit, chloroplastic 4 OS=Solanum lycopersicum OX=4081 GN=RBCS4 PE=3 SV=1_36_Thermolysin_141_1_131.17468_5.46_0_Enterokinase_0_1_131.17468_5.46
L
>sp|P05349|RBS4_SOLLC Ribulose bisphosphate carboxylase small subunit, chloroplastic 4 OS=Solanum lycopersicum OX=4081 GN=RBCS4 PE=3 SV=1_37_Thermolysin_149_8_902.01538_6.21_0_Enterokinase_0_8_902.01538_6.21
AEVQEAKK
>sp|P05349|RBS4_SOLLC Ribulose bisphosphate carboxylase small subunit, chloroplastic 4 OS=Solanum lycopersicum OX=4081 GN=RBCS4 PE=3 SV=1_38_Thermolysin_153_4_477.51748_5.45_0_Enterokinase_0_4_477.51748_5.45
AYPQ
>sp|P05349|RBS4_SOLLC Ribulose bisphosphate carboxylase small subunit, chloroplastic 4 OS=Solanum lycopersicum OX=4081 GN=RBCS4 PE=3 SV=1_39_Thermolysin_155_2_275.30728_5.46_0_Enterokinase_0_2_275.30728_5.46
AW
>sp|P05349|RBS4_SOLLC Ribulose bisphosphate carboxylase small subunit, chloroplastic 4 OS=Solanum lycopersicum OX=4081 GN=RBCS4 PE=3 SV=1_40_Thermolysin_157_2_273.33538_9.71_0_Enterokinase_0_2_273.33538_9.71
VR
>sp|P05349|RBS4_SOLLC Ribulose bisphosphate carboxylase small subunit, chloroplastic 4 OS=Solanum lycopersicum OX=4081 GN=RBCS4 PE=3 SV=1_41_Thermolysin_158_1_131.17468_5.46_0_Enterokinase_0_1_131.17468_5.46
I
>sp|P05349|RBS4_SOLLC Ribulose bisphosphate carboxylase small subunit, chloroplastic 4 OS=Solanum lycopersicum OX=4081 GN=RBCS4 PE=3 SV=1_42_Thermolysin_160_2_188.22658_5.46_0_Enterokinase_0_2_188.22658_5.46
IG
>sp|P05349|RBS4_SOLLC Ribulose bisphosphate carboxylase small subunit, chloroplastic 4 OS=Solanum lycopersicum OX=4081 GN=RBCS4 PE=3 SV=1_43_Thermolysin_163_3_394.38428_3.48_0_Enterokinase_0_3_394.38428_3.48
FDN
>sp|P05349|RBS4_SOLLC Ribulose bisphosphate carboxylase small subunit, chloroplastic 4 OS=Solanum lycopersicum OX=4081 GN=RBCS4 PE=3 SV=1_44_Thermolysin_166_3_401.46608_9.71_0_Enterokinase_0_3_401.46608_9.71
VRQ
>sp|P05349|RBS4_SOLLC Ribulose bisphosphate carboxylase small subunit, chloroplastic 4 OS=Solanum lycopersicum OX=4081 GN=RBCS4 PE=3 SV=1_45_Thermolysin_169_3_348.41738_5.46_0_Enterokinase_0_3_348.41738_5.46
VQC
>sp|P05349|RBS4_SOLLC Ribulose bisphosphate carboxylase small subunit, chloroplastic 4 OS=Solanum lycopersicum OX=4081 GN=RBCS4 PE=3 SV=1_46_Thermolysin_171_2_218.25288_5.46_0_Enterokinase_0_2_218.25288_5.46
IS
>sp|P05349|RBS4_SOLLC Ribulose bisphosphate carboxylase small subunit, chloroplastic 4 OS=Solanum lycopersicum OX=4081 GN=RBCS4 PE=3 SV=1_47_Thermolysin_172_1_165.19188_5.46_0_Enterokinase_0_1_165.19188_5.46
F
>sp|P05349|RBS4_SOLLC Ribulose bisphosphate carboxylase small subunit, chloroplastic 4 OS=Solanum lycopersicum OX=4081 GN=RBCS4 PE=3 SV=1_48_Thermolysin_173_1_131.17468_5.46_0_Enterokinase_0_1_131.17468_5.46
I
>sp|P05349|RBS4_SOLLC Ribulose bisphosphate carboxylase small subunit, chloroplastic 4 OS=Solanum lycopersicum OX=4081 GN=RBCS4 PE=3 SV=1_49_Thermolysin_180_7_826.90428_6.12_0_Enterokinase_0_7_826.90428_6.12
AYKPEGY
>sp|P29000|INVA_SOLLC Acid beta-fructofuranosidase OS=Solanum lycopersicum OX=4081 GN=TIV1 PE=2 SV=1_0_Thermolysin_1_1_149.20788_5.46_0_Enterokinase_0_1_149.20788_5.46
M
>sp|P29000|INVA_SOLLC Acid beta-fructofuranosidase OS=Solanum lycopersicum OX=4081 GN=TIV1 PE=2 SV=1_1_Thermolysin_11_10_1127.14748_3.38_0_Enterokinase_0_10_1127.14748_3.38
ATQCYDPENS
>sp|P29000|INVA_SOLLC Acid beta-fructofuranosidase OS=Solanum lycopersicum OX=4081 GN=TIV1 PE=2 SV=1_2_Thermolysin_16_5_596.64088_8.55_0_Enterokinase_0_5_596.64088_8.55
ASRYT
>sp|P29000|INVA_SOLLC Acid beta-fructofuranosidase OS=Solanum lycopersicum OX=4081 GN=TIV1 PE=2 SV=1_3_Thermolysin_29_13_1449.58638_7.08_0_Enterokinase_0_13_1449.58638_7.08
LLPDQPDSGHRKS
>sp|P29000|INVA_SOLLC Acid beta-fructofuranosidase OS=Solanum lycopersicum OX=4081 GN=TIV1 PE=2 SV=1_4_Thermolysin_31_2_259.34878_8.06_0_Enterokinase_0_2_259.34878_8.06
LK
>sp|P29000|INVA_SOLLC Acid beta-fructofuranosidase OS=Solanum lycopersicum OX=4081 GN=TIV1 PE=2 SV=1_5_Thermolysin_32_1_131.17468_5.46_0_Enterokinase_0_1_131.17468_5.46
I
>sp|P29000|INVA_SOLLC Acid beta-fructofuranosidase OS=Solanum lycopersicum OX=4081 GN=TIV1 PE=2 SV=1_6_Thermolysin_35_3_275.30478_5.46_0_Enterokinase_0_3_275.30478_5.46
ISG
>sp|P29000|INVA_SOLLC Acid beta-fructofuranosidase OS=Solanum lycopersicum OX=4081 GN=TIV1 PE=2 SV=1_7_Thermolysin_36_1_131.17468_5.46_0_Enterokinase_0_1_131.17468_5.46
I
>sp|P29000|INVA_SOLLC Acid beta-fructofuranosidase OS=Solanum lycopersicum OX=4081 GN=TIV1 PE=2 SV=1_8_Thermolysin_37_1_165.19188_5.46_0_Enterokinase_0_1_165.19188_5.46
F
>sp|P29000|INVA_SOLLC Acid beta-fructofuranosidase OS=Solanum lycopersicum OX=4081 GN=TIV1 PE=2 SV=1_9_Thermolysin_39_2_218.25288_5.46_0_Enterokinase_0_2_218.25288_5.46
LS
>sp|P29000|INVA_SOLLC Acid beta-fructofuranosidase OS=Solanum lycopersicum OX=4081 GN=TIV1 PE=2 SV=1_10_Thermolysin_40_1_117.14788_5.46_0_Enterokinase_0_1_117.14788_5.46
V
>sp|P29000|INVA_SOLLC Acid beta-fructofuranosidase OS=Solanum lycopersicum OX=4081 GN=TIV1 PE=2 SV=1_11_Thermolysin_41_1_165.19188_5.46_0_Enterokinase_0_1_165.19188_5.46
F
>sp|P29000|INVA_SOLLC Acid beta-fructofuranosidase OS=Solanum lycopersicum OX=4081 GN=TIV1 PE=2 SV=1_12_Thermolysin_42_1_131.17468_5.46_0_Enterokinase_0_1_131.17468_5.46
L
>sp|P29000|INVA_SOLLC Acid beta-fructofuranosidase OS=Solanum lycopersicum OX=4081 GN=TIV1 PE=2 SV=1_13_Thermolysin_43_1_131.17468_5.46_0_Enterokinase_0_1_131.17468_5.46
L
>sp|P29000|INVA_SOLLC Acid beta-fructofuranosidase OS=Solanum lycopersicum OX=4081 GN=TIV1 PE=2 SV=1_14_Thermolysin_45_2_218.25288_5.46_0_Enterokinase_0_2_218.25288_5.46
LS
>sp|P29000|INVA_SOLLC Acid beta-fructofuranosidase OS=Solanum lycopersicum OX=4081 GN=TIV1 PE=2 SV=1_15_Thermolysin_46_1_117.14788_5.46_0_Enterokinase_0_1_117.14788_5.46
V
>sp|P29000|INVA_SOLLC Acid beta-fructofuranosidase OS=Solanum lycopersicum OX=4081 GN=TIV1 PE=2 SV=1_16_Thermolysin_47_1_89.09408_5.46_0_Enterokinase_0_1_89.09408_5.46
A
>sp|P29000|INVA_SOLLC Acid beta-fructofuranosidase OS=Solanum lycopersicum OX=4081 GN=TIV1 PE=2 SV=1_17_Thermolysin_50_3_409.48518_5.46_0_Enterokinase_0_3_409.48518_5.46
FFP
>sp|P29000|INVA_SOLLC Acid beta-fructofuranosidase OS=Solanum lycopersicum OX=4081 GN=TIV1 PE=2 SV=1_18_Thermolysin_51_1_131.17468_5.46_0_Enterokinase_0_1_131.17468_5.46
I
>sp|P29000|INVA_SOLLC Acid beta-fructofuranosidase OS=Solanum lycopersicum OX=4081 GN=TIV1 PE=2 SV=1_19_Thermolysin_60_9_1028.08658_3.48_0_Enterokinase_0_9_1028.08658_3.48
LNNQSPDLQ
>sp|P29000|INVA_SOLLC Acid beta-fructofuranosidase OS=Solanum lycopersicum OX=4081 GN=TIV1 PE=2 SV=1_20_Thermolysin_72_12_1239.35368_9.56_0_Enterokinase_0_12_1239.35368_9.56
IDSRSPAPPSRG
>sp|P29000|INVA_SOLLC Acid beta-fructofuranosidase OS=Solanum lycopersicum OX=4081 GN=TIV1 PE=2 SV=1_21_Thermolysin_76_4_389.40868_5.46_0_Enterokinase_0_4_389.40868_5.46
VSQG
>sp|P29000|INVA_SOLLC Acid beta-fructofuranosidase OS=Solanum lycopersicum OX=4081 GN=TIV1 PE=2 SV=1_22_Thermolysin_81_5_548.59388_5.87_0_Enterokinase_0_5_548.59388_5.87
VSDKT
>sp|P29000|INVA_SOLLC Acid beta-fructofuranosidase OS=Solanum lycopersicum OX=4081 GN=TIV1 PE=2 SV=1_23_Thermolysin_85_4_535.60058_5.98_0_Enterokinase_0_4_535.60058_5.98
FRDV
>sp|P29000|INVA_SOLLC Acid beta-fructofuranosidase OS=Solanum lycopersicum OX=4081 GN=TIV1 PE=2 SV=1_24_Thermolysin_87_2_146.14598_5.46_0_Enterokinase_0_2_146.14598_5.46
AG
>sp|P29000|INVA_SOLLC Acid beta-fructofuranosidase OS=Solanum lycopersicum OX=4081 GN=TIV1 PE=2 SV=1_25_Thermolysin_90_3_313.31338_7.2_0_Enterokinase_0_3_313.31338_7.2
ASH
>sp|P29000|INVA_SOLLC Acid beta-fructofuranosidase OS=Solanum lycopersicum OX=4081 GN=TIV1 PE=2 SV=1_26_Thermolysin_93_3_367.40208_5.45_0_Enterokinase_0_3_367.40208_5.45
VSY
>sp|P29000|INVA_SOLLC Acid beta-fructofuranosidase OS=Solanum lycopersicum OX=4081 GN=TIV1 PE=2 SV=1_27_Thermolysin_97_4_476.48928_5.46_0_Enterokinase_0_4_476.48928_5.46
AWSN
>sp|P29000|INVA_SOLLC Acid beta-fructofuranosidase OS=Solanum lycopersicum OX=4081 GN=TIV1 PE=2 SV=1_28_Thermolysin_98_1_89.09408_5.46_0_Enterokinase_0_1_89.09408_5.46
A
>sp|P29000|INVA_SOLLC Acid beta-fructofuranosidase OS=Solanum lycopersicum OX=4081 GN=TIV1 PE=2 SV=1_29_Thermolysin_99_1_149.20788_5.46_0_Enterokinase_0_1_149.20788_5.46
M
>sp|P29000|INVA_SOLLC Acid beta-fructofuranosidase OS=Solanum lycopersicum OX=4081 GN=TIV1 PE=2 SV=1_30_Thermolysin_105_6_789.88938_9.71_0_Enterokinase_0_6_789.88938_9.71
LSWQRT
>sp|P29000|INVA_SOLLC Acid beta-fructofuranosidase OS=Solanum lycopersicum OX=4081 GN=TIV1 PE=2 SV=1_31_Thermolysin_108_3_389.41118_7.17_0_Enterokinase_0_3_389.41118_7.17
AYH
>sp|P29000|INVA_SOLLC Acid beta-fructofuranosidase OS=Solanum lycopersicum OX=4081 GN=TIV1 PE=2 SV=1_32_Thermolysin_115_7_947.06108_8.06_0_Enterokinase_0_7_947.06108_8.06
FQPQKNW
>sp|P29000|INVA_SOLLC Acid beta-fructofuranosidase OS=Solanum lycopersicum OX=4081 GN=TIV1 PE=2 SV=1_33_Thermolysin_122_7_743.78938_3.48_0_Enterokinase_0_7_743.78938_3.48
MNDPNGP
>sp|P29000|INVA_SOLLC Acid beta-fructofuranosidase OS=Solanum lycopersicum OX=4081 GN=TIV1 PE=2 SV=1_34_Thermolysin_130_8_1103.24808_7.99_0_Enterokinase_0_8_1103.24808_7.99
LYHKGWYH
>sp|P29000|INVA_SOLLC Acid beta-fructofuranosidase OS=Solanum lycopersicum OX=4081 GN=TIV1 PE=2 SV=1_35_Thermolysin_131_1_131.17468_5.46_0_Enterokinase_0_1_131.17468_5.46
L
>sp|P29000|INVA_SOLLC Acid beta-fructofuranosidase OS=Solanum lycopersicum OX=4081 GN=TIV1 PE=2 SV=1_36_Thermolysin_139_8_1033.06188_3.48_0_Enterokinase_0_8_1033.06188_3.48
FYQYNPDS
>sp|P29000|INVA_SOLLC Acid beta-fructofuranosidase OS=Solanum lycopersicum OX=4081 GN=TIV1 PE=2 SV=1_37_Thermolysin_140_1_89.09408_5.46_0_Enterokinase_0_1_89.09408_5.46
A
>sp|P29000|INVA_SOLLC Acid beta-fructofuranosidase OS=Solanum lycopersicum OX=4081 GN=TIV1 PE=2 SV=1_38_Thermolysin_144_4_488.54358_5.46_0_Enterokinase_0_4_488.54358_5.46
IWGN
>sp|P29000|INVA_SOLLC Acid beta-fructofuranosidase OS=Solanum lycopersicum OX=4081 GN=TIV1 PE=2 SV=1_39_Thermolysin_149_5_612.68598_7.2_0_Enterokinase_0_5_612.68598_7.2
ITWGH
>sp|P29000|INVA_SOLLC Acid beta-fructofuranosidase OS=Solanum lycopersicum OX=4081 GN=TIV1 PE=2 SV=1_40_Thermolysin_150_1_89.09408_5.46_0_Enterokinase_0_1_89.09408_5.46
A
>sp|P29000|INVA_SOLLC Acid beta-fructofuranosidase OS=Solanum lycopersicum OX=4081 GN=TIV1 PE=2 SV=1_41_Thermolysin_155_5_560.64818_5.87_0_Enterokinase_0_5_560.64818_5.87
VSKDL
>sp|P29000|INVA_SOLLC Acid beta-fructofuranosidase OS=Solanum lycopersicum OX=4081 GN=TIV1 PE=2 SV=1_42_Thermolysin_158_3_454.52898_7.2_0_Enterokinase_0_3_454.52898_7.2
IHW
>sp|P29000|INVA_SOLLC Acid beta-fructofuranosidase OS=Solanum lycopersicum OX=4081 GN=TIV1 PE=2 SV=1_43_Thermolysin_162_4_504.62678_5.45_0_Enterokinase_0_4_504.62678_5.45
LYLP
>sp|P29000|INVA_SOLLC Acid beta-fructofuranosidase OS=Solanum lycopersicum OX=4081 GN=TIV1 PE=2 SV=1_44_Thermolysin_163_1_165.19188_5.46_0_Enterokinase_0_1_165.19188_5.46
F
>sp|P29000|INVA_SOLLC Acid beta-fructofuranosidase OS=Solanum lycopersicum OX=4081 GN=TIV1 PE=2 SV=1_45_Thermolysin_164_1_89.09408_5.46_0_Enterokinase_0_1_89.09408_5.46
A
>sp|P29000|INVA_SOLLC Acid beta-fructofuranosidase OS=Solanum lycopersicum OX=4081 GN=TIV1 PE=2 SV=1_46_Thermolysin_175_11_1337.46938_3.27_0_Enterokinase_0_11_1337.46938_3.27
MVPDQWYDING
>sp|P29000|INVA_SOLLC Acid beta-fructofuranosidase OS=Solanum lycopersicum OX=4081 GN=TIV1 PE=2 SV=1_47_Thermolysin_180_5_548.59628_5.46_0_Enterokinase_0_5_548.59628_5.46
VWTGS
>sp|P29000|INVA_SOLLC Acid beta-fructofuranosidase OS=Solanum lycopersicum OX=4081 GN=TIV1 PE=2 SV=1_48_Thermolysin_182_2_190.19918_5.46_0_Enterokinase_0_2_190.19918_5.46
AT
>sp|P29000|INVA_SOLLC Acid beta-fructofuranosidase OS=Solanum lycopersicum OX=4081 GN=TIV1 PE=2 SV=1_49_Thermolysin_188_6_641.72198_3.48_0_Enterokinase_0_6_641.72198_3.48
ILPDGQ
>sp|P29000|INVA_SOLLC Acid beta-fructofuranosidase OS=Solanum lycopersicum OX=4081 GN=TIV1 PE=2 SV=1_50_Thermolysin_189_1_131.17468_5.46_0_Enterokinase_0_1_131.17468_5.46
I
>sp|P29000|INVA_SOLLC Acid beta-fructofuranosidase OS=Solanum lycopersicum OX=4081 GN=TIV1 PE=2 SV=1_51_Thermolysin_190_1_149.20788_5.46_0_Enterokinase_0_1_149.20788_5.46
M
>sp|P29000|INVA_SOLLC Acid beta-fructofuranosidase OS=Solanum lycopersicum OX=4081 GN=TIV1 PE=2 SV=1_52_Thermolysin_191_1_149.20788_5.46_0_Enterokinase_0_1_149.20788_5.46
M
>sp|P29000|INVA_SOLLC Acid beta-fructofuranosidase OS=Solanum lycopersicum OX=4081 GN=TIV1 PE=2 SV=1_53_Thermolysin_200_9_1062.05458_3.15_0_Enterokinase_0_9_1062.05458_3.15
LYTGDTDDY
>sp|P29000|INVA_SOLLC Acid beta-fructofuranosidase OS=Solanum lycopersicum OX=4081 GN=TIV1 PE=2 SV=1_54_Thermolysin_202_2_245.27858_5.46_0_Enterokinase_0_2_245.27858_5.46
VQ
>sp|P29000|INVA_SOLLC Acid beta-fructofuranosidase OS=Solanum lycopersicum OX=4081 GN=TIV1 PE=2 SV=1_55_Thermolysin_205_3_359.38238_5.46_0_Enterokinase_0_3_359.38238_5.46
VQN
>sp|P29000|INVA_SOLLC Acid beta-fructofuranosidase OS=Solanum lycopersicum OX=4081 GN=TIV1 PE=2 SV=1_56_Thermolysin_206_1_131.17468_5.46_0_Enterokinase_0_1_131.17468_5.46
L
>sp|P29000|INVA_SOLLC Acid beta-fructofuranosidase OS=Solanum lycopersicum OX=4081 GN=TIV1 PE=2 SV=1_57_Thermolysin_209_3_349.38678_5.45_0_Enterokinase_0_3_349.38678_5.45
AYP
>sp|P29000|INVA_SOLLC Acid beta-fructofuranosidase OS=Solanum lycopersicum OX=4081 GN=TIV1 PE=2 SV=1_58_Thermolysin_211_2_203.19788_5.46_0_Enterokinase_0_2_203.19788_5.46
AN
>sp|P29000|INVA_SOLLC Acid beta-fructofuranosidase OS=Solanum lycopersicum OX=4081 GN=TIV1 PE=2 SV=1_59_Thermolysin_215_4_430.45818_3.48_0_Enterokinase_0_4_430.45818_3.48
LSDP
>sp|P29000|INVA_SOLLC Acid beta-fructofuranosidase OS=Solanum lycopersicum OX=4081 GN=TIV1 PE=2 SV=1_60_Thermolysin_216_1_131.17468_5.46_0_Enterokinase_0_1_131.17468_5.46
L
>sp|P29000|INVA_SOLLC Acid beta-fructofuranosidase OS=Solanum lycopersicum OX=4081 GN=TIV1 PE=2 SV=1_61_Thermolysin_217_1_131.17468_5.46_0_Enterokinase_0_1_131.17468_5.46
L
>sp|P29000|INVA_SOLLC Acid beta-fructofuranosidase OS=Solanum lycopersicum OX=4081 GN=TIV1 PE=2 SV=1_62_Thermolysin_220_3_432.47648_3.48_0_Enterokinase_0_3_432.47648_3.48
LDW
>sp|P29000|INVA_SOLLC Acid beta-fructofuranosidase OS=Solanum lycopersicum OX=4081 GN=TIV1 PE=2 SV=1_63_Thermolysin_222_2_245.32198_8.06_0_Enterokinase_0_2_245.32198_8.06
VK
>sp|P29000|INVA_SOLLC Acid beta-fructofuranosidase OS=Solanum lycopersicum OX=4081 GN=TIV1 PE=2 SV=1_64_Thermolysin_227_5_561.63838_8.06_0_Enterokinase_0_5_561.63838_8.06
FKGNP
>sp|P29000|INVA_SOLLC Acid beta-fructofuranosidase OS=Solanum lycopersicum OX=4081 GN=TIV1 PE=2 SV=1_65_Thermolysin_228_1_117.14788_5.46_0_Enterokinase_0_1_117.14788_5.46
V
>sp|P29000|INVA_SOLLC Acid beta-fructofuranosidase OS=Solanum lycopersicum OX=4081 GN=TIV1 PE=2 SV=1_66_Thermolysin_234_6_578.70928_5.46_0_Enterokinase_0_6_578.70928_5.46
LVPPPG
>sp|P29000|INVA_SOLLC Acid beta-fructofuranosidase OS=Solanum lycopersicum OX=4081 GN=TIV1 PE=2 SV=1_67_Thermolysin_236_2_188.22658_5.46_0_Enterokinase_0_2_188.22658_5.46
IG
>sp|P29000|INVA_SOLLC Acid beta-fructofuranosidase OS=Solanum lycopersicum OX=4081 GN=TIV1 PE=2 SV=1_68_Thermolysin_245_9_1078.19018_6.02_0_Enterokinase_0_9_1078.19018_6.02
VKDFRDPTT
>sp|P29000|INVA_SOLLC Acid beta-fructofuranosidase OS=Solanum lycopersicum OX=4081 GN=TIV1 PE=2 SV=1_69_Thermolysin_255_10_1144.21128_5.46_0_Enterokinase_0_10_1144.21128_5.46
AWTGPQNGQW
>sp|P29000|INVA_SOLLC Acid beta-fructofuranosidase OS=Solanum lycopersicum OX=4081 GN=TIV1 PE=2 SV=1_70_Thermolysin_256_1_131.17468_5.46_0_Enterokinase_0_1_131.17468_5.46
L
>sp|P29000|INVA_SOLLC Acid beta-fructofuranosidase OS=Solanum lycopersicum OX=4081 GN=TIV1 PE=2 SV=1_71_Thermolysin_258_2_232.27978_5.46_0_Enterokinase_0_2_232.27978_5.46
LT
>sp|P29000|INVA_SOLLC Acid beta-fructofuranosidase OS=Solanum lycopersicum OX=4081 GN=TIV1 PE=2 SV=1_72_Thermolysin_262_4_403.47888_8.06_0_Enterokinase_0_4_403.47888_8.06
IGSK
>sp|P29000|INVA_SOLLC Acid beta-fructofuranosidase OS=Solanum lycopersicum OX=4081 GN=TIV1 PE=2 SV=1_73_Thermolysin_267_5_474.55768_8.06_0_Enterokinase_0_5_474.55768_8.06
IGKTG
>sp|P29000|INVA_SOLLC Acid beta-fructofuranosidase OS=Solanum lycopersicum OX=4081 GN=TIV1 PE=2 SV=1_74_Thermolysin_268_1_117.14788_5.46_0_Enterokinase_0_1_117.14788_5.46
V
>sp|P29000|INVA_SOLLC Acid beta-fructofuranosidase OS=Solanum lycopersicum OX=4081 GN=TIV1 PE=2 SV=1_75_Thermolysin_269_1_89.09408_5.46_0_Enterokinase_0_1_89.09408_5.46
A
>sp|P29000|INVA_SOLLC Acid beta-fructofuranosidase OS=Solanum lycopersicum OX=4081 GN=TIV1 PE=2 SV=1_76_Thermolysin_270_1_131.17468_5.46_0_Enterokinase_0_1_131.17468_5.46
L
>sp|P29000|INVA_SOLLC Acid beta-fructofuranosidase OS=Solanum lycopersicum OX=4081 GN=TIV1 PE=2 SV=1_77_Thermolysin_276_6_711.72648_3.74_0_Enterokinase_0_6_711.72648_3.74
VYETSN
>sp|P29000|INVA_SOLLC Acid beta-fructofuranosidase OS=Solanum lycopersicum OX=4081 GN=TIV1 PE=2 SV=1_78_Thermolysin_279_3_353.37518_5.46_0_Enterokinase_0_3_353.37518_5.46
FTS
>sp|P29000|INVA_SOLLC Acid beta-fructofuranosidase OS=Solanum lycopersicum OX=4081 GN=TIV1 PE=2 SV=1_79_Thermolysin_281_2_293.36598_8.06_0_Enterokinase_0_2_293.36598_8.06
FK
>sp|P29000|INVA_SOLLC Acid beta-fructofuranosidase OS=Solanum lycopersicum OX=4081 GN=TIV1 PE=2 SV=1_80_Thermolysin_282_1_131.17468_5.46_0_Enterokinase_0_1_131.17468_5.46
L
>sp|P29000|INVA_SOLLC Acid beta-fructofuranosidase OS=Solanum lycopersicum OX=4081 GN=TIV1 PE=2 SV=1_81_Thermolysin_285_3_303.31518_3.48_0_Enterokinase_0_3_303.31518_3.48
LDG
>sp|P29000|INVA_SOLLC Acid beta-fructofuranosidase OS=Solanum lycopersicum OX=4081 GN=TIV1 PE=2 SV=1_82_Thermolysin_286_1_117.14788_5.46_0_Enterokinase_0_1_117.14788_5.46
V
>sp|P29000|INVA_SOLLC Acid beta-fructofuranosidase OS=Solanum lycopersicum OX=4081 GN=TIV1 PE=2 SV=1_83_Thermolysin_288_2_268.31578_7.2_0_Enterokinase_0_2_268.31578_7.2
LH
>sp|P29000|INVA_SOLLC Acid beta-fructofuranosidase OS=Solanum lycopersicum OX=4081 GN=TIV1 PE=2 SV=1_84_Thermolysin_294_6_500.55228_5.46_0_Enterokinase_0_6_500.55228_5.46
AVPGTG
>sp|P29000|INVA_SOLLC Acid beta-fructofuranosidase OS=Solanum lycopersicum OX=4081 GN=TIV1 PE=2 SV=1_85_Thermolysin_298_4_567.67538_3.74_0_Enterokinase_0_4_567.67538_3.74
MWEC
>sp|P29000|INVA_SOLLC Acid beta-fructofuranosidase OS=Solanum lycopersicum OX=4081 GN=TIV1 PE=2 SV=1_86_Thermolysin_303_5_639.70578_3.48_0_Enterokinase_0_5_639.70578_3.48
VDFYP
>sp|P29000|INVA_SOLLC Acid beta-fructofuranosidase OS=Solanum lycopersicum OX=4081 GN=TIV1 PE=2 SV=1_87_Thermolysin_311_8_833.94018_8.4_0_Enterokinase_0_8_833.94018_8.4
VSTKKTNG
>sp|P29000|INVA_SOLLC Acid beta-fructofuranosidase OS=Solanum lycopersicum OX=4081 GN=TIV1 PE=2 SV=1_88_Thermolysin_320_9_922.94688_3.48_0_Enterokinase_0_9_922.94688_3.48
LDTSYNGPG
>sp|P29000|INVA_SOLLC Acid beta-fructofuranosidase OS=Solanum lycopersicum OX=4081 GN=TIV1 PE=2 SV=1_89_Thermolysin_323_3_382.46308_8.07_0_Enterokinase_0_3_382.46308_8.07
VKH
>sp|P29000|INVA_SOLLC Acid beta-fructofuranosidase OS=Solanum lycopersicum OX=4081 GN=TIV1 PE=2 SV=1_90_Thermolysin_324_1_117.14788_5.46_0_Enterokinase_0_1_117.14788_5.46
V
>sp|P29000|INVA_SOLLC Acid beta-fructofuranosidase OS=Solanum lycopersicum OX=4081 GN=TIV1 PE=2 SV=1_91_Thermolysin_326_2_259.34878_8.06_0_Enterokinase_0_2_259.34878_8.06
LK
>sp|P29000|INVA_SOLLC Acid beta-fructofuranosidase OS=Solanum lycopersicum OX=4081 GN=TIV1 PE=2 SV=1_92_Thermolysin_328_2_176.17228_5.46_0_Enterokinase_0_2_176.17228_5.46
AS
>sp|P29000|INVA_SOLLC Acid beta-fructofuranosidase OS=Solanum lycopersicum OX=4081 GN=TIV1 PE=2 SV=1_93_Thermolysin_337_9_1147.16618_4.3_0_Enterokinase_0_9_1147.16618_4.3
LDDNKQDHY
>sp|P29000|INVA_SOLLC Acid beta-fructofuranosidase OS=Solanum lycopersicum OX=4081 GN=TIV1 PE=2 SV=1_94_Thermolysin_338_1_89.09408_5.46_0_Enterokinase_0_1_89.09408_5.46
A
>sp|P29000|INVA_SOLLC Acid beta-fructofuranosidase OS=Solanum lycopersicum OX=4081 GN=TIV1 PE=2 SV=1_95_Thermolysin_359_21_2336.55788_4.12_0_Enterokinase_0_21_2336.55788_4.12
IGTYDLGKNKWTPDNPELDCG
>sp|P29000|INVA_SOLLC Acid beta-fructofuranosidase OS=Solanum lycopersicum OX=4081 GN=TIV1 PE=2 SV=1_96_Thermolysin_361_2_188.22658_5.46_0_Enterokinase_0_2_188.22658_5.46
IG
>sp|P29000|INVA_SOLLC Acid beta-fructofuranosidase OS=Solanum lycopersicum OX=4081 GN=TIV1 PE=2 SV=1_97_Thermolysin_363_2_287.36218_9.71_0_Enterokinase_0_2_287.36218_9.71
LR
>sp|P29000|INVA_SOLLC Acid beta-fructofuranosidase OS=Solanum lycopersicum OX=4081 GN=TIV1 PE=2 SV=1_98_Thermolysin_370_7_921.01728_5.84_0_Enterokinase_0_7_921.01728_5.84
LDYGKYY
>sp|P29000|INVA_SOLLC Acid beta-fructofuranosidase OS=Solanum lycopersicum OX=4081 GN=TIV1 PE=2 SV=1_99_Thermolysin_374_4_405.45148_8.06_0_Enterokinase_0_4_405.45148_8.06
ASKT
>sp|P29000|INVA_SOLLC Acid beta-fructofuranosidase OS=Solanum lycopersicum OX=4081 GN=TIV1 PE=2 SV=1_100_Thermolysin_383_9_1238.41188_8.32_0_Enterokinase_0_9_1238.41188_8.32
FYDPKKERR
>sp|P29000|INVA_SOLLC Acid beta-fructofuranosidase OS=Solanum lycopersicum OX=4081 GN=TIV1 PE=2 SV=1_101_Thermolysin_384_1_117.14788_5.46_0_Enterokinase_0_1_117.14788_5.46
V
>sp|P29000|INVA_SOLLC Acid beta-fructofuranosidase OS=Solanum lycopersicum OX=4081 GN=TIV1 PE=2 SV=1_102_Thermolysin_388_4_560.65298_5.46_0_Enterokinase_0_4_560.65298_5.46
LWGW
>sp|P29000|INVA_SOLLC Acid beta-fructofuranosidase OS=Solanum lycopersicum OX=4081 GN=TIV1 PE=2 SV=1_103_Thermolysin_396_8_836.80768_3.33_0_Enterokinase_0_8_836.80768_3.33
IGETDSES
>sp|P29000|INVA_SOLLC Acid beta-fructofuranosidase OS=Solanum lycopersicum OX=4081 GN=TIV1 PE=2 SV=1_104_Thermolysin_403_7_816.91198_5.87_0_Enterokinase_0_7_816.91198_5.87
ADLQKGW
>sp|P29000|INVA_SOLLC Acid beta-fructofuranosidase OS=Solanum lycopersicum OX=4081 GN=TIV1 PE=2 SV=1_105_Thermolysin_405_2_176.17228_5.46_0_Enterokinase_0_2_176.17228_5.46
AS
>sp|P29000|INVA_SOLLC Acid beta-fructofuranosidase OS=Solanum lycopersicum OX=4081 GN=TIV1 PE=2 SV=1_106_Thermolysin_412_7_799.92548_9.71_0_Enterokinase_0_7_799.92548_9.71
VQSIPRT
>sp|P29000|INVA_SOLLC Acid beta-fructofuranosidase OS=Solanum lycopersicum OX=4081 GN=TIV1 PE=2 SV=1_107_Thermolysin_413_1_117.14788_5.46_0_Enterokinase_0_1_117.14788_5.46
V
>sp|P29000|INVA_SOLLC Acid beta-fructofuranosidase OS=Solanum lycopersicum OX=4081 GN=TIV1 PE=2 SV=1_108_Thermolysin_422_9_1062.19068_7.79_0_Enterokinase_0_9_1062.19068_7.79
LYDKKTGTH
>sp|P29000|INVA_SOLLC Acid beta-fructofuranosidase OS=Solanum lycopersicum OX=4081 GN=TIV1 PE=2 SV=1_109_Thermolysin_423_1_131.17468_5.46_0_Enterokinase_0_1_131.17468_5.46
L
>sp|P29000|INVA_SOLLC Acid beta-fructofuranosidase OS=Solanum lycopersicum OX=4081 GN=TIV1 PE=2 SV=1_110_Thermolysin_427_4_542.63528_5.46_0_Enterokinase_0_4_542.63528_5.46
LQWP
>sp|P29000|INVA_SOLLC Acid beta-fructofuranosidase OS=Solanum lycopersicum OX=4081 GN=TIV1 PE=2 SV=1_111_Thermolysin_433_6_704.73198_3.47_0_Enterokinase_0_6_704.73198_3.47
VEEIES
>sp|P29000|INVA_SOLLC Acid beta-fructofuranosidase OS=Solanum lycopersicum OX=4081 GN=TIV1 PE=2 SV=1_112_Thermolysin_435_2_287.36218_9.71_0_Enterokinase_0_2_287.36218_9.71
LR
>sp|P29000|INVA_SOLLC Acid beta-fructofuranosidase OS=Solanum lycopersicum OX=4081 GN=TIV1 PE=2 SV=1_113_Thermolysin_440_5_487.51018_3.48_0_Enterokinase_0_5_487.51018_3.48
VGDPT
>sp|P29000|INVA_SOLLC Acid beta-fructofuranosidase OS=Solanum lycopersicum OX=4081 GN=TIV1 PE=2 SV=1_114_Thermolysin_443_3_373.45268_8.06_0_Enterokinase_0_3_373.45268_8.06
VKQ
>sp|P29000|INVA_SOLLC Acid beta-fructofuranosidase OS=Solanum lycopersicum OX=4081 GN=TIV1 PE=2 SV=1_115_Thermolysin_450_7_714.77338_3.48_0_Enterokinase_0_7_714.77338_3.48
VDLQPGS
>sp|P29000|INVA_SOLLC Acid beta-fructofuranosidase OS=Solanum lycopersicum OX=4081 GN=TIV1 PE=2 SV=1_116_Thermolysin_453_3_373.44958_3.74_0_Enterokinase_0_3_373.44958_3.74
IEL
>sp|P29000|INVA_SOLLC Acid beta-fructofuranosidase OS=Solanum lycopersicum OX=4081 GN=TIV1 PE=2 SV=1_117_Thermolysin_455_2_287.36218_9.71_0_Enterokinase_0_2_287.36218_9.71
LR
>sp|P29000|INVA_SOLLC Acid beta-fructofuranosidase OS=Solanum lycopersicum OX=4081 GN=TIV1 PE=2 SV=1_118_Thermolysin_458_3_319.31468_3.48_0_Enterokinase_0_3_319.31468_3.48
VDS
>sp|P29000|INVA_SOLLC Acid beta-fructofuranosidase OS=Solanum lycopersicum OX=4081 GN=TIV1 PE=2 SV=1_119_Thermolysin_459_1_89.09408_5.46_0_Enterokinase_0_1_89.09408_5.46
A
>sp|P29000|INVA_SOLLC Acid beta-fructofuranosidase OS=Solanum lycopersicum OX=4081 GN=TIV1 PE=2 SV=1_120_Thermolysin_467_8_846.88948_3.33_0_Enterokinase_0_8_846.88948_3.33
AELDIEAS
>sp|P29000|INVA_SOLLC Acid beta-fructofuranosidase OS=Solanum lycopersicum OX=4081 GN=TIV1 PE=2 SV=1_121_Thermolysin_472_5_636.70268_4.29_0_Enterokinase_0_5_636.70268_4.29
FEVDK
>sp|P29000|INVA_SOLLC Acid beta-fructofuranosidase OS=Solanum lycopersicum OX=4081 GN=TIV1 PE=2 SV=1_122_Thermolysin_473_1_117.14788_5.46_0_Enterokinase_0_1_117.14788_5.46
V
>sp|P29000|INVA_SOLLC Acid beta-fructofuranosidase OS=Solanum lycopersicum OX=4081 GN=TIV1 PE=2 SV=1_123_Thermolysin_474_1_89.09408_5.46_0_Enterokinase_0_1_89.09408_5.46
A
>sp|P29000|INVA_SOLLC Acid beta-fructofuranosidase OS=Solanum lycopersicum OX=4081 GN=TIV1 PE=2 SV=1_124_Thermolysin_477_3_316.35728_5.46_0_Enterokinase_0_3_316.35728_5.46
LQG
>sp|P29000|INVA_SOLLC Acid beta-fructofuranosidase OS=Solanum lycopersicum OX=4081 GN=TIV1 PE=2 SV=1_125_Thermolysin_478_1_131.17468_5.46_0_Enterokinase_0_1_131.17468_5.46
I
>sp|P29000|INVA_SOLLC Acid beta-fructofuranosidase OS=Solanum lycopersicum OX=4081 GN=TIV1 PE=2 SV=1_126_Thermolysin_483_5_583.59868_4.27_0_Enterokinase_0_5_583.59868_4.27
IEADH
>sp|P29000|INVA_SOLLC Acid beta-fructofuranosidase OS=Solanum lycopersicum OX=4081 GN=TIV1 PE=2 SV=1_127_Thermolysin_485_2_174.19978_5.46_0_Enterokinase_0_2_174.19978_5.46
VG
>sp|P29000|INVA_SOLLC Acid beta-fructofuranosidase OS=Solanum lycopersicum OX=4081 GN=TIV1 PE=2 SV=1_128_Thermolysin_493_8_744.77418_5.46_0_Enterokinase_0_8_744.77418_5.46
FSCSTSGG
>sp|P29000|INVA_SOLLC Acid beta-fructofuranosidase OS=Solanum lycopersicum OX=4081 GN=TIV1 PE=2 SV=1_129_Thermolysin_494_1_89.09408_5.46_0_Enterokinase_0_1_89.09408_5.46
A
>sp|P29000|INVA_SOLLC Acid beta-fructofuranosidase OS=Solanum lycopersicum OX=4081 GN=TIV1 PE=2 SV=1_130_Thermolysin_498_4_389.41168_9.71_0_Enterokinase_0_4_389.41168_9.71
ASRG
>sp|P29000|INVA_SOLLC Acid beta-fructofuranosidase OS=Solanum lycopersicum OX=4081 GN=TIV1 PE=2 SV=1_131_Thermolysin_499_1_131.17468_5.46_0_Enterokinase_0_1_131.17468_5.46
I
>sp|P29000|INVA_SOLLC Acid beta-fructofuranosidase OS=Solanum lycopersicum OX=4081 GN=TIV1 PE=2 SV=1_132_Thermolysin_502_3_285.34328_5.46_0_Enterokinase_0_3_285.34328_5.46
LGP
>sp|P29000|INVA_SOLLC Acid beta-fructofuranosidase OS=Solanum lycopersicum OX=4081 GN=TIV1 PE=2 SV=1_133_Thermolysin_504_2_222.24378_5.46_0_Enterokinase_0_2_222.24378_5.46
FG
>sp|P29000|INVA_SOLLC Acid beta-fructofuranosidase OS=Solanum lycopersicum OX=4081 GN=TIV1 PE=2 SV=1_134_Thermolysin_505_1_117.14788_5.46_0_Enterokinase_0_1_117.14788_5.46
V
>sp|P29000|INVA_SOLLC Acid beta-fructofuranosidase OS=Solanum lycopersicum OX=4081 GN=TIV1 PE=2 SV=1_135_Thermolysin_506_1_131.17468_5.46_0_Enterokinase_0_1_131.17468_5.46
I
>sp|P29000|INVA_SOLLC Acid beta-fructofuranosidase OS=Solanum lycopersicum OX=4081 GN=TIV1 PE=2 SV=1_136_Thermolysin_507_1_117.14788_5.46_0_Enterokinase_0_1_117.14788_5.46
V
>sp|P29000|INVA_SOLLC Acid beta-fructofuranosidase OS=Solanum lycopersicum OX=4081 GN=TIV1 PE=2 SV=1_137_Thermolysin_508_1_131.17468_5.46_0_Enterokinase_0_1_131.17468_5.46
I
>sp|P29000|INVA_SOLLC Acid beta-fructofuranosidase OS=Solanum lycopersicum OX=4081 GN=TIV1 PE=2 SV=1_138_Thermolysin_512_4_433.41848_3.48_0_Enterokinase_0_4_433.41848_3.48
ADQT
>sp|P29000|INVA_SOLLC Acid beta-fructofuranosidase OS=Solanum lycopersicum OX=4081 GN=TIV1 PE=2 SV=1_139_Thermolysin_518_6_658.74958_3.74_0_Enterokinase_0_6_658.74958_3.74
LSELTP
>sp|P29000|INVA_SOLLC Acid beta-fructofuranosidase OS=Solanum lycopersicum OX=4081 GN=TIV1 PE=2 SV=1_140_Thermolysin_520_2_280.32388_5.45_0_Enterokinase_0_2_280.32388_5.45
VY
>sp|P29000|INVA_SOLLC Acid beta-fructofuranosidase OS=Solanum lycopersicum OX=4081 GN=TIV1 PE=2 SV=1_141_Thermolysin_522_2_328.36788_5.45_0_Enterokinase_0_2_328.36788_5.45
FY
>sp|P29000|INVA_SOLLC Acid beta-fructofuranosidase OS=Solanum lycopersicum OX=4081 GN=TIV1 PE=2 SV=1_142_Thermolysin_526_4_403.47888_8.06_0_Enterokinase_0_4_403.47888_8.06
ISKG
>sp|P29000|INVA_SOLLC Acid beta-fructofuranosidase OS=Solanum lycopersicum OX=4081 GN=TIV1 PE=2 SV=1_143_Thermolysin_530_4_417.42208_5.98_0_Enterokinase_0_4_417.42208_5.98
ADGR
>sp|P29000|INVA_SOLLC Acid beta-fructofuranosidase OS=Solanum lycopersicum OX=4081 GN=TIV1 PE=2 SV=1_144_Thermolysin_534_4_456.45578_5.48_0_Enterokinase_0_4_456.45578_5.48
AETH
>sp|P29000|INVA_SOLLC Acid beta-fructofuranosidase OS=Solanum lycopersicum OX=4081 GN=TIV1 PE=2 SV=1_145_Thermolysin_536_2_268.33068_5.46_0_Enterokinase_0_2_268.33068_5.46
FC
>sp|P29000|INVA_SOLLC Acid beta-fructofuranosidase OS=Solanum lycopersicum OX=4081 GN=TIV1 PE=2 SV=1_146_Thermolysin_547_11_1118.12528_4.29_0_Enterokinase_0_11_1118.12528_4.29
ADQTRSSEAPG
>sp|P29000|INVA_SOLLC Acid beta-fructofuranosidase OS=Solanum lycopersicum OX=4081 GN=TIV1 PE=2 SV=1_147_Thermolysin_551_4_430.50458_8.06_0_Enterokinase_0_4_430.50458_8.06
VGKQ
>sp|P29000|INVA_SOLLC Acid beta-fructofuranosidase OS=Solanum lycopersicum OX=4081 GN=TIV1 PE=2 SV=1_148_Thermolysin_558_7_707.78148_5.45_0_Enterokinase_0_7_707.78148_5.45
VYGSSVP
>sp|P29000|INVA_SOLLC Acid beta-fructofuranosidase OS=Solanum lycopersicum OX=4081 GN=TIV1 PE=2 SV=1_149_Thermolysin_559_1_117.14788_5.46_0_Enterokinase_0_1_117.14788_5.46
V
>sp|P29000|INVA_SOLLC Acid beta-fructofuranosidase OS=Solanum lycopersicum OX=4081 GN=TIV1 PE=2 SV=1_150_Thermolysin_566_7_784.82408_5.53_0_Enterokinase_0_7_784.82408_5.53
LDGEKHS
>sp|P29000|INVA_SOLLC Acid beta-fructofuranosidase OS=Solanum lycopersicum OX=4081 GN=TIV1 PE=2 SV=1_151_Thermolysin_568_2_305.39538_9.71_0_Enterokinase_0_2_305.39538_9.71
MR
>sp|P29000|INVA_SOLLC Acid beta-fructofuranosidase OS=Solanum lycopersicum OX=4081 GN=TIV1 PE=2 SV=1_152_Thermolysin_569_1_131.17468_5.46_0_Enterokinase_0_1_131.17468_5.46
L
>sp|P29000|INVA_SOLLC Acid beta-fructofuranosidase OS=Solanum lycopersicum OX=4081 GN=TIV1 PE=2 SV=1_153_Thermolysin_570_1_131.17468_5.46_0_Enterokinase_0_1_131.17468_5.46
L
>sp|P29000|INVA_SOLLC Acid beta-fructofuranosidase OS=Solanum lycopersicum OX=4081 GN=TIV1 PE=2 SV=1_154_Thermolysin_574_4_456.45578_5.22_0_Enterokinase_0_4_456.45578_5.22
VDHS
>sp|P29000|INVA_SOLLC Acid beta-fructofuranosidase OS=Solanum lycopersicum OX=4081 GN=TIV1 PE=2 SV=1_155_Thermolysin_575_1_131.17468_5.46_0_Enterokinase_0_1_131.17468_5.46
I
>sp|P29000|INVA_SOLLC Acid beta-fructofuranosidase OS=Solanum lycopersicum OX=4081 GN=TIV1 PE=2 SV=1_156_Thermolysin_578_3_333.34158_3.74_0_Enterokinase_0_3_333.34158_3.74
VES
>sp|P29000|INVA_SOLLC Acid beta-fructofuranosidase OS=Solanum lycopersicum OX=4081 GN=TIV1 PE=2 SV=1_157_Thermolysin_579_1_165.19188_5.46_0_Enterokinase_0_1_165.19188_5.46
F
>sp|P29000|INVA_SOLLC Acid beta-fructofuranosidase OS=Solanum lycopersicum OX=4081 GN=TIV1 PE=2 SV=1_158_Thermolysin_585_6_588.62118_9.71_0_Enterokinase_0_6_588.62118_9.71
AQGGRT
>sp|P29000|INVA_SOLLC Acid beta-fructofuranosidase OS=Solanum lycopersicum OX=4081 GN=TIV1 PE=2 SV=1_159_Thermolysin_586_1_117.14788_5.46_0_Enterokinase_0_1_117.14788_5.46
V
>sp|P29000|INVA_SOLLC Acid beta-fructofuranosidase OS=Solanum lycopersicum OX=4081 GN=TIV1 PE=2 SV=1_160_Thermolysin_590_4_475.54548_9.71_0_Enterokinase_0_4_475.54548_9.71
ITSR
>sp|P29000|INVA_SOLLC Acid beta-fructofuranosidase OS=Solanum lycopersicum OX=4081 GN=TIV1 PE=2 SV=1_161_Thermolysin_595_5_620.74658_8.0_0_Enterokinase_0_5_620.74658_8.0
IYPTK
>sp|P29000|INVA_SOLLC Acid beta-fructofuranosidase OS=Solanum lycopersicum OX=4081 GN=TIV1 PE=2 SV=1_162_Thermolysin_596_1_89.09408_5.46_0_Enterokinase_0_1_89.09408_5.46
A
>sp|P29000|INVA_SOLLC Acid beta-fructofuranosidase OS=Solanum lycopersicum OX=4081 GN=TIV1 PE=2 SV=1_163_Thermolysin_599_3_288.30358_5.46_0_Enterokinase_0_3_288.30358_5.46
VNG
>sp|P29000|INVA_SOLLC Acid beta-fructofuranosidase OS=Solanum lycopersicum OX=4081 GN=TIV1 PE=2 SV=1_164_Thermolysin_600_1_89.09408_5.46_0_Enterokinase_0_1_89.09408_5.46
A
>sp|P29000|INVA_SOLLC Acid beta-fructofuranosidase OS=Solanum lycopersicum OX=4081 GN=TIV1 PE=2 SV=1_165_Thermolysin_602_2_245.28158_9.71_0_Enterokinase_0_2_245.28158_9.71
AR
>sp|P29000|INVA_SOLLC Acid beta-fructofuranosidase OS=Solanum lycopersicum OX=4081 GN=TIV1 PE=2 SV=1_166_Thermolysin_603_1_131.17468_5.46_0_Enterokinase_0_1_131.17468_5.46
L
>sp|P29000|INVA_SOLLC Acid beta-fructofuranosidase OS=Solanum lycopersicum OX=4081 GN=TIV1 PE=2 SV=1_167_Thermolysin_604_1_165.19188_5.46_0_Enterokinase_0_1_165.19188_5.46
F
>sp|P29000|INVA_SOLLC Acid beta-fructofuranosidase OS=Solanum lycopersicum OX=4081 GN=TIV1 PE=2 SV=1_168_Thermolysin_605_1_117.14788_5.46_0_Enterokinase_0_1_117.14788_5.46
V
>sp|P29000|INVA_SOLLC Acid beta-fructofuranosidase OS=Solanum lycopersicum OX=4081 GN=TIV1 PE=2 SV=1_169_Thermolysin_608_3_393.39948_5.46_0_Enterokinase_0_3_393.39948_5.46
FNN
>sp|P29000|INVA_SOLLC Acid beta-fructofuranosidase OS=Solanum lycopersicum OX=4081 GN=TIV1 PE=2 SV=1_170_Thermolysin_611_3_247.25108_5.46_0_Enterokinase_0_3_247.25108_5.46
ATG
>sp|P29000|INVA_SOLLC Acid beta-fructofuranosidase OS=Solanum lycopersicum OX=4081 GN=TIV1 PE=2 SV=1_171_Thermolysin_613_2_176.17228_5.46_0_Enterokinase_0_2_176.17228_5.46
AS
>sp|P29000|INVA_SOLLC Acid beta-fructofuranosidase OS=Solanum lycopersicum OX=4081 GN=TIV1 PE=2 SV=1_172_Thermolysin_615_2_218.25298_5.46_0_Enterokinase_0_2_218.25298_5.46
VT
>sp|P29000|INVA_SOLLC Acid beta-fructofuranosidase OS=Solanum lycopersicum OX=4081 GN=TIV1 PE=2 SV=1_173_Thermolysin_617_2_176.17228_5.46_0_Enterokinase_0_2_176.17228_5.46
AS
>sp|P29000|INVA_SOLLC Acid beta-fructofuranosidase OS=Solanum lycopersicum OX=4081 GN=TIV1 PE=2 SV=1_174_Thermolysin_619_2_245.32198_8.06_0_Enterokinase_0_2_245.32198_8.06
VK
>sp|P29000|INVA_SOLLC Acid beta-fructofuranosidase OS=Solanum lycopersicum OX=4081 GN=TIV1 PE=2 SV=1_175_Thermolysin_622_3_404.46608_5.46_0_Enterokinase_0_3_404.46608_5.46
IWS
>sp|P29000|INVA_SOLLC Acid beta-fructofuranosidase OS=Solanum lycopersicum OX=4081 GN=TIV1 PE=2 SV=1_176_Thermolysin_625_3_347.36838_3.74_0_Enterokinase_0_3_347.36838_3.74
LES
>sp|P29000|INVA_SOLLC Acid beta-fructofuranosidase OS=Solanum lycopersicum OX=4081 GN=TIV1 PE=2 SV=1_177_Thermolysin_627_2_203.19788_5.46_0_Enterokinase_0_2_203.19788_5.46
AN
>sp|P29000|INVA_SOLLC Acid beta-fructofuranosidase OS=Solanum lycopersicum OX=4081 GN=TIV1 PE=2 SV=1_178_Thermolysin_632_5_590.67688_5.46_0_Enterokinase_0_5_590.67688_5.46
IQSFP
>sp|P29000|INVA_SOLLC Acid beta-fructofuranosidase OS=Solanum lycopersicum OX=4081 GN=TIV1 PE=2 SV=1_179_Thermolysin_636_4_487.55338_3.48_0_Enterokinase_0_4_487.55338_3.48
LQDL
>AAA86424.1 heat shock protein [Solanum lycopersicum]_0_Thermolysin_1_1_149.20788_5.46_0_Enterokinase_0_1_149.20788_5.46
M
>AAA86424.1 heat shock protein [Solanum lycopersicum]_1_Thermolysin_4_3_332.35978_9.71_0_Enterokinase_0_3_332.35978_9.71
ARS
>AAA86424.1 heat shock protein [Solanum lycopersicum]_2_Thermolysin_10_6_682.73128_8.06_0_Enterokinase_0_6_682.73128_8.06
FSNSKT
>AAA86424.1 heat shock protein [Solanum lycopersicum]_3_Thermolysin_12_2_218.25288_5.46_0_Enterokinase_0_2_218.25288_5.46
LS
>AAA86424.1 heat shock protein [Solanum lycopersicum]_4_Thermolysin_13_1_89.09408_5.46_0_Enterokinase_0_1_89.09408_5.46
A
>AAA86424.1 heat shock protein [Solanum lycopersicum]_5_Thermolysin_14_1_165.19188_5.46_0_Enterokinase_0_1_165.19188_5.46
F
>AAA86424.1 heat shock protein [Solanum lycopersicum]_6_Thermolysin_18_4_406.39288_3.48_0_Enterokinase_0_4_406.39288_3.48
VSDS
>AAA86424.1 heat shock protein [Solanum lycopersicum]_7_Thermolysin_20_2_204.22608_5.46_0_Enterokinase_0_2_204.22608_5.46
VS
>AAA86424.1 heat shock protein [Solanum lycopersicum]_8_Thermolysin_21_1_89.09408_5.46_0_Enterokinase_0_1_89.09408_5.46
A
>AAA86424.1 heat shock protein [Solanum lycopersicum]_9_Thermolysin_22_1_165.19188_5.46_0_Enterokinase_0_1_165.19188_5.46
F
>AAA86424.1 heat shock protein [Solanum lycopersicum]_10_Thermolysin_28_6_750.85578_10.18_0_Enterokinase_0_6_750.85578_10.18
LSRRGY
>AAA86424.1 heat shock protein [Solanum lycopersicum]_11_Thermolysin_29_1_89.09408_5.46_0_Enterokinase_0_1_89.09408_5.46
A
>AAA86424.1 heat shock protein [Solanum lycopersicum]_12_Thermolysin_30_1_89.09408_5.46_0_Enterokinase_0_1_89.09408_5.46
A
>AAA86424.1 heat shock protein [Solanum lycopersicum]_13_Thermolysin_34_4_361.35488_5.46_0_Enterokinase_0_4_361.35488_5.46
ASQG
>AAA86424.1 heat shock protein [Solanum lycopersicum]_14_Thermolysin_35_1_89.09408_5.46_0_Enterokinase_0_1_89.09408_5.46
A
>AAA86424.1 heat shock protein [Solanum lycopersicum]_15_Thermolysin_38_3_261.27798_5.46_0_Enterokinase_0_3_261.27798_5.46
VSG
>AAA86424.1 heat shock protein [Solanum lycopersicum]_16_Thermolysin_39_1_117.14788_5.46_0_Enterokinase_0_1_117.14788_5.46
V
>AAA86424.1 heat shock protein [Solanum lycopersicum]_17_Thermolysin_47_8_827.93888_9.93_0_Enterokinase_0_8_827.93888_9.93
AKGVPRSN
>AAA86424.1 heat shock protein [Solanum lycopersicum]_18_Thermolysin_48_1_117.14788_5.46_0_Enterokinase_0_1_117.14788_5.46
V
>AAA86424.1 heat shock protein [Solanum lycopersicum]_19_Thermolysin_49_1_149.20788_5.46_0_Enterokinase_0_1_149.20788_5.46
M
>AAA86424.1 heat shock protein [Solanum lycopersicum]_20_Thermolysin_57_8_894.95198_4.53_0_Enterokinase_0_8_894.95198_4.53
MQKSGEES
>AAA86424.1 heat shock protein [Solanum lycopersicum]_21_Thermolysin_66_9_1028.17308_5.87_0_Enterokinase_0_9_1028.17308_5.87
VKTSWVPDP
>AAA86424.1 heat shock protein [Solanum lycopersicum]_22_Thermolysin_76_10_1169.25918_6.21_0_Enterokinase_0_10_1169.25918_6.21
VTGYYRPEGQ
>AAA86424.1 heat shock protein [Solanum lycopersicum]_23_Thermolysin_82_6_631.64018_3.38_0_Enterokinase_0_6_631.64018_3.38
ANEIDA
>AAA86424.1 heat shock protein [Solanum lycopersicum]_24_Thermolysin_87_5_615.73058_8.06_0_Enterokinase_0_5_615.73058_8.06
AELRK
>AAA86424.1 heat shock protein [Solanum lycopersicum]_25_Thermolysin_88_1_149.20788_5.46_0_Enterokinase_0_1_149.20788_5.46
M
>AAA86424.1 heat shock protein [Solanum lycopersicum]_26_Thermolysin_89_1_131.17468_5.46_0_Enterokinase_0_1_131.17468_5.46
L
>AAA86424.1 heat shock protein [Solanum lycopersicum]_27_Thermolysin_97_8_897.98948_9.93_0_Enterokinase_0_8_897.98948_9.93
LKHRSGSN
>sp|Q6DUX3|TCTP_SOLLC Translationally-controlled tumor protein homolog OS=Solanum lycopersicum OX=4081 GN=TCTP PE=2 SV=1_0_Thermolysin_1_1_149.20788_5.46_0_Enterokinase_0_1_149.20788_5.46
M
>sp|Q6DUX3|TCTP_SOLLC Translationally-controlled tumor protein homolog OS=Solanum lycopersicum OX=4081 GN=TCTP PE=2 SV=1_1_Thermolysin_2_1_131.17468_5.46_0_Enterokinase_0_1_131.17468_5.46
L
>sp|Q6DUX3|TCTP_SOLLC Translationally-controlled tumor protein homolog OS=Solanum lycopersicum OX=4081 GN=TCTP PE=2 SV=1_2_Thermolysin_7_5_636.70258_3.48_0_Enterokinase_0_5_636.70258_3.48
VYQDL
>sp|Q6DUX3|TCTP_SOLLC Translationally-controlled tumor protein homolog OS=Solanum lycopersicum OX=4081 GN=TCTP PE=2 SV=1_3_Thermolysin_13_6_646.69518_3.38_0_Enterokinase_0_6_646.69518_3.38
LTGDEL
>sp|Q6DUX3|TCTP_SOLLC Translationally-controlled tumor protein homolog OS=Solanum lycopersicum OX=4081 GN=TCTP PE=2 SV=1_4_Thermolysin_26_13_1484.58238_4.05_0_Enterokinase_0_13_1484.58238_4.05
LSDSFPYKEVENG
>sp|Q6DUX3|TCTP_SOLLC Translationally-controlled tumor protein homolog OS=Solanum lycopersicum OX=4081 GN=TCTP PE=2 SV=1_5_Thermolysin_27_1_117.14788_5.46_0_Enterokinase_0_1_117.14788_5.46
V
>sp|Q6DUX3|TCTP_SOLLC Translationally-controlled tumor protein homolog OS=Solanum lycopersicum OX=4081 GN=TCTP PE=2 SV=1_6_Thermolysin_35_8_1045.20588_6.13_0_Enterokinase_0_8_1045.20588_6.13
LWEVQGKW
>sp|Q6DUX3|TCTP_SOLLC Translationally-controlled tumor protein homolog OS=Solanum lycopersicum OX=4081 GN=TCTP PE=2 SV=1_7_Thermolysin_36_1_117.14788_5.46_0_Enterokinase_0_1_117.14788_5.46
V
>sp|Q6DUX3|TCTP_SOLLC Translationally-controlled tumor protein homolog OS=Solanum lycopersicum OX=4081 GN=TCTP PE=2 SV=1_8_Thermolysin_39_3_302.33048_5.46_0_Enterokinase_0_3_302.33048_5.46
VQG
>sp|Q6DUX3|TCTP_SOLLC Translationally-controlled tumor protein homolog OS=Solanum lycopersicum OX=4081 GN=TCTP PE=2 SV=1_9_Thermolysin_40_1_89.09408_5.46_0_Enterokinase_0_1_89.09408_5.46
A
>sp|Q6DUX3|TCTP_SOLLC Translationally-controlled tumor protein homolog OS=Solanum lycopersicum OX=4081 GN=TCTP PE=2 SV=1_10_Thermolysin_44_4_445.47288_3.48_0_Enterokinase_0_4_445.47288_3.48
VDVN
>sp|Q6DUX3|TCTP_SOLLC Translationally-controlled tumor protein homolog OS=Solanum lycopersicum OX=4081 GN=TCTP PE=2 SV=1_11_Thermolysin_46_2_188.22658_5.46_0_Enterokinase_0_2_188.22658_5.46
IG
>sp|Q6DUX3|TCTP_SOLLC Translationally-controlled tumor protein homolog OS=Solanum lycopersicum OX=4081 GN=TCTP PE=2 SV=1_12_Thermolysin_50_4_387.39278_5.46_0_Enterokinase_0_4_387.39278_5.46
ANPS
>sp|Q6DUX3|TCTP_SOLLC Translationally-controlled tumor protein homolog OS=Solanum lycopersicum OX=4081 GN=TCTP PE=2 SV=1_13_Thermolysin_59_9_865.82368_3.27_0_Enterokinase_0_9_865.82368_3.27
AEGGCEDEG
>sp|Q6DUX3|TCTP_SOLLC Translationally-controlled tumor protein homolog OS=Solanum lycopersicum OX=4081 GN=TCTP PE=2 SV=1_14_Thermolysin_63_4_475.45578_3.27_0_Enterokinase_0_4_475.45578_3.27
VDDQ
>sp|Q6DUX3|TCTP_SOLLC Translationally-controlled tumor protein homolog OS=Solanum lycopersicum OX=4081 GN=TCTP PE=2 SV=1_15_Thermolysin_64_1_89.09408_5.46_0_Enterokinase_0_1_89.09408_5.46
A
>sp|Q6DUX3|TCTP_SOLLC Translationally-controlled tumor protein homolog OS=Solanum lycopersicum OX=4081 GN=TCTP PE=2 SV=1_16_Thermolysin_66_2_273.33538_9.71_0_Enterokinase_0_2_273.33538_9.71
VR
>sp|Q6DUX3|TCTP_SOLLC Translationally-controlled tumor protein homolog OS=Solanum lycopersicum OX=4081 GN=TCTP PE=2 SV=1_17_Thermolysin_67_1_117.14788_5.46_0_Enterokinase_0_1_117.14788_5.46
V
>sp|Q6DUX3|TCTP_SOLLC Translationally-controlled tumor protein homolog OS=Solanum lycopersicum OX=4081 GN=TCTP PE=2 SV=1_18_Thermolysin_70_3_345.39588_3.48_0_Enterokinase_0_3_345.39588_3.48
VDI
>sp|Q6DUX3|TCTP_SOLLC Translationally-controlled tumor protein homolog OS=Solanum lycopersicum OX=4081 GN=TCTP PE=2 SV=1_19_Thermolysin_73_3_333.34158_3.48_0_Enterokinase_0_3_333.34158_3.48
VDT
>sp|Q6DUX3|TCTP_SOLLC Translationally-controlled tumor protein homolog OS=Solanum lycopersicum OX=4081 GN=TCTP PE=2 SV=1_20_Thermolysin_75_2_321.37938_9.71_0_Enterokinase_0_2_321.37938_9.71
FR
>sp|Q6DUX3|TCTP_SOLLC Translationally-controlled tumor protein homolog OS=Solanum lycopersicum OX=4081 GN=TCTP PE=2 SV=1_21_Thermolysin_80_5_613.66828_3.74_0_Enterokinase_0_5_613.66828_3.74
LQEQP
>sp|Q6DUX3|TCTP_SOLLC Translationally-controlled tumor protein homolog OS=Solanum lycopersicum OX=4081 GN=TCTP PE=2 SV=1_22_Thermolysin_81_1_89.09408_5.46_0_Enterokinase_0_1_89.09408_5.46
A
>sp|Q6DUX3|TCTP_SOLLC Translationally-controlled tumor protein homolog OS=Solanum lycopersicum OX=4081 GN=TCTP PE=2 SV=1_23_Thermolysin_86_5_664.75938_7.79_0_Enterokinase_0_5_664.75938_7.79
FDKKQ
>sp|Q6DUX3|TCTP_SOLLC Translationally-controlled tumor protein homolog OS=Solanum lycopersicum OX=4081 GN=TCTP PE=2 SV=1_24_Thermolysin_87_1_165.19188_5.46_0_Enterokinase_0_1_165.19188_5.46
F
>sp|Q6DUX3|TCTP_SOLLC Translationally-controlled tumor protein homolog OS=Solanum lycopersicum OX=4081 GN=TCTP PE=2 SV=1_25_Thermolysin_89_2_218.25298_5.46_0_Enterokinase_0_2_218.25298_5.46
VT
>sp|Q6DUX3|TCTP_SOLLC Translationally-controlled tumor protein homolog OS=Solanum lycopersicum OX=4081 GN=TCTP PE=2 SV=1_26_Thermolysin_90_1_165.19188_5.46_0_Enterokinase_0_1_165.19188_5.46
F
>sp|Q6DUX3|TCTP_SOLLC Translationally-controlled tumor protein homolog OS=Solanum lycopersicum OX=4081 GN=TCTP PE=2 SV=1_27_Thermolysin_94_4_596.74548_8.8_0_Enterokinase_0_4_596.74548_8.8
MKRY
>sp|Q6DUX3|TCTP_SOLLC Translationally-controlled tumor protein homolog OS=Solanum lycopersicum OX=4081 GN=TCTP PE=2 SV=1_28_Thermolysin_97_3_373.45258_8.06_0_Enterokinase_0_3_373.45258_8.06
IKN
>sp|Q6DUX3|TCTP_SOLLC Translationally-controlled tumor protein homolog OS=Solanum lycopersicum OX=4081 GN=TCTP PE=2 SV=1_29_Thermolysin_101_4_457.57058_8.06_0_Enterokinase_0_4_457.57058_8.06
LTPK
>sp|Q6DUX3|TCTP_SOLLC Translationally-controlled tumor protein homolog OS=Solanum lycopersicum OX=4081 GN=TCTP PE=2 SV=1_30_Thermolysin_109_8_875.88768_3.47_0_Enterokinase_0_8_875.88768_3.47
LEGETQEA
>sp|Q6DUX3|TCTP_SOLLC Translationally-controlled tumor protein homolog OS=Solanum lycopersicum OX=4081 GN=TCTP PE=2 SV=1_31_Thermolysin_113_4_535.64388_8.4_0_Enterokinase_0_4_535.64388_8.4
FKKN
>sp|Q6DUX3|TCTP_SOLLC Translationally-controlled tumor protein homolog OS=Solanum lycopersicum OX=4081 GN=TCTP PE=2 SV=1_32_Thermolysin_116_3_331.36898_3.74_0_Enterokinase_0_3_331.36898_3.74
IEA
>sp|Q6DUX3|TCTP_SOLLC Translationally-controlled tumor protein homolog OS=Solanum lycopersicum OX=4081 GN=TCTP PE=2 SV=1_33_Thermolysin_119_3_318.37328_8.06_0_Enterokinase_0_3_318.37328_8.06
ATK
>sp|Q6DUX3|TCTP_SOLLC Translationally-controlled tumor protein homolog OS=Solanum lycopersicum OX=4081 GN=TCTP PE=2 SV=1_34_Thermolysin_120_1_165.19188_5.46_0_Enterokinase_0_1_165.19188_5.46
F
>sp|Q6DUX3|TCTP_SOLLC Translationally-controlled tumor protein homolog OS=Solanum lycopersicum OX=4081 GN=TCTP PE=2 SV=1_35_Thermolysin_121_1_131.17468_5.46_0_Enterokinase_0_1_131.17468_5.46
L
>sp|Q6DUX3|TCTP_SOLLC Translationally-controlled tumor protein homolog OS=Solanum lycopersicum OX=4081 GN=TCTP PE=2 SV=1_36_Thermolysin_124_3_387.47948_8.06_0_Enterokinase_0_3_387.47948_8.06
LQK
>sp|Q6DUX3|TCTP_SOLLC Translationally-controlled tumor protein homolog OS=Solanum lycopersicum OX=4081 GN=TCTP PE=2 SV=1_37_Thermolysin_129_5_615.72748_5.87_0_Enterokinase_0_5_615.72748_5.87
IKDLQ
>sp|Q6DUX3|TCTP_SOLLC Translationally-controlled tumor protein homolog OS=Solanum lycopersicum OX=4081 GN=TCTP PE=2 SV=1_38_Thermolysin_130_1_165.19188_5.46_0_Enterokinase_0_1_165.19188_5.46
F
>sp|Q6DUX3|TCTP_SOLLC Translationally-controlled tumor protein homolog OS=Solanum lycopersicum OX=4081 GN=TCTP PE=2 SV=1_39_Thermolysin_131_1_165.19188_5.46_0_Enterokinase_0_1_165.19188_5.46
F
>sp|Q6DUX3|TCTP_SOLLC Translationally-controlled tumor protein homolog OS=Solanum lycopersicum OX=4081 GN=TCTP PE=2 SV=1_40_Thermolysin_135_4_390.39348_3.74_0_Enterokinase_0_4_390.39348_3.74
VGES
>sp|Q6DUX3|TCTP_SOLLC Translationally-controlled tumor protein homolog OS=Solanum lycopersicum OX=4081 GN=TCTP PE=2 SV=1_41_Thermolysin_140_5_573.57808_4.04_0_Enterokinase_0_5_573.57808_4.04
MHDDG
>sp|Q6DUX3|TCTP_SOLLC Translationally-controlled tumor protein homolog OS=Solanum lycopersicum OX=4081 GN=TCTP PE=2 SV=1_42_Thermolysin_141_1_89.09408_5.46_0_Enterokinase_0_1_89.09408_5.46
A
>sp|Q6DUX3|TCTP_SOLLC Translationally-controlled tumor protein homolog OS=Solanum lycopersicum OX=4081 GN=TCTP PE=2 SV=1_43_Thermolysin_142_1_131.17468_5.46_0_Enterokinase_0_1_131.17468_5.46
L
>sp|Q6DUX3|TCTP_SOLLC Translationally-controlled tumor protein homolog OS=Solanum lycopersicum OX=4081 GN=TCTP PE=2 SV=1_44_Thermolysin_143_1_117.14788_5.46_0_Enterokinase_0_1_117.14788_5.46
V
>sp|Q6DUX3|TCTP_SOLLC Translationally-controlled tumor protein homolog OS=Solanum lycopersicum OX=4081 GN=TCTP PE=2 SV=1_45_Thermolysin_144_1_165.19188_5.46_0_Enterokinase_0_1_165.19188_5.46
F
>sp|Q6DUX3|TCTP_SOLLC Translationally-controlled tumor protein homolog OS=Solanum lycopersicum OX=4081 GN=TCTP PE=2 SV=1_46_Thermolysin_151_7_816.86578_6.12_0_Enterokinase_0_7_816.86578_6.12
AYYKEGS
>sp|Q6DUX3|TCTP_SOLLC Translationally-controlled tumor protein homolog OS=Solanum lycopersicum OX=4081 GN=TCTP PE=2 SV=1_47_Thermolysin_155_4_398.41608_3.48_0_Enterokinase_0_4_398.41608_3.48
ADPP
>sp|Q6DUX3|TCTP_SOLLC Translationally-controlled tumor protein homolog OS=Solanum lycopersicum OX=4081 GN=TCTP PE=2 SV=1_48_Thermolysin_156_1_165.19188_5.46_0_Enterokinase_0_1_165.19188_5.46
F
>sp|Q6DUX3|TCTP_SOLLC Translationally-controlled tumor protein homolog OS=Solanum lycopersicum OX=4081 GN=TCTP PE=2 SV=1_49_Thermolysin_158_2_294.35068_5.45_0_Enterokinase_0_2_294.35068_5.45
LY
>sp|Q6DUX3|TCTP_SOLLC Translationally-controlled tumor protein homolog OS=Solanum lycopersicum OX=4081 GN=TCTP PE=2 SV=1_50_Thermolysin_162_4_356.42208_5.46_0_Enterokinase_0_4_356.42208_5.46
IAPG
>sp|Q6DUX3|TCTP_SOLLC Translationally-controlled tumor protein homolog OS=Solanum lycopersicum OX=4081 GN=TCTP PE=2 SV=1_51_Thermolysin_168_6_732.93658_7.77_0_Enterokinase_0_6_732.93658_7.77
LKEIKC
>tr|Q43511|Q43511_SOLLC H1 histone-like protein OS=Solanum lycopersicum OX=4081 PE=2 SV=1_0_Thermolysin_2_2_250.31298_5.46_0_Enterokinase_0_2_250.31298_5.46
MT
>tr|Q43511|Q43511_SOLLC H1 histone-like protein OS=Solanum lycopersicum OX=4081 PE=2 SV=1_1_Thermolysin_3_1_89.09408_5.46_0_Enterokinase_0_1_89.09408_5.46
A
>tr|Q43511|Q43511_SOLLC H1 histone-like protein OS=Solanum lycopersicum OX=4081 PE=2 SV=1_2_Thermolysin_10_7_756.81068_3.56_0_Enterokinase_0_7_756.81068_3.56
IGEVENP
>tr|Q43511|Q43511_SOLLC H1 histone-like protein OS=Solanum lycopersicum OX=4081 PE=2 SV=1_3_Thermolysin_11_1_89.09408_5.46_0_Enterokinase_0_1_89.09408_5.46
A
>tr|Q43511|Q43511_SOLLC H1 histone-like protein OS=Solanum lycopersicum OX=4081 PE=2 SV=1_4_Thermolysin_12_1_117.14788_5.46_0_Enterokinase_0_1_117.14788_5.46
V
>tr|Q43511|Q43511_SOLLC H1 histone-like protein OS=Solanum lycopersicum OX=4081 PE=2 SV=1_5_Thermolysin_21_9_1015.13448_8.06_0_Enterokinase_0_9_1015.13448_8.06
VQRPTEASK
>tr|Q43511|Q43511_SOLLC H1 histone-like protein OS=Solanum lycopersicum OX=4081 PE=2 SV=1_6_Thermolysin_25_4_502.56818_6.13_0_Enterokinase_0_4_502.56818_6.13
VKEQ
>tr|Q43511|Q43511_SOLLC H1 histone-like protein OS=Solanum lycopersicum OX=4081 PE=2 SV=1_7_Thermolysin_27_2_176.17228_5.46_0_Enterokinase_0_2_176.17228_5.46
AS
>tr|Q43511|Q43511_SOLLC H1 histone-like protein OS=Solanum lycopersicum OX=4081 PE=2 SV=1_8_Thermolysin_31_4_447.48878_6.13_0_Enterokinase_0_4_447.48878_6.13
ATEK
>tr|Q43511|Q43511_SOLLC H1 histone-like protein OS=Solanum lycopersicum OX=4081 PE=2 SV=1_9_Thermolysin_32_1_89.09408_5.46_0_Enterokinase_0_1_89.09408_5.46
A
>tr|Q43511|Q43511_SOLLC H1 histone-like protein OS=Solanum lycopersicum OX=4081 PE=2 SV=1_10_Thermolysin_48_16_1878.29218_8.62_0_Enterokinase_0_16_1878.29218_8.62
VKEKKPRAPKEKKPKS
>tr|Q43511|Q43511_SOLLC H1 histone-like protein OS=Solanum lycopersicum OX=4081 PE=2 SV=1_11_Thermolysin_50_2_217.26818_8.06_0_Enterokinase_0_2_217.26818_8.06
AK
>tr|Q43511|Q43511_SOLLC H1 histone-like protein OS=Solanum lycopersicum OX=4081 PE=2 SV=1_12_Thermolysin_51_1_89.09408_5.46_0_Enterokinase_0_1_89.09408_5.46
A
>tr|Q43511|Q43511_SOLLC H1 histone-like protein OS=Solanum lycopersicum OX=4081 PE=2 SV=1_13_Thermolysin_57_6_712.80348_7.17_0_Enterokinase_0_6_712.80348_7.17
VTHPPY
>tr|Q43511|Q43511_SOLLC H1 histone-like protein OS=Solanum lycopersicum OX=4081 PE=2 SV=1_14_Thermolysin_59_2_293.32258_5.46_0_Enterokinase_0_2_293.32258_5.46
FQ
>tr|Q43511|Q43511_SOLLC H1 histone-like protein OS=Solanum lycopersicum OX=4081 PE=2 SV=1_15_Thermolysin_60_1_149.20788_5.46_0_Enterokinase_0_1_149.20788_5.46
M
>tr|Q43511|Q43511_SOLLC H1 histone-like protein OS=Solanum lycopersicum OX=4081 PE=2 SV=1_16_Thermolysin_64_4_459.54308_6.13_0_Enterokinase_0_4_459.54308_6.13
IKEA
>tr|Q43511|Q43511_SOLLC H1 histone-like protein OS=Solanum lycopersicum OX=4081 PE=2 SV=1_17_Thermolysin_65_1_131.17468_5.46_0_Enterokinase_0_1_131.17468_5.46
L
>tr|Q43511|Q43511_SOLLC H1 histone-like protein OS=Solanum lycopersicum OX=4081 PE=2 SV=1_18_Thermolysin_67_2_218.25288_5.46_0_Enterokinase_0_2_218.25288_5.46
LS
>tr|Q43511|Q43511_SOLLC H1 histone-like protein OS=Solanum lycopersicum OX=4081 PE=2 SV=1_19_Thermolysin_77_10_1051.12098_6.12_0_Enterokinase_0_10_1051.12098_6.12
LNEKGGSSPY
>tr|Q43511|Q43511_SOLLC H1 histone-like protein OS=Solanum lycopersicum OX=4081 PE=2 SV=1_20_Thermolysin_78_1_89.09408_5.46_0_Enterokinase_0_1_89.09408_5.46
A
>tr|Q43511|Q43511_SOLLC H1 histone-like protein OS=Solanum lycopersicum OX=4081 PE=2 SV=1_21_Thermolysin_79_1_117.14788_5.46_0_Enterokinase_0_1_117.14788_5.46
V
>tr|Q43511|Q43511_SOLLC H1 histone-like protein OS=Solanum lycopersicum OX=4081 PE=2 SV=1_22_Thermolysin_82_3_380.44418_8.0_0_Enterokinase_0_3_380.44418_8.0
AKY
>tr|Q43511|Q43511_SOLLC H1 histone-like protein OS=Solanum lycopersicum OX=4081 PE=2 SV=1_23_Thermolysin_92_10_1241.38148_4.75_0_Enterokinase_0_10_1241.38148_4.75
MEDKHKDELP
>tr|Q43511|Q43511_SOLLC H1 histone-like protein OS=Solanum lycopersicum OX=4081 PE=2 SV=1_24_Thermolysin_94_2_203.19788_5.46_0_Enterokinase_0_2_203.19788_5.46
AN
>tr|Q43511|Q43511_SOLLC H1 histone-like protein OS=Solanum lycopersicum OX=4081 PE=2 SV=1_25_Thermolysin_97_3_449.55348_9.93_0_Enterokinase_0_3_449.55348_9.93
FRK
>tr|Q43511|Q43511_SOLLC H1 histone-like protein OS=Solanum lycopersicum OX=4081 PE=2 SV=1_26_Thermolysin_98_1_131.17468_5.46_0_Enterokinase_0_1_131.17468_5.46
I
>tr|Q43511|Q43511_SOLLC H1 histone-like protein OS=Solanum lycopersicum OX=4081 PE=2 SV=1_27_Thermolysin_100_2_188.22658_5.46_0_Enterokinase_0_2_188.22658_5.46
LG
>tr|Q43511|Q43511_SOLLC H1 histone-like protein OS=Solanum lycopersicum OX=4081 PE=2 SV=1_28_Thermolysin_102_2_259.30538_5.46_0_Enterokinase_0_2_259.30538_5.46
LQ
>tr|Q43511|Q43511_SOLLC H1 histone-like protein OS=Solanum lycopersicum OX=4081 PE=2 SV=1_29_Thermolysin_106_4_460.53078_8.06_0_Enterokinase_0_4_460.53078_8.06
LKNS
>tr|Q43511|Q43511_SOLLC H1 histone-like protein OS=Solanum lycopersicum OX=4081 PE=2 SV=1_30_Thermolysin_107_1_89.09408_5.46_0_Enterokinase_0_1_89.09408_5.46
A
>tr|Q43511|Q43511_SOLLC H1 histone-like protein OS=Solanum lycopersicum OX=4081 PE=2 SV=1_31_Thermolysin_111_4_402.49418_8.4_0_Enterokinase_0_4_402.49418_8.4
AKGK
>tr|Q43511|Q43511_SOLLC H1 histone-like protein OS=Solanum lycopersicum OX=4081 PE=2 SV=1_32_Thermolysin_112_1_131.17468_5.46_0_Enterokinase_0_1_131.17468_5.46
L
>tr|Q43511|Q43511_SOLLC H1 histone-like protein OS=Solanum lycopersicum OX=4081 PE=2 SV=1_33_Thermolysin_114_2_259.34878_8.06_0_Enterokinase_0_2_259.34878_8.06
IK
>tr|Q43511|Q43511_SOLLC H1 histone-like protein OS=Solanum lycopersicum OX=4081 PE=2 SV=1_34_Thermolysin_116_2_259.34878_8.06_0_Enterokinase_0_2_259.34878_8.06
IK
>tr|Q43511|Q43511_SOLLC H1 histone-like protein OS=Solanum lycopersicum OX=4081 PE=2 SV=1_35_Thermolysin_120_4_467.52238_8.0_0_Enterokinase_0_4_467.52238_8.0
ASYK
>tr|Q43511|Q43511_SOLLC H1 histone-like protein OS=Solanum lycopersicum OX=4081 PE=2 SV=1_36_Thermolysin_140_20_2176.53898_8.26_0_Enterokinase_0_20_2176.53898_8.26
LSEAGKKETTTKTSTKKLPK
>tr|Q43511|Q43511_SOLLC H1 histone-like protein OS=Solanum lycopersicum OX=4081 PE=2 SV=1_37_Thermolysin_151_11_1273.45818_9.96_0_Enterokinase_0_11_1273.45818_9.96
ADSKKKPRSTR
>tr|Q43511|Q43511_SOLLC H1 histone-like protein OS=Solanum lycopersicum OX=4081 PE=2 SV=1_38_Thermolysin_155_4_378.38248_5.46_0_Enterokinase_0_4_378.38248_5.46
ATST
>tr|Q43511|Q43511_SOLLC H1 histone-like protein OS=Solanum lycopersicum OX=4081 PE=2 SV=1_39_Thermolysin_156_1_89.09408_5.46_0_Enterokinase_0_1_89.09408_5.46
A
>tr|Q43511|Q43511_SOLLC H1 histone-like protein OS=Solanum lycopersicum OX=4081 PE=2 SV=1_40_Thermolysin_165_9_1028.26038_8.31_0_Enterokinase_0_9_1028.26038_8.31
AKKTEVPKK
>tr|Q43511|Q43511_SOLLC H1 histone-like protein OS=Solanum lycopersicum OX=4081 PE=2 SV=1_41_Thermolysin_167_2_217.26818_8.06_0_Enterokinase_0_2_217.26818_8.06
AK
>tr|Q43511|Q43511_SOLLC H1 histone-like protein OS=Solanum lycopersicum OX=4081 PE=2 SV=1_42_Thermolysin_174_7_768.95488_8.59_0_Enterokinase_0_7_768.95488_8.59
ATPKPKK
>tr|Q43511|Q43511_SOLLC H1 histone-like protein OS=Solanum lycopersicum OX=4081 PE=2 SV=1_43_Thermolysin_176_2_174.19978_5.46_0_Enterokinase_0_2_174.19978_5.46
VG
>tr|Q43511|Q43511_SOLLC H1 histone-like protein OS=Solanum lycopersicum OX=4081 PE=2 SV=1_44_Thermolysin_185_9_1044.22238_11.49_0_Enterokinase_0_9_1044.22238_11.49
AKRTRKSTP
>tr|Q43511|Q43511_SOLLC H1 histone-like protein OS=Solanum lycopersicum OX=4081 PE=2 SV=1_45_Thermolysin_187_2_217.26818_8.06_0_Enterokinase_0_2_217.26818_8.06
AK
>tr|Q43511|Q43511_SOLLC H1 histone-like protein OS=Solanum lycopersicum OX=4081 PE=2 SV=1_46_Thermolysin_193_6_657.76788_8.4_0_Enterokinase_0_6_657.76788_8.4
AKQPKS
>tr|Q43511|Q43511_SOLLC H1 histone-like protein OS=Solanum lycopersicum OX=4081 PE=2 SV=1_47_Thermolysin_197_4_443.54368_8.06_0_Enterokinase_0_4_443.54368_8.06
IKSP
>tr|Q43511|Q43511_SOLLC H1 histone-like protein OS=Solanum lycopersicum OX=4081 PE=2 SV=1_48_Thermolysin_198_1_89.09408_5.46_0_Enterokinase_0_1_89.09408_5.46
A
>tr|Q43511|Q43511_SOLLC H1 histone-like protein OS=Solanum lycopersicum OX=4081 PE=2 SV=1_49_Thermolysin_201_3_373.45568_9.93_0_Enterokinase_0_3_373.45568_9.93
AKR
>tr|Q43511|Q43511_SOLLC H1 histone-like protein OS=Solanum lycopersicum OX=4081 PE=2 SV=1_50_Thermolysin_204_3_345.44228_8.4_0_Enterokinase_0_3_345.44228_8.4
AKK
>tr|Q43511|Q43511_SOLLC H1 histone-like protein OS=Solanum lycopersicum OX=4081 PE=2 SV=1_51_Thermolysin_205_1_131.17468_5.46_0_Enterokinase_0_1_131.17468_5.46
I
>tr|Q43511|Q43511_SOLLC H1 histone-like protein OS=Solanum lycopersicum OX=4081 PE=2 SV=1_52_Thermolysin_206_1_89.09408_5.46_0_Enterokinase_0_1_89.09408_5.46
A
>tr|Q43511|Q43511_SOLLC H1 histone-like protein OS=Solanum lycopersicum OX=4081 PE=2 SV=1_53_Thermolysin_207_1_117.14788_5.46_0_Enterokinase_0_1_117.14788_5.46
V
>sp|P08196|PSY1_SOLLC Phytoene synthase 1, chloroplastic OS=Solanum lycopersicum OX=4081 GN=PSY1 PE=1 SV=2_0_Thermolysin_2_2_236.28608_5.46_0_Enterokinase_0_2_236.28608_5.46
MS
>sp|P08196|PSY1_SOLLC Phytoene synthase 1, chloroplastic OS=Solanum lycopersicum OX=4081 GN=PSY1 PE=1 SV=2_1_Thermolysin_3_1_117.14788_5.46_0_Enterokinase_0_1_117.14788_5.46
V
>sp|P08196|PSY1_SOLLC Phytoene synthase 1, chloroplastic OS=Solanum lycopersicum OX=4081 GN=PSY1 PE=1 SV=2_2_Thermolysin_4_1_89.09408_5.46_0_Enterokinase_0_1_89.09408_5.46
A
>sp|P08196|PSY1_SOLLC Phytoene synthase 1, chloroplastic OS=Solanum lycopersicum OX=4081 GN=PSY1 PE=1 SV=2_3_Thermolysin_5_1_131.17468_5.46_0_Enterokinase_0_1_131.17468_5.46
L
>sp|P08196|PSY1_SOLLC Phytoene synthase 1, chloroplastic OS=Solanum lycopersicum OX=4081 GN=PSY1 PE=1 SV=2_4_Thermolysin_7_2_317.38788_5.46_0_Enterokinase_0_2_317.38788_5.46
LW
>sp|P08196|PSY1_SOLLC Phytoene synthase 1, chloroplastic OS=Solanum lycopersicum OX=4081 GN=PSY1 PE=1 SV=2_5_Thermolysin_8_1_117.14788_5.46_0_Enterokinase_0_1_117.14788_5.46
V
>sp|P08196|PSY1_SOLLC Phytoene synthase 1, chloroplastic OS=Solanum lycopersicum OX=4081 GN=PSY1 PE=1 SV=2_6_Thermolysin_19_11_1065.11998_3.48_0_Enterokinase_0_11_1065.11998_3.48
VSPCDVSNGTS
>sp|P08196|PSY1_SOLLC Phytoene synthase 1, chloroplastic OS=Solanum lycopersicum OX=4081 GN=PSY1 PE=1 SV=2_7_Thermolysin_20_1_165.19188_5.46_0_Enterokinase_0_1_165.19188_5.46
F
>sp|P08196|PSY1_SOLLC Phytoene synthase 1, chloroplastic OS=Solanum lycopersicum OX=4081 GN=PSY1 PE=1 SV=2_8_Thermolysin_23_3_365.40158_3.74_0_Enterokinase_0_3_365.40158_3.74
MES
>sp|P08196|PSY1_SOLLC Phytoene synthase 1, chloroplastic OS=Solanum lycopersicum OX=4081 GN=PSY1 PE=1 SV=2_9_Thermolysin_29_6_729.79408_9.56_0_Enterokinase_0_6_729.79408_9.56
VREGNR
>sp|P08196|PSY1_SOLLC Phytoene synthase 1, chloroplastic OS=Solanum lycopersicum OX=4081 GN=PSY1 PE=1 SV=2_10_Thermolysin_30_1_165.19188_5.46_0_Enterokinase_0_1_165.19188_5.46
F
>sp|P08196|PSY1_SOLLC Phytoene synthase 1, chloroplastic OS=Solanum lycopersicum OX=4081 GN=PSY1 PE=1 SV=2_11_Thermolysin_38_8_1018.05678_9.58_0_Enterokinase_0_8_1018.05678_9.58
FDSSRHRN
>sp|P08196|PSY1_SOLLC Phytoene synthase 1, chloroplastic OS=Solanum lycopersicum OX=4081 GN=PSY1 PE=1 SV=2_12_Thermolysin_39_1_131.17468_5.46_0_Enterokinase_0_1_131.17468_5.46
L
>sp|P08196|PSY1_SOLLC Phytoene synthase 1, chloroplastic OS=Solanum lycopersicum OX=4081 GN=PSY1 PE=1 SV=2_13_Thermolysin_44_5_603.63288_6.23_0_Enterokinase_0_5_603.63288_6.23
VSNER
>sp|P08196|PSY1_SOLLC Phytoene synthase 1, chloroplastic OS=Solanum lycopersicum OX=4081 GN=PSY1 PE=1 SV=2_14_Thermolysin_58_14_1499.65268_11.49_0_Enterokinase_0_14_1499.65268_11.49
INRGGGKQTNNGRK
>sp|P08196|PSY1_SOLLC Phytoene synthase 1, chloroplastic OS=Solanum lycopersicum OX=4081 GN=PSY1 PE=1 SV=2_15_Thermolysin_60_2_252.27008_5.46_0_Enterokinase_0_2_252.27008_5.46
FS
>sp|P08196|PSY1_SOLLC Phytoene synthase 1, chloroplastic OS=Solanum lycopersicum OX=4081 GN=PSY1 PE=1 SV=2_16_Thermolysin_63_3_360.41358_9.71_0_Enterokinase_0_3_360.41358_9.71
VRS
>sp|P08196|PSY1_SOLLC Phytoene synthase 1, chloroplastic OS=Solanum lycopersicum OX=4081 GN=PSY1 PE=1 SV=2_17_Thermolysin_64_1_89.09408_5.46_0_Enterokinase_0_1_89.09408_5.46
A
>sp|P08196|PSY1_SOLLC Phytoene synthase 1, chloroplastic OS=Solanum lycopersicum OX=4081 GN=PSY1 PE=1 SV=2_18_Thermolysin_65_1_131.17468_5.46_0_Enterokinase_0_1_131.17468_5.46
I
>sp|P08196|PSY1_SOLLC Phytoene synthase 1, chloroplastic OS=Solanum lycopersicum OX=4081 GN=PSY1 PE=1 SV=2_19_Thermolysin_66_1_131.17468_5.46_0_Enterokinase_0_1_131.17468_5.46
L
>sp|P08196|PSY1_SOLLC Phytoene synthase 1, chloroplastic OS=Solanum lycopersicum OX=4081 GN=PSY1 PE=1 SV=2_20_Thermolysin_74_8_817.85408_6.23_0_Enterokinase_0_8_817.85408_6.23
ATPSGERT
>sp|P08196|PSY1_SOLLC Phytoene synthase 1, chloroplastic OS=Solanum lycopersicum OX=4081 GN=PSY1 PE=1 SV=2_21_Thermolysin_79_5_594.63738_3.74_0_Enterokinase_0_5_594.63738_3.74
MTSEQ
>sp|P08196|PSY1_SOLLC Phytoene synthase 1, chloroplastic OS=Solanum lycopersicum OX=4081 GN=PSY1 PE=1 SV=2_22_Thermolysin_80_1_149.20788_5.46_0_Enterokinase_0_1_149.20788_5.46
M
>sp|P08196|PSY1_SOLLC Phytoene synthase 1, chloroplastic OS=Solanum lycopersicum OX=4081 GN=PSY1 PE=1 SV=2_23_Thermolysin_84_4_494.54508_3.48_0_Enterokinase_0_4_494.54508_3.48
VYDV
>sp|P08196|PSY1_SOLLC Phytoene synthase 1, chloroplastic OS=Solanum lycopersicum OX=4081 GN=PSY1 PE=1 SV=2_24_Thermolysin_85_1_117.14788_5.46_0_Enterokinase_0_1_117.14788_5.46
V
>sp|P08196|PSY1_SOLLC Phytoene synthase 1, chloroplastic OS=Solanum lycopersicum OX=4081 GN=PSY1 PE=1 SV=2_25_Thermolysin_88_3_415.49288_9.71_0_Enterokinase_0_3_415.49288_9.71
LRQ
>sp|P08196|PSY1_SOLLC Phytoene synthase 1, chloroplastic OS=Solanum lycopersicum OX=4081 GN=PSY1 PE=1 SV=2_26_Thermolysin_89_1_89.09408_5.46_0_Enterokinase_0_1_89.09408_5.46
A
>sp|P08196|PSY1_SOLLC Phytoene synthase 1, chloroplastic OS=Solanum lycopersicum OX=4081 GN=PSY1 PE=1 SV=2_27_Thermolysin_90_1_89.09408_5.46_0_Enterokinase_0_1_89.09408_5.46
A
>sp|P08196|PSY1_SOLLC Phytoene synthase 1, chloroplastic OS=Solanum lycopersicum OX=4081 GN=PSY1 PE=1 SV=2_28_Thermolysin_91_1_131.17468_5.46_0_Enterokinase_0_1_131.17468_5.46
L
>sp|P08196|PSY1_SOLLC Phytoene synthase 1, chloroplastic OS=Solanum lycopersicum OX=4081 GN=PSY1 PE=1 SV=2_29_Thermolysin_95_4_529.64018_9.93_0_Enterokinase_0_4_529.64018_9.93
VKRQ
>sp|P08196|PSY1_SOLLC Phytoene synthase 1, chloroplastic OS=Solanum lycopersicum OX=4081 GN=PSY1 PE=1 SV=2_30_Thermolysin_113_18_1992.25958_4.67_0_Enterokinase_0_18_1992.25958_4.67
LRSTNELEVKPDIPIPGN
>sp|P08196|PSY1_SOLLC Phytoene synthase 1, chloroplastic OS=Solanum lycopersicum OX=4081 GN=PSY1 PE=1 SV=2_31_Thermolysin_115_2_188.22658_5.46_0_Enterokinase_0_2_188.22658_5.46
LG
>sp|P08196|PSY1_SOLLC Phytoene synthase 1, chloroplastic OS=Solanum lycopersicum OX=4081 GN=PSY1 PE=1 SV=2_32_Thermolysin_116_1_131.17468_5.46_0_Enterokinase_0_1_131.17468_5.46
L
>sp|P08196|PSY1_SOLLC Phytoene synthase 1, chloroplastic OS=Solanum lycopersicum OX=4081 GN=PSY1 PE=1 SV=2_33_Thermolysin_128_12_1344.47688_4.05_0_Enterokinase_0_12_1344.47688_4.05
LSEAYDRCGEVC
>sp|P08196|PSY1_SOLLC Phytoene synthase 1, chloroplastic OS=Solanum lycopersicum OX=4081 GN=PSY1 PE=1 SV=2_34_Thermolysin_131_3_381.38558_3.74_0_Enterokinase_0_3_381.38558_3.74
AEY
>sp|P08196|PSY1_SOLLC Phytoene synthase 1, chloroplastic OS=Solanum lycopersicum OX=4081 GN=PSY1 PE=1 SV=2_35_Thermolysin_134_3_318.37328_8.06_0_Enterokinase_0_3_318.37328_8.06
AKT
>sp|P08196|PSY1_SOLLC Phytoene synthase 1, chloroplastic OS=Solanum lycopersicum OX=4081 GN=PSY1 PE=1 SV=2_36_Thermolysin_136_2_279.29568_5.46_0_Enterokinase_0_2_279.29568_5.46
FN
>sp|P08196|PSY1_SOLLC Phytoene synthase 1, chloroplastic OS=Solanum lycopersicum OX=4081 GN=PSY1 PE=1 SV=2_37_Thermolysin_139_3_289.33168_5.46_0_Enterokinase_0_3_289.33168_5.46
LGT
>sp|P08196|PSY1_SOLLC Phytoene synthase 1, chloroplastic OS=Solanum lycopersicum OX=4081 GN=PSY1 PE=1 SV=2_38_Thermolysin_140_1_149.20788_5.46_0_Enterokinase_0_1_149.20788_5.46
M
>sp|P08196|PSY1_SOLLC Phytoene synthase 1, chloroplastic OS=Solanum lycopersicum OX=4081 GN=PSY1 PE=1 SV=2_39_Thermolysin_141_1_131.17468_5.46_0_Enterokinase_0_1_131.17468_5.46
L
>sp|P08196|PSY1_SOLLC Phytoene synthase 1, chloroplastic OS=Solanum lycopersicum OX=4081 GN=PSY1 PE=1 SV=2_40_Thermolysin_148_7_945.10768_11.19_0_Enterokinase_0_7_945.10768_11.19
MTPERRR
>sp|P08196|PSY1_SOLLC Phytoene synthase 1, chloroplastic OS=Solanum lycopersicum OX=4081 GN=PSY1 PE=1 SV=2_41_Thermolysin_149_1_89.09408_5.46_0_Enterokinase_0_1_89.09408_5.46
A
>sp|P08196|PSY1_SOLLC Phytoene synthase 1, chloroplastic OS=Solanum lycopersicum OX=4081 GN=PSY1 PE=1 SV=2_42_Thermolysin_151_2_317.38788_5.46_0_Enterokinase_0_2_317.38788_5.46
IW
>sp|P08196|PSY1_SOLLC Phytoene synthase 1, chloroplastic OS=Solanum lycopersicum OX=4081 GN=PSY1 PE=1 SV=2_43_Thermolysin_152_1_89.09408_5.46_0_Enterokinase_0_1_89.09408_5.46
A
>sp|P08196|PSY1_SOLLC Phytoene synthase 1, chloroplastic OS=Solanum lycopersicum OX=4081 GN=PSY1 PE=1 SV=2_44_Thermolysin_154_2_294.35068_5.45_0_Enterokinase_0_2_294.35068_5.45
IY
>sp|P08196|PSY1_SOLLC Phytoene synthase 1, chloroplastic OS=Solanum lycopersicum OX=4081 GN=PSY1 PE=1 SV=2_45_Thermolysin_163_9_1177.34348_6.28_0_Enterokinase_0_9_1177.34348_6.28
VWCRRTDEL
>sp|P08196|PSY1_SOLLC Phytoene synthase 1, chloroplastic OS=Solanum lycopersicum OX=4081 GN=PSY1 PE=1 SV=2_46_Thermolysin_168_5_500.50888_3.48_0_Enterokinase_0_5_500.50888_3.48
VDGPN
>sp|P08196|PSY1_SOLLC Phytoene synthase 1, chloroplastic OS=Solanum lycopersicum OX=4081 GN=PSY1 PE=1 SV=2_47_Thermolysin_171_3_339.34828_5.45_0_Enterokinase_0_3_339.34828_5.45
ASY
>sp|P08196|PSY1_SOLLC Phytoene synthase 1, chloroplastic OS=Solanum lycopersicum OX=4081 GN=PSY1 PE=1 SV=2_48_Thermolysin_174_3_329.39648_5.46_0_Enterokinase_0_3_329.39648_5.46
ITP
>sp|P08196|PSY1_SOLLC Phytoene synthase 1, chloroplastic OS=Solanum lycopersicum OX=4081 GN=PSY1 PE=1 SV=2_49_Thermolysin_175_1_89.09408_5.46_0_Enterokinase_0_1_89.09408_5.46
A
>sp|P08196|PSY1_SOLLC Phytoene synthase 1, chloroplastic OS=Solanum lycopersicum OX=4081 GN=PSY1 PE=1 SV=2_50_Thermolysin_176_1_89.09408_5.46_0_Enterokinase_0_1_89.09408_5.46
A
>sp|P08196|PSY1_SOLLC Phytoene synthase 1, chloroplastic OS=Solanum lycopersicum OX=4081 GN=PSY1 PE=1 SV=2_51_Thermolysin_183_7_988.07078_6.28_0_Enterokinase_0_7_988.07078_6.28
LDRWENR
>sp|P08196|PSY1_SOLLC Phytoene synthase 1, chloroplastic OS=Solanum lycopersicum OX=4081 GN=PSY1 PE=1 SV=2_52_Thermolysin_187_4_474.51138_3.38_0_Enterokinase_0_4_474.51138_3.38
LEDV
>sp|P08196|PSY1_SOLLC Phytoene synthase 1, chloroplastic OS=Solanum lycopersicum OX=4081 GN=PSY1 PE=1 SV=2_53_Thermolysin_192_5_589.65178_9.71_0_Enterokinase_0_5_589.65178_9.71
FNGRP
>sp|P08196|PSY1_SOLLC Phytoene synthase 1, chloroplastic OS=Solanum lycopersicum OX=4081 GN=PSY1 PE=1 SV=2_54_Thermolysin_195_3_411.47308_3.48_0_Enterokinase_0_3_411.47308_3.48
FDM
>sp|P08196|PSY1_SOLLC Phytoene synthase 1, chloroplastic OS=Solanum lycopersicum OX=4081 GN=PSY1 PE=1 SV=2_55_Thermolysin_198_3_303.31518_3.48_0_Enterokinase_0_3_303.31518_3.48
LDG
>sp|P08196|PSY1_SOLLC Phytoene synthase 1, chloroplastic OS=Solanum lycopersicum OX=4081 GN=PSY1 PE=1 SV=2_56_Thermolysin_199_1_89.09408_5.46_0_Enterokinase_0_1_89.09408_5.46
A
>sp|P08196|PSY1_SOLLC Phytoene synthase 1, chloroplastic OS=Solanum lycopersicum OX=4081 GN=PSY1 PE=1 SV=2_57_Thermolysin_203_4_434.44658_3.48_0_Enterokinase_0_4_434.44658_3.48
LSDT
>sp|P08196|PSY1_SOLLC Phytoene synthase 1, chloroplastic OS=Solanum lycopersicum OX=4081 GN=PSY1 PE=1 SV=2_58_Thermolysin_208_5_562.62318_5.46_0_Enterokinase_0_5_562.62318_5.46
VSNFP
>sp|P08196|PSY1_SOLLC Phytoene synthase 1, chloroplastic OS=Solanum lycopersicum OX=4081 GN=PSY1 PE=1 SV=2_59_Thermolysin_213_5_570.64328_3.48_0_Enterokinase_0_5_570.64328_3.48
VDIQP
>sp|P08196|PSY1_SOLLC Phytoene synthase 1, chloroplastic OS=Solanum lycopersicum OX=4081 GN=PSY1 PE=1 SV=2_60_Thermolysin_217_4_567.66058_5.98_0_Enterokinase_0_4_567.66058_5.98
FRDM
>sp|P08196|PSY1_SOLLC Phytoene synthase 1, chloroplastic OS=Solanum lycopersicum OX=4081 GN=PSY1 PE=1 SV=2_61_Thermolysin_220_3_317.34208_3.74_0_Enterokinase_0_3_317.34208_3.74
IEG
>sp|P08196|PSY1_SOLLC Phytoene synthase 1, chloroplastic OS=Solanum lycopersicum OX=4081 GN=PSY1 PE=1 SV=2_62_Thermolysin_222_2_305.39538_9.71_0_Enterokinase_0_2_305.39538_9.71
MR
>sp|P08196|PSY1_SOLLC Phytoene synthase 1, chloroplastic OS=Solanum lycopersicum OX=4081 GN=PSY1 PE=1 SV=2_63_Thermolysin_232_10_1310.53708_8.93_0_Enterokinase_0_10_1310.53708_8.93
MDLRKSRYKN
>sp|P08196|PSY1_SOLLC Phytoene synthase 1, chloroplastic OS=Solanum lycopersicum OX=4081 GN=PSY1 PE=1 SV=2_64_Thermolysin_237_5_685.73138_3.38_0_Enterokinase_0_5_685.73138_3.38
FDELY
>sp|P08196|PSY1_SOLLC Phytoene synthase 1, chloroplastic OS=Solanum lycopersicum OX=4081 GN=PSY1 PE=1 SV=2_65_Thermolysin_242_5_723.84148_5.42_0_Enterokinase_0_5_723.84148_5.42
LYCYY
>sp|P08196|PSY1_SOLLC Phytoene synthase 1, chloroplastic OS=Solanum lycopersicum OX=4081 GN=PSY1 PE=1 SV=2_66_Thermolysin_243_1_117.14788_5.46_0_Enterokinase_0_1_117.14788_5.46
V
>sp|P08196|PSY1_SOLLC Phytoene synthase 1, chloroplastic OS=Solanum lycopersicum OX=4081 GN=PSY1 PE=1 SV=2_67_Thermolysin_246_3_247.25108_5.46_0_Enterokinase_0_3_247.25108_5.46
AGT
>sp|P08196|PSY1_SOLLC Phytoene synthase 1, chloroplastic OS=Solanum lycopersicum OX=4081 GN=PSY1 PE=1 SV=2_68_Thermolysin_248_2_174.19978_5.46_0_Enterokinase_0_2_174.19978_5.46
VG
>sp|P08196|PSY1_SOLLC Phytoene synthase 1, chloroplastic OS=Solanum lycopersicum OX=4081 GN=PSY1 PE=1 SV=2_69_Thermolysin_249_1_131.17468_5.46_0_Enterokinase_0_1_131.17468_5.46
L
>sp|P08196|PSY1_SOLLC Phytoene synthase 1, chloroplastic OS=Solanum lycopersicum OX=4081 GN=PSY1 PE=1 SV=2_70_Thermolysin_253_4_432.53538_5.46_0_Enterokinase_0_4_432.53538_5.46
MSVP
>sp|P08196|PSY1_SOLLC Phytoene synthase 1, chloroplastic OS=Solanum lycopersicum OX=4081 GN=PSY1 PE=1 SV=2_71_Thermolysin_254_1_131.17468_5.46_0_Enterokinase_0_1_131.17468_5.46
I
>sp|P08196|PSY1_SOLLC Phytoene synthase 1, chloroplastic OS=Solanum lycopersicum OX=4081 GN=PSY1 PE=1 SV=2_72_Thermolysin_256_2_206.25978_5.46_0_Enterokinase_0_2_206.25978_5.46
MG
>sp|P08196|PSY1_SOLLC Phytoene synthase 1, chloroplastic OS=Solanum lycopersicum OX=4081 GN=PSY1 PE=1 SV=2_73_Thermolysin_262_6_643.73798_6.13_0_Enterokinase_0_6_643.73798_6.13
IAPESK
>sp|P08196|PSY1_SOLLC Phytoene synthase 1, chloroplastic OS=Solanum lycopersicum OX=4081 GN=PSY1 PE=1 SV=2_74_Thermolysin_267_5_507.49798_3.74_0_Enterokinase_0_5_507.49798_3.74
ATTES
>sp|P08196|PSY1_SOLLC Phytoene synthase 1, chloroplastic OS=Solanum lycopersicum OX=4081 GN=PSY1 PE=1 SV=2_75_Thermolysin_270_3_394.42768_5.45_0_Enterokinase_0_3_394.42768_5.45
VYN
>sp|P08196|PSY1_SOLLC Phytoene synthase 1, chloroplastic OS=Solanum lycopersicum OX=4081 GN=PSY1 PE=1 SV=2_76_Thermolysin_271_1_89.09408_5.46_0_Enterokinase_0_1_89.09408_5.46
A
>sp|P08196|PSY1_SOLLC Phytoene synthase 1, chloroplastic OS=Solanum lycopersicum OX=4081 GN=PSY1 PE=1 SV=2_77_Thermolysin_272_1_89.09408_5.46_0_Enterokinase_0_1_89.09408_5.46
A
>sp|P08196|PSY1_SOLLC Phytoene synthase 1, chloroplastic OS=Solanum lycopersicum OX=4081 GN=PSY1 PE=1 SV=2_78_Thermolysin_273_1_131.17468_5.46_0_Enterokinase_0_1_131.17468_5.46
L
>sp|P08196|PSY1_SOLLC Phytoene synthase 1, chloroplastic OS=Solanum lycopersicum OX=4081 GN=PSY1 PE=1 SV=2_79_Thermolysin_274_1_89.09408_5.46_0_Enterokinase_0_1_89.09408_5.46
A
>sp|P08196|PSY1_SOLLC Phytoene synthase 1, chloroplastic OS=Solanum lycopersicum OX=4081 GN=PSY1 PE=1 SV=2_80_Thermolysin_276_2_188.22658_5.46_0_Enterokinase_0_2_188.22658_5.46
LG
>sp|P08196|PSY1_SOLLC Phytoene synthase 1, chloroplastic OS=Solanum lycopersicum OX=4081 GN=PSY1 PE=1 SV=2_81_Thermolysin_277_1_131.17468_5.46_0_Enterokinase_0_1_131.17468_5.46
I
>sp|P08196|PSY1_SOLLC Phytoene synthase 1, chloroplastic OS=Solanum lycopersicum OX=4081 GN=PSY1 PE=1 SV=2_82_Thermolysin_280_3_331.32858_5.46_0_Enterokinase_0_3_331.32858_5.46
ANQ
>sp|P08196|PSY1_SOLLC Phytoene synthase 1, chloroplastic OS=Solanum lycopersicum OX=4081 GN=PSY1 PE=1 SV=2_83_Thermolysin_283_3_346.38358_5.46_0_Enterokinase_0_3_346.38358_5.46
LTN
>sp|P08196|PSY1_SOLLC Phytoene synthase 1, chloroplastic OS=Solanum lycopersicum OX=4081 GN=PSY1 PE=1 SV=2_84_Thermolysin_284_1_131.17468_5.46_0_Enterokinase_0_1_131.17468_5.46
I
>sp|P08196|PSY1_SOLLC Phytoene synthase 1, chloroplastic OS=Solanum lycopersicum OX=4081 GN=PSY1 PE=1 SV=2_85_Thermolysin_296_12_1399.53258_9.41_0_Enterokinase_0_12_1399.53258_9.41
LRDVGEDARRGR
>sp|P08196|PSY1_SOLLC Phytoene synthase 1, chloroplastic OS=Solanum lycopersicum OX=4081 GN=PSY1 PE=1 SV=2_86_Thermolysin_304_8_976.09418_3.38_0_Enterokinase_0_8_976.09418_3.38
VYLPQDEL
>sp|P08196|PSY1_SOLLC Phytoene synthase 1, chloroplastic OS=Solanum lycopersicum OX=4081 GN=PSY1 PE=1 SV=2_87_Thermolysin_306_2_217.22478_5.46_0_Enterokinase_0_2_217.22478_5.46
AQ
>sp|P08196|PSY1_SOLLC Phytoene synthase 1, chloroplastic OS=Solanum lycopersicum OX=4081 GN=PSY1 PE=1 SV=2_88_Thermolysin_308_2_146.14598_5.46_0_Enterokinase_0_2_146.14598_5.46
AG
>sp|P08196|PSY1_SOLLC Phytoene synthase 1, chloroplastic OS=Solanum lycopersicum OX=4081 GN=PSY1 PE=1 SV=2_89_Thermolysin_314_6_690.70498_3.23_0_Enterokinase_0_6_690.70498_3.23
LSDEDI
>sp|P08196|PSY1_SOLLC Phytoene synthase 1, chloroplastic OS=Solanum lycopersicum OX=4081 GN=PSY1 PE=1 SV=2_90_Thermolysin_315_1_165.19188_5.46_0_Enterokinase_0_1_165.19188_5.46
F
>sp|P08196|PSY1_SOLLC Phytoene synthase 1, chloroplastic OS=Solanum lycopersicum OX=4081 GN=PSY1 PE=1 SV=2_91_Thermolysin_318_3_302.33348_9.71_0_Enterokinase_0_3_302.33348_9.71
AGR
>sp|P08196|PSY1_SOLLC Phytoene synthase 1, chloroplastic OS=Solanum lycopersicum OX=4081 GN=PSY1 PE=1 SV=2_92_Thermolysin_324_6_803.91638_8.06_0_Enterokinase_0_6_803.91638_8.06
VTDKWR
>sp|P08196|PSY1_SOLLC Phytoene synthase 1, chloroplastic OS=Solanum lycopersicum OX=4081 GN=PSY1 PE=1 SV=2_93_Thermolysin_325_1_131.17468_5.46_0_Enterokinase_0_1_131.17468_5.46
I
>sp|P08196|PSY1_SOLLC Phytoene synthase 1, chloroplastic OS=Solanum lycopersicum OX=4081 GN=PSY1 PE=1 SV=2_94_Thermolysin_326_1_165.19188_5.46_0_Enterokinase_0_1_165.19188_5.46
F
>sp|P08196|PSY1_SOLLC Phytoene synthase 1, chloroplastic OS=Solanum lycopersicum OX=4081 GN=PSY1 PE=1 SV=2_95_Thermolysin_330_4_533.68678_8.4_0_Enterokinase_0_4_533.68678_8.4
MKKQ
>sp|P08196|PSY1_SOLLC Phytoene synthase 1, chloroplastic OS=Solanum lycopersicum OX=4081 GN=PSY1 PE=1 SV=2_96_Thermolysin_333_3_424.50328_9.73_0_Enterokinase_0_3_424.50328_9.73
IHR
>sp|P08196|PSY1_SOLLC Phytoene synthase 1, chloroplastic OS=Solanum lycopersicum OX=4081 GN=PSY1 PE=1 SV=2_97_Thermolysin_336_3_373.45568_9.93_0_Enterokinase_0_3_373.45568_9.93
ARK
>sp|P08196|PSY1_SOLLC Phytoene synthase 1, chloroplastic OS=Solanum lycopersicum OX=4081 GN=PSY1 PE=1 SV=2_98_Thermolysin_337_1_165.19188_5.46_0_Enterokinase_0_1_165.19188_5.46
F
>sp|P08196|PSY1_SOLLC Phytoene synthase 1, chloroplastic OS=Solanum lycopersicum OX=4081 GN=PSY1 PE=1 SV=2_99_Thermolysin_344_7_794.81628_4.05_0_Enterokinase_0_7_794.81628_4.05
FDEAEKG
>sp|P08196|PSY1_SOLLC Phytoene synthase 1, chloroplastic OS=Solanum lycopersicum OX=4081 GN=PSY1 PE=1 SV=2_100_Thermolysin_350_6_634.68428_3.74_0_Enterokinase_0_6_634.68428_3.74
VTELSS
>sp|P08196|PSY1_SOLLC Phytoene synthase 1, chloroplastic OS=Solanum lycopersicum OX=4081 GN=PSY1 PE=1 SV=2_101_Thermolysin_355_5_576.65308_9.71_0_Enterokinase_0_5_576.65308_9.71
ASRFP
>sp|P08196|PSY1_SOLLC Phytoene synthase 1, chloroplastic OS=Solanum lycopersicum OX=4081 GN=PSY1 PE=1 SV=2_102_Thermolysin_357_2_303.36108_5.46_0_Enterokinase_0_2_303.36108_5.46
VW
>sp|P08196|PSY1_SOLLC Phytoene synthase 1, chloroplastic OS=Solanum lycopersicum OX=4081 GN=PSY1 PE=1 SV=2_103_Thermolysin_359_2_176.17228_5.46_0_Enterokinase_0_2_176.17228_5.46
AS
>sp|P08196|PSY1_SOLLC Phytoene synthase 1, chloroplastic OS=Solanum lycopersicum OX=4081 GN=PSY1 PE=1 SV=2_104_Thermolysin_360_1_131.17468_5.46_0_Enterokinase_0_1_131.17468_5.46
L
>sp|P08196|PSY1_SOLLC Phytoene synthase 1, chloroplastic OS=Solanum lycopersicum OX=4081 GN=PSY1 PE=1 SV=2_105_Thermolysin_361_1_117.14788_5.46_0_Enterokinase_0_1_117.14788_5.46
V
>sp|P08196|PSY1_SOLLC Phytoene synthase 1, chloroplastic OS=Solanum lycopersicum OX=4081 GN=PSY1 PE=1 SV=2_106_Thermolysin_365_4_578.71228_8.8_0_Enterokinase_0_4_578.71228_8.8
LYRK
>sp|P08196|PSY1_SOLLC Phytoene synthase 1, chloroplastic OS=Solanum lycopersicum OX=4081 GN=PSY1 PE=1 SV=2_107_Thermolysin_366_1_131.17468_5.46_0_Enterokinase_0_1_131.17468_5.46
I
>sp|P08196|PSY1_SOLLC Phytoene synthase 1, chloroplastic OS=Solanum lycopersicum OX=4081 GN=PSY1 PE=1 SV=2_108_Thermolysin_377_11_1309.30848_3.19_0_Enterokinase_0_11_1309.30848_3.19
LDEIEANDYNN
>sp|P08196|PSY1_SOLLC Phytoene synthase 1, chloroplastic OS=Solanum lycopersicum OX=4081 GN=PSY1 PE=1 SV=2_109_Thermolysin_381_4_550.65858_9.93_0_Enterokinase_0_4_550.65858_9.93
FTKR
>sp|P08196|PSY1_SOLLC Phytoene synthase 1, chloroplastic OS=Solanum lycopersicum OX=4081 GN=PSY1 PE=1 SV=2_110_Thermolysin_383_2_252.27008_5.45_0_Enterokinase_0_2_252.27008_5.45
AY
>sp|P08196|PSY1_SOLLC Phytoene synthase 1, chloroplastic OS=Solanum lycopersicum OX=4081 GN=PSY1 PE=1 SV=2_111_Thermolysin_389_6_675.82658_8.59_0_Enterokinase_0_6_675.82658_8.59
VSKSKK
>sp|P08196|PSY1_SOLLC Phytoene synthase 1, chloroplastic OS=Solanum lycopersicum OX=4081 GN=PSY1 PE=1 SV=2_112_Thermolysin_390_1_131.17468_5.46_0_Enterokinase_0_1_131.17468_5.46
L
>sp|P08196|PSY1_SOLLC Phytoene synthase 1, chloroplastic OS=Solanum lycopersicum OX=4081 GN=PSY1 PE=1 SV=2_113_Thermolysin_391_1_131.17468_5.46_0_Enterokinase_0_1_131.17468_5.46
I
>sp|P08196|PSY1_SOLLC Phytoene synthase 1, chloroplastic OS=Solanum lycopersicum OX=4081 GN=PSY1 PE=1 SV=2_114_Thermolysin_394_3_299.37018_5.46_0_Enterokinase_0_3_299.37018_5.46
ALP
>sp|P08196|PSY1_SOLLC Phytoene synthase 1, chloroplastic OS=Solanum lycopersicum OX=4081 GN=PSY1 PE=1 SV=2_115_Thermolysin_395_1_131.17468_5.46_0_Enterokinase_0_1_131.17468_5.46
I
>sp|P08196|PSY1_SOLLC Phytoene synthase 1, chloroplastic OS=Solanum lycopersicum OX=4081 GN=PSY1 PE=1 SV=2_116_Thermolysin_397_2_252.27008_5.45_0_Enterokinase_0_2_252.27008_5.45
AY
>sp|P08196|PSY1_SOLLC Phytoene synthase 1, chloroplastic OS=Solanum lycopersicum OX=4081 GN=PSY1 PE=1 SV=2_117_Thermolysin_400_3_304.34638_8.06_0_Enterokinase_0_3_304.34638_8.06
AKS
>sp|P08196|PSY1_SOLLC Phytoene synthase 1, chloroplastic OS=Solanum lycopersicum OX=4081 GN=PSY1 PE=1 SV=2_118_Thermolysin_407_7_754.92498_8.06_0_Enterokinase_0_7_754.92498_8.06
LVPPTKT
>sp|P08196|PSY1_SOLLC Phytoene synthase 1, chloroplastic OS=Solanum lycopersicum OX=4081 GN=PSY1 PE=1 SV=2_119_Thermolysin_409_2_176.17228_5.46_0_Enterokinase_0_2_176.17228_5.46
AS
>sp|P08196|PSY1_SOLLC Phytoene synthase 1, chloroplastic OS=Solanum lycopersicum OX=4081 GN=PSY1 PE=1 SV=2_120_Thermolysin_412_3_415.49288_9.71_0_Enterokinase_0_3_415.49288_9.71
LQR
>sp|P10967|ACCH3_SOLLC 1-aminocyclopropane-1-carboxylate oxidase homolog OS=Solanum lycopersicum OX=4081 GN=ACO3 PE=2 SV=1_0_Thermolysin_5_5_618.70578_6.23_0_Enterokinase_0_5_618.70578_6.23
MESPR
>sp|P10967|ACCH3_SOLLC 1-aminocyclopropane-1-carboxylate oxidase homolog OS=Solanum lycopersicum OX=4081 GN=ACO3 PE=2 SV=1_1_Thermolysin_12_7_868.89578_4.05_0_Enterokinase_0_7_868.89578_4.05
VEESYDK
>sp|P10967|ACCH3_SOLLC 1-aminocyclopropane-1-carboxylate oxidase homolog OS=Solanum lycopersicum OX=4081 GN=ACO3 PE=2 SV=1_2_Thermolysin_17_5_606.73508_6.13_0_Enterokinase_0_5_606.73508_6.13
MSELK
>sp|P10967|ACCH3_SOLLC 1-aminocyclopropane-1-carboxylate oxidase homolog OS=Solanum lycopersicum OX=4081 GN=ACO3 PE=2 SV=1_3_Thermolysin_18_1_89.09408_5.46_0_Enterokinase_0_1_89.09408_5.46
A
>sp|P10967|ACCH3_SOLLC 1-aminocyclopropane-1-carboxylate oxidase homolog OS=Solanum lycopersicum OX=4081 GN=ACO3 PE=2 SV=1_4_Thermolysin_23_5_624.64828_4.04_0_Enterokinase_0_5_624.64828_4.04
FDDTK
>sp|P10967|ACCH3_SOLLC 1-aminocyclopropane-1-carboxylate oxidase homolog OS=Solanum lycopersicum OX=4081 GN=ACO3 PE=2 SV=1_5_Thermolysin_25_2_146.14598_5.46_0_Enterokinase_0_2_146.14598_5.46
AG
>sp|P10967|ACCH3_SOLLC 1-aminocyclopropane-1-carboxylate oxidase homolog OS=Solanum lycopersicum OX=4081 GN=ACO3 PE=2 SV=1_6_Thermolysin_28_3_302.37388_8.06_0_Enterokinase_0_3_302.37388_8.06
VKG
>sp|P10967|ACCH3_SOLLC 1-aminocyclopropane-1-carboxylate oxidase homolog OS=Solanum lycopersicum OX=4081 GN=ACO3 PE=2 SV=1_7_Thermolysin_29_1_131.17468_5.46_0_Enterokinase_0_1_131.17468_5.46
L
>sp|P10967|ACCH3_SOLLC 1-aminocyclopropane-1-carboxylate oxidase homolog OS=Solanum lycopersicum OX=4081 GN=ACO3 PE=2 SV=1_8_Thermolysin_33_4_376.36658_3.48_0_Enterokinase_0_4_376.36658_3.48
VDSG
>sp|P10967|ACCH3_SOLLC 1-aminocyclopropane-1-carboxylate oxidase homolog OS=Solanum lycopersicum OX=4081 GN=ACO3 PE=2 SV=1_9_Thermolysin_39_6_684.83388_8.06_0_Enterokinase_0_6_684.83388_8.06
ITKVPQ
>sp|P10967|ACCH3_SOLLC 1-aminocyclopropane-1-carboxylate oxidase homolog OS=Solanum lycopersicum OX=4081 GN=ACO3 PE=2 SV=1_10_Thermolysin_40_1_131.17468_5.46_0_Enterokinase_0_1_131.17468_5.46
I
>sp|P10967|ACCH3_SOLLC 1-aminocyclopropane-1-carboxylate oxidase homolog OS=Solanum lycopersicum OX=4081 GN=ACO3 PE=2 SV=1_11_Thermolysin_41_1_165.19188_5.46_0_Enterokinase_0_1_165.19188_5.46
F
>sp|P10967|ACCH3_SOLLC 1-aminocyclopropane-1-carboxylate oxidase homolog OS=Solanum lycopersicum OX=4081 GN=ACO3 PE=2 SV=1_12_Thermolysin_48_7_823.99088_8.06_0_Enterokinase_0_7_823.99088_8.06
VLPPKDR
>sp|P10967|ACCH3_SOLLC 1-aminocyclopropane-1-carboxylate oxidase homolog OS=Solanum lycopersicum OX=4081 GN=ACO3 PE=2 SV=1_13_Thermolysin_55_7_815.94278_7.8_0_Enterokinase_0_7_815.94278_7.8
AKKCETH
>sp|P10967|ACCH3_SOLLC 1-aminocyclopropane-1-carboxylate oxidase homolog OS=Solanum lycopersicum OX=4081 GN=ACO3 PE=2 SV=1_14_Thermolysin_56_1_165.19188_5.46_0_Enterokinase_0_1_165.19188_5.46
F
>sp|P10967|ACCH3_SOLLC 1-aminocyclopropane-1-carboxylate oxidase homolog OS=Solanum lycopersicum OX=4081 GN=ACO3 PE=2 SV=1_15_Thermolysin_59_3_361.44118_5.46_0_Enterokinase_0_3_361.44118_5.46
VFP
>sp|P10967|ACCH3_SOLLC 1-aminocyclopropane-1-carboxylate oxidase homolog OS=Solanum lycopersicum OX=4081 GN=ACO3 PE=2 SV=1_16_Thermolysin_60_1_117.14788_5.46_0_Enterokinase_0_1_117.14788_5.46
V
>sp|P10967|ACCH3_SOLLC 1-aminocyclopropane-1-carboxylate oxidase homolog OS=Solanum lycopersicum OX=4081 GN=ACO3 PE=2 SV=1_17_Thermolysin_65_5_544.60528_3.48_0_Enterokinase_0_5_544.60528_3.48
IDLQG
>sp|P10967|ACCH3_SOLLC 1-aminocyclopropane-1-carboxylate oxidase homolog OS=Solanum lycopersicum OX=4081 GN=ACO3 PE=2 SV=1_18_Thermolysin_70_5_587.58408_3.23_0_Enterokinase_0_5_587.58408_3.23
IDEDP
>sp|P10967|ACCH3_SOLLC 1-aminocyclopropane-1-carboxylate oxidase homolog OS=Solanum lycopersicum OX=4081 GN=ACO3 PE=2 SV=1_19_Thermolysin_76_6_766.93888_7.81_0_Enterokinase_0_6_766.93888_7.81
IKHKEI
>sp|P10967|ACCH3_SOLLC 1-aminocyclopropane-1-carboxylate oxidase homolog OS=Solanum lycopersicum OX=4081 GN=ACO3 PE=2 SV=1_20_Thermolysin_79_3_360.41058_5.87_0_Enterokinase_0_3_360.41058_5.87
VDK
>sp|P10967|ACCH3_SOLLC 1-aminocyclopropane-1-carboxylate oxidase homolog OS=Solanum lycopersicum OX=4081 GN=ACO3 PE=2 SV=1_21_Thermolysin_88_9_1047.13568_6.19_0_Enterokinase_0_9_1047.13568_6.19
VRDASEKWG
>sp|P10967|ACCH3_SOLLC 1-aminocyclopropane-1-carboxylate oxidase homolog OS=Solanum lycopersicum OX=4081 GN=ACO3 PE=2 SV=1_22_Thermolysin_89_1_165.19188_5.46_0_Enterokinase_0_1_165.19188_5.46
F
>sp|P10967|ACCH3_SOLLC 1-aminocyclopropane-1-carboxylate oxidase homolog OS=Solanum lycopersicum OX=4081 GN=ACO3 PE=2 SV=1_23_Thermolysin_91_2_293.32258_5.46_0_Enterokinase_0_2_293.32258_5.46
FQ
>sp|P10967|ACCH3_SOLLC 1-aminocyclopropane-1-carboxylate oxidase homolog OS=Solanum lycopersicum OX=4081 GN=ACO3 PE=2 SV=1_24_Thermolysin_92_1_117.14788_5.46_0_Enterokinase_0_1_117.14788_5.46
V
>sp|P10967|ACCH3_SOLLC 1-aminocyclopropane-1-carboxylate oxidase homolog OS=Solanum lycopersicum OX=4081 GN=ACO3 PE=2 SV=1_25_Thermolysin_100_8_823.90408_7.2_0_Enterokinase_0_8_823.90408_7.2
VNHGIPTS
>sp|P10967|ACCH3_SOLLC 1-aminocyclopropane-1-carboxylate oxidase homolog OS=Solanum lycopersicum OX=4081 GN=ACO3 PE=2 SV=1_26_Thermolysin_101_1_117.14788_5.46_0_Enterokinase_0_1_117.14788_5.46
V
>sp|P10967|ACCH3_SOLLC 1-aminocyclopropane-1-carboxylate oxidase homolog OS=Solanum lycopersicum OX=4081 GN=ACO3 PE=2 SV=1_27_Thermolysin_105_4_503.55588_5.98_0_Enterokinase_0_4_503.55588_5.98
LDRT
>sp|P10967|ACCH3_SOLLC 1-aminocyclopropane-1-carboxylate oxidase homolog OS=Solanum lycopersicum OX=4081 GN=ACO3 PE=2 SV=1_28_Thermolysin_111_6_701.78058_9.71_0_Enterokinase_0_6_701.78058_9.71
LQGTRQ
>sp|P10967|ACCH3_SOLLC 1-aminocyclopropane-1-carboxylate oxidase homolog OS=Solanum lycopersicum OX=4081 GN=ACO3 PE=2 SV=1_29_Thermolysin_112_1_165.19188_5.46_0_Enterokinase_0_1_165.19188_5.46
F
>sp|P10967|ACCH3_SOLLC 1-aminocyclopropane-1-carboxylate oxidase homolog OS=Solanum lycopersicum OX=4081 GN=ACO3 PE=2 SV=1_30_Thermolysin_128_16_2064.19578_4.76_0_Enterokinase_0_16_2064.19578_4.76
FEQDNEVKKQYYTRDT
>sp|P10967|ACCH3_SOLLC 1-aminocyclopropane-1-carboxylate oxidase homolog OS=Solanum lycopersicum OX=4081 GN=ACO3 PE=2 SV=1_31_Thermolysin_131_3_345.44228_8.4_0_Enterokinase_0_3_345.44228_8.4
AKK
>sp|P10967|ACCH3_SOLLC 1-aminocyclopropane-1-carboxylate oxidase homolog OS=Solanum lycopersicum OX=4081 GN=ACO3 PE=2 SV=1_32_Thermolysin_132_1_117.14788_5.46_0_Enterokinase_0_1_117.14788_5.46
V
>sp|P10967|ACCH3_SOLLC 1-aminocyclopropane-1-carboxylate oxidase homolog OS=Solanum lycopersicum OX=4081 GN=ACO3 PE=2 SV=1_33_Thermolysin_137_5_582.61098_5.45_0_Enterokinase_0_5_582.61098_5.45
VYTSN
>sp|P10967|ACCH3_SOLLC 1-aminocyclopropane-1-carboxylate oxidase homolog OS=Solanum lycopersicum OX=4081 GN=ACO3 PE=2 SV=1_34_Thermolysin_146_9_1021.17848_5.87_0_Enterokinase_0_9_1021.17848_5.87
LDLYKSSVP
>sp|P10967|ACCH3_SOLLC 1-aminocyclopropane-1-carboxylate oxidase homolog OS=Solanum lycopersicum OX=4081 GN=ACO3 PE=2 SV=1_35_Thermolysin_147_1_89.09408_5.46_0_Enterokinase_0_1_89.09408_5.46
A
>sp|P10967|ACCH3_SOLLC 1-aminocyclopropane-1-carboxylate oxidase homolog OS=Solanum lycopersicum OX=4081 GN=ACO3 PE=2 SV=1_36_Thermolysin_153_6_734.76668_5.98_0_Enterokinase_0_6_734.76668_5.98
ASWRDT
>sp|P10967|ACCH3_SOLLC 1-aminocyclopropane-1-carboxylate oxidase homolog OS=Solanum lycopersicum OX=4081 GN=ACO3 PE=2 SV=1_37_Thermolysin_154_1_131.17468_5.46_0_Enterokinase_0_1_131.17468_5.46
I
>sp|P10967|ACCH3_SOLLC 1-aminocyclopropane-1-carboxylate oxidase homolog OS=Solanum lycopersicum OX=4081 GN=ACO3 PE=2 SV=1_38_Thermolysin_157_3_431.50668_5.45_0_Enterokinase_0_3_431.50668_5.45
FCY
>sp|P10967|ACCH3_SOLLC 1-aminocyclopropane-1-carboxylate oxidase homolog OS=Solanum lycopersicum OX=4081 GN=ACO3 PE=2 SV=1_39_Thermolysin_164_7_712.81878_5.46_0_Enterokinase_0_7_712.81878_5.46
MAPNPPS
>sp|P10967|ACCH3_SOLLC 1-aminocyclopropane-1-carboxylate oxidase homolog OS=Solanum lycopersicum OX=4081 GN=ACO3 PE=2 SV=1_40_Thermolysin_175_11_1207.32038_3.56_0_Enterokinase_0_11_1207.32038_3.56
LQEFPTPCGES
>sp|P10967|ACCH3_SOLLC 1-aminocyclopropane-1-carboxylate oxidase homolog OS=Solanum lycopersicum OX=4081 GN=ACO3 PE=2 SV=1_41_Thermolysin_176_1_131.17468_5.46_0_Enterokinase_0_1_131.17468_5.46
L
>sp|P10967|ACCH3_SOLLC 1-aminocyclopropane-1-carboxylate oxidase homolog OS=Solanum lycopersicum OX=4081 GN=ACO3 PE=2 SV=1_42_Thermolysin_185_9_1079.26158_7.62_0_Enterokinase_0_9_1079.26158_7.62
IDFSKDVKK
>sp|P10967|ACCH3_SOLLC 1-aminocyclopropane-1-carboxylate oxidase homolog OS=Solanum lycopersicum OX=4081 GN=ACO3 PE=2 SV=1_43_Thermolysin_187_2_188.22658_5.46_0_Enterokinase_0_2_188.22658_5.46
LG
>sp|P10967|ACCH3_SOLLC 1-aminocyclopropane-1-carboxylate oxidase homolog OS=Solanum lycopersicum OX=4081 GN=ACO3 PE=2 SV=1_44_Thermolysin_189_2_266.29698_5.46_0_Enterokinase_0_2_266.29698_5.46
FT
>sp|P10967|ACCH3_SOLLC 1-aminocyclopropane-1-carboxylate oxidase homolog OS=Solanum lycopersicum OX=4081 GN=ACO3 PE=2 SV=1_45_Thermolysin_190_1_131.17468_5.46_0_Enterokinase_0_1_131.17468_5.46
L
>sp|P10967|ACCH3_SOLLC 1-aminocyclopropane-1-carboxylate oxidase homolog OS=Solanum lycopersicum OX=4081 GN=ACO3 PE=2 SV=1_46_Thermolysin_193_3_373.44958_3.74_0_Enterokinase_0_3_373.44958_3.74
LEL
>sp|P10967|ACCH3_SOLLC 1-aminocyclopropane-1-carboxylate oxidase homolog OS=Solanum lycopersicum OX=4081 GN=ACO3 PE=2 SV=1_47_Thermolysin_197_4_404.42028_3.74_0_Enterokinase_0_4_404.42028_3.74
LSEG
>sp|P10967|ACCH3_SOLLC 1-aminocyclopropane-1-carboxylate oxidase homolog OS=Solanum lycopersicum OX=4081 GN=ACO3 PE=2 SV=1_48_Thermolysin_199_2_188.22658_5.46_0_Enterokinase_0_2_188.22658_5.46
LG
>sp|P10967|ACCH3_SOLLC 1-aminocyclopropane-1-carboxylate oxidase homolog OS=Solanum lycopersicum OX=4081 GN=ACO3 PE=2 SV=1_49_Thermolysin_204_5_652.70498_5.97_0_Enterokinase_0_5_652.70498_5.97
LDRSY
>sp|P10967|ACCH3_SOLLC 1-aminocyclopropane-1-carboxylate oxidase homolog OS=Solanum lycopersicum OX=4081 GN=ACO3 PE=2 SV=1_50_Thermolysin_208_4_537.61338_5.87_0_Enterokinase_0_4_537.61338_5.87
LKDY
>sp|P10967|ACCH3_SOLLC 1-aminocyclopropane-1-carboxylate oxidase homolog OS=Solanum lycopersicum OX=4081 GN=ACO3 PE=2 SV=1_51_Thermolysin_211_3_367.43528_3.48_0_Enterokinase_0_3_367.43528_3.48
MDC
>sp|P10967|ACCH3_SOLLC 1-aminocyclopropane-1-carboxylate oxidase homolog OS=Solanum lycopersicum OX=4081 GN=ACO3 PE=2 SV=1_52_Thermolysin_213_2_302.33298_7.2_0_Enterokinase_0_2_302.33298_7.2
FH
>sp|P10967|ACCH3_SOLLC 1-aminocyclopropane-1-carboxylate oxidase homolog OS=Solanum lycopersicum OX=4081 GN=ACO3 PE=2 SV=1_53_Thermolysin_214_1_131.17468_5.46_0_Enterokinase_0_1_131.17468_5.46
L
>sp|P10967|ACCH3_SOLLC 1-aminocyclopropane-1-carboxylate oxidase homolog OS=Solanum lycopersicum OX=4081 GN=ACO3 PE=2 SV=1_54_Thermolysin_230_16_1862.11978_3.74_0_Enterokinase_0_16_1862.11978_3.74
FCSCNYYPPCPQPELT
>sp|P10967|ACCH3_SOLLC 1-aminocyclopropane-1-carboxylate oxidase homolog OS=Solanum lycopersicum OX=4081 GN=ACO3 PE=2 SV=1_55_Thermolysin_233_3_307.36488_5.46_0_Enterokinase_0_3_307.36488_5.46
MGT
>sp|P10967|ACCH3_SOLLC 1-aminocyclopropane-1-carboxylate oxidase homolog OS=Solanum lycopersicum OX=4081 GN=ACO3 PE=2 SV=1_56_Thermolysin_240_7_782.85148_5.22_0_Enterokinase_0_7_782.85148_5.22
IQHTDIG
>sp|P10967|ACCH3_SOLLC 1-aminocyclopropane-1-carboxylate oxidase homolog OS=Solanum lycopersicum OX=4081 GN=ACO3 PE=2 SV=1_57_Thermolysin_241_1_165.19188_5.46_0_Enterokinase_0_1_165.19188_5.46
F
>sp|P10967|ACCH3_SOLLC 1-aminocyclopropane-1-carboxylate oxidase homolog OS=Solanum lycopersicum OX=4081 GN=ACO3 PE=2 SV=1_58_Thermolysin_243_2_218.25298_5.46_0_Enterokinase_0_2_218.25298_5.46
VT
>sp|P10967|ACCH3_SOLLC 1-aminocyclopropane-1-carboxylate oxidase homolog OS=Solanum lycopersicum OX=4081 GN=ACO3 PE=2 SV=1_59_Thermolysin_244_1_131.17468_5.46_0_Enterokinase_0_1_131.17468_5.46
I
>sp|P10967|ACCH3_SOLLC 1-aminocyclopropane-1-carboxylate oxidase homolog OS=Solanum lycopersicum OX=4081 GN=ACO3 PE=2 SV=1_60_Thermolysin_245_1_131.17468_5.46_0_Enterokinase_0_1_131.17468_5.46
L
>sp|P10967|ACCH3_SOLLC 1-aminocyclopropane-1-carboxylate oxidase homolog OS=Solanum lycopersicum OX=4081 GN=ACO3 PE=2 SV=1_61_Thermolysin_252_7_734.77898_3.27_0_Enterokinase_0_7_734.77898_3.27
LQDDMGG
>sp|P10967|ACCH3_SOLLC 1-aminocyclopropane-1-carboxylate oxidase homolog OS=Solanum lycopersicum OX=4081 GN=ACO3 PE=2 SV=1_62_Thermolysin_254_2_259.30538_5.46_0_Enterokinase_0_2_259.30538_5.46
LQ
>sp|P10967|ACCH3_SOLLC 1-aminocyclopropane-1-carboxylate oxidase homolog OS=Solanum lycopersicum OX=4081 GN=ACO3 PE=2 SV=1_63_Thermolysin_255_1_117.14788_5.46_0_Enterokinase_0_1_117.14788_5.46
V
>sp|P10967|ACCH3_SOLLC 1-aminocyclopropane-1-carboxylate oxidase homolog OS=Solanum lycopersicum OX=4081 GN=ACO3 PE=2 SV=1_64_Thermolysin_261_6_833.90458_7.38_0_Enterokinase_0_6_833.90458_7.38
LHQNHW
>sp|P10967|ACCH3_SOLLC 1-aminocyclopropane-1-carboxylate oxidase homolog OS=Solanum lycopersicum OX=4081 GN=ACO3 PE=2 SV=1_65_Thermolysin_270_9_867.95438_3.48_0_Enterokinase_0_9_867.95438_3.48
VDVPPTPGS
>sp|P10967|ACCH3_SOLLC 1-aminocyclopropane-1-carboxylate oxidase homolog OS=Solanum lycopersicum OX=4081 GN=ACO3 PE=2 SV=1_66_Thermolysin_271_1_131.17468_5.46_0_Enterokinase_0_1_131.17468_5.46
L
>sp|P10967|ACCH3_SOLLC 1-aminocyclopropane-1-carboxylate oxidase homolog OS=Solanum lycopersicum OX=4081 GN=ACO3 PE=2 SV=1_67_Thermolysin_272_1_117.14788_5.46_0_Enterokinase_0_1_117.14788_5.46
V
>sp|P10967|ACCH3_SOLLC 1-aminocyclopropane-1-carboxylate oxidase homolog OS=Solanum lycopersicum OX=4081 GN=ACO3 PE=2 SV=1_68_Thermolysin_274_2_231.25168_5.46_0_Enterokinase_0_2_231.25168_5.46
VN
>sp|P10967|ACCH3_SOLLC 1-aminocyclopropane-1-carboxylate oxidase homolog OS=Solanum lycopersicum OX=4081 GN=ACO3 PE=2 SV=1_69_Thermolysin_278_4_450.49178_3.48_0_Enterokinase_0_4_450.49178_3.48
IGDF
>sp|P10967|ACCH3_SOLLC 1-aminocyclopropane-1-carboxylate oxidase homolog OS=Solanum lycopersicum OX=4081 GN=ACO3 PE=2 SV=1_70_Thermolysin_280_2_259.30538_5.46_0_Enterokinase_0_2_259.30538_5.46
LQ
>sp|P10967|ACCH3_SOLLC 1-aminocyclopropane-1-carboxylate oxidase homolog OS=Solanum lycopersicum OX=4081 GN=ACO3 PE=2 SV=1_71_Thermolysin_281_1_131.17468_5.46_0_Enterokinase_0_1_131.17468_5.46
L
>sp|P10967|ACCH3_SOLLC 1-aminocyclopropane-1-carboxylate oxidase homolog OS=Solanum lycopersicum OX=4081 GN=ACO3 PE=2 SV=1_72_Thermolysin_287_6_738.79538_5.87_0_Enterokinase_0_6_738.79538_5.87
LSNDKY
>sp|P10967|ACCH3_SOLLC 1-aminocyclopropane-1-carboxylate oxidase homolog OS=Solanum lycopersicum OX=4081 GN=ACO3 PE=2 SV=1_73_Thermolysin_289_2_218.25288_5.46_0_Enterokinase_0_2_218.25288_5.46
LS
>sp|P10967|ACCH3_SOLLC 1-aminocyclopropane-1-carboxylate oxidase homolog OS=Solanum lycopersicum OX=4081 GN=ACO3 PE=2 SV=1_74_Thermolysin_293_4_539.59198_7.2_0_Enterokinase_0_4_539.59198_7.2
VEHR
>sp|P10967|ACCH3_SOLLC 1-aminocyclopropane-1-carboxylate oxidase homolog OS=Solanum lycopersicum OX=4081 GN=ACO3 PE=2 SV=1_75_Thermolysin_294_1_89.09408_5.46_0_Enterokinase_0_1_89.09408_5.46
A
>sp|P10967|ACCH3_SOLLC 1-aminocyclopropane-1-carboxylate oxidase homolog OS=Solanum lycopersicum OX=4081 GN=ACO3 PE=2 SV=1_76_Thermolysin_298_4_446.46048_5.46_0_Enterokinase_0_4_446.46048_5.46
ISNN
>sp|P10967|ACCH3_SOLLC 1-aminocyclopropane-1-carboxylate oxidase homolog OS=Solanum lycopersicum OX=4081 GN=ACO3 PE=2 SV=1_77_Thermolysin_302_4_417.46548_9.71_0_Enterokinase_0_4_417.46548_9.71
VGSR
>sp|P10967|ACCH3_SOLLC 1-aminocyclopropane-1-carboxylate oxidase homolog OS=Solanum lycopersicum OX=4081 GN=ACO3 PE=2 SV=1_78_Thermolysin_304_2_236.28608_5.46_0_Enterokinase_0_2_236.28608_5.46
MS
>sp|P10967|ACCH3_SOLLC 1-aminocyclopropane-1-carboxylate oxidase homolog OS=Solanum lycopersicum OX=4081 GN=ACO3 PE=2 SV=1_79_Thermolysin_307_3_335.41858_5.46_0_Enterokinase_0_3_335.41858_5.46
ITC
>sp|P10967|ACCH3_SOLLC 1-aminocyclopropane-1-carboxylate oxidase homolog OS=Solanum lycopersicum OX=4081 GN=ACO3 PE=2 SV=1_80_Thermolysin_308_1_165.19188_5.46_0_Enterokinase_0_1_165.19188_5.46
F
>sp|P10967|ACCH3_SOLLC 1-aminocyclopropane-1-carboxylate oxidase homolog OS=Solanum lycopersicum OX=4081 GN=ACO3 PE=2 SV=1_81_Thermolysin_318_10_1129.19138_6.12_0_Enterokinase_0_10_1129.19138_6.12
FGESPYQSSK
>sp|P10967|ACCH3_SOLLC 1-aminocyclopropane-1-carboxylate oxidase homolog OS=Solanum lycopersicum OX=4081 GN=ACO3 PE=2 SV=1_82_Thermolysin_322_4_448.51928_5.45_0_Enterokinase_0_4_448.51928_5.45
LYGP
>sp|P10967|ACCH3_SOLLC 1-aminocyclopropane-1-carboxylate oxidase homolog OS=Solanum lycopersicum OX=4081 GN=ACO3 PE=2 SV=1_83_Thermolysin_326_4_474.55468_3.74_0_Enterokinase_0_4_474.55468_3.74
ITEL
>sp|P10967|ACCH3_SOLLC 1-aminocyclopropane-1-carboxylate oxidase homolog OS=Solanum lycopersicum OX=4081 GN=ACO3 PE=2 SV=1_84_Thermolysin_336_10_1218.33178_6.17_0_Enterokinase_0_10_1218.33178_6.17
LSEDNPPKYR
>sp|P10967|ACCH3_SOLLC 1-aminocyclopropane-1-carboxylate oxidase homolog OS=Solanum lycopersicum OX=4081 GN=ACO3 PE=2 SV=1_85_Thermolysin_339_3_291.30428_5.46_0_Enterokinase_0_3_291.30428_5.46
ATT
>sp|P10967|ACCH3_SOLLC 1-aminocyclopropane-1-carboxylate oxidase homolog OS=Solanum lycopersicum OX=4081 GN=ACO3 PE=2 SV=1_86_Thermolysin_346_7_848.91098_7.06_0_Enterokinase_0_7_848.91098_7.06
VKDHTSY
>sp|P10967|ACCH3_SOLLC 1-aminocyclopropane-1-carboxylate oxidase homolog OS=Solanum lycopersicum OX=4081 GN=ACO3 PE=2 SV=1_87_Thermolysin_351_5_595.65898_9.73_0_Enterokinase_0_5_595.65898_9.73
LHNRG
>sp|P10967|ACCH3_SOLLC 1-aminocyclopropane-1-carboxylate oxidase homolog OS=Solanum lycopersicum OX=4081 GN=ACO3 PE=2 SV=1_88_Thermolysin_356_5_491.49848_3.48_0_Enterokinase_0_5_491.49848_3.48
LDGTS
>sp|P10967|ACCH3_SOLLC 1-aminocyclopropane-1-carboxylate oxidase homolog OS=Solanum lycopersicum OX=4081 GN=ACO3 PE=2 SV=1_89_Thermolysin_357_1_89.09408_5.46_0_Enterokinase_0_1_89.09408_5.46
A
>sp|P10967|ACCH3_SOLLC 1-aminocyclopropane-1-carboxylate oxidase homolog OS=Solanum lycopersicum OX=4081 GN=ACO3 PE=2 SV=1_90_Thermolysin_362_5_665.79048_8.8_0_Enterokinase_0_5_665.79048_8.8
LSRYK
>sp|P10967|ACCH3_SOLLC 1-aminocyclopropane-1-carboxylate oxidase homolog OS=Solanum lycopersicum OX=4081 GN=ACO3 PE=2 SV=1_91_Thermolysin_363_1_131.17468_5.46_0_Enterokinase_0_1_131.17468_5.46
I
>sp|Q43779|SODC2_SOLLC Superoxide dismutase [Cu-Zn] 2 OS=Solanum lycopersicum OX=4081 GN=SODCC.5 PE=3 SV=3_0_Thermolysin_1_1_149.20788_5.46_0_Enterokinase_0_1_149.20788_5.46
M
>sp|Q43779|SODC2_SOLLC Superoxide dismutase [Cu-Zn] 2 OS=Solanum lycopersicum OX=4081 GN=SODCC.5 PE=3 SV=3_1_Thermolysin_3_2_245.32198_8.06_0_Enterokinase_0_2_245.32198_8.06
VK
>sp|Q43779|SODC2_SOLLC Superoxide dismutase [Cu-Zn] 2 OS=Solanum lycopersicum OX=4081 GN=SODCC.5 PE=3 SV=3_2_Thermolysin_4_1_89.09408_5.46_0_Enterokinase_0_1_89.09408_5.46
A
>sp|Q43779|SODC2_SOLLC Superoxide dismutase [Cu-Zn] 2 OS=Solanum lycopersicum OX=4081 GN=SODCC.5 PE=3 SV=3_3_Thermolysin_5_1_117.14788_5.46_0_Enterokinase_0_1_117.14788_5.46
V
>sp|Q43779|SODC2_SOLLC Superoxide dismutase [Cu-Zn] 2 OS=Solanum lycopersicum OX=4081 GN=SODCC.5 PE=3 SV=3_4_Thermolysin_6_1_89.09408_5.46_0_Enterokinase_0_1_89.09408_5.46
A
>sp|Q43779|SODC2_SOLLC Superoxide dismutase [Cu-Zn] 2 OS=Solanum lycopersicum OX=4081 GN=SODCC.5 PE=3 SV=3_5_Thermolysin_7_1_117.14788_5.46_0_Enterokinase_0_1_117.14788_5.46
V
>sp|Q43779|SODC2_SOLLC Superoxide dismutase [Cu-Zn] 2 OS=Solanum lycopersicum OX=4081 GN=SODCC.5 PE=3 SV=3_6_Thermolysin_13_6_605.60228_3.74_0_Enterokinase_0_6_605.60228_3.74
LNSSEG
>sp|Q43779|SODC2_SOLLC Superoxide dismutase [Cu-Zn] 2 OS=Solanum lycopersicum OX=4081 GN=SODCC.5 PE=3 SV=3_7_Thermolysin_17_4_362.38308_5.46_0_Enterokinase_0_4_362.38308_5.46
VSGT
>sp|Q43779|SODC2_SOLLC Superoxide dismutase [Cu-Zn] 2 OS=Solanum lycopersicum OX=4081 GN=SODCC.5 PE=3 SV=3_8_Thermolysin_18_1_131.17468_5.46_0_Enterokinase_0_1_131.17468_5.46
I
>sp|Q43779|SODC2_SOLLC Superoxide dismutase [Cu-Zn] 2 OS=Solanum lycopersicum OX=4081 GN=SODCC.5 PE=3 SV=3_9_Thermolysin_19_1_131.17468_5.46_0_Enterokinase_0_1_131.17468_5.46
L
>sp|Q43779|SODC2_SOLLC Superoxide dismutase [Cu-Zn] 2 OS=Solanum lycopersicum OX=4081 GN=SODCC.5 PE=3 SV=3_10_Thermolysin_24_5_566.56818_3.48_0_Enterokinase_0_5_566.56818_3.48
FTQDG
>sp|Q43779|SODC2_SOLLC Superoxide dismutase [Cu-Zn] 2 OS=Solanum lycopersicum OX=4081 GN=SODCC.5 PE=3 SV=3_11_Thermolysin_29_5_459.49978_5.46_0_Enterokinase_0_5_459.49978_5.46
AAPTT
>sp|Q43779|SODC2_SOLLC Superoxide dismutase [Cu-Zn] 2 OS=Solanum lycopersicum OX=4081 GN=SODCC.5 PE=3 SV=3_12_Thermolysin_33_4_402.40738_5.46_0_Enterokinase_0_4_402.40738_5.46
VNGN
>sp|Q43779|SODC2_SOLLC Superoxide dismutase [Cu-Zn] 2 OS=Solanum lycopersicum OX=4081 GN=SODCC.5 PE=3 SV=3_13_Thermolysin_36_3_275.30478_5.46_0_Enterokinase_0_3_275.30478_5.46
ISG
>sp|Q43779|SODC2_SOLLC Superoxide dismutase [Cu-Zn] 2 OS=Solanum lycopersicum OX=4081 GN=SODCC.5 PE=3 SV=3_14_Thermolysin_40_4_413.51738_8.06_0_Enterokinase_0_4_413.51738_8.06
LKPG
>sp|Q43779|SODC2_SOLLC Superoxide dismutase [Cu-Zn] 2 OS=Solanum lycopersicum OX=4081 GN=SODCC.5 PE=3 SV=3_15_Thermolysin_43_3_325.36768_7.2_0_Enterokinase_0_3_325.36768_7.2
LHG
>sp|Q43779|SODC2_SOLLC Superoxide dismutase [Cu-Zn] 2 OS=Solanum lycopersicum OX=4081 GN=SODCC.5 PE=3 SV=3_16_Thermolysin_45_2_302.33298_7.2_0_Enterokinase_0_2_302.33298_7.2
FH
>sp|Q43779|SODC2_SOLLC Superoxide dismutase [Cu-Zn] 2 OS=Solanum lycopersicum OX=4081 GN=SODCC.5 PE=3 SV=3_17_Thermolysin_47_2_254.28898_7.2_0_Enterokinase_0_2_254.28898_7.2
VH
>sp|Q43779|SODC2_SOLLC Superoxide dismutase [Cu-Zn] 2 OS=Solanum lycopersicum OX=4081 GN=SODCC.5 PE=3 SV=3_18_Thermolysin_48_1_89.09408_5.46_0_Enterokinase_0_1_89.09408_5.46
A
>sp|Q43779|SODC2_SOLLC Superoxide dismutase [Cu-Zn] 2 OS=Solanum lycopersicum OX=4081 GN=SODCC.5 PE=3 SV=3_19_Thermolysin_56_8_779.81988_3.48_0_Enterokinase_0_8_779.81988_3.48
LGDTTNGC
>sp|Q43779|SODC2_SOLLC Superoxide dismutase [Cu-Zn] 2 OS=Solanum lycopersicum OX=4081 GN=SODCC.5 PE=3 SV=3_20_Thermolysin_65_9_1003.09738_7.17_0_Enterokinase_0_9_1003.09738_7.17
MSTGPHYNP
>sp|Q43779|SODC2_SOLLC Superoxide dismutase [Cu-Zn] 2 OS=Solanum lycopersicum OX=4081 GN=SODCC.5 PE=3 SV=3_21_Thermolysin_79_14_1531.60488_5.58_0_Enterokinase_0_14_1531.60488_5.58
AGKEHGAPEDEVRH
>sp|Q43779|SODC2_SOLLC Superoxide dismutase [Cu-Zn] 2 OS=Solanum lycopersicum OX=4081 GN=SODCC.5 PE=3 SV=3_22_Thermolysin_85_6_545.54968_3.48_0_Enterokinase_0_6_545.54968_3.48
AGDLGN
>sp|Q43779|SODC2_SOLLC Superoxide dismutase [Cu-Zn] 2 OS=Solanum lycopersicum OX=4081 GN=SODCC.5 PE=3 SV=3_23_Thermolysin_87_2_232.27978_5.46_0_Enterokinase_0_2_232.27978_5.46
IT
>sp|Q43779|SODC2_SOLLC Superoxide dismutase [Cu-Zn] 2 OS=Solanum lycopersicum OX=4081 GN=SODCC.5 PE=3 SV=3_24_Thermolysin_93_6_576.56088_3.38_0_Enterokinase_0_6_576.56088_3.38
VGEDGT
>sp|Q43779|SODC2_SOLLC Superoxide dismutase [Cu-Zn] 2 OS=Solanum lycopersicum OX=4081 GN=SODCC.5 PE=3 SV=3_25_Thermolysin_95_2_176.17228_5.46_0_Enterokinase_0_2_176.17228_5.46
AS
>sp|Q43779|SODC2_SOLLC Superoxide dismutase [Cu-Zn] 2 OS=Solanum lycopersicum OX=4081 GN=SODCC.5 PE=3 SV=3_26_Thermolysin_97_2_266.29698_5.46_0_Enterokinase_0_2_266.29698_5.46
FT
>sp|Q43779|SODC2_SOLLC Superoxide dismutase [Cu-Zn] 2 OS=Solanum lycopersicum OX=4081 GN=SODCC.5 PE=3 SV=3_27_Thermolysin_104_7_813.94928_5.87_0_Enterokinase_0_7_813.94928_5.87
ITDKQIP
>sp|Q43779|SODC2_SOLLC Superoxide dismutase [Cu-Zn] 2 OS=Solanum lycopersicum OX=4081 GN=SODCC.5 PE=3 SV=3_28_Thermolysin_110_6_601.65728_5.46_0_Enterokinase_0_6_601.65728_5.46
LTGPQS
>sp|Q43779|SODC2_SOLLC Superoxide dismutase [Cu-Zn] 2 OS=Solanum lycopersicum OX=4081 GN=SODCC.5 PE=3 SV=3_29_Thermolysin_111_1_131.17468_5.46_0_Enterokinase_0_1_131.17468_5.46
I
>sp|Q43779|SODC2_SOLLC Superoxide dismutase [Cu-Zn] 2 OS=Solanum lycopersicum OX=4081 GN=SODCC.5 PE=3 SV=3_30_Thermolysin_114_3_344.41408_9.71_0_Enterokinase_0_3_344.41408_9.71
IGR
>sp|Q43779|SODC2_SOLLC Superoxide dismutase [Cu-Zn] 2 OS=Solanum lycopersicum OX=4081 GN=SODCC.5 PE=3 SV=3_31_Thermolysin_115_1_89.09408_5.46_0_Enterokinase_0_1_89.09408_5.46
A
>sp|Q43779|SODC2_SOLLC Superoxide dismutase [Cu-Zn] 2 OS=Solanum lycopersicum OX=4081 GN=SODCC.5 PE=3 SV=3_32_Thermolysin_116_1_117.14788_5.46_0_Enterokinase_0_1_117.14788_5.46
V
>sp|Q43779|SODC2_SOLLC Superoxide dismutase [Cu-Zn] 2 OS=Solanum lycopersicum OX=4081 GN=SODCC.5 PE=3 SV=3_33_Thermolysin_117_1_117.14788_5.46_0_Enterokinase_0_1_117.14788_5.46
V
>sp|Q43779|SODC2_SOLLC Superoxide dismutase [Cu-Zn] 2 OS=Solanum lycopersicum OX=4081 GN=SODCC.5 PE=3 SV=3_34_Thermolysin_119_2_254.28898_7.2_0_Enterokinase_0_2_254.28898_7.2
VH
>sp|Q43779|SODC2_SOLLC Superoxide dismutase [Cu-Zn] 2 OS=Solanum lycopersicum OX=4081 GN=SODCC.5 PE=3 SV=3_35_Thermolysin_138_19_1897.97308_4.61_0_Enterokinase_0_19_1897.97308_4.61
ADPDDLGKGGHELSKSTGN
>sp|Q43779|SODC2_SOLLC Superoxide dismutase [Cu-Zn] 2 OS=Solanum lycopersicum OX=4081 GN=SODCC.5 PE=3 SV=3_36_Thermolysin_142_4_359.38538_9.71_0_Enterokinase_0_4_359.38538_9.71
AGGR
>sp|Q43779|SODC2_SOLLC Superoxide dismutase [Cu-Zn] 2 OS=Solanum lycopersicum OX=4081 GN=SODCC.5 PE=3 SV=3_37_Thermolysin_143_1_131.17468_5.46_0_Enterokinase_0_1_131.17468_5.46
I
>sp|Q43779|SODC2_SOLLC Superoxide dismutase [Cu-Zn] 2 OS=Solanum lycopersicum OX=4081 GN=SODCC.5 PE=3 SV=3_38_Thermolysin_146_3_249.28478_5.46_0_Enterokinase_0_3_249.28478_5.46
ACG
>sp|Q43779|SODC2_SOLLC Superoxide dismutase [Cu-Zn] 2 OS=Solanum lycopersicum OX=4081 GN=SODCC.5 PE=3 SV=3_39_Thermolysin_147_1_131.17468_5.46_0_Enterokinase_0_1_131.17468_5.46
I
>sp|Q43779|SODC2_SOLLC Superoxide dismutase [Cu-Zn] 2 OS=Solanum lycopersicum OX=4081 GN=SODCC.5 PE=3 SV=3_40_Thermolysin_149_2_188.22658_5.46_0_Enterokinase_0_2_188.22658_5.46
IG
>sp|Q43779|SODC2_SOLLC Superoxide dismutase [Cu-Zn] 2 OS=Solanum lycopersicum OX=4081 GN=SODCC.5 PE=3 SV=3_41_Thermolysin_152_3_316.35728_5.46_0_Enterokinase_0_3_316.35728_5.46
LQG
>sp|P30221|HSP11_SOLLC 17.8 kDa class I heat shock protein OS=Solanum lycopersicum OX=4081 PE=2 SV=1_0_Thermolysin_2_2_236.28608_5.46_0_Enterokinase_0_2_236.28608_5.46
MS
>sp|P30221|HSP11_SOLLC 17.8 kDa class I heat shock protein OS=Solanum lycopersicum OX=4081 PE=2 SV=1_1_Thermolysin_6_4_497.63828_9.71_0_Enterokinase_0_4_497.63828_9.71
LIPR
>sp|P30221|HSP11_SOLLC 17.8 kDa class I heat shock protein OS=Solanum lycopersicum OX=4081 PE=2 SV=1_2_Thermolysin_7_1_131.17468_5.46_0_Enterokinase_0_1_131.17468_5.46
I
>sp|P30221|HSP11_SOLLC 17.8 kDa class I heat shock protein OS=Solanum lycopersicum OX=4081 PE=2 SV=1_3_Thermolysin_15_8_910.94198_9.56_0_Enterokinase_0_8_910.94198_9.56
FGDRRSSS
>sp|P30221|HSP11_SOLLC 17.8 kDa class I heat shock protein OS=Solanum lycopersicum OX=4081 PE=2 SV=1_4_Thermolysin_16_1_149.20788_5.46_0_Enterokinase_0_1_149.20788_5.46
M
>sp|P30221|HSP11_SOLLC 17.8 kDa class I heat shock protein OS=Solanum lycopersicum OX=4081 PE=2 SV=1_5_Thermolysin_19_3_377.39718_3.48_0_Enterokinase_0_3_377.39718_3.48
FDP
>sp|P30221|HSP11_SOLLC 17.8 kDa class I heat shock protein OS=Solanum lycopersicum OX=4081 PE=2 SV=1_6_Thermolysin_21_2_252.27008_5.46_0_Enterokinase_0_2_252.27008_5.46
FS
>sp|P30221|HSP11_SOLLC 17.8 kDa class I heat shock protein OS=Solanum lycopersicum OX=4081 PE=2 SV=1_7_Thermolysin_24_3_345.39588_3.48_0_Enterokinase_0_3_345.39588_3.48
IDV
>sp|P30221|HSP11_SOLLC 17.8 kDa class I heat shock protein OS=Solanum lycopersicum OX=4081 PE=2 SV=1_8_Thermolysin_27_3_377.39718_3.48_0_Enterokinase_0_3_377.39718_3.48
FDP
>sp|P30221|HSP11_SOLLC 17.8 kDa class I heat shock protein OS=Solanum lycopersicum OX=4081 PE=2 SV=1_9_Thermolysin_42_15_1614.68858_4.53_0_Enterokinase_0_15_1614.68858_4.53
FRELGFPSTNSGESS
>sp|P30221|HSP11_SOLLC 17.8 kDa class I heat shock protein OS=Solanum lycopersicum OX=4081 PE=2 SV=1_10_Thermolysin_43_1_89.09408_5.46_0_Enterokinase_0_1_89.09408_5.46
A
>sp|P30221|HSP11_SOLLC 17.8 kDa class I heat shock protein OS=Solanum lycopersicum OX=4081 PE=2 SV=1_11_Thermolysin_44_1_165.19188_5.46_0_Enterokinase_0_1_165.19188_5.46
F
>sp|P30221|HSP11_SOLLC 17.8 kDa class I heat shock protein OS=Solanum lycopersicum OX=4081 PE=2 SV=1_12_Thermolysin_48_4_460.49048_9.71_0_Enterokinase_0_4_460.49048_9.71
ANTR
>sp|P30221|HSP11_SOLLC 17.8 kDa class I heat shock protein OS=Solanum lycopersicum OX=4081 PE=2 SV=1_13_Thermolysin_58_10_1251.36118_4.66_0_Enterokinase_0_10_1251.36118_4.66
IDWKETPEPH
>sp|P30221|HSP11_SOLLC 17.8 kDa class I heat shock protein OS=Solanum lycopersicum OX=4081 PE=2 SV=1_14_Thermolysin_59_1_117.14788_5.46_0_Enterokinase_0_1_117.14788_5.46
V
>sp|P30221|HSP11_SOLLC 17.8 kDa class I heat shock protein OS=Solanum lycopersicum OX=4081 PE=2 SV=1_15_Thermolysin_61_2_293.36598_8.06_0_Enterokinase_0_2_293.36598_8.06
FK
>sp|P30221|HSP11_SOLLC 17.8 kDa class I heat shock protein OS=Solanum lycopersicum OX=4081 PE=2 SV=1_16_Thermolysin_66_5_499.56448_3.48_0_Enterokinase_0_5_499.56448_3.48
VDLPG
>sp|P30221|HSP11_SOLLC 17.8 kDa class I heat shock protein OS=Solanum lycopersicum OX=4081 PE=2 SV=1_17_Thermolysin_73_7_873.06058_7.64_0_Enterokinase_0_7_873.06058_7.64
LKKEEVK
>sp|P30221|HSP11_SOLLC 17.8 kDa class I heat shock protein OS=Solanum lycopersicum OX=4081 PE=2 SV=1_18_Thermolysin_80_7_874.90308_3.93_0_Enterokinase_0_7_874.90308_3.93
VEVEEDR
>sp|P30221|HSP11_SOLLC 17.8 kDa class I heat shock protein OS=Solanum lycopersicum OX=4081 PE=2 SV=1_19_Thermolysin_81_1_117.14788_5.46_0_Enterokinase_0_1_117.14788_5.46
V
>sp|P30221|HSP11_SOLLC 17.8 kDa class I heat shock protein OS=Solanum lycopersicum OX=4081 PE=2 SV=1_20_Thermolysin_83_2_259.30538_5.46_0_Enterokinase_0_2_259.30538_5.46
LQ
>sp|P30221|HSP11_SOLLC 17.8 kDa class I heat shock protein OS=Solanum lycopersicum OX=4081 PE=2 SV=1_21_Thermolysin_89_6_674.71158_6.23_0_Enterokinase_0_6_674.71158_6.23
ISGERN
>sp|P30221|HSP11_SOLLC 17.8 kDa class I heat shock protein OS=Solanum lycopersicum OX=4081 PE=2 SV=1_22_Thermolysin_101_12_1583.72398_6.92_0_Enterokinase_0_12_1583.72398_6.92
VEKEDKNDKWHR
>sp|P30221|HSP11_SOLLC 17.8 kDa class I heat shock protein OS=Solanum lycopersicum OX=4081 PE=2 SV=1_23_Thermolysin_108_7_793.89328_8.06_0_Enterokinase_0_7_793.89328_8.06
MERSSGK
>sp|P30221|HSP11_SOLLC 17.8 kDa class I heat shock protein OS=Solanum lycopersicum OX=4081 PE=2 SV=1_24_Thermolysin_109_1_165.19188_5.46_0_Enterokinase_0_1_165.19188_5.46
F
>sp|P30221|HSP11_SOLLC 17.8 kDa class I heat shock protein OS=Solanum lycopersicum OX=4081 PE=2 SV=1_25_Thermolysin_112_3_461.58288_11.49_0_Enterokinase_0_3_461.58288_11.49
MRR
>sp|P30221|HSP11_SOLLC 17.8 kDa class I heat shock protein OS=Solanum lycopersicum OX=4081 PE=2 SV=1_26_Thermolysin_118_6_774.87478_6.23_0_Enterokinase_0_6_774.87478_6.23
FRLPEN
>sp|P30221|HSP11_SOLLC 17.8 kDa class I heat shock protein OS=Solanum lycopersicum OX=4081 PE=2 SV=1_27_Thermolysin_120_2_217.26818_8.06_0_Enterokinase_0_2_217.26818_8.06
AK
>sp|P30221|HSP11_SOLLC 17.8 kDa class I heat shock protein OS=Solanum lycopersicum OX=4081 PE=2 SV=1_28_Thermolysin_123_3_392.42718_3.48_0_Enterokinase_0_3_392.42718_3.48
MDQ
>sp|P30221|HSP11_SOLLC 17.8 kDa class I heat shock protein OS=Solanum lycopersicum OX=4081 PE=2 SV=1_29_Thermolysin_125_2_245.32198_8.06_0_Enterokinase_0_2_245.32198_8.06
VK
>sp|P30221|HSP11_SOLLC 17.8 kDa class I heat shock protein OS=Solanum lycopersicum OX=4081 PE=2 SV=1_30_Thermolysin_127_2_176.17228_5.46_0_Enterokinase_0_2_176.17228_5.46
AS
>sp|P30221|HSP11_SOLLC 17.8 kDa class I heat shock protein OS=Solanum lycopersicum OX=4081 PE=2 SV=1_31_Thermolysin_131_4_449.47908_3.74_0_Enterokinase_0_4_449.47908_3.74
MENG
>sp|P30221|HSP11_SOLLC 17.8 kDa class I heat shock protein OS=Solanum lycopersicum OX=4081 PE=2 SV=1_32_Thermolysin_132_1_117.14788_5.46_0_Enterokinase_0_1_117.14788_5.46
V
>sp|P30221|HSP11_SOLLC 17.8 kDa class I heat shock protein OS=Solanum lycopersicum OX=4081 PE=2 SV=1_33_Thermolysin_134_2_232.27978_5.46_0_Enterokinase_0_2_232.27978_5.46
LT
>sp|P30221|HSP11_SOLLC 17.8 kDa class I heat shock protein OS=Solanum lycopersicum OX=4081 PE=2 SV=1_34_Thermolysin_149_15_1697.00528_7.51_0_Enterokinase_0_15_1697.00528_7.51
VTVPKEEVKKPEVKS
>sp|P30221|HSP11_SOLLC 17.8 kDa class I heat shock protein OS=Solanum lycopersicum OX=4081 PE=2 SV=1_35_Thermolysin_154_5_517.57968_3.74_0_Enterokinase_0_5_517.57968_3.74
IEISG
>sp|Q40158|MT2B_SOLLC Metallothionein-like protein type 2 B OS=Solanum lycopersicum OX=4081 GN=MTB PE=2 SV=1_0_Thermolysin_24_24_2176.52388_8.16_0_Enterokinase_0_24_2176.52388_8.16
MSCCGGNCGCGSSCKCGNGCGGCK
>sp|Q40158|MT2B_SOLLC Metallothionein-like protein type 2 B OS=Solanum lycopersicum OX=4081 GN=MTB PE=2 SV=1_1_Thermolysin_40_16_1843.94888_3.33_0_Enterokinase_0_16_1843.94888_3.33
MYPDMSYTESSTTTET
>sp|Q40158|MT2B_SOLLC Metallothionein-like protein type 2 B OS=Solanum lycopersicum OX=4081 GN=MTB PE=2 SV=1_2_Thermolysin_41_1_131.17468_5.46_0_Enterokinase_0_1_131.17468_5.46
L
>sp|Q40158|MT2B_SOLLC Metallothionein-like protein type 2 B OS=Solanum lycopersicum OX=4081 GN=MTB PE=2 SV=1_3_Thermolysin_42_1_117.14788_5.46_0_Enterokinase_0_1_117.14788_5.46
V
>sp|Q40158|MT2B_SOLLC Metallothionein-like protein type 2 B OS=Solanum lycopersicum OX=4081 GN=MTB PE=2 SV=1_4_Thermolysin_44_2_188.22658_5.46_0_Enterokinase_0_2_188.22658_5.46
LG
>sp|Q40158|MT2B_SOLLC Metallothionein-like protein type 2 B OS=Solanum lycopersicum OX=4081 GN=MTB PE=2 SV=1_5_Thermolysin_51_7_716.78938_6.13_0_Enterokinase_0_7_716.78938_6.13
VGPEKTS
>sp|Q40158|MT2B_SOLLC Metallothionein-like protein type 2 B OS=Solanum lycopersicum OX=4081 GN=MTB PE=2 SV=1_6_Thermolysin_53_2_222.24378_5.46_0_Enterokinase_0_2_222.24378_5.46
FG
>sp|Q40158|MT2B_SOLLC Metallothionein-like protein type 2 B OS=Solanum lycopersicum OX=4081 GN=MTB PE=2 SV=1_7_Thermolysin_54_1_89.09408_5.46_0_Enterokinase_0_1_89.09408_5.46
A
>sp|Q40158|MT2B_SOLLC Metallothionein-like protein type 2 B OS=Solanum lycopersicum OX=4081 GN=MTB PE=2 SV=1_8_Thermolysin_61_7_779.87828_3.56_0_Enterokinase_0_7_779.87828_3.56
MEMGESP
>sp|Q40158|MT2B_SOLLC Metallothionein-like protein type 2 B OS=Solanum lycopersicum OX=4081 GN=MTB PE=2 SV=1_9_Thermolysin_62_1_117.14788_5.46_0_Enterokinase_0_1_117.14788_5.46
V
>sp|Q40158|MT2B_SOLLC Metallothionein-like protein type 2 B OS=Solanum lycopersicum OX=4081 GN=MTB PE=2 SV=1_10_Thermolysin_82_20_2051.34288_7.58_0_Enterokinase_0_20_2051.34288_7.58
AENGCKCGSDCKCNPCTCSK
>NP_001234021.1 polygalacturonase-2 precursor [Solanum lycopersicum]_0_Thermolysin_1_1_149.20788_5.46_0_Enterokinase_0_1_149.20788_5.46
M
>NP_001234021.1 polygalacturonase-2 precursor [Solanum lycopersicum]_1_Thermolysin_2_1_117.14788_5.46_0_Enterokinase_0_1_117.14788_5.46
V
>NP_001234021.1 polygalacturonase-2 precursor [Solanum lycopersicum]_2_Thermolysin_7_5_616.67488_9.71_0_Enterokinase_0_5_616.67488_9.71
IQRNS
>NP_001234021.1 polygalacturonase-2 precursor [Solanum lycopersicum]_3_Thermolysin_8_1_131.17468_5.46_0_Enterokinase_0_1_131.17468_5.46
I
>NP_001234021.1 polygalacturonase-2 precursor [Solanum lycopersicum]_4_Thermolysin_9_1_131.17468_5.46_0_Enterokinase_0_1_131.17468_5.46
L
>NP_001234021.1 polygalacturonase-2 precursor [Solanum lycopersicum]_5_Thermolysin_10_1_131.17468_5.46_0_Enterokinase_0_1_131.17468_5.46
L
>NP_001234021.1 polygalacturonase-2 precursor [Solanum lycopersicum]_6_Thermolysin_11_1_131.17468_5.46_0_Enterokinase_0_1_131.17468_5.46
L
>NP_001234021.1 polygalacturonase-2 precursor [Solanum lycopersicum]_7_Thermolysin_12_1_131.17468_5.46_0_Enterokinase_0_1_131.17468_5.46
I
>NP_001234021.1 polygalacturonase-2 precursor [Solanum lycopersicum]_8_Thermolysin_13_1_131.17468_5.46_0_Enterokinase_0_1_131.17468_5.46
I
>NP_001234021.1 polygalacturonase-2 precursor [Solanum lycopersicum]_9_Thermolysin_14_1_131.17468_5.46_0_Enterokinase_0_1_131.17468_5.46
I
>NP_001234021.1 polygalacturonase-2 precursor [Solanum lycopersicum]_10_Thermolysin_15_1_165.19188_5.46_0_Enterokinase_0_1_165.19188_5.46
F
>NP_001234021.1 polygalacturonase-2 precursor [Solanum lycopersicum]_11_Thermolysin_18_3_263.25048_5.46_0_Enterokinase_0_3_263.25048_5.46
ASS
>NP_001234021.1 polygalacturonase-2 precursor [Solanum lycopersicum]_12_Thermolysin_25_7_779.86628_8.7_0_Enterokinase_0_7_779.86628_8.7
ISTCRSN
>NP_001234021.1 polygalacturonase-2 precursor [Solanum lycopersicum]_13_Thermolysin_26_1_117.14788_5.46_0_Enterokinase_0_1_117.14788_5.46
V
>NP_001234021.1 polygalacturonase-2 precursor [Solanum lycopersicum]_14_Thermolysin_30_4_475.45568_3.27_0_Enterokinase_0_4_475.45568_3.27
IDDN
>NP_001234021.1 polygalacturonase-2 precursor [Solanum lycopersicum]_15_Thermolysin_31_1_131.17468_5.46_0_Enterokinase_0_1_131.17468_5.46
L
>NP_001234021.1 polygalacturonase-2 precursor [Solanum lycopersicum]_16_Thermolysin_34_3_421.49668_8.06_0_Enterokinase_0_3_421.49668_8.06
FKQ
>NP_001234021.1 polygalacturonase-2 precursor [Solanum lycopersicum]_17_Thermolysin_38_4_509.51628_3.48_0_Enterokinase_0_4_509.51628_3.48
VYDN
>NP_001234021.1 polygalacturonase-2 precursor [Solanum lycopersicum]_18_Thermolysin_39_1_131.17468_5.46_0_Enterokinase_0_1_131.17468_5.46
I
>NP_001234021.1 polygalacturonase-2 precursor [Solanum lycopersicum]_19_Thermolysin_44_5_664.71298_3.56_0_Enterokinase_0_5_664.71298_3.56
LEQEF
>NP_001234021.1 polygalacturonase-2 precursor [Solanum lycopersicum]_20_Thermolysin_49_5_616.63108_5.22_0_Enterokinase_0_5_616.63108_5.22
AHDFQ
>NP_001234021.1 polygalacturonase-2 precursor [Solanum lycopersicum]_21_Thermolysin_51_2_252.27008_5.45_0_Enterokinase_0_2_252.27008_5.45
AY
>NP_001234021.1 polygalacturonase-2 precursor [Solanum lycopersicum]_22_Thermolysin_54_3_381.42888_5.45_0_Enterokinase_0_3_381.42888_5.45
LSY
>NP_001234021.1 polygalacturonase-2 precursor [Solanum lycopersicum]_23_Thermolysin_58_4_460.53078_8.06_0_Enterokinase_0_4_460.53078_8.06
LSKN
>NP_001234021.1 polygalacturonase-2 precursor [Solanum lycopersicum]_24_Thermolysin_64_6_689.67978_3.74_0_Enterokinase_0_6_689.67978_3.74
IESNNN
>NP_001234021.1 polygalacturonase-2 precursor [Solanum lycopersicum]_25_Thermolysin_67_3_374.43738_5.87_0_Enterokinase_0_3_374.43738_5.87
IDK
>NP_001234021.1 polygalacturonase-2 precursor [Solanum lycopersicum]_26_Thermolysin_72_5_531.56628_5.87_0_Enterokinase_0_5_531.56628_5.87
VDKNG
>NP_001234021.1 polygalacturonase-2 precursor [Solanum lycopersicum]_27_Thermolysin_74_2_259.34878_8.06_0_Enterokinase_0_2_259.34878_8.06
IK
>NP_001234021.1 polygalacturonase-2 precursor [Solanum lycopersicum]_28_Thermolysin_75_1_117.14788_5.46_0_Enterokinase_0_1_117.14788_5.46
V
>NP_001234021.1 polygalacturonase-2 precursor [Solanum lycopersicum]_29_Thermolysin_77_2_245.27848_5.46_0_Enterokinase_0_2_245.27848_5.46
IN
>NP_001234021.1 polygalacturonase-2 precursor [Solanum lycopersicum]_30_Thermolysin_78_1_117.14788_5.46_0_Enterokinase_0_1_117.14788_5.46
V
>NP_001234021.1 polygalacturonase-2 precursor [Solanum lycopersicum]_31_Thermolysin_80_2_218.25288_5.46_0_Enterokinase_0_2_218.25288_5.46
LS
>NP_001234021.1 polygalacturonase-2 precursor [Solanum lycopersicum]_32_Thermolysin_82_2_222.24378_5.46_0_Enterokinase_0_2_222.24378_5.46
FG
>NP_001234021.1 polygalacturonase-2 precursor [Solanum lycopersicum]_33_Thermolysin_92_10_1068.10818_5.94_0_Enterokinase_0_10_1068.10818_5.94
AKGDGKTYDN
>NP_001234021.1 polygalacturonase-2 precursor [Solanum lycopersicum]_34_Thermolysin_93_1_131.17468_5.46_0_Enterokinase_0_1_131.17468_5.46
I
>NP_001234021.1 polygalacturonase-2 precursor [Solanum lycopersicum]_35_Thermolysin_94_1_89.09408_5.46_0_Enterokinase_0_1_89.09408_5.46
A
>NP_001234021.1 polygalacturonase-2 precursor [Solanum lycopersicum]_36_Thermolysin_97_3_422.43808_3.74_0_Enterokinase_0_3_422.43808_3.74
FEQ
>NP_001234021.1 polygalacturonase-2 precursor [Solanum lycopersicum]_37_Thermolysin_108_11_1221.30988_6.23_0_Enterokinase_0_11_1221.30988_6.23
AWNEACSSRTP
>NP_001234021.1 polygalacturonase-2 precursor [Solanum lycopersicum]_38_Thermolysin_110_2_245.27858_5.46_0_Enterokinase_0_2_245.27858_5.46
VQ
>NP_001234021.1 polygalacturonase-2 precursor [Solanum lycopersicum]_39_Thermolysin_111_1_165.19188_5.46_0_Enterokinase_0_1_165.19188_5.46
F
>NP_001234021.1 polygalacturonase-2 precursor [Solanum lycopersicum]_40_Thermolysin_119_8_961.12898_8.32_0_Enterokinase_0_8_961.12898_8.32
VVPKNKNY
>NP_001234021.1 polygalacturonase-2 precursor [Solanum lycopersicum]_41_Thermolysin_120_1_131.17468_5.46_0_Enterokinase_0_1_131.17468_5.46
L
>NP_001234021.1 polygalacturonase-2 precursor [Solanum lycopersicum]_42_Thermolysin_123_3_387.47948_8.06_0_Enterokinase_0_3_387.47948_8.06
LKQ
>NP_001234021.1 polygalacturonase-2 precursor [Solanum lycopersicum]_43_Thermolysin_125_2_232.27978_5.46_0_Enterokinase_0_2_232.27978_5.46
IT
>NP_001234021.1 polygalacturonase-2 precursor [Solanum lycopersicum]_44_Thermolysin_133_8_839.92138_8.7_0_Enterokinase_0_8_839.92138_8.7
FSGPCRSS
>NP_001234021.1 polygalacturonase-2 precursor [Solanum lycopersicum]_45_Thermolysin_135_2_218.25288_5.46_0_Enterokinase_0_2_218.25288_5.46
IS
>NP_001234021.1 polygalacturonase-2 precursor [Solanum lycopersicum]_46_Thermolysin_137_2_245.32198_8.06_0_Enterokinase_0_2_245.32198_8.06
VK
>NP_001234021.1 polygalacturonase-2 precursor [Solanum lycopersicum]_47_Thermolysin_138_1_131.17468_5.46_0_Enterokinase_0_1_131.17468_5.46
I
>NP_001234021.1 polygalacturonase-2 precursor [Solanum lycopersicum]_48_Thermolysin_141_3_309.32198_5.46_0_Enterokinase_0_3_309.32198_5.46
FGS
>NP_001234021.1 polygalacturonase-2 precursor [Solanum lycopersicum]_49_Thermolysin_147_6_633.69948_6.13_0_Enterokinase_0_6_633.69948_6.13
LEASSK
>NP_001234021.1 polygalacturonase-2 precursor [Solanum lycopersicum]_50_Thermolysin_155_8_1052.15518_7.99_0_Enterokinase_0_8_1052.15518_7.99
ISDYKDRR
>NP_001234021.1 polygalacturonase-2 precursor [Solanum lycopersicum]_51_Thermolysin_157_2_317.38788_5.46_0_Enterokinase_0_2_317.38788_5.46
LW
>NP_001234021.1 polygalacturonase-2 precursor [Solanum lycopersicum]_52_Thermolysin_158_1_131.17468_5.46_0_Enterokinase_0_1_131.17468_5.46
I
>NP_001234021.1 polygalacturonase-2 precursor [Solanum lycopersicum]_53_Thermolysin_159_1_89.09408_5.46_0_Enterokinase_0_1_89.09408_5.46
A
>NP_001234021.1 polygalacturonase-2 precursor [Solanum lycopersicum]_54_Thermolysin_162_3_367.35868_3.48_0_Enterokinase_0_3_367.35868_3.48
FDS
>NP_001234021.1 polygalacturonase-2 precursor [Solanum lycopersicum]_55_Thermolysin_165_3_359.38238_5.46_0_Enterokinase_0_3_359.38238_5.46
VQN
>NP_001234021.1 polygalacturonase-2 precursor [Solanum lycopersicum]_56_Thermolysin_166_1_131.17468_5.46_0_Enterokinase_0_1_131.17468_5.46
L
>NP_001234021.1 polygalacturonase-2 precursor [Solanum lycopersicum]_57_Thermolysin_167_1_117.14788_5.46_0_Enterokinase_0_1_117.14788_5.46
V
>NP_001234021.1 polygalacturonase-2 precursor [Solanum lycopersicum]_58_Thermolysin_173_6_446.46058_5.46_0_Enterokinase_0_6_446.46058_5.46
VGGGGT
>NP_001234021.1 polygalacturonase-2 precursor [Solanum lycopersicum]_59_Thermolysin_179_6_601.61678_5.46_0_Enterokinase_0_6_601.61678_5.46
INGNGQ
>NP_001234021.1 polygalacturonase-2 precursor [Solanum lycopersicum]_60_Thermolysin_187_8_992.16028_8.02_0_Enterokinase_0_8_992.16028_8.02
VWWPSSCK
>NP_001234021.1 polygalacturonase-2 precursor [Solanum lycopersicum]_61_Thermolysin_199_12_1314.52238_8.02_0_Enterokinase_0_12_1314.52238_8.02
INKSLPCRDAPT
>NP_001234021.1 polygalacturonase-2 precursor [Solanum lycopersicum]_62_Thermolysin_200_1_89.09408_5.46_0_Enterokinase_0_1_89.09408_5.46
A
>NP_001234021.1 polygalacturonase-2 precursor [Solanum lycopersicum]_63_Thermolysin_202_2_232.27978_5.46_0_Enterokinase_0_2_232.27978_5.46
LT
>NP_001234021.1 polygalacturonase-2 precursor [Solanum lycopersicum]_64_Thermolysin_208_6_810.92558_8.02_0_Enterokinase_0_6_810.92558_8.02
FWNCKN
>NP_001234021.1 polygalacturonase-2 precursor [Solanum lycopersicum]_65_Thermolysin_210_2_259.34878_8.06_0_Enterokinase_0_2_259.34878_8.06
LK
>NP_001234021.1 polygalacturonase-2 precursor [Solanum lycopersicum]_66_Thermolysin_213_3_345.35548_5.46_0_Enterokinase_0_3_345.35548_5.46
VNN
>NP_001234021.1 polygalacturonase-2 precursor [Solanum lycopersicum]_67_Thermolysin_218_5_588.70488_8.4_0_Enterokinase_0_5_588.70488_8.4
LKSKN
>NP_001234021.1 polygalacturonase-2 precursor [Solanum lycopersicum]_68_Thermolysin_221_3_345.35548_5.46_0_Enterokinase_0_3_345.35548_5.46
AQQ
>NP_001234021.1 polygalacturonase-2 precursor [Solanum lycopersicum]_69_Thermolysin_223_2_268.31578_7.2_0_Enterokinase_0_2_268.31578_7.2
IH
>NP_001234021.1 polygalacturonase-2 precursor [Solanum lycopersicum]_70_Thermolysin_225_2_259.34878_8.06_0_Enterokinase_0_2_259.34878_8.06
IK
>NP_001234021.1 polygalacturonase-2 precursor [Solanum lycopersicum]_71_Thermolysin_231_6_699.73328_3.74_0_Enterokinase_0_6_699.73328_3.74
FESCTN
>NP_001234021.1 polygalacturonase-2 precursor [Solanum lycopersicum]_72_Thermolysin_232_1_117.14788_5.46_0_Enterokinase_0_1_117.14788_5.46
V
>NP_001234021.1 polygalacturonase-2 precursor [Solanum lycopersicum]_73_Thermolysin_233_1_117.14788_5.46_0_Enterokinase_0_1_117.14788_5.46
V
>NP_001234021.1 polygalacturonase-2 precursor [Solanum lycopersicum]_74_Thermolysin_236_3_290.27608_5.46_0_Enterokinase_0_3_290.27608_5.46
ASN
>NP_001234021.1 polygalacturonase-2 precursor [Solanum lycopersicum]_75_Thermolysin_237_1_131.17468_5.46_0_Enterokinase_0_1_131.17468_5.46
L
>NP_001234021.1 polygalacturonase-2 precursor [Solanum lycopersicum]_76_Thermolysin_238_1_149.20788_5.46_0_Enterokinase_0_1_149.20788_5.46
M
>NP_001234021.1 polygalacturonase-2 precursor [Solanum lycopersicum]_77_Thermolysin_240_2_245.27848_5.46_0_Enterokinase_0_2_245.27848_5.46
IN
>NP_001234021.1 polygalacturonase-2 precursor [Solanum lycopersicum]_78_Thermolysin_242_2_176.17228_5.46_0_Enterokinase_0_2_176.17228_5.46
AS
>NP_001234021.1 polygalacturonase-2 precursor [Solanum lycopersicum]_79_Thermolysin_250_8_788.81248_5.87_0_Enterokinase_0_8_788.81248_5.87
AKSPNTDG
>NP_001234021.1 polygalacturonase-2 precursor [Solanum lycopersicum]_80_Thermolysin_252_2_254.28898_7.2_0_Enterokinase_0_2_254.28898_7.2
VH
>NP_001234021.1 polygalacturonase-2 precursor [Solanum lycopersicum]_81_Thermolysin_258_6_710.74168_5.45_0_Enterokinase_0_6_710.74168_5.45
VSNTQY
>NP_001234021.1 polygalacturonase-2 precursor [Solanum lycopersicum]_82_Thermolysin_260_2_259.30538_5.46_0_Enterokinase_0_2_259.30538_5.46
IQ
>NP_001234021.1 polygalacturonase-2 precursor [Solanum lycopersicum]_83_Thermolysin_264_4_434.44658_3.48_0_Enterokinase_0_4_434.44658_3.48
ISDT
>NP_001234021.1 polygalacturonase-2 precursor [Solanum lycopersicum]_84_Thermolysin_265_1_131.17468_5.46_0_Enterokinase_0_1_131.17468_5.46
I
>NP_001234021.1 polygalacturonase-2 precursor [Solanum lycopersicum]_85_Thermolysin_272_7_679.69958_3.27_0_Enterokinase_0_7_679.69958_3.27
IGTGDDC
>NP_001234021.1 polygalacturonase-2 precursor [Solanum lycopersicum]_86_Thermolysin_274_2_218.25288_5.46_0_Enterokinase_0_2_218.25288_5.46
IS
>NP_001234021.1 polygalacturonase-2 precursor [Solanum lycopersicum]_87_Thermolysin_275_1_131.17468_5.46_0_Enterokinase_0_1_131.17468_5.46
I
>NP_001234021.1 polygalacturonase-2 precursor [Solanum lycopersicum]_88_Thermolysin_281_6_590.59068_5.46_0_Enterokinase_0_6_590.59068_5.46
VSGSQN
>NP_001234021.1 polygalacturonase-2 precursor [Solanum lycopersicum]_89_Thermolysin_283_2_245.27858_5.46_0_Enterokinase_0_2_245.27858_5.46
VQ
>NP_001234021.1 polygalacturonase-2 precursor [Solanum lycopersicum]_90_Thermolysin_286_3_304.30298_5.46_0_Enterokinase_0_3_304.30298_5.46
ATN
>NP_001234021.1 polygalacturonase-2 precursor [Solanum lycopersicum]_91_Thermolysin_294_8_740.83208_7.18_0_Enterokinase_0_8_740.83208_7.18
ITCGPGHG
>NP_001234021.1 polygalacturonase-2 precursor [Solanum lycopersicum]_92_Thermolysin_296_2_218.25288_5.46_0_Enterokinase_0_2_218.25288_5.46
IS
>NP_001234021.1 polygalacturonase-2 precursor [Solanum lycopersicum]_93_Thermolysin_299_3_275.30478_5.46_0_Enterokinase_0_3_275.30478_5.46
IGS
>NP_001234021.1 polygalacturonase-2 precursor [Solanum lycopersicum]_94_Thermolysin_308_9_896.90898_3.74_0_Enterokinase_0_9_896.90898_3.74
LGSGNSEAY
>NP_001234021.1 polygalacturonase-2 precursor [Solanum lycopersicum]_95_Thermolysin_311_3_318.32988_5.46_0_Enterokinase_0_3_318.32988_5.46
VSN
>NP_001234021.1 polygalacturonase-2 precursor [Solanum lycopersicum]_96_Thermolysin_313_2_218.25298_5.46_0_Enterokinase_0_2_218.25298_5.46
VT
>NP_001234021.1 polygalacturonase-2 precursor [Solanum lycopersicum]_97_Thermolysin_318_5_559.62008_6.13_0_Enterokinase_0_5_559.62008_6.13
VNEAK
>NP_001234021.1 polygalacturonase-2 precursor [Solanum lycopersicum]_98_Thermolysin_319_1_131.17468_5.46_0_Enterokinase_0_1_131.17468_5.46
I
>NP_001234021.1 polygalacturonase-2 precursor [Solanum lycopersicum]_99_Thermolysin_321_2_188.22658_5.46_0_Enterokinase_0_2_188.22658_5.46
IG
>NP_001234021.1 polygalacturonase-2 precursor [Solanum lycopersicum]_100_Thermolysin_325_4_389.36528_3.74_0_Enterokinase_0_4_389.36528_3.74
AENG
>NP_001234021.1 polygalacturonase-2 precursor [Solanum lycopersicum]_101_Thermolysin_327_2_273.33538_9.71_0_Enterokinase_0_2_273.33538_9.71
VR
>NP_001234021.1 polygalacturonase-2 precursor [Solanum lycopersicum]_102_Thermolysin_337_10_1061.16238_8.06_0_Enterokinase_0_10_1061.16238_8.06
IKTWQGGSGQ
>NP_001234021.1 polygalacturonase-2 precursor [Solanum lycopersicum]_103_Thermolysin_340_3_290.27608_5.46_0_Enterokinase_0_3_290.27608_5.46
ASN
>NP_001234021.1 polygalacturonase-2 precursor [Solanum lycopersicum]_104_Thermolysin_342_2_259.34878_8.06_0_Enterokinase_0_2_259.34878_8.06
IK
>NP_001234021.1 polygalacturonase-2 precursor [Solanum lycopersicum]_105_Thermolysin_343_1_165.19188_5.46_0_Enterokinase_0_1_165.19188_5.46
F
>NP_001234021.1 polygalacturonase-2 precursor [Solanum lycopersicum]_106_Thermolysin_345_2_245.27848_5.46_0_Enterokinase_0_2_245.27848_5.46
LN
>NP_001234021.1 polygalacturonase-2 precursor [Solanum lycopersicum]_107_Thermolysin_354_9_1108.27468_4.29_0_Enterokinase_0_9_1108.27468_4.29
VEMQDVKYP
>NP_001234021.1 polygalacturonase-2 precursor [Solanum lycopersicum]_108_Thermolysin_355_1_131.17468_5.46_0_Enterokinase_0_1_131.17468_5.46
I
>NP_001234021.1 polygalacturonase-2 precursor [Solanum lycopersicum]_109_Thermolysin_356_1_131.17468_5.46_0_Enterokinase_0_1_131.17468_5.46
I
>NP_001234021.1 polygalacturonase-2 precursor [Solanum lycopersicum]_110_Thermolysin_364_8_1026.08868_4.04_0_Enterokinase_0_8_1026.08868_4.04
IDQNYCDR
>NP_001234021.1 polygalacturonase-2 precursor [Solanum lycopersicum]_111_Thermolysin_368_4_446.51888_3.74_0_Enterokinase_0_4_446.51888_3.74
VEPC
>NP_001234021.1 polygalacturonase-2 precursor [Solanum lycopersicum]_112_Thermolysin_371_3_387.43608_5.46_0_Enterokinase_0_3_387.43608_5.46
IQQ
>NP_001234021.1 polygalacturonase-2 precursor [Solanum lycopersicum]_113_Thermolysin_373_2_252.27008_5.46_0_Enterokinase_0_2_252.27008_5.46
FS
>NP_001234021.1 polygalacturonase-2 precursor [Solanum lycopersicum]_114_Thermolysin_374_1_89.09408_5.46_0_Enterokinase_0_1_89.09408_5.46
A
>NP_001234021.1 polygalacturonase-2 precursor [Solanum lycopersicum]_115_Thermolysin_376_2_245.27858_5.46_0_Enterokinase_0_2_245.27858_5.46
VQ
>NP_001234021.1 polygalacturonase-2 precursor [Solanum lycopersicum]_116_Thermolysin_379_3_359.42578_8.06_0_Enterokinase_0_3_359.42578_8.06
VKN
>NP_001234021.1 polygalacturonase-2 precursor [Solanum lycopersicum]_117_Thermolysin_380_1_117.14788_5.46_0_Enterokinase_0_1_117.14788_5.46
V
>NP_001234021.1 polygalacturonase-2 precursor [Solanum lycopersicum]_118_Thermolysin_384_4_523.54318_3.74_0_Enterokinase_0_4_523.54318_3.74
VYEN
>NP_001234021.1 polygalacturonase-2 precursor [Solanum lycopersicum]_119_Thermolysin_389_5_504.58398_8.06_0_Enterokinase_0_5_504.58398_8.06
IKGTS
>NP_001234021.1 polygalacturonase-2 precursor [Solanum lycopersicum]_120_Thermolysin_392_3_318.37328_8.06_0_Enterokinase_0_3_318.37328_8.06
ATK
>NP_001234021.1 polygalacturonase-2 precursor [Solanum lycopersicum]_121_Thermolysin_393_1_117.14788_5.46_0_Enterokinase_0_1_117.14788_5.46
V
>NP_001234021.1 polygalacturonase-2 precursor [Solanum lycopersicum]_122_Thermolysin_394_1_89.09408_5.46_0_Enterokinase_0_1_89.09408_5.46
A
>NP_001234021.1 polygalacturonase-2 precursor [Solanum lycopersicum]_123_Thermolysin_396_2_259.34878_8.06_0_Enterokinase_0_2_259.34878_8.06
IK
>NP_001234021.1 polygalacturonase-2 precursor [Solanum lycopersicum]_124_Thermolysin_407_11_1219.30588_3.38_0_Enterokinase_0_11_1219.30588_3.38
FDCSTNFPCEG
>NP_001234021.1 polygalacturonase-2 precursor [Solanum lycopersicum]_125_Thermolysin_408_1_131.17468_5.46_0_Enterokinase_0_1_131.17468_5.46
I
>NP_001234021.1 polygalacturonase-2 precursor [Solanum lycopersicum]_126_Thermolysin_409_1_131.17468_5.46_0_Enterokinase_0_1_131.17468_5.46
I
>NP_001234021.1 polygalacturonase-2 precursor [Solanum lycopersicum]_127_Thermolysin_412_3_392.42718_3.74_0_Enterokinase_0_3_392.42718_3.74
MEN
>NP_001234021.1 polygalacturonase-2 precursor [Solanum lycopersicum]_128_Thermolysin_414_2_245.27848_5.46_0_Enterokinase_0_2_245.27848_5.46
IN
>NP_001234021.1 polygalacturonase-2 precursor [Solanum lycopersicum]_129_Thermolysin_415_1_131.17468_5.46_0_Enterokinase_0_1_131.17468_5.46
L
>NP_001234021.1 polygalacturonase-2 precursor [Solanum lycopersicum]_130_Thermolysin_429_14_1406.53048_6.2_0_Enterokinase_0_14_1406.53048_6.2
VGESGKPSEATCKN
>NP_001234021.1 polygalacturonase-2 precursor [Solanum lycopersicum]_131_Thermolysin_431_2_254.28898_7.2_0_Enterokinase_0_2_254.28898_7.2
VH
>NP_001234021.1 polygalacturonase-2 precursor [Solanum lycopersicum]_132_Thermolysin_434_3_393.39948_5.46_0_Enterokinase_0_3_393.39948_5.46
FNN
>NP_001234021.1 polygalacturonase-2 precursor [Solanum lycopersicum]_133_Thermolysin_437_3_355.35068_5.48_0_Enterokinase_0_3_355.35068_5.48
AEH
>NP_001234021.1 polygalacturonase-2 precursor [Solanum lycopersicum]_134_Thermolysin_444_7_743.83288_7.18_0_Enterokinase_0_7_743.83288_7.18
VTPHCTS
>NP_001234021.1 polygalacturonase-2 precursor [Solanum lycopersicum]_135_Thermolysin_452_8_904.92618_3.27_0_Enterokinase_0_8_904.92618_3.27
LEISEDEA
>NP_001234021.1 polygalacturonase-2 precursor [Solanum lycopersicum]_136_Thermolysin_453_1_131.17468_5.46_0_Enterokinase_0_1_131.17468_5.46
L
>NP_001234021.1 polygalacturonase-2 precursor [Solanum lycopersicum]_137_Thermolysin_457_4_571.63048_5.43_0_Enterokinase_0_4_571.63048_5.43
LYNY
>sp|P28032|ADH2_SOLLC Alcohol dehydrogenase 2 OS=Solanum lycopersicum OX=4081 GN=ADH2 PE=2 SV=2_0_Thermolysin_4_4_438.49628_5.46_0_Enterokinase_0_4_438.49628_5.46
MSTT
>sp|P28032|ADH2_SOLLC Alcohol dehydrogenase 2 OS=Solanum lycopersicum OX=4081 GN=ADH2 PE=2 SV=2_1_Thermolysin_7_3_302.33048_5.46_0_Enterokinase_0_3_302.33048_5.46
VGQ
>sp|P28032|ADH2_SOLLC Alcohol dehydrogenase 2 OS=Solanum lycopersicum OX=4081 GN=ADH2 PE=2 SV=2_2_Thermolysin_8_1_117.14788_5.46_0_Enterokinase_0_1_117.14788_5.46
V
>sp|P28032|ADH2_SOLLC Alcohol dehydrogenase 2 OS=Solanum lycopersicum OX=4081 GN=ADH2 PE=2 SV=2_3_Thermolysin_12_4_518.67508_8.93_0_Enterokinase_0_4_518.67508_8.93
IRCK
>sp|P28032|ADH2_SOLLC Alcohol dehydrogenase 2 OS=Solanum lycopersicum OX=4081 GN=ADH2 PE=2 SV=2_4_Thermolysin_13_1_89.09408_5.46_0_Enterokinase_0_1_89.09408_5.46
A
>sp|P28032|ADH2_SOLLC Alcohol dehydrogenase 2 OS=Solanum lycopersicum OX=4081 GN=ADH2 PE=2 SV=2_5_Thermolysin_14_1_89.09408_5.46_0_Enterokinase_0_1_89.09408_5.46
A
>sp|P28032|ADH2_SOLLC Alcohol dehydrogenase 2 OS=Solanum lycopersicum OX=4081 GN=ADH2 PE=2 SV=2_6_Thermolysin_15_1_117.14788_5.46_0_Enterokinase_0_1_117.14788_5.46
V
>sp|P28032|ADH2_SOLLC Alcohol dehydrogenase 2 OS=Solanum lycopersicum OX=4081 GN=ADH2 PE=2 SV=2_7_Thermolysin_22_7_757.84428_6.13_0_Enterokinase_0_7_757.84428_6.13
AWEAGKP
>sp|P28032|ADH2_SOLLC Alcohol dehydrogenase 2 OS=Solanum lycopersicum OX=4081 GN=ADH2 PE=2 SV=2_8_Thermolysin_23_1_131.17468_5.46_0_Enterokinase_0_1_131.17468_5.46
L
>sp|P28032|ADH2_SOLLC Alcohol dehydrogenase 2 OS=Solanum lycopersicum OX=4081 GN=ADH2 PE=2 SV=2_9_Thermolysin_24_1_117.14788_5.46_0_Enterokinase_0_1_117.14788_5.46
V
>sp|P28032|ADH2_SOLLC Alcohol dehydrogenase 2 OS=Solanum lycopersicum OX=4081 GN=ADH2 PE=2 SV=2_10_Thermolysin_35_11_1242.40968_4.05_0_Enterokinase_0_11_1242.40968_4.05
MEEVDVAPPQK
>sp|P28032|ADH2_SOLLC Alcohol dehydrogenase 2 OS=Solanum lycopersicum OX=4081 GN=ADH2 PE=2 SV=2_11_Thermolysin_39_4_533.64348_6.23_0_Enterokinase_0_4_533.64348_6.23
MEVR
>sp|P28032|ADH2_SOLLC Alcohol dehydrogenase 2 OS=Solanum lycopersicum OX=4081 GN=ADH2 PE=2 SV=2_12_Thermolysin_41_2_259.34878_8.06_0_Enterokinase_0_2_259.34878_8.06
LK
>sp|P28032|ADH2_SOLLC Alcohol dehydrogenase 2 OS=Solanum lycopersicum OX=4081 GN=ADH2 PE=2 SV=2_13_Thermolysin_42_1_131.17468_5.46_0_Enterokinase_0_1_131.17468_5.46
I
>sp|P28032|ADH2_SOLLC Alcohol dehydrogenase 2 OS=Solanum lycopersicum OX=4081 GN=ADH2 PE=2 SV=2_14_Thermolysin_46_4_482.53398_5.45_0_Enterokinase_0_4_482.53398_5.45
LYTS
>sp|P28032|ADH2_SOLLC Alcohol dehydrogenase 2 OS=Solanum lycopersicum OX=4081 GN=ADH2 PE=2 SV=2_15_Thermolysin_53_7_849.95688_5.22_0_Enterokinase_0_7_849.95688_5.22
LCHTDVY
>sp|P28032|ADH2_SOLLC Alcohol dehydrogenase 2 OS=Solanum lycopersicum OX=4081 GN=ADH2 PE=2 SV=2_16_Thermolysin_62_9_1076.17658_6.13_0_Enterokinase_0_9_1076.17658_6.13
FWEAKGQNP
>sp|P28032|ADH2_SOLLC Alcohol dehydrogenase 2 OS=Solanum lycopersicum OX=4081 GN=ADH2 PE=2 SV=2_17_Thermolysin_66_4_517.62868_9.71_0_Enterokinase_0_4_517.62868_9.71
VFPR
>sp|P28032|ADH2_SOLLC Alcohol dehydrogenase 2 OS=Solanum lycopersicum OX=4081 GN=ADH2 PE=2 SV=2_18_Thermolysin_67_1_131.17468_5.46_0_Enterokinase_0_1_131.17468_5.46
I
>sp|P28032|ADH2_SOLLC Alcohol dehydrogenase 2 OS=Solanum lycopersicum OX=4081 GN=ADH2 PE=2 SV=2_19_Thermolysin_72_5_525.56198_5.48_0_Enterokinase_0_5_525.56198_5.48
LGHEA
>sp|P28032|ADH2_SOLLC Alcohol dehydrogenase 2 OS=Solanum lycopersicum OX=4081 GN=ADH2 PE=2 SV=2_20_Thermolysin_74_2_146.14598_5.46_0_Enterokinase_0_2_146.14598_5.46
AG
>sp|P28032|ADH2_SOLLC Alcohol dehydrogenase 2 OS=Solanum lycopersicum OX=4081 GN=ADH2 PE=2 SV=2_21_Thermolysin_75_1_131.17468_5.46_0_Enterokinase_0_1_131.17468_5.46
I
>sp|P28032|ADH2_SOLLC Alcohol dehydrogenase 2 OS=Solanum lycopersicum OX=4081 GN=ADH2 PE=2 SV=2_22_Thermolysin_78_3_333.34158_3.74_0_Enterokinase_0_3_333.34158_3.74
VES
>sp|P28032|ADH2_SOLLC Alcohol dehydrogenase 2 OS=Solanum lycopersicum OX=4081 GN=ADH2 PE=2 SV=2_23_Thermolysin_82_4_360.36718_3.74_0_Enterokinase_0_4_360.36718_3.74
VGEG
>sp|P28032|ADH2_SOLLC Alcohol dehydrogenase 2 OS=Solanum lycopersicum OX=4081 GN=ADH2 PE=2 SV=2_24_Thermolysin_91_9_923.97808_4.04_0_Enterokinase_0_9_923.97808_4.04
VTDLAPGDH
>sp|P28032|ADH2_SOLLC Alcohol dehydrogenase 2 OS=Solanum lycopersicum OX=4081 GN=ADH2 PE=2 SV=2_25_Thermolysin_94_3_327.42398_5.46_0_Enterokinase_0_3_327.42398_5.46
VLP
>sp|P28032|ADH2_SOLLC Alcohol dehydrogenase 2 OS=Solanum lycopersicum OX=4081 GN=ADH2 PE=2 SV=2_26_Thermolysin_95_1_117.14788_5.46_0_Enterokinase_0_1_117.14788_5.46
V
>sp|P28032|ADH2_SOLLC Alcohol dehydrogenase 2 OS=Solanum lycopersicum OX=4081 GN=ADH2 PE=2 SV=2_27_Thermolysin_103_8_902.00468_4.29_0_Enterokinase_0_8_902.00468_4.29
FTGECKDC
>sp|P28032|ADH2_SOLLC Alcohol dehydrogenase 2 OS=Solanum lycopersicum OX=4081 GN=ADH2 PE=2 SV=2_28_Thermolysin_112_9_1004.03928_5.63_0_Enterokinase_0_9_1004.03928_5.63
AHCKSEESN
>sp|P28032|ADH2_SOLLC Alcohol dehydrogenase 2 OS=Solanum lycopersicum OX=4081 GN=ADH2 PE=2 SV=2_29_Thermolysin_115_3_339.42488_5.46_0_Enterokinase_0_3_339.42488_5.46
MCS
>sp|P28032|ADH2_SOLLC Alcohol dehydrogenase 2 OS=Solanum lycopersicum OX=4081 GN=ADH2 PE=2 SV=2_30_Thermolysin_116_1_131.17468_5.46_0_Enterokinase_0_1_131.17468_5.46
L
>sp|P28032|ADH2_SOLLC Alcohol dehydrogenase 2 OS=Solanum lycopersicum OX=4081 GN=ADH2 PE=2 SV=2_31_Thermolysin_118_2_287.36218_9.71_0_Enterokinase_0_2_287.36218_9.71
LR
>sp|P28032|ADH2_SOLLC Alcohol dehydrogenase 2 OS=Solanum lycopersicum OX=4081 GN=ADH2 PE=2 SV=2_32_Thermolysin_124_6_674.71158_5.98_0_Enterokinase_0_6_674.71158_5.98
INTDRG
>sp|P28032|ADH2_SOLLC Alcohol dehydrogenase 2 OS=Solanum lycopersicum OX=4081 GN=ADH2 PE=2 SV=2_33_Thermolysin_125_1_117.14788_5.46_0_Enterokinase_0_1_117.14788_5.46
V
>sp|P28032|ADH2_SOLLC Alcohol dehydrogenase 2 OS=Solanum lycopersicum OX=4081 GN=ADH2 PE=2 SV=2_34_Thermolysin_126_1_149.20788_5.46_0_Enterokinase_0_1_149.20788_5.46
M
>sp|P28032|ADH2_SOLLC Alcohol dehydrogenase 2 OS=Solanum lycopersicum OX=4081 GN=ADH2 PE=2 SV=2_35_Thermolysin_133_7_788.85878_8.06_0_Enterokinase_0_7_788.85878_8.06
LNDGKSR
>sp|P28032|ADH2_SOLLC Alcohol dehydrogenase 2 OS=Solanum lycopersicum OX=4081 GN=ADH2 PE=2 SV=2_36_Thermolysin_135_2_252.27008_5.46_0_Enterokinase_0_2_252.27008_5.46
FS
>sp|P28032|ADH2_SOLLC Alcohol dehydrogenase 2 OS=Solanum lycopersicum OX=4081 GN=ADH2 PE=2 SV=2_37_Thermolysin_140_5_513.55088_5.46_0_Enterokinase_0_5_513.55088_5.46
INGNP
>sp|P28032|ADH2_SOLLC Alcohol dehydrogenase 2 OS=Solanum lycopersicum OX=4081 GN=ADH2 PE=2 SV=2_38_Thermolysin_143_3_431.49178_7.17_0_Enterokinase_0_3_431.49178_7.17
IYH
>sp|P28032|ADH2_SOLLC Alcohol dehydrogenase 2 OS=Solanum lycopersicum OX=4081 GN=ADH2 PE=2 SV=2_39_Thermolysin_144_1_165.19188_5.46_0_Enterokinase_0_1_165.19188_5.46
F
>sp|P28032|ADH2_SOLLC Alcohol dehydrogenase 2 OS=Solanum lycopersicum OX=4081 GN=ADH2 PE=2 SV=2_40_Thermolysin_149_5_463.48818_5.46_0_Enterokinase_0_5_463.48818_5.46
VGTST
>sp|P28032|ADH2_SOLLC Alcohol dehydrogenase 2 OS=Solanum lycopersicum OX=4081 GN=ADH2 PE=2 SV=2_41_Thermolysin_154_5_645.66668_3.74_0_Enterokinase_0_5_645.66668_3.74
FSEYT
>sp|P28032|ADH2_SOLLC Alcohol dehydrogenase 2 OS=Solanum lycopersicum OX=4081 GN=ADH2 PE=2 SV=2_42_Thermolysin_155_1_117.14788_5.46_0_Enterokinase_0_1_117.14788_5.46
V
>sp|P28032|ADH2_SOLLC Alcohol dehydrogenase 2 OS=Solanum lycopersicum OX=4081 GN=ADH2 PE=2 SV=2_43_Thermolysin_157_2_254.28898_7.2_0_Enterokinase_0_2_254.28898_7.2
VH
>sp|P28032|ADH2_SOLLC Alcohol dehydrogenase 2 OS=Solanum lycopersicum OX=4081 GN=ADH2 PE=2 SV=2_44_Thermolysin_160_3_277.33858_5.46_0_Enterokinase_0_3_277.33858_5.46
VGC
>sp|P28032|ADH2_SOLLC Alcohol dehydrogenase 2 OS=Solanum lycopersicum OX=4081 GN=ADH2 PE=2 SV=2_45_Thermolysin_161_1_117.14788_5.46_0_Enterokinase_0_1_117.14788_5.46
V
>sp|P28032|ADH2_SOLLC Alcohol dehydrogenase 2 OS=Solanum lycopersicum OX=4081 GN=ADH2 PE=2 SV=2_46_Thermolysin_163_2_217.26818_8.06_0_Enterokinase_0_2_217.26818_8.06
AK
>sp|P28032|ADH2_SOLLC Alcohol dehydrogenase 2 OS=Solanum lycopersicum OX=4081 GN=ADH2 PE=2 SV=2_47_Thermolysin_166_3_342.39518_5.46_0_Enterokinase_0_3_342.39518_5.46
INP
>sp|P28032|ADH2_SOLLC Alcohol dehydrogenase 2 OS=Solanum lycopersicum OX=4081 GN=ADH2 PE=2 SV=2_48_Thermolysin_169_3_299.37018_5.46_0_Enterokinase_0_3_299.37018_5.46
LAP
>sp|P28032|ADH2_SOLLC Alcohol dehydrogenase 2 OS=Solanum lycopersicum OX=4081 GN=ADH2 PE=2 SV=2_49_Thermolysin_172_3_374.43738_5.87_0_Enterokinase_0_3_374.43738_5.87
LDK
>sp|P28032|ADH2_SOLLC Alcohol dehydrogenase 2 OS=Solanum lycopersicum OX=4081 GN=ADH2 PE=2 SV=2_50_Thermolysin_174_2_220.28668_5.46_0_Enterokinase_0_2_220.28668_5.46
VC
>sp|P28032|ADH2_SOLLC Alcohol dehydrogenase 2 OS=Solanum lycopersicum OX=4081 GN=ADH2 PE=2 SV=2_51_Thermolysin_175_1_117.14788_5.46_0_Enterokinase_0_1_117.14788_5.46
V
>sp|P28032|ADH2_SOLLC Alcohol dehydrogenase 2 OS=Solanum lycopersicum OX=4081 GN=ADH2 PE=2 SV=2_52_Thermolysin_179_4_378.44358_5.46_0_Enterokinase_0_4_378.44358_5.46
LSCG
>sp|P28032|ADH2_SOLLC Alcohol dehydrogenase 2 OS=Solanum lycopersicum OX=4081 GN=ADH2 PE=2 SV=2_53_Thermolysin_183_4_376.40988_5.46_0_Enterokinase_0_4_376.40988_5.46
ISTG
>sp|P28032|ADH2_SOLLC Alcohol dehydrogenase 2 OS=Solanum lycopersicum OX=4081 GN=ADH2 PE=2 SV=2_54_Thermolysin_185_2_188.22658_5.46_0_Enterokinase_0_2_188.22658_5.46
LG
>sp|P28032|ADH2_SOLLC Alcohol dehydrogenase 2 OS=Solanum lycopersicum OX=4081 GN=ADH2 PE=2 SV=2_55_Thermolysin_187_2_176.17228_5.46_0_Enterokinase_0_2_176.17228_5.46
AS
>sp|P28032|ADH2_SOLLC Alcohol dehydrogenase 2 OS=Solanum lycopersicum OX=4081 GN=ADH2 PE=2 SV=2_56_Thermolysin_189_2_245.27848_5.46_0_Enterokinase_0_2_245.27848_5.46
LN
>sp|P28032|ADH2_SOLLC Alcohol dehydrogenase 2 OS=Solanum lycopersicum OX=4081 GN=ADH2 PE=2 SV=2_57_Thermolysin_190_1_117.14788_5.46_0_Enterokinase_0_1_117.14788_5.46
V
>sp|P28032|ADH2_SOLLC Alcohol dehydrogenase 2 OS=Solanum lycopersicum OX=4081 GN=ADH2 PE=2 SV=2_58_Thermolysin_198_8_774.87238_8.4_0_Enterokinase_0_8_774.87238_8.4
AKPTKGSS
>sp|P28032|ADH2_SOLLC Alcohol dehydrogenase 2 OS=Solanum lycopersicum OX=4081 GN=ADH2 PE=2 SV=2_59_Thermolysin_199_1_117.14788_5.46_0_Enterokinase_0_1_117.14788_5.46
V
>sp|P28032|ADH2_SOLLC Alcohol dehydrogenase 2 OS=Solanum lycopersicum OX=4081 GN=ADH2 PE=2 SV=2_60_Thermolysin_200_1_89.09408_5.46_0_Enterokinase_0_1_89.09408_5.46
A
>sp|P28032|ADH2_SOLLC Alcohol dehydrogenase 2 OS=Solanum lycopersicum OX=4081 GN=ADH2 PE=2 SV=2_61_Thermolysin_201_1_131.17468_5.46_0_Enterokinase_0_1_131.17468_5.46
I
>sp|P28032|ADH2_SOLLC Alcohol dehydrogenase 2 OS=Solanum lycopersicum OX=4081 GN=ADH2 PE=2 SV=2_62_Thermolysin_203_2_222.24378_5.46_0_Enterokinase_0_2_222.24378_5.46
FG
>sp|P28032|ADH2_SOLLC Alcohol dehydrogenase 2 OS=Solanum lycopersicum OX=4081 GN=ADH2 PE=2 SV=2_63_Thermolysin_205_2_188.22658_5.46_0_Enterokinase_0_2_188.22658_5.46
LG
>sp|P28032|ADH2_SOLLC Alcohol dehydrogenase 2 OS=Solanum lycopersicum OX=4081 GN=ADH2 PE=2 SV=2_64_Thermolysin_206_1_89.09408_5.46_0_Enterokinase_0_1_89.09408_5.46
A
>sp|P28032|ADH2_SOLLC Alcohol dehydrogenase 2 OS=Solanum lycopersicum OX=4081 GN=ADH2 PE=2 SV=2_65_Thermolysin_208_2_174.19978_5.46_0_Enterokinase_0_2_174.19978_5.46
VG
>sp|P28032|ADH2_SOLLC Alcohol dehydrogenase 2 OS=Solanum lycopersicum OX=4081 GN=ADH2 PE=2 SV=2_66_Thermolysin_209_1_131.17468_5.46_0_Enterokinase_0_1_131.17468_5.46
L
>sp|P28032|ADH2_SOLLC Alcohol dehydrogenase 2 OS=Solanum lycopersicum OX=4081 GN=ADH2 PE=2 SV=2_67_Thermolysin_210_1_89.09408_5.46_0_Enterokinase_0_1_89.09408_5.46
A
>sp|P28032|ADH2_SOLLC Alcohol dehydrogenase 2 OS=Solanum lycopersicum OX=4081 GN=ADH2 PE=2 SV=2_68_Thermolysin_211_1_89.09408_5.46_0_Enterokinase_0_1_89.09408_5.46
A
>sp|P28032|ADH2_SOLLC Alcohol dehydrogenase 2 OS=Solanum lycopersicum OX=4081 GN=ADH2 PE=2 SV=2_69_Thermolysin_214_3_275.26148_3.74_0_Enterokinase_0_3_275.26148_3.74
AEG
>sp|P28032|ADH2_SOLLC Alcohol dehydrogenase 2 OS=Solanum lycopersicum OX=4081 GN=ADH2 PE=2 SV=2_70_Thermolysin_216_2_245.28158_9.71_0_Enterokinase_0_2_245.28158_9.71
AR
>sp|P28032|ADH2_SOLLC Alcohol dehydrogenase 2 OS=Solanum lycopersicum OX=4081 GN=ADH2 PE=2 SV=2_71_Thermolysin_217_1_131.17468_5.46_0_Enterokinase_0_1_131.17468_5.46
I
>sp|P28032|ADH2_SOLLC Alcohol dehydrogenase 2 OS=Solanum lycopersicum OX=4081 GN=ADH2 PE=2 SV=2_72_Thermolysin_219_2_146.14598_5.46_0_Enterokinase_0_2_146.14598_5.46
AG
>sp|P28032|ADH2_SOLLC Alcohol dehydrogenase 2 OS=Solanum lycopersicum OX=4081 GN=ADH2 PE=2 SV=2_73_Thermolysin_222_3_332.35978_9.71_0_Enterokinase_0_3_332.35978_9.71
ASR
>sp|P28032|ADH2_SOLLC Alcohol dehydrogenase 2 OS=Solanum lycopersicum OX=4081 GN=ADH2 PE=2 SV=2_74_Thermolysin_223_1_131.17468_5.46_0_Enterokinase_0_1_131.17468_5.46
I
>sp|P28032|ADH2_SOLLC Alcohol dehydrogenase 2 OS=Solanum lycopersicum OX=4081 GN=ADH2 PE=2 SV=2_75_Thermolysin_225_2_188.22658_5.46_0_Enterokinase_0_2_188.22658_5.46
IG
>sp|P28032|ADH2_SOLLC Alcohol dehydrogenase 2 OS=Solanum lycopersicum OX=4081 GN=ADH2 PE=2 SV=2_76_Thermolysin_229_4_459.49968_3.48_0_Enterokinase_0_4_459.49968_3.48
VDLN
>sp|P28032|ADH2_SOLLC Alcohol dehydrogenase 2 OS=Solanum lycopersicum OX=4081 GN=ADH2 PE=2 SV=2_77_Thermolysin_232_3_332.35978_9.71_0_Enterokinase_0_3_332.35978_9.71
ASR
>sp|P28032|ADH2_SOLLC Alcohol dehydrogenase 2 OS=Solanum lycopersicum OX=4081 GN=ADH2 PE=2 SV=2_78_Thermolysin_235_3_422.43808_3.74_0_Enterokinase_0_3_422.43808_3.74
FEQ
>sp|P28032|ADH2_SOLLC Alcohol dehydrogenase 2 OS=Solanum lycopersicum OX=4081 GN=ADH2 PE=2 SV=2_79_Thermolysin_238_3_345.44228_8.4_0_Enterokinase_0_3_345.44228_8.4
AKK
>sp|P28032|ADH2_SOLLC Alcohol dehydrogenase 2 OS=Solanum lycopersicum OX=4081 GN=ADH2 PE=2 SV=2_80_Thermolysin_240_2_222.24378_5.46_0_Enterokinase_0_2_222.24378_5.46
FG
>sp|P28032|ADH2_SOLLC Alcohol dehydrogenase 2 OS=Solanum lycopersicum OX=4081 GN=ADH2 PE=2 SV=2_81_Thermolysin_244_4_494.54508_3.74_0_Enterokinase_0_4_494.54508_3.74
VTEF
>sp|P28032|ADH2_SOLLC Alcohol dehydrogenase 2 OS=Solanum lycopersicum OX=4081 GN=ADH2 PE=2 SV=2_82_Thermolysin_253_9_1047.17608_7.76_0_Enterokinase_0_9_1047.17608_7.76
VNPKDYSKP
>sp|P28032|ADH2_SOLLC Alcohol dehydrogenase 2 OS=Solanum lycopersicum OX=4081 GN=ADH2 PE=2 SV=2_83_Thermolysin_257_4_473.52668_3.74_0_Enterokinase_0_4_473.52668_3.74
VQEV
>sp|P28032|ADH2_SOLLC Alcohol dehydrogenase 2 OS=Solanum lycopersicum OX=4081 GN=ADH2 PE=2 SV=2_84_Thermolysin_258_1_131.17468_5.46_0_Enterokinase_0_1_131.17468_5.46
I
>sp|P28032|ADH2_SOLLC Alcohol dehydrogenase 2 OS=Solanum lycopersicum OX=4081 GN=ADH2 PE=2 SV=2_85_Thermolysin_265_7_679.69968_3.38_0_Enterokinase_0_7_679.69968_3.38
AEMTDGG
>sp|P28032|ADH2_SOLLC Alcohol dehydrogenase 2 OS=Solanum lycopersicum OX=4081 GN=ADH2 PE=2 SV=2_86_Thermolysin_269_4_475.50218_5.98_0_Enterokinase_0_4_475.50218_5.98
VDRS
>sp|P28032|ADH2_SOLLC Alcohol dehydrogenase 2 OS=Solanum lycopersicum OX=4081 GN=ADH2 PE=2 SV=2_87_Thermolysin_275_6_644.70028_5.48_0_Enterokinase_0_6_644.70028_5.48
VECTGH
>sp|P28032|ADH2_SOLLC Alcohol dehydrogenase 2 OS=Solanum lycopersicum OX=4081 GN=ADH2 PE=2 SV=2_88_Thermolysin_278_3_317.34208_3.48_0_Enterokinase_0_3_317.34208_3.48
IDA
>sp|P28032|ADH2_SOLLC Alcohol dehydrogenase 2 OS=Solanum lycopersicum OX=4081 GN=ADH2 PE=2 SV=2_89_Thermolysin_279_1_149.20788_5.46_0_Enterokinase_0_1_149.20788_5.46
M
>sp|P28032|ADH2_SOLLC Alcohol dehydrogenase 2 OS=Solanum lycopersicum OX=4081 GN=ADH2 PE=2 SV=2_90_Thermolysin_281_2_218.25288_5.46_0_Enterokinase_0_2_218.25288_5.46
IS
>sp|P28032|ADH2_SOLLC Alcohol dehydrogenase 2 OS=Solanum lycopersicum OX=4081 GN=ADH2 PE=2 SV=2_91_Thermolysin_282_1_89.09408_5.46_0_Enterokinase_0_1_89.09408_5.46
A
>sp|P28032|ADH2_SOLLC Alcohol dehydrogenase 2 OS=Solanum lycopersicum OX=4081 GN=ADH2 PE=2 SV=2_92_Thermolysin_285_3_397.44618_3.74_0_Enterokinase_0_3_397.44618_3.74
FEC
>sp|P28032|ADH2_SOLLC Alcohol dehydrogenase 2 OS=Solanum lycopersicum OX=4081 GN=ADH2 PE=2 SV=2_93_Thermolysin_291_6_669.69458_5.22_0_Enterokinase_0_6_669.69458_5.22
VHDGWG
>sp|P28032|ADH2_SOLLC Alcohol dehydrogenase 2 OS=Solanum lycopersicum OX=4081 GN=ADH2 PE=2 SV=2_94_Thermolysin_292_1_117.14788_5.46_0_Enterokinase_0_1_117.14788_5.46
V
>sp|P28032|ADH2_SOLLC Alcohol dehydrogenase 2 OS=Solanum lycopersicum OX=4081 GN=ADH2 PE=2 SV=2_95_Thermolysin_293_1_89.09408_5.46_0_Enterokinase_0_1_89.09408_5.46
A
>sp|P28032|ADH2_SOLLC Alcohol dehydrogenase 2 OS=Solanum lycopersicum OX=4081 GN=ADH2 PE=2 SV=2_96_Thermolysin_294_1_117.14788_5.46_0_Enterokinase_0_1_117.14788_5.46
V
>sp|P28032|ADH2_SOLLC Alcohol dehydrogenase 2 OS=Solanum lycopersicum OX=4081 GN=ADH2 PE=2 SV=2_97_Thermolysin_295_1_131.17468_5.46_0_Enterokinase_0_1_131.17468_5.46
L
>sp|P28032|ADH2_SOLLC Alcohol dehydrogenase 2 OS=Solanum lycopersicum OX=4081 GN=ADH2 PE=2 SV=2_98_Thermolysin_303_8_835.95858_7.08_0_Enterokinase_0_8_835.95858_7.08
VGVPHKEA
>sp|P28032|ADH2_SOLLC Alcohol dehydrogenase 2 OS=Solanum lycopersicum OX=4081 GN=ADH2 PE=2 SV=2_99_Thermolysin_304_1_117.14788_5.46_0_Enterokinase_0_1_117.14788_5.46
V
>sp|P28032|ADH2_SOLLC Alcohol dehydrogenase 2 OS=Solanum lycopersicum OX=4081 GN=ADH2 PE=2 SV=2_100_Thermolysin_309_5_628.72888_8.07_0_Enterokinase_0_5_628.72888_8.07
FKTHP
>sp|P28032|ADH2_SOLLC Alcohol dehydrogenase 2 OS=Solanum lycopersicum OX=4081 GN=ADH2 PE=2 SV=2_101_Thermolysin_311_2_245.27848_5.46_0_Enterokinase_0_2_245.27848_5.46
LN
>sp|P28032|ADH2_SOLLC Alcohol dehydrogenase 2 OS=Solanum lycopersicum OX=4081 GN=ADH2 PE=2 SV=2_102_Thermolysin_312_1_165.19188_5.46_0_Enterokinase_0_1_165.19188_5.46
F
>sp|P28032|ADH2_SOLLC Alcohol dehydrogenase 2 OS=Solanum lycopersicum OX=4081 GN=ADH2 PE=2 SV=2_103_Thermolysin_317_5_631.68658_6.23_0_Enterokinase_0_5_631.68658_6.23
LNERT
>sp|P28032|ADH2_SOLLC Alcohol dehydrogenase 2 OS=Solanum lycopersicum OX=4081 GN=ADH2 PE=2 SV=2_104_Thermolysin_321_4_417.50578_8.06_0_Enterokinase_0_4_417.50578_8.06
LKGT
>sp|P28032|ADH2_SOLLC Alcohol dehydrogenase 2 OS=Solanum lycopersicum OX=4081 GN=ADH2 PE=2 SV=2_105_Thermolysin_322_1_165.19188_5.46_0_Enterokinase_0_1_165.19188_5.46
F
>sp|P28032|ADH2_SOLLC Alcohol dehydrogenase 2 OS=Solanum lycopersicum OX=4081 GN=ADH2 PE=2 SV=2_106_Thermolysin_334_12_1396.58358_7.98_0_Enterokinase_0_12_1396.58358_7.98
FGNYKPRSDIPC
>sp|P28032|ADH2_SOLLC Alcohol dehydrogenase 2 OS=Solanum lycopersicum OX=4081 GN=ADH2 PE=2 SV=2_107_Thermolysin_335_1_117.14788_5.46_0_Enterokinase_0_1_117.14788_5.46
V
>sp|P28032|ADH2_SOLLC Alcohol dehydrogenase 2 OS=Solanum lycopersicum OX=4081 GN=ADH2 PE=2 SV=2_108_Thermolysin_339_4_537.61348_6.12_0_Enterokinase_0_4_537.61348_6.12
VEKY
>sp|P28032|ADH2_SOLLC Alcohol dehydrogenase 2 OS=Solanum lycopersicum OX=4081 GN=ADH2 PE=2 SV=2_109_Thermolysin_348_9_1133.32518_4.82_0_Enterokinase_0_9_1133.32518_4.82
MNKELELEK
>sp|P28032|ADH2_SOLLC Alcohol dehydrogenase 2 OS=Solanum lycopersicum OX=4081 GN=ADH2 PE=2 SV=2_110_Thermolysin_349_1_165.19188_5.46_0_Enterokinase_0_1_165.19188_5.46
F
>sp|P28032|ADH2_SOLLC Alcohol dehydrogenase 2 OS=Solanum lycopersicum OX=4081 GN=ADH2 PE=2 SV=2_111_Thermolysin_355_6_680.80208_7.2_0_Enterokinase_0_6_680.80208_7.2
ITHTLP
>sp|P28032|ADH2_SOLLC Alcohol dehydrogenase 2 OS=Solanum lycopersicum OX=4081 GN=ADH2 PE=2 SV=2_112_Thermolysin_356_1_165.19188_5.46_0_Enterokinase_0_1_165.19188_5.46
F
>sp|P28032|ADH2_SOLLC Alcohol dehydrogenase 2 OS=Solanum lycopersicum OX=4081 GN=ADH2 PE=2 SV=2_113_Thermolysin_361_5_573.64688_6.13_0_Enterokinase_0_5_573.64688_6.13
AEINK
>sp|P28032|ADH2_SOLLC Alcohol dehydrogenase 2 OS=Solanum lycopersicum OX=4081 GN=ADH2 PE=2 SV=2_114_Thermolysin_362_1_89.09408_5.46_0_Enterokinase_0_1_89.09408_5.46
A
>sp|P28032|ADH2_SOLLC Alcohol dehydrogenase 2 OS=Solanum lycopersicum OX=4081 GN=ADH2 PE=2 SV=2_115_Thermolysin_365_3_393.43988_3.48_0_Enterokinase_0_3_393.43988_3.48
FDL
>sp|P28032|ADH2_SOLLC Alcohol dehydrogenase 2 OS=Solanum lycopersicum OX=4081 GN=ADH2 PE=2 SV=2_116_Thermolysin_366_1_149.20788_5.46_0_Enterokinase_0_1_149.20788_5.46
M
>sp|P28032|ADH2_SOLLC Alcohol dehydrogenase 2 OS=Solanum lycopersicum OX=4081 GN=ADH2 PE=2 SV=2_117_Thermolysin_371_5_502.56808_6.13_0_Enterokinase_0_5_502.56808_6.13
LKGEG
>sp|P28032|ADH2_SOLLC Alcohol dehydrogenase 2 OS=Solanum lycopersicum OX=4081 GN=ADH2 PE=2 SV=2_118_Thermolysin_374_3_390.50098_8.7_0_Enterokinase_0_3_390.50098_8.7
LRC
>sp|P28032|ADH2_SOLLC Alcohol dehydrogenase 2 OS=Solanum lycopersicum OX=4081 GN=ADH2 PE=2 SV=2_119_Thermolysin_375_1_131.17468_5.46_0_Enterokinase_0_1_131.17468_5.46
I
>sp|P28032|ADH2_SOLLC Alcohol dehydrogenase 2 OS=Solanum lycopersicum OX=4081 GN=ADH2 PE=2 SV=2_120_Thermolysin_377_2_232.27978_5.46_0_Enterokinase_0_2_232.27978_5.46
IT
>sp|P28032|ADH2_SOLLC Alcohol dehydrogenase 2 OS=Solanum lycopersicum OX=4081 GN=ADH2 PE=2 SV=2_121_Thermolysin_378_1_149.20788_5.46_0_Enterokinase_0_1_149.20788_5.46
M
>sp|P28032|ADH2_SOLLC Alcohol dehydrogenase 2 OS=Solanum lycopersicum OX=4081 GN=ADH2 PE=2 SV=2_122_Thermolysin_380_2_204.18268_3.48_0_Enterokinase_0_2_204.18268_3.48
AD
>AAK95687.1 transcription factor JERF1 [Solanum lycopersicum]_0_Thermolysin_4_4_366.45048_5.46_0_Enterokinase_0_4_366.45048_5.46
MCGG
>AAK95687.1 transcription factor JERF1 [Solanum lycopersicum]_1_Thermolysin_5_1_89.09408_5.46_0_Enterokinase_0_1_89.09408_5.46
A
>AAK95687.1 transcription factor JERF1 [Solanum lycopersicum]_2_Thermolysin_6_1_131.17468_5.46_0_Enterokinase_0_1_131.17468_5.46
I
>AAK95687.1 transcription factor JERF1 [Solanum lycopersicum]_3_Thermolysin_15_9_983.13258_5.98_0_Enterokinase_0_9_983.13258_5.98
ISDLVPPSR
>AAK95687.1 transcription factor JERF1 [Solanum lycopersicum]_4_Thermolysin_19_4_530.62788_11.49_0_Enterokinase_0_4_530.62788_11.49
ISRR
>AAK95687.1 transcription factor JERF1 [Solanum lycopersicum]_5_Thermolysin_21_2_232.27978_5.46_0_Enterokinase_0_2_232.27978_5.46
LT
>AAK95687.1 transcription factor JERF1 [Solanum lycopersicum]_6_Thermolysin_24_3_351.35928_3.48_0_Enterokinase_0_3_351.35928_3.48
ADF
>AAK95687.1 transcription factor JERF1 [Solanum lycopersicum]_7_Thermolysin_45_21_2442.75988_8.39_0_Enterokinase_0_21_2442.75988_8.39
LWGTSDLNKKKKNPSNYHSKP
>AAK95687.1 transcription factor JERF1 [Solanum lycopersicum]_8_Thermolysin_49_4_502.61448_9.93_0_Enterokinase_0_4_502.61448_9.93
LRSK
>AAK95687.1 transcription factor JERF1 [Solanum lycopersicum]_9_Thermolysin_50_1_165.19188_5.46_0_Enterokinase_0_1_165.19188_5.46
F
>AAK95687.1 transcription factor JERF1 [Solanum lycopersicum]_10_Thermolysin_63_13_1607.65018_3.59_0_Enterokinase_0_13_1607.65018_3.59
IDLEDEFEADFQH
>AAK95687.1 transcription factor JERF1 [Solanum lycopersicum]_11_Thermolysin_75_12_1412.38628_3.71_0_Enterokinase_0_12_1412.38628_3.71
FKDNSDDDDDVK
>AAK95687.1 transcription factor JERF1 [Solanum lycopersicum]_12_Thermolysin_76_1_89.09408_5.46_0_Enterokinase_0_1_89.09408_5.46
A
>AAK95687.1 transcription factor JERF1 [Solanum lycopersicum]_13_Thermolysin_81_5_534.61278_8.06_0_Enterokinase_0_5_534.61278_8.06
FGPKS
>AAK95687.1 transcription factor JERF1 [Solanum lycopersicum]_14_Thermolysin_105_24_2798.04888_9.43_0_Enterokinase_0_24_2798.04888_9.43
VRSGDSNCEADRSSKRKRKNQYRG
>AAK95687.1 transcription factor JERF1 [Solanum lycopersicum]_15_Thermolysin_114_9_1226.44948_11.49_0_Enterokinase_0_9_1226.44948_11.49
IRQRPWGKW
>AAK95687.1 transcription factor JERF1 [Solanum lycopersicum]_16_Thermolysin_115_1_89.09408_5.46_0_Enterokinase_0_1_89.09408_5.46
A
>AAK95687.1 transcription factor JERF1 [Solanum lycopersicum]_17_Thermolysin_124_9_1041.17528_8.06_0_Enterokinase_0_9_1041.17528_8.06
AEIRDPRKG
>AAK95687.1 transcription factor JERF1 [Solanum lycopersicum]_18_Thermolysin_126_2_287.36218_9.71_0_Enterokinase_0_2_287.36218_9.71
IR
>AAK95687.1 transcription factor JERF1 [Solanum lycopersicum]_19_Thermolysin_128_2_303.36108_5.46_0_Enterokinase_0_2_303.36108_5.46
VW
>AAK95687.1 transcription factor JERF1 [Solanum lycopersicum]_20_Thermolysin_131_3_289.33168_5.46_0_Enterokinase_0_3_289.33168_5.46
LGT
>AAK95687.1 transcription factor JERF1 [Solanum lycopersicum]_21_Thermolysin_134_3_366.37388_5.46_0_Enterokinase_0_3_366.37388_5.46
FNS
>AAK95687.1 transcription factor JERF1 [Solanum lycopersicum]_22_Thermolysin_138_4_418.40388_3.56_0_Enterokinase_0_4_418.40388_3.56
AEEA
>AAK95687.1 transcription factor JERF1 [Solanum lycopersicum]_23_Thermolysin_140_2_245.28158_9.71_0_Enterokinase_0_2_245.28158_9.71
AR
>AAK95687.1 transcription factor JERF1 [Solanum lycopersicum]_24_Thermolysin_148_8_951.00678_6.27_0_Enterokinase_0_8_951.00678_6.27
AYDAEARR
>AAK95687.1 transcription factor JERF1 [Solanum lycopersicum]_25_Thermolysin_153_5_600.76228_10.04_0_Enterokinase_0_5_600.76228_10.04
IRGKK
>AAK95687.1 transcription factor JERF1 [Solanum lycopersicum]_26_Thermolysin_155_2_217.26818_8.06_0_Enterokinase_0_2_217.26818_8.06
AK
>AAK95687.1 transcription factor JERF1 [Solanum lycopersicum]_27_Thermolysin_163_8_887.94458_3.38_0_Enterokinase_0_8_887.94458_3.38
VNFPDEAP
>AAK95687.1 transcription factor JERF1 [Solanum lycopersicum]_28_Thermolysin_165_2_204.22608_5.46_0_Enterokinase_0_2_204.22608_5.46
VS
>AAK95687.1 transcription factor JERF1 [Solanum lycopersicum]_29_Thermolysin_169_4_516.60108_11.49_0_Enterokinase_0_4_516.60108_11.49
VSRR
>AAK95687.1 transcription factor JERF1 [Solanum lycopersicum]_30_Thermolysin_170_1_89.09408_5.46_0_Enterokinase_0_1_89.09408_5.46
A
>AAK95687.1 transcription factor JERF1 [Solanum lycopersicum]_31_Thermolysin_177_7_855.00478_8.4_0_Enterokinase_0_7_855.00478_8.4
IKQNPQK
>AAK95687.1 transcription factor JERF1 [Solanum lycopersicum]_32_Thermolysin_178_1_89.09408_5.46_0_Enterokinase_0_1_89.09408_5.46
A
>AAK95687.1 transcription factor JERF1 [Solanum lycopersicum]_33_Thermolysin_183_5_646.69828_4.53_0_Enterokinase_0_5_646.69828_4.53
LREET
>AAK95687.1 transcription factor JERF1 [Solanum lycopersicum]_34_Thermolysin_186_3_346.38358_5.46_0_Enterokinase_0_3_346.38358_5.46
LNT
>AAK95687.1 transcription factor JERF1 [Solanum lycopersicum]_35_Thermolysin_190_4_456.49908_5.46_0_Enterokinase_0_4_456.49908_5.46
VQPN
>AAK95687.1 transcription factor JERF1 [Solanum lycopersicum]_36_Thermolysin_193_3_413.48898_5.45_0_Enterokinase_0_3_413.48898_5.45
MTY
>AAK95687.1 transcription factor JERF1 [Solanum lycopersicum]_37_Thermolysin_196_3_332.35668_5.46_0_Enterokinase_0_3_332.35668_5.46
ISN
>AAK95687.1 transcription factor JERF1 [Solanum lycopersicum]_38_Thermolysin_204_8_764.70068_3.15_0_Enterokinase_0_8_764.70068_3.15
LDGGSDDS
>AAK95687.1 transcription factor JERF1 [Solanum lycopersicum]_39_Thermolysin_206_2_252.27008_5.46_0_Enterokinase_0_2_252.27008_5.46
FS
>AAK95687.1 transcription factor JERF1 [Solanum lycopersicum]_40_Thermolysin_207_1_165.19188_5.46_0_Enterokinase_0_1_165.19188_5.46
F
>AAK95687.1 transcription factor JERF1 [Solanum lycopersicum]_41_Thermolysin_212_5_648.71368_4.53_0_Enterokinase_0_5_648.71368_4.53
FEEKP
>AAK95687.1 transcription factor JERF1 [Solanum lycopersicum]_42_Thermolysin_218_6_666.73188_8.0_0_Enterokinase_0_6_666.73188_8.0
ATKQYG
>AAK95687.1 transcription factor JERF1 [Solanum lycopersicum]_43_Thermolysin_221_3_408.41118_3.74_0_Enterokinase_0_3_408.41118_3.74
FEN
>AAK95687.1 transcription factor JERF1 [Solanum lycopersicum]_44_Thermolysin_223_2_204.22608_5.46_0_Enterokinase_0_2_204.22608_5.46
VS
>AAK95687.1 transcription factor JERF1 [Solanum lycopersicum]_45_Thermolysin_225_2_266.29698_5.46_0_Enterokinase_0_2_266.29698_5.46
FT
>AAK95687.1 transcription factor JERF1 [Solanum lycopersicum]_46_Thermolysin_226_1_89.09408_5.46_0_Enterokinase_0_1_89.09408_5.46
A
>AAK95687.1 transcription factor JERF1 [Solanum lycopersicum]_47_Thermolysin_230_4_420.48098_3.48_0_Enterokinase_0_4_420.48098_3.48
VDMG
>AAK95687.1 transcription factor JERF1 [Solanum lycopersicum]_48_Thermolysin_233_3_275.30478_5.46_0_Enterokinase_0_3_275.30478_5.46
LGS
>AAK95687.1 transcription factor JERF1 [Solanum lycopersicum]_49_Thermolysin_237_4_388.42098_5.46_0_Enterokinase_0_4_388.42098_5.46
VSPS
>AAK95687.1 transcription factor JERF1 [Solanum lycopersicum]_50_Thermolysin_241_4_361.35488_5.46_0_Enterokinase_0_4_361.35488_5.46
AGTN
>AAK95687.1 transcription factor JERF1 [Solanum lycopersicum]_51_Thermolysin_243_2_280.32388_5.45_0_Enterokinase_0_2_280.32388_5.45
VY
>AAK95687.1 transcription factor JERF1 [Solanum lycopersicum]_52_Thermolysin_252_9_956.91828_3.38_0_Enterokinase_0_9_956.91828_3.38
FSSDEASNT
>AAK95687.1 transcription factor JERF1 [Solanum lycopersicum]_53_Thermolysin_260_8_976.02778_3.27_0_Enterokinase_0_8_976.02778_3.27
FDCSDFGW
>AAK95687.1 transcription factor JERF1 [Solanum lycopersicum]_54_Thermolysin_264_4_418.46508_3.74_0_Enterokinase_0_4_418.46508_3.74
AEPC
>AAK95687.1 transcription factor JERF1 [Solanum lycopersicum]_55_Thermolysin_272_8_859.93468_6.23_0_Enterokinase_0_8_859.93468_6.23
ARTPEISS
>AAK95687.1 transcription factor JERF1 [Solanum lycopersicum]_56_Thermolysin_273_1_117.14788_5.46_0_Enterokinase_0_1_117.14788_5.46
V
>AAK95687.1 transcription factor JERF1 [Solanum lycopersicum]_57_Thermolysin_277_4_446.50098_3.74_0_Enterokinase_0_4_446.50098_3.74
LSEV
>AAK95687.1 transcription factor JERF1 [Solanum lycopersicum]_58_Thermolysin_284_7_842.86078_4.52_0_Enterokinase_0_7_842.86078_4.52
LETNETH
>AAK95687.1 transcription factor JERF1 [Solanum lycopersicum]_59_Thermolysin_294_10_1236.30378_4.63_0_Enterokinase_0_10_1236.30378_4.63
FDDDSRPEKK
>AAK95687.1 transcription factor JERF1 [Solanum lycopersicum]_60_Thermolysin_302_8_811.90548_8.02_0_Enterokinase_0_8_811.90548_8.02
LKSCSSTS
>AAK95687.1 transcription factor JERF1 [Solanum lycopersicum]_61_Thermolysin_304_2_232.27978_5.46_0_Enterokinase_0_2_232.27978_5.46
LT
>AAK95687.1 transcription factor JERF1 [Solanum lycopersicum]_62_Thermolysin_309_5_504.49728_3.48_0_Enterokinase_0_5_504.49728_3.48
VDGNT
>AAK95687.1 transcription factor JERF1 [Solanum lycopersicum]_63_Thermolysin_312_3_332.35678_5.46_0_Enterokinase_0_3_332.35678_5.46
VNT
>AAK95687.1 transcription factor JERF1 [Solanum lycopersicum]_64_Thermolysin_318_6_676.72148_3.56_0_Enterokinase_0_6_676.72148_3.56
LSEELS
>AAK95687.1 transcription factor JERF1 [Solanum lycopersicum]_65_Thermolysin_319_1_89.09408_5.46_0_Enterokinase_0_1_89.09408_5.46
A
>AAK95687.1 transcription factor JERF1 [Solanum lycopersicum]_66_Thermolysin_323_4_509.51628_3.74_0_Enterokinase_0_4_509.51628_3.74
FESQ
>AAK95687.1 transcription factor JERF1 [Solanum lycopersicum]_67_Thermolysin_325_2_277.38198_8.06_0_Enterokinase_0_2_277.38198_8.06
MK
>AAK95687.1 transcription factor JERF1 [Solanum lycopersicum]_68_Thermolysin_326_1_165.19188_5.46_0_Enterokinase_0_1_165.19188_5.46
F
>AAK95687.1 transcription factor JERF1 [Solanum lycopersicum]_69_Thermolysin_331_5_632.75748_5.45_0_Enterokinase_0_5_632.75748_5.45
LQIPY
>AAK95687.1 transcription factor JERF1 [Solanum lycopersicum]_70_Thermolysin_339_8_890.90468_3.38_0_Enterokinase_0_8_890.90468_3.38
LEGNWDAS
>AAK95687.1 transcription factor JERF1 [Solanum lycopersicum]_71_Thermolysin_342_3_303.31528_3.48_0_Enterokinase_0_3_303.31528_3.48
VDA
>AAK95687.1 transcription factor JERF1 [Solanum lycopersicum]_72_Thermolysin_343_1_165.19188_5.46_0_Enterokinase_0_1_165.19188_5.46
F
>AAK95687.1 transcription factor JERF1 [Solanum lycopersicum]_73_Thermolysin_347_4_433.46178_5.46_0_Enterokinase_0_4_433.46178_5.46
LNTS
>AAK95687.1 transcription factor JERF1 [Solanum lycopersicum]_74_Thermolysin_348_1_89.09408_5.46_0_Enterokinase_0_1_89.09408_5.46
A
>AAK95687.1 transcription factor JERF1 [Solanum lycopersicum]_75_Thermolysin_354_6_602.60158_3.48_0_Enterokinase_0_6_602.60158_3.48
IQDGGN
>AAK95687.1 transcription factor JERF1 [Solanum lycopersicum]_76_Thermolysin_355_1_89.09408_5.46_0_Enterokinase_0_1_89.09408_5.46
A
>AAK95687.1 transcription factor JERF1 [Solanum lycopersicum]_77_Thermolysin_360_5_650.74728_3.48_0_Enterokinase_0_5_650.74728_3.48
MDLWS
>AAK95687.1 transcription factor JERF1 [Solanum lycopersicum]_78_Thermolysin_366_6_678.69658_3.27_0_Enterokinase_0_6_678.69658_3.27
FDDVPS
>AAK95687.1 transcription factor JERF1 [Solanum lycopersicum]_79_Thermolysin_367_1_131.17468_5.46_0_Enterokinase_0_1_131.17468_5.46
L
>AAK95687.1 transcription factor JERF1 [Solanum lycopersicum]_80_Thermolysin_370_3_263.31168_5.46_0_Enterokinase_0_3_263.31168_5.46
MGG
>AAK95687.1 transcription factor JERF1 [Solanum lycopersicum]_81_Thermolysin_372_2_252.27008_5.45_0_Enterokinase_0_2_252.27008_5.45
AY
>NP_001234157.2 glutathione S-transferase-like protein [Solanum lycopersicum]_0_Thermolysin_1_1_149.20788_5.46_0_Enterokinase_0_1_149.20788_5.46
M
>NP_001234157.2 glutathione S-transferase-like protein [Solanum lycopersicum]_1_Thermolysin_6_5_546.53458_3.38_0_Enterokinase_0_5_546.53458_3.38
ANDEV
>NP_001234157.2 glutathione S-transferase-like protein [Solanum lycopersicum]_2_Thermolysin_7_1_131.17468_5.46_0_Enterokinase_0_1_131.17468_5.46
I
>NP_001234157.2 glutathione S-transferase-like protein [Solanum lycopersicum]_3_Thermolysin_8_1_131.17468_5.46_0_Enterokinase_0_1_131.17468_5.46
L
>NP_001234157.2 glutathione S-transferase-like protein [Solanum lycopersicum]_4_Thermolysin_14_6_763.84798_3.48_0_Enterokinase_0_6_763.84798_3.48
LDFWPS
>NP_001234157.2 glutathione S-transferase-like protein [Solanum lycopersicum]_5_Thermolysin_17_3_369.43578_5.45_0_Enterokinase_0_3_369.43578_5.45
MYG
>NP_001234157.2 glutathione S-transferase-like protein [Solanum lycopersicum]_6_Thermolysin_19_2_305.39538_9.71_0_Enterokinase_0_2_305.39538_9.71
MR
>NP_001234157.2 glutathione S-transferase-like protein [Solanum lycopersicum]_7_Thermolysin_21_2_287.36218_9.71_0_Enterokinase_0_2_287.36218_9.71
LR
>NP_001234157.2 glutathione S-transferase-like protein [Solanum lycopersicum]_8_Thermolysin_22_1_131.17468_5.46_0_Enterokinase_0_1_131.17468_5.46
I
>NP_001234157.2 glutathione S-transferase-like protein [Solanum lycopersicum]_9_Thermolysin_23_1_89.09408_5.46_0_Enterokinase_0_1_89.09408_5.46
A
>NP_001234157.2 glutathione S-transferase-like protein [Solanum lycopersicum]_10_Thermolysin_24_1_131.17468_5.46_0_Enterokinase_0_1_131.17468_5.46
L
>NP_001234157.2 glutathione S-transferase-like protein [Solanum lycopersicum]_11_Thermolysin_43_19_2383.60008_5.08_0_Enterokinase_0_19_2383.60008_5.08
AEKEIKYEYRDEDLRNKSP
>NP_001234157.2 glutathione S-transferase-like protein [Solanum lycopersicum]_12_Thermolysin_44_1_131.17468_5.46_0_Enterokinase_0_1_131.17468_5.46
L
>NP_001234157.2 glutathione S-transferase-like protein [Solanum lycopersicum]_13_Thermolysin_45_1_131.17468_5.46_0_Enterokinase_0_1_131.17468_5.46
L
>NP_001234157.2 glutathione S-transferase-like protein [Solanum lycopersicum]_14_Thermolysin_47_2_259.30538_5.46_0_Enterokinase_0_2_259.30538_5.46
LQ
>NP_001234157.2 glutathione S-transferase-like protein [Solanum lycopersicum]_15_Thermolysin_50_3_360.42838_5.46_0_Enterokinase_0_3_360.42838_5.46
MNP
>NP_001234157.2 glutathione S-transferase-like protein [Solanum lycopersicum]_16_Thermolysin_56_6_734.94008_8.4_0_Enterokinase_0_6_734.94008_8.4
IHKKIP
>NP_001234157.2 glutathione S-transferase-like protein [Solanum lycopersicum]_17_Thermolysin_57_1_117.14788_5.46_0_Enterokinase_0_1_117.14788_5.46
V
>NP_001234157.2 glutathione S-transferase-like protein [Solanum lycopersicum]_18_Thermolysin_58_1_131.17468_5.46_0_Enterokinase_0_1_131.17468_5.46
L
>NP_001234157.2 glutathione S-transferase-like protein [Solanum lycopersicum]_19_Thermolysin_64_6_664.76228_8.07_0_Enterokinase_0_6_664.76228_8.07
IHNGKP
>NP_001234157.2 glutathione S-transferase-like protein [Solanum lycopersicum]_20_Thermolysin_68_4_450.50718_3.74_0_Enterokinase_0_4_450.50718_3.74
ICES
>NP_001234157.2 glutathione S-transferase-like protein [Solanum lycopersicum]_21_Thermolysin_69_1_131.17468_5.46_0_Enterokinase_0_1_131.17468_5.46
I
>NP_001234157.2 glutathione S-transferase-like protein [Solanum lycopersicum]_22_Thermolysin_71_2_188.22658_5.46_0_Enterokinase_0_2_188.22658_5.46
IG
>NP_001234157.2 glutathione S-transferase-like protein [Solanum lycopersicum]_23_Thermolysin_74_3_409.43938_3.74_0_Enterokinase_0_3_409.43938_3.74
VEY
>NP_001234157.2 glutathione S-transferase-like protein [Solanum lycopersicum]_24_Thermolysin_84_10_1200.35688_4.49_0_Enterokinase_0_10_1200.35688_4.49
IDEVWKDKAP
>NP_001234157.2 glutathione S-transferase-like protein [Solanum lycopersicum]_25_Thermolysin_93_9_1089.21328_4.29_0_Enterokinase_0_9_1089.21328_4.29
LLPSDPYER
>NP_001234157.2 glutathione S-transferase-like protein [Solanum lycopersicum]_26_Thermolysin_95_2_217.22478_5.46_0_Enterokinase_0_2_217.22478_5.46
AQ
>NP_001234157.2 glutathione S-transferase-like protein [Solanum lycopersicum]_27_Thermolysin_97_2_245.28158_9.71_0_Enterokinase_0_2_245.28158_9.71
AR
>NP_001234157.2 glutathione S-transferase-like protein [Solanum lycopersicum]_28_Thermolysin_99_2_351.40508_5.46_0_Enterokinase_0_2_351.40508_5.46
FW
>NP_001234157.2 glutathione S-transferase-like protein [Solanum lycopersicum]_29_Thermolysin_102_3_367.35868_3.48_0_Enterokinase_0_3_367.35868_3.48
ADY
>NP_001234157.2 glutathione S-transferase-like protein [Solanum lycopersicum]_30_Thermolysin_106_4_502.61148_7.79_0_Enterokinase_0_4_502.61148_7.79
IDKK
>NP_001234157.2 glutathione S-transferase-like protein [Solanum lycopersicum]_31_Thermolysin_108_2_294.35068_5.45_0_Enterokinase_0_2_294.35068_5.45
LY
>NP_001234157.2 glutathione S-transferase-like protein [Solanum lycopersicum]_32_Thermolysin_113_5_462.50338_8.06_0_Enterokinase_0_5_462.50338_8.06
ATGSK
>NP_001234157.2 glutathione S-transferase-like protein [Solanum lycopersicum]_33_Thermolysin_116_3_395.45578_5.45_0_Enterokinase_0_3_395.45578_5.45
IYT
>NP_001234157.2 glutathione S-transferase-like protein [Solanum lycopersicum]_34_Thermolysin_129_13_1395.44548_4.26_0_Enterokinase_0_13_1395.44548_4.26
ATGDEQEAGKKDF
>NP_001234157.2 glutathione S-transferase-like protein [Solanum lycopersicum]_35_Thermolysin_132_3_359.42278_3.74_0_Enterokinase_0_3_359.42278_3.74
VEI
>NP_001234157.2 glutathione S-transferase-like protein [Solanum lycopersicum]_36_Thermolysin_134_2_259.34878_8.06_0_Enterokinase_0_2_259.34878_8.06
LK
>NP_001234157.2 glutathione S-transferase-like protein [Solanum lycopersicum]_37_Thermolysin_135_1_117.14788_5.46_0_Enterokinase_0_1_117.14788_5.46
V
>NP_001234157.2 glutathione S-transferase-like protein [Solanum lycopersicum]_38_Thermolysin_138_3_317.34208_3.74_0_Enterokinase_0_3_317.34208_3.74
LEG
>NP_001234157.2 glutathione S-transferase-like protein [Solanum lycopersicum]_39_Thermolysin_139_1_89.09408_5.46_0_Enterokinase_0_1_89.09408_5.46
A
>NP_001234157.2 glutathione S-transferase-like protein [Solanum lycopersicum]_40_Thermolysin_150_11_1212.28108_4.29_0_Enterokinase_0_11_1212.28108_4.29
LGEKPYYGGDN
>NP_001234157.2 glutathione S-transferase-like protein [Solanum lycopersicum]_41_Thermolysin_152_2_222.24378_5.46_0_Enterokinase_0_2_222.24378_5.46
FG
>NP_001234157.2 glutathione S-transferase-like protein [Solanum lycopersicum]_42_Thermolysin_156_4_450.49178_3.48_0_Enterokinase_0_4_450.49178_3.48
FGDI
>NP_001234157.2 glutathione S-transferase-like protein [Solanum lycopersicum]_43_Thermolysin_157_1_89.09408_5.46_0_Enterokinase_0_1_89.09408_5.46
A
>NP_001234157.2 glutathione S-transferase-like protein [Solanum lycopersicum]_44_Thermolysin_158_1_131.17468_5.46_0_Enterokinase_0_1_131.17468_5.46
L
>NP_001234157.2 glutathione S-transferase-like protein [Solanum lycopersicum]_45_Thermolysin_160_2_188.22658_5.46_0_Enterokinase_0_2_188.22658_5.46
IG
>NP_001234157.2 glutathione S-transferase-like protein [Solanum lycopersicum]_46_Thermolysin_164_4_617.71988_5.45_0_Enterokinase_0_4_617.71988_5.45
FYCW
>NP_001234157.2 glutathione S-transferase-like protein [Solanum lycopersicum]_47_Thermolysin_166_2_302.33298_7.2_0_Enterokinase_0_2_302.33298_7.2
FH
>NP_001234157.2 glutathione S-transferase-like protein [Solanum lycopersicum]_48_Thermolysin_173_7_814.84988_3.74_0_Enterokinase_0_7_814.84988_3.74
AYEVYGN
>NP_001234157.2 glutathione S-transferase-like protein [Solanum lycopersicum]_49_Thermolysin_175_2_252.27008_5.46_0_Enterokinase_0_2_252.27008_5.46
FS
>NP_001234157.2 glutathione S-transferase-like protein [Solanum lycopersicum]_50_Thermolysin_182_7_774.84378_3.56_0_Enterokinase_0_7_774.84378_3.56
IEAECPN
>NP_001234157.2 glutathione S-transferase-like protein [Solanum lycopersicum]_51_Thermolysin_183_1_131.17468_5.46_0_Enterokinase_0_1_131.17468_5.46
L
>NP_001234157.2 glutathione S-transferase-like protein [Solanum lycopersicum]_52_Thermolysin_184_1_117.14788_5.46_0_Enterokinase_0_1_117.14788_5.46
V
>NP_001234157.2 glutathione S-transferase-like protein [Solanum lycopersicum]_53_Thermolysin_186_2_275.30728_5.46_0_Enterokinase_0_2_275.30728_5.46
AW
>NP_001234157.2 glutathione S-transferase-like protein [Solanum lycopersicum]_54_Thermolysin_190_4_476.59448_8.93_0_Enterokinase_0_4_476.59448_8.93
AKRC
>NP_001234157.2 glutathione S-transferase-like protein [Solanum lycopersicum]_55_Thermolysin_195_5_635.69288_5.98_0_Enterokinase_0_5_635.69288_5.98
MQRDS
>NP_001234157.2 glutathione S-transferase-like protein [Solanum lycopersicum]_56_Thermolysin_196_1_117.14788_5.46_0_Enterokinase_0_1_117.14788_5.46
V
>NP_001234157.2 glutathione S-transferase-like protein [Solanum lycopersicum]_57_Thermolysin_205_9_1037.18388_7.81_0_Enterokinase_0_9_1037.18388_7.81
AKTLPDQHK
>NP_001234157.2 glutathione S-transferase-like protein [Solanum lycopersicum]_58_Thermolysin_206_1_131.17468_5.46_0_Enterokinase_0_1_131.17468_5.46
I
>NP_001234157.2 glutathione S-transferase-like protein [Solanum lycopersicum]_59_Thermolysin_209_3_407.46678_3.74_0_Enterokinase_0_3_407.46678_3.74
IEF
>NP_001234157.2 glutathione S-transferase-like protein [Solanum lycopersicum]_60_Thermolysin_211_2_245.32198_8.06_0_Enterokinase_0_2_245.32198_8.06
VK
>NP_001234157.2 glutathione S-transferase-like protein [Solanum lycopersicum]_61_Thermolysin_212_1_131.17468_5.46_0_Enterokinase_0_1_131.17468_5.46
I
>NP_001234157.2 glutathione S-transferase-like protein [Solanum lycopersicum]_62_Thermolysin_216_4_544.65178_8.06_0_Enterokinase_0_4_544.65178_8.06
LREK
>NP_001234157.2 glutathione S-transferase-like protein [Solanum lycopersicum]_63_Thermolysin_218_2_188.22658_5.46_0_Enterokinase_0_2_188.22658_5.46
LG
>NP_001234157.2 glutathione S-transferase-like protein [Solanum lycopersicum]_64_Thermolysin_220_2_260.29018_3.74_0_Enterokinase_0_2_260.29018_3.74
LE
>sp|P35135|UBC4_SOLLC Ubiquitin-conjugating enzyme E2-17 kDa OS=Solanum lycopersicum OX=4081 PE=2 SV=1_0_Thermolysin_1_1_149.20788_5.46_0_Enterokinase_0_1_149.20788_5.46
M
>sp|P35135|UBC4_SOLLC Ubiquitin-conjugating enzyme E2-17 kDa OS=Solanum lycopersicum OX=4081 PE=2 SV=1_1_Thermolysin_5_4_460.53388_9.93_0_Enterokinase_0_4_460.53388_9.93
ASKR
>sp|P35135|UBC4_SOLLC Ubiquitin-conjugating enzyme E2-17 kDa OS=Solanum lycopersicum OX=4081 PE=2 SV=1_2_Thermolysin_6_1_131.17468_5.46_0_Enterokinase_0_1_131.17468_5.46
I
>sp|P35135|UBC4_SOLLC Ubiquitin-conjugating enzyme E2-17 kDa OS=Solanum lycopersicum OX=4081 PE=2 SV=1_3_Thermolysin_22_16_1802.07288_6.1_0_Enterokinase_0_16_1802.07288_6.1
LKELKDLQKDPPTSCS
>sp|P35135|UBC4_SOLLC Ubiquitin-conjugating enzyme E2-17 kDa OS=Solanum lycopersicum OX=4081 PE=2 SV=1_4_Thermolysin_25_3_243.26268_5.46_0_Enterokinase_0_3_243.26268_5.46
AGP
>sp|P35135|UBC4_SOLLC Ubiquitin-conjugating enzyme E2-17 kDa OS=Solanum lycopersicum OX=4081 PE=2 SV=1_5_Thermolysin_26_1_117.14788_5.46_0_Enterokinase_0_1_117.14788_5.46
V
>sp|P35135|UBC4_SOLLC Ubiquitin-conjugating enzyme E2-17 kDa OS=Solanum lycopersicum OX=4081 PE=2 SV=1_6_Thermolysin_30_4_464.49078_3.38_0_Enterokinase_0_4_464.49078_3.38
AEDM
>sp|P35135|UBC4_SOLLC Ubiquitin-conjugating enzyme E2-17 kDa OS=Solanum lycopersicum OX=4081 PE=2 SV=1_7_Thermolysin_34_4_616.67688_7.2_0_Enterokinase_0_4_616.67688_7.2
FHWQ
>sp|P35135|UBC4_SOLLC Ubiquitin-conjugating enzyme E2-17 kDa OS=Solanum lycopersicum OX=4081 PE=2 SV=1_8_Thermolysin_36_2_190.19918_5.46_0_Enterokinase_0_2_190.19918_5.46
AT
>sp|P35135|UBC4_SOLLC Ubiquitin-conjugating enzyme E2-17 kDa OS=Solanum lycopersicum OX=4081 PE=2 SV=1_9_Thermolysin_37_1_131.17468_5.46_0_Enterokinase_0_1_131.17468_5.46
I
>sp|P35135|UBC4_SOLLC Ubiquitin-conjugating enzyme E2-17 kDa OS=Solanum lycopersicum OX=4081 PE=2 SV=1_10_Thermolysin_45_8_866.94108_3.48_0_Enterokinase_0_8_866.94108_3.48
MGPTDSPY
>sp|P35135|UBC4_SOLLC Ubiquitin-conjugating enzyme E2-17 kDa OS=Solanum lycopersicum OX=4081 PE=2 SV=1_11_Thermolysin_48_3_203.19788_5.46_0_Enterokinase_0_3_203.19788_5.46
AGG
>sp|P35135|UBC4_SOLLC Ubiquitin-conjugating enzyme E2-17 kDa OS=Solanum lycopersicum OX=4081 PE=2 SV=1_12_Thermolysin_49_1_117.14788_5.46_0_Enterokinase_0_1_117.14788_5.46
V
>sp|P35135|UBC4_SOLLC Ubiquitin-conjugating enzyme E2-17 kDa OS=Solanum lycopersicum OX=4081 PE=2 SV=1_13_Thermolysin_50_1_165.19188_5.46_0_Enterokinase_0_1_165.19188_5.46
F
>sp|P35135|UBC4_SOLLC Ubiquitin-conjugating enzyme E2-17 kDa OS=Solanum lycopersicum OX=4081 PE=2 SV=1_14_Thermolysin_51_1_131.17468_5.46_0_Enterokinase_0_1_131.17468_5.46
L
>sp|P35135|UBC4_SOLLC Ubiquitin-conjugating enzyme E2-17 kDa OS=Solanum lycopersicum OX=4081 PE=2 SV=1_15_Thermolysin_53_2_204.22608_5.46_0_Enterokinase_0_2_204.22608_5.46
VS
>sp|P35135|UBC4_SOLLC Ubiquitin-conjugating enzyme E2-17 kDa OS=Solanum lycopersicum OX=4081 PE=2 SV=1_16_Thermolysin_61_8_985.10708_5.22_0_Enterokinase_0_8_985.10708_5.22
IHFPPDYP
>sp|P35135|UBC4_SOLLC Ubiquitin-conjugating enzyme E2-17 kDa OS=Solanum lycopersicum OX=4081 PE=2 SV=1_17_Thermolysin_66_5_615.77348_8.4_0_Enterokinase_0_5_615.77348_8.4
FKPPK
>sp|P35135|UBC4_SOLLC Ubiquitin-conjugating enzyme E2-17 kDa OS=Solanum lycopersicum OX=4081 PE=2 SV=1_18_Thermolysin_67_1_117.14788_5.46_0_Enterokinase_0_1_117.14788_5.46
V
>sp|P35135|UBC4_SOLLC Ubiquitin-conjugating enzyme E2-17 kDa OS=Solanum lycopersicum OX=4081 PE=2 SV=1_19_Thermolysin_68_1_89.09408_5.46_0_Enterokinase_0_1_89.09408_5.46
A
>sp|P35135|UBC4_SOLLC Ubiquitin-conjugating enzyme E2-17 kDa OS=Solanum lycopersicum OX=4081 PE=2 SV=1_20_Thermolysin_72_4_550.65858_9.93_0_Enterokinase_0_4_550.65858_9.93
FRTK
>sp|P35135|UBC4_SOLLC Ubiquitin-conjugating enzyme E2-17 kDa OS=Solanum lycopersicum OX=4081 PE=2 SV=1_21_Thermolysin_73_1_117.14788_5.46_0_Enterokinase_0_1_117.14788_5.46
V
>sp|P35135|UBC4_SOLLC Ubiquitin-conjugating enzyme E2-17 kDa OS=Solanum lycopersicum OX=4081 PE=2 SV=1_22_Thermolysin_77_4_513.55348_7.2_0_Enterokinase_0_4_513.55348_7.2
FHPN
>sp|P35135|UBC4_SOLLC Ubiquitin-conjugating enzyme E2-17 kDa OS=Solanum lycopersicum OX=4081 PE=2 SV=1_23_Thermolysin_83_6_590.59058_5.46_0_Enterokinase_0_6_590.59058_5.46
INSNGS
>sp|P35135|UBC4_SOLLC Ubiquitin-conjugating enzyme E2-17 kDa OS=Solanum lycopersicum OX=4081 PE=2 SV=1_24_Thermolysin_85_2_234.31348_5.46_0_Enterokinase_0_2_234.31348_5.46
IC
>sp|P35135|UBC4_SOLLC Ubiquitin-conjugating enzyme E2-17 kDa OS=Solanum lycopersicum OX=4081 PE=2 SV=1_25_Thermolysin_88_3_359.42268_3.48_0_Enterokinase_0_3_359.42268_3.48
LDI
>sp|P35135|UBC4_SOLLC Ubiquitin-conjugating enzyme E2-17 kDa OS=Solanum lycopersicum OX=4081 PE=2 SV=1_26_Thermolysin_95_7_887.00308_6.13_0_Enterokinase_0_7_887.00308_6.13
LKEQWSP
>sp|P35135|UBC4_SOLLC Ubiquitin-conjugating enzyme E2-17 kDa OS=Solanum lycopersicum OX=4081 PE=2 SV=1_27_Thermolysin_96_1_89.09408_5.46_0_Enterokinase_0_1_89.09408_5.46
A
>sp|P35135|UBC4_SOLLC Ubiquitin-conjugating enzyme E2-17 kDa OS=Solanum lycopersicum OX=4081 PE=2 SV=1_28_Thermolysin_98_2_232.27978_5.46_0_Enterokinase_0_2_232.27978_5.46
LT
>sp|P35135|UBC4_SOLLC Ubiquitin-conjugating enzyme E2-17 kDa OS=Solanum lycopersicum OX=4081 PE=2 SV=1_29_Thermolysin_101_3_346.42698_8.06_0_Enterokinase_0_3_346.42698_8.06
ISK
>sp|P35135|UBC4_SOLLC Ubiquitin-conjugating enzyme E2-17 kDa OS=Solanum lycopersicum OX=4081 PE=2 SV=1_30_Thermolysin_102_1_117.14788_5.46_0_Enterokinase_0_1_117.14788_5.46
V
>sp|P35135|UBC4_SOLLC Ubiquitin-conjugating enzyme E2-17 kDa OS=Solanum lycopersicum OX=4081 PE=2 SV=1_31_Thermolysin_103_1_131.17468_5.46_0_Enterokinase_0_1_131.17468_5.46
L
>sp|P35135|UBC4_SOLLC Ubiquitin-conjugating enzyme E2-17 kDa OS=Solanum lycopersicum OX=4081 PE=2 SV=1_32_Thermolysin_105_2_218.25288_5.46_0_Enterokinase_0_2_218.25288_5.46
LS
>sp|P35135|UBC4_SOLLC Ubiquitin-conjugating enzyme E2-17 kDa OS=Solanum lycopersicum OX=4081 PE=2 SV=1_33_Thermolysin_108_3_321.39168_5.46_0_Enterokinase_0_3_321.39168_5.46
ICS
>sp|P35135|UBC4_SOLLC Ubiquitin-conjugating enzyme E2-17 kDa OS=Solanum lycopersicum OX=4081 PE=2 SV=1_34_Thermolysin_109_1_131.17468_5.46_0_Enterokinase_0_1_131.17468_5.46
L
>sp|P35135|UBC4_SOLLC Ubiquitin-conjugating enzyme E2-17 kDa OS=Solanum lycopersicum OX=4081 PE=2 SV=1_35_Thermolysin_118_9_982.99948_3.15_0_Enterokinase_0_9_982.99948_3.15
LTDPNPDDP
>sp|P35135|UBC4_SOLLC Ubiquitin-conjugating enzyme E2-17 kDa OS=Solanum lycopersicum OX=4081 PE=2 SV=1_36_Thermolysin_123_5_569.69888_3.74_0_Enterokinase_0_5_569.69888_3.74
LVPEI
>sp|P35135|UBC4_SOLLC Ubiquitin-conjugating enzyme E2-17 kDa OS=Solanum lycopersicum OX=4081 PE=2 SV=1_37_Thermolysin_125_2_226.23518_7.2_0_Enterokinase_0_2_226.23518_7.2
AH
>sp|P35135|UBC4_SOLLC Ubiquitin-conjugating enzyme E2-17 kDa OS=Solanum lycopersicum OX=4081 PE=2 SV=1_38_Thermolysin_131_6_812.93918_7.99_0_Enterokinase_0_6_812.93918_7.99
MYKTDR
>sp|P35135|UBC4_SOLLC Ubiquitin-conjugating enzyme E2-17 kDa OS=Solanum lycopersicum OX=4081 PE=2 SV=1_39_Thermolysin_137_6_711.76988_6.12_0_Enterokinase_0_6_711.76988_6.12
AKYETT
>sp|P35135|UBC4_SOLLC Ubiquitin-conjugating enzyme E2-17 kDa OS=Solanum lycopersicum OX=4081 PE=2 SV=1_40_Thermolysin_145_8_1039.15888_8.8_0_Enterokinase_0_8_1039.15888_8.8
ARSWTQKY
>sp|P35135|UBC4_SOLLC Ubiquitin-conjugating enzyme E2-17 kDa OS=Solanum lycopersicum OX=4081 PE=2 SV=1_41_Thermolysin_146_1_89.09408_5.46_0_Enterokinase_0_1_89.09408_5.46
A
>sp|P35135|UBC4_SOLLC Ubiquitin-conjugating enzyme E2-17 kDa OS=Solanum lycopersicum OX=4081 PE=2 SV=1_42_Thermolysin_148_2_206.25978_5.46_0_Enterokinase_0_2_206.25978_5.46
MG
>NP_001294934.1 fructose-bisphosphate aldolase [Solanum lycopersicum]_0_Thermolysin_1_1_149.20788_5.46_0_Enterokinase_0_1_149.20788_5.46
M
>NP_001294934.1 fructose-bisphosphate aldolase [Solanum lycopersicum]_1_Thermolysin_3_2_176.17228_5.46_0_Enterokinase_0_2_176.17228_5.46
AS
>NP_001294934.1 fructose-bisphosphate aldolase [Solanum lycopersicum]_2_Thermolysin_5_2_176.17228_5.46_0_Enterokinase_0_2_176.17228_5.46
AS
>NP_001294934.1 fructose-bisphosphate aldolase [Solanum lycopersicum]_3_Thermolysin_6_1_131.17468_5.46_0_Enterokinase_0_1_131.17468_5.46
L
>NP_001294934.1 fructose-bisphosphate aldolase [Solanum lycopersicum]_4_Thermolysin_11_5_544.64878_8.06_0_Enterokinase_0_5_544.64878_8.06
LKTSP
>NP_001294934.1 fructose-bisphosphate aldolase [Solanum lycopersicum]_5_Thermolysin_12_1_117.14788_5.46_0_Enterokinase_0_1_117.14788_5.46
V
>NP_001294934.1 fructose-bisphosphate aldolase [Solanum lycopersicum]_6_Thermolysin_18_6_751.83458_4.29_0_Enterokinase_0_6_751.83458_4.29
LDKTEF
>NP_001294934.1 fructose-bisphosphate aldolase [Solanum lycopersicum]_7_Thermolysin_23_5_517.58278_8.06_0_Enterokinase_0_5_517.58278_8.06
VKGQS
>NP_001294934.1 fructose-bisphosphate aldolase [Solanum lycopersicum]_8_Thermolysin_28_5_584.71648_9.71_0_Enterokinase_0_5_584.71648_9.71
LRLPS
>NP_001294934.1 fructose-bisphosphate aldolase [Solanum lycopersicum]_9_Thermolysin_30_2_204.22608_5.46_0_Enterokinase_0_2_204.22608_5.46
VS
>NP_001294934.1 fructose-bisphosphate aldolase [Solanum lycopersicum]_10_Thermolysin_36_6_688.79978_8.7_0_Enterokinase_0_6_688.79978_8.7
VRCQPS
>NP_001294934.1 fructose-bisphosphate aldolase [Solanum lycopersicum]_11_Thermolysin_37_1_89.09408_5.46_0_Enterokinase_0_1_89.09408_5.46
A
>NP_001294934.1 fructose-bisphosphate aldolase [Solanum lycopersicum]_12_Thermolysin_39_2_232.27978_5.46_0_Enterokinase_0_2_232.27978_5.46
LT
>NP_001294934.1 fructose-bisphosphate aldolase [Solanum lycopersicum]_13_Thermolysin_41_2_273.33538_9.71_0_Enterokinase_0_2_273.33538_9.71
VR
>NP_001294934.1 fructose-bisphosphate aldolase [Solanum lycopersicum]_14_Thermolysin_45_4_426.42648_5.45_0_Enterokinase_0_4_426.42648_5.45
ASSY
>NP_001294934.1 fructose-bisphosphate aldolase [Solanum lycopersicum]_15_Thermolysin_49_4_446.45758_3.38_0_Enterokinase_0_4_446.45758_3.38
ADEL
>NP_001294934.1 fructose-bisphosphate aldolase [Solanum lycopersicum]_16_Thermolysin_52_3_346.42708_8.06_0_Enterokinase_0_3_346.42708_8.06
VKT
>NP_001294934.1 fructose-bisphosphate aldolase [Solanum lycopersicum]_17_Thermolysin_55_3_318.37328_8.06_0_Enterokinase_0_3_318.37328_8.06
AKT
>NP_001294934.1 fructose-bisphosphate aldolase [Solanum lycopersicum]_18_Thermolysin_56_1_131.17468_5.46_0_Enterokinase_0_1_131.17468_5.46
I
>NP_001294934.1 fructose-bisphosphate aldolase [Solanum lycopersicum]_19_Thermolysin_62_6_543.58028_9.71_0_Enterokinase_0_6_543.58028_9.71
ASPGRG
>NP_001294934.1 fructose-bisphosphate aldolase [Solanum lycopersicum]_20_Thermolysin_63_1_131.17468_5.46_0_Enterokinase_0_1_131.17468_5.46
I
>NP_001294934.1 fructose-bisphosphate aldolase [Solanum lycopersicum]_21_Thermolysin_64_1_131.17468_5.46_0_Enterokinase_0_1_131.17468_5.46
L
>NP_001294934.1 fructose-bisphosphate aldolase [Solanum lycopersicum]_22_Thermolysin_65_1_89.09408_5.46_0_Enterokinase_0_1_89.09408_5.46
A
>NP_001294934.1 fructose-bisphosphate aldolase [Solanum lycopersicum]_23_Thermolysin_70_5_594.59398_3.38_0_Enterokinase_0_5_594.59398_3.38
MDESN
>NP_001294934.1 fructose-bisphosphate aldolase [Solanum lycopersicum]_24_Thermolysin_76_6_634.75148_8.93_0_Enterokinase_0_6_634.75148_8.93
ATCGKR
>NP_001294934.1 fructose-bisphosphate aldolase [Solanum lycopersicum]_25_Thermolysin_77_1_131.17468_5.46_0_Enterokinase_0_1_131.17468_5.46
L
>NP_001294934.1 fructose-bisphosphate aldolase [Solanum lycopersicum]_26_Thermolysin_79_2_176.17228_5.46_0_Enterokinase_0_2_176.17228_5.46
AS
>NP_001294934.1 fructose-bisphosphate aldolase [Solanum lycopersicum]_27_Thermolysin_81_2_188.22658_5.46_0_Enterokinase_0_2_188.22658_5.46
IG
>NP_001294934.1 fructose-bisphosphate aldolase [Solanum lycopersicum]_28_Thermolysin_90_9_1092.14858_4.53_0_Enterokinase_0_9_1092.14858_4.53
MENTEANRQ
>NP_001294934.1 fructose-bisphosphate aldolase [Solanum lycopersicum]_29_Thermolysin_91_1_89.09408_5.46_0_Enterokinase_0_1_89.09408_5.46
A
>NP_001294934.1 fructose-bisphosphate aldolase [Solanum lycopersicum]_30_Thermolysin_94_3_422.48448_9.71_0_Enterokinase_0_3_422.48448_9.71
FRT
>NP_001294934.1 fructose-bisphosphate aldolase [Solanum lycopersicum]_31_Thermolysin_95_1_131.17468_5.46_0_Enterokinase_0_1_131.17468_5.46
L
>NP_001294934.1 fructose-bisphosphate aldolase [Solanum lycopersicum]_32_Thermolysin_96_1_131.17468_5.46_0_Enterokinase_0_1_131.17468_5.46
L
>NP_001294934.1 fructose-bisphosphate aldolase [Solanum lycopersicum]_33_Thermolysin_101_5_457.52728_5.46_0_Enterokinase_0_5_457.52728_5.46
VSVPG
>NP_001294934.1 fructose-bisphosphate aldolase [Solanum lycopersicum]_34_Thermolysin_105_4_480.51808_3.74_0_Enterokinase_0_4_480.51808_3.74
LGEY
>NP_001294934.1 fructose-bisphosphate aldolase [Solanum lycopersicum]_35_Thermolysin_108_3_275.30478_5.46_0_Enterokinase_0_3_275.30478_5.46
ISG
>NP_001294934.1 fructose-bisphosphate aldolase [Solanum lycopersicum]_36_Thermolysin_109_1_89.09408_5.46_0_Enterokinase_0_1_89.09408_5.46
A
>NP_001294934.1 fructose-bisphosphate aldolase [Solanum lycopersicum]_37_Thermolysin_110_1_131.17468_5.46_0_Enterokinase_0_1_131.17468_5.46
I
>NP_001294934.1 fructose-bisphosphate aldolase [Solanum lycopersicum]_38_Thermolysin_111_1_131.17468_5.46_0_Enterokinase_0_1_131.17468_5.46
L
>NP_001294934.1 fructose-bisphosphate aldolase [Solanum lycopersicum]_39_Thermolysin_115_4_524.52798_3.56_0_Enterokinase_0_4_524.52798_3.56
FEET
>NP_001294934.1 fructose-bisphosphate aldolase [Solanum lycopersicum]_40_Thermolysin_120_5_610.66468_5.45_0_Enterokinase_0_5_610.66468_5.45
LYQST
>NP_001294934.1 fructose-bisphosphate aldolase [Solanum lycopersicum]_41_Thermolysin_125_5_559.66348_7.79_0_Enterokinase_0_5_559.66348_7.79
VEGKK
>NP_001294934.1 fructose-bisphosphate aldolase [Solanum lycopersicum]_42_Thermolysin_126_1_149.20788_5.46_0_Enterokinase_0_1_149.20788_5.46
M
>NP_001294934.1 fructose-bisphosphate aldolase [Solanum lycopersicum]_43_Thermolysin_129_3_331.36908_3.48_0_Enterokinase_0_3_331.36908_3.48
VDV
>NP_001294934.1 fructose-bisphosphate aldolase [Solanum lycopersicum]_44_Thermolysin_130_1_131.17468_5.46_0_Enterokinase_0_1_131.17468_5.46
L
>NP_001294934.1 fructose-bisphosphate aldolase [Solanum lycopersicum]_45_Thermolysin_134_4_488.49788_3.74_0_Enterokinase_0_4_488.49788_3.74
VEQN
>NP_001294934.1 fructose-bisphosphate aldolase [Solanum lycopersicum]_46_Thermolysin_138_4_384.47588_5.46_0_Enterokinase_0_4_384.47588_5.46
IVPG
>NP_001294934.1 fructose-bisphosphate aldolase [Solanum lycopersicum]_47_Thermolysin_140_2_259.34878_8.06_0_Enterokinase_0_2_259.34878_8.06
IK
>NP_001294934.1 fructose-bisphosphate aldolase [Solanum lycopersicum]_48_Thermolysin_144_4_417.46248_5.87_0_Enterokinase_0_4_417.46248_5.87
VDKG
>NP_001294934.1 fructose-bisphosphate aldolase [Solanum lycopersicum]_49_Thermolysin_147_3_327.42398_5.46_0_Enterokinase_0_3_327.42398_5.46
LVP
>NP_001294934.1 fructose-bisphosphate aldolase [Solanum lycopersicum]_50_Thermolysin_148_1_131.17468_5.46_0_Enterokinase_0_1_131.17468_5.46
L
>NP_001294934.1 fructose-bisphosphate aldolase [Solanum lycopersicum]_51_Thermolysin_159_11_1152.16008_3.74_0_Enterokinase_0_11_1152.16008_3.74
AGSNNESWCQG
>NP_001294934.1 fructose-bisphosphate aldolase [Solanum lycopersicum]_52_Thermolysin_162_3_303.31518_3.48_0_Enterokinase_0_3_303.31518_3.48
LDG
>NP_001294934.1 fructose-bisphosphate aldolase [Solanum lycopersicum]_53_Thermolysin_163_1_131.17468_5.46_0_Enterokinase_0_1_131.17468_5.46
L
>NP_001294934.1 fructose-bisphosphate aldolase [Solanum lycopersicum]_54_Thermolysin_167_4_419.43798_9.71_0_Enterokinase_0_4_419.43798_9.71
ASRS
>NP_001294934.1 fructose-bisphosphate aldolase [Solanum lycopersicum]_55_Thermolysin_168_1_89.09408_5.46_0_Enterokinase_0_1_89.09408_5.46
A
>NP_001294934.1 fructose-bisphosphate aldolase [Solanum lycopersicum]_56_Thermolysin_174_6_728.75938_5.43_0_Enterokinase_0_6_728.75938_5.43
AYYQQG
>NP_001294934.1 fructose-bisphosphate aldolase [Solanum lycopersicum]_57_Thermolysin_176_2_245.28158_9.71_0_Enterokinase_0_2_245.28158_9.71
AR
>NP_001294934.1 fructose-bisphosphate aldolase [Solanum lycopersicum]_58_Thermolysin_177_1_165.19188_5.46_0_Enterokinase_0_1_165.19188_5.46
F
>NP_001294934.1 fructose-bisphosphate aldolase [Solanum lycopersicum]_59_Thermolysin_182_5_660.77398_9.93_0_Enterokinase_0_5_660.77398_9.93
AKWRT
>NP_001294934.1 fructose-bisphosphate aldolase [Solanum lycopersicum]_60_Thermolysin_183_1_117.14788_5.46_0_Enterokinase_0_1_117.14788_5.46
V
>NP_001294934.1 fructose-bisphosphate aldolase [Solanum lycopersicum]_61_Thermolysin_191_8_769.85278_5.46_0_Enterokinase_0_8_769.85278_5.46
VSIPNGPS
>NP_001294934.1 fructose-bisphosphate aldolase [Solanum lycopersicum]_62_Thermolysin_192_1_89.09408_5.46_0_Enterokinase_0_1_89.09408_5.46
A
>NP_001294934.1 fructose-bisphosphate aldolase [Solanum lycopersicum]_63_Thermolysin_193_1_131.17468_5.46_0_Enterokinase_0_1_131.17468_5.46
L
>NP_001294934.1 fructose-bisphosphate aldolase [Solanum lycopersicum]_64_Thermolysin_194_1_89.09408_5.46_0_Enterokinase_0_1_89.09408_5.46
A
>NP_001294934.1 fructose-bisphosphate aldolase [Solanum lycopersicum]_65_Thermolysin_198_4_445.51628_6.13_0_Enterokinase_0_4_445.51628_6.13
VKEA
>NP_001294934.1 fructose-bisphosphate aldolase [Solanum lycopersicum]_66_Thermolysin_201_3_332.35918_5.46_0_Enterokinase_0_3_332.35918_5.46
AWG
>NP_001294934.1 fructose-bisphosphate aldolase [Solanum lycopersicum]_67_Thermolysin_202_1_131.17468_5.46_0_Enterokinase_0_1_131.17468_5.46
L
>NP_001294934.1 fructose-bisphosphate aldolase [Solanum lycopersicum]_68_Thermolysin_205_3_408.45758_8.55_0_Enterokinase_0_3_408.45758_8.55
ARY
>NP_001294934.1 fructose-bisphosphate aldolase [Solanum lycopersicum]_69_Thermolysin_206_1_89.09408_5.46_0_Enterokinase_0_1_89.09408_5.46
A
>NP_001294934.1 fructose-bisphosphate aldolase [Solanum lycopersicum]_70_Thermolysin_207_1_89.09408_5.46_0_Enterokinase_0_1_89.09408_5.46
A
>NP_001294934.1 fructose-bisphosphate aldolase [Solanum lycopersicum]_71_Thermolysin_213_6_632.62788_3.48_0_Enterokinase_0_6_632.62788_3.48
ISQDNG
>NP_001294934.1 fructose-bisphosphate aldolase [Solanum lycopersicum]_72_Thermolysin_216_3_327.42398_5.46_0_Enterokinase_0_3_327.42398_5.46
LVP
>NP_001294934.1 fructose-bisphosphate aldolase [Solanum lycopersicum]_73_Thermolysin_217_1_131.17468_5.46_0_Enterokinase_0_1_131.17468_5.46
I
>NP_001294934.1 fructose-bisphosphate aldolase [Solanum lycopersicum]_74_Thermolysin_222_5_585.65498_3.56_0_Enterokinase_0_5_585.65498_3.56
VEPEI
>NP_001294934.1 fructose-bisphosphate aldolase [Solanum lycopersicum]_75_Thermolysin_223_1_131.17468_5.46_0_Enterokinase_0_1_131.17468_5.46
L
>NP_001294934.1 fructose-bisphosphate aldolase [Solanum lycopersicum]_76_Thermolysin_229_6_683.67558_4.27_0_Enterokinase_0_6_683.67558_4.27
LDGEHN
>NP_001294934.1 fructose-bisphosphate aldolase [Solanum lycopersicum]_77_Thermolysin_233_4_503.55588_5.98_0_Enterokinase_0_4_503.55588_5.98
IDRT
>NP_001294934.1 fructose-bisphosphate aldolase [Solanum lycopersicum]_78_Thermolysin_236_3_393.43998_3.74_0_Enterokinase_0_3_393.43998_3.74
FEV
>NP_001294934.1 fructose-bisphosphate aldolase [Solanum lycopersicum]_79_Thermolysin_239_3_345.39888_8.06_0_Enterokinase_0_3_345.39888_8.06
AKQ
>NP_001294934.1 fructose-bisphosphate aldolase [Solanum lycopersicum]_80_Thermolysin_241_2_303.36108_5.46_0_Enterokinase_0_2_303.36108_5.46
VW
>NP_001294934.1 fructose-bisphosphate aldolase [Solanum lycopersicum]_81_Thermolysin_244_3_317.34218_3.74_0_Enterokinase_0_3_317.34218_3.74
AEV
>NP_001294934.1 fructose-bisphosphate aldolase [Solanum lycopersicum]_82_Thermolysin_245_1_165.19188_5.46_0_Enterokinase_0_1_165.19188_5.46
F
>NP_001294934.1 fructose-bisphosphate aldolase [Solanum lycopersicum]_83_Thermolysin_247_2_328.36788_5.45_0_Enterokinase_0_2_328.36788_5.45
FY
>NP_001294934.1 fructose-bisphosphate aldolase [Solanum lycopersicum]_84_Thermolysin_248_1_131.17468_5.46_0_Enterokinase_0_1_131.17468_5.46
L
>NP_001294934.1 fructose-bisphosphate aldolase [Solanum lycopersicum]_85_Thermolysin_252_4_445.43238_5.46_0_Enterokinase_0_4_445.43238_5.46
AQNN
>NP_001294934.1 fructose-bisphosphate aldolase [Solanum lycopersicum]_86_Thermolysin_253_1_117.14788_5.46_0_Enterokinase_0_1_117.14788_5.46
V
>NP_001294934.1 fructose-bisphosphate aldolase [Solanum lycopersicum]_87_Thermolysin_254_1_149.20788_5.46_0_Enterokinase_0_1_149.20788_5.46
M
>NP_001294934.1 fructose-bisphosphate aldolase [Solanum lycopersicum]_88_Thermolysin_257_3_351.35928_3.74_0_Enterokinase_0_3_351.35928_3.74
FEG
>NP_001294934.1 fructose-bisphosphate aldolase [Solanum lycopersicum]_89_Thermolysin_258_1_131.17468_5.46_0_Enterokinase_0_1_131.17468_5.46
I
>NP_001294934.1 fructose-bisphosphate aldolase [Solanum lycopersicum]_90_Thermolysin_259_1_131.17468_5.46_0_Enterokinase_0_1_131.17468_5.46
L
>NP_001294934.1 fructose-bisphosphate aldolase [Solanum lycopersicum]_91_Thermolysin_263_4_443.54368_8.06_0_Enterokinase_0_4_443.54368_8.06
LKPS
>NP_001294934.1 fructose-bisphosphate aldolase [Solanum lycopersicum]_92_Thermolysin_264_1_149.20788_5.46_0_Enterokinase_0_1_149.20788_5.46
M
>NP_001294934.1 fructose-bisphosphate aldolase [Solanum lycopersicum]_93_Thermolysin_268_4_372.42158_5.46_0_Enterokinase_0_4_372.42158_5.46
VTPG
>NP_001294934.1 fructose-bisphosphate aldolase [Solanum lycopersicum]_94_Thermolysin_274_6_720.79858_6.17_0_Enterokinase_0_6_720.79858_6.17
AECKDR
>NP_001294934.1 fructose-bisphosphate aldolase [Solanum lycopersicum]_95_Thermolysin_279_5_543.57728_5.46_0_Enterokinase_0_5_543.57728_5.46
ATPQQ
>NP_001294934.1 fructose-bisphosphate aldolase [Solanum lycopersicum]_96_Thermolysin_280_1_117.14788_5.46_0_Enterokinase_0_1_117.14788_5.46
V
>NP_001294934.1 fructose-bisphosphate aldolase [Solanum lycopersicum]_97_Thermolysin_284_4_468.46378_3.48_0_Enterokinase_0_4_468.46378_3.48
ADYT
>NP_001294934.1 fructose-bisphosphate aldolase [Solanum lycopersicum]_98_Thermolysin_286_2_218.25288_5.46_0_Enterokinase_0_2_218.25288_5.46
LS
>NP_001294934.1 fructose-bisphosphate aldolase [Solanum lycopersicum]_99_Thermolysin_287_1_131.17468_5.46_0_Enterokinase_0_1_131.17468_5.46
L
>NP_001294934.1 fructose-bisphosphate aldolase [Solanum lycopersicum]_100_Thermolysin_294_7_879.07318_11.49_0_Enterokinase_0_7_879.07318_11.49
LRQRIPP
>NP_001294934.1 fructose-bisphosphate aldolase [Solanum lycopersicum]_101_Thermolysin_298_4_342.39528_5.46_0_Enterokinase_0_4_342.39528_5.46
AVPG
>NP_001294934.1 fructose-bisphosphate aldolase [Solanum lycopersicum]_102_Thermolysin_299_1_131.17468_5.46_0_Enterokinase_0_1_131.17468_5.46
I
>NP_001294934.1 fructose-bisphosphate aldolase [Solanum lycopersicum]_103_Thermolysin_300_1_149.20788_5.46_0_Enterokinase_0_1_149.20788_5.46
M
>NP_001294934.1 fructose-bisphosphate aldolase [Solanum lycopersicum]_104_Thermolysin_301_1_165.19188_5.46_0_Enterokinase_0_1_165.19188_5.46
F
>NP_001294934.1 fructose-bisphosphate aldolase [Solanum lycopersicum]_105_Thermolysin_312_11_1077.11308_3.56_0_Enterokinase_0_11_1077.11308_3.56
LSGGQSEVEAT
>NP_001294934.1 fructose-bisphosphate aldolase [Solanum lycopersicum]_106_Thermolysin_314_2_245.27848_5.46_0_Enterokinase_0_2_245.27848_5.46
LN
>NP_001294934.1 fructose-bisphosphate aldolase [Solanum lycopersicum]_107_Thermolysin_316_2_245.27848_5.46_0_Enterokinase_0_2_245.27848_5.46
LN
>NP_001294934.1 fructose-bisphosphate aldolase [Solanum lycopersicum]_108_Thermolysin_317_1_89.09408_5.46_0_Enterokinase_0_1_89.09408_5.46
A
>NP_001294934.1 fructose-bisphosphate aldolase [Solanum lycopersicum]_109_Thermolysin_326_9_1110.21208_7.2_0_Enterokinase_0_9_1110.21208_7.2
MNQSPNPWH
>NP_001294934.1 fructose-bisphosphate aldolase [Solanum lycopersicum]_110_Thermolysin_328_2_204.22608_5.46_0_Enterokinase_0_2_204.22608_5.46
VS
>NP_001294934.1 fructose-bisphosphate aldolase [Solanum lycopersicum]_111_Thermolysin_331_3_415.44608_5.45_0_Enterokinase_0_3_415.44608_5.45
FSY
>NP_001294934.1 fructose-bisphosphate aldolase [Solanum lycopersicum]_112_Thermolysin_333_2_245.28158_9.71_0_Enterokinase_0_2_245.28158_9.71
AR
>NP_001294934.1 fructose-bisphosphate aldolase [Solanum lycopersicum]_113_Thermolysin_334_1_89.09408_5.46_0_Enterokinase_0_1_89.09408_5.46
A
>NP_001294934.1 fructose-bisphosphate aldolase [Solanum lycopersicum]_114_Thermolysin_339_5_577.65308_5.46_0_Enterokinase_0_5_577.65308_5.46
LQNTC
>NP_001294934.1 fructose-bisphosphate aldolase [Solanum lycopersicum]_115_Thermolysin_349_10_1187.32068_8.06_0_Enterokinase_0_10_1187.32068_8.06
LKTWSGRPEN
>NP_001294934.1 fructose-bisphosphate aldolase [Solanum lycopersicum]_116_Thermolysin_351_2_245.32198_8.06_0_Enterokinase_0_2_245.32198_8.06
VK
>NP_001294934.1 fructose-bisphosphate aldolase [Solanum lycopersicum]_117_Thermolysin_352_1_89.09408_5.46_0_Enterokinase_0_1_89.09408_5.46
A
>NP_001294934.1 fructose-bisphosphate aldolase [Solanum lycopersicum]_118_Thermolysin_356_4_403.39218_3.48_0_Enterokinase_0_4_403.39218_3.48
AQDA
>NP_001294934.1 fructose-bisphosphate aldolase [Solanum lycopersicum]_119_Thermolysin_357_1_131.17468_5.46_0_Enterokinase_0_1_131.17468_5.46
L
>NP_001294934.1 fructose-bisphosphate aldolase [Solanum lycopersicum]_120_Thermolysin_358_1_131.17468_5.46_0_Enterokinase_0_1_131.17468_5.46
L
>NP_001294934.1 fructose-bisphosphate aldolase [Solanum lycopersicum]_121_Thermolysin_360_2_273.33538_9.71_0_Enterokinase_0_2_273.33538_9.71
VR
>NP_001294934.1 fructose-bisphosphate aldolase [Solanum lycopersicum]_122_Thermolysin_362_2_217.26818_8.06_0_Enterokinase_0_2_217.26818_8.06
AK
>NP_001294934.1 fructose-bisphosphate aldolase [Solanum lycopersicum]_123_Thermolysin_365_3_290.27608_5.46_0_Enterokinase_0_3_290.27608_5.46
ANS
>NP_001294934.1 fructose-bisphosphate aldolase [Solanum lycopersicum]_124_Thermolysin_366_1_131.17468_5.46_0_Enterokinase_0_1_131.17468_5.46
L
>NP_001294934.1 fructose-bisphosphate aldolase [Solanum lycopersicum]_125_Thermolysin_368_2_217.22478_5.46_0_Enterokinase_0_2_217.22478_5.46
AQ
>NP_001294934.1 fructose-bisphosphate aldolase [Solanum lycopersicum]_126_Thermolysin_384_16_1668.77778_4.89_0_Enterokinase_0_16_1668.77778_4.89
LGKYTGEGESDEAKKG
>NP_001294934.1 fructose-bisphosphate aldolase [Solanum lycopersicum]_127_Thermolysin_385_1_149.20788_5.46_0_Enterokinase_0_1_149.20788_5.46
M
>NP_001294934.1 fructose-bisphosphate aldolase [Solanum lycopersicum]_128_Thermolysin_386_1_165.19188_5.46_0_Enterokinase_0_1_165.19188_5.46
F
>NP_001294934.1 fructose-bisphosphate aldolase [Solanum lycopersicum]_129_Thermolysin_390_4_465.54988_8.0_0_Enterokinase_0_4_465.54988_8.0
VKGY
>NP_001294934.1 fructose-bisphosphate aldolase [Solanum lycopersicum]_130_Thermolysin_392_2_280.32388_5.45_0_Enterokinase_0_2_280.32388_5.45
VY
>AAS48091.1 alcohol acyl transferase [Solanum lycopersicum]_0_Thermolysin_1_1_149.20788_5.46_0_Enterokinase_0_1_149.20788_5.46
M
>AAS48091.1 alcohol acyl transferase [Solanum lycopersicum]_1_Thermolysin_3_2_203.19788_5.46_0_Enterokinase_0_2_203.19788_5.46
AN
>AAS48091.1 alcohol acyl transferase [Solanum lycopersicum]_2_Thermolysin_6_3_341.45078_5.46_0_Enterokinase_0_3_341.45078_5.46
ILP
>AAS48091.1 alcohol acyl transferase [Solanum lycopersicum]_3_Thermolysin_8_2_218.25288_5.46_0_Enterokinase_0_2_218.25288_5.46
IS
>AAS48091.1 alcohol acyl transferase [Solanum lycopersicum]_4_Thermolysin_15_7_899.06048_8.32_0_Enterokinase_0_7_899.06048_8.32
INYHKPK
>AAS48091.1 alcohol acyl transferase [Solanum lycopersicum]_5_Thermolysin_16_1_131.17468_5.46_0_Enterokinase_0_1_131.17468_5.46
L
>AAS48091.1 alcohol acyl transferase [Solanum lycopersicum]_6_Thermolysin_21_5_487.55358_5.46_0_Enterokinase_0_5_487.55358_5.46
VVPSS
>AAS48091.1 alcohol acyl transferase [Solanum lycopersicum]_7_Thermolysin_29_8_957.05448_8.07_0_Enterokinase_0_8_957.05448_8.07
VTSHETKR
>AAS48091.1 alcohol acyl transferase [Solanum lycopersicum]_8_Thermolysin_37_8_875.88758_3.23_0_Enterokinase_0_8_875.88758_3.23
LSEIDDQG
>AAS48091.1 alcohol acyl transferase [Solanum lycopersicum]_9_Thermolysin_38_1_165.19188_5.46_0_Enterokinase_0_1_165.19188_5.46
F
>AAS48091.1 alcohol acyl transferase [Solanum lycopersicum]_10_Thermolysin_40_2_287.36218_9.71_0_Enterokinase_0_2_287.36218_9.71
IR
>AAS48091.1 alcohol acyl transferase [Solanum lycopersicum]_11_Thermolysin_44_4_469.58148_5.46_0_Enterokinase_0_4_469.58148_5.46
LQIP
>AAS48091.1 alcohol acyl transferase [Solanum lycopersicum]_12_Thermolysin_45_1_131.17468_5.46_0_Enterokinase_0_1_131.17468_5.46
I
>AAS48091.1 alcohol acyl transferase [Solanum lycopersicum]_13_Thermolysin_46_1_131.17468_5.46_0_Enterokinase_0_1_131.17468_5.46
L
>AAS48091.1 alcohol acyl transferase [Solanum lycopersicum]_14_Thermolysin_47_1_149.20788_5.46_0_Enterokinase_0_1_149.20788_5.46
M
>AAS48091.1 alcohol acyl transferase [Solanum lycopersicum]_15_Thermolysin_54_7_907.97818_7.95_0_Enterokinase_0_7_907.97818_7.95
FYKYNSS
>AAS48091.1 alcohol acyl transferase [Solanum lycopersicum]_16_Thermolysin_60_6_690.85598_7.79_0_Enterokinase_0_6_690.85598_7.79
MKGKDL
>AAS48091.1 alcohol acyl transferase [Solanum lycopersicum]_17_Thermolysin_62_2_217.26818_8.06_0_Enterokinase_0_2_217.26818_8.06
AK
>AAS48091.1 alcohol acyl transferase [Solanum lycopersicum]_18_Thermolysin_63_1_131.17468_5.46_0_Enterokinase_0_1_131.17468_5.46
I
>AAS48091.1 alcohol acyl transferase [Solanum lycopersicum]_19_Thermolysin_67_4_431.48928_5.87_0_Enterokinase_0_4_431.48928_5.87
IKDG
>AAS48091.1 alcohol acyl transferase [Solanum lycopersicum]_20_Thermolysin_71_4_447.53208_8.06_0_Enterokinase_0_4_447.53208_8.06
LSKT
>AAS48091.1 alcohol acyl transferase [Solanum lycopersicum]_21_Thermolysin_72_1_131.17468_5.46_0_Enterokinase_0_1_131.17468_5.46
L
>AAS48091.1 alcohol acyl transferase [Solanum lycopersicum]_22_Thermolysin_73_1_117.14788_5.46_0_Enterokinase_0_1_117.14788_5.46
V
>AAS48091.1 alcohol acyl transferase [Solanum lycopersicum]_23_Thermolysin_77_4_588.66058_5.43_0_Enterokinase_0_4_588.66058_5.43
FYYP
>AAS48091.1 alcohol acyl transferase [Solanum lycopersicum]_24_Thermolysin_78_1_131.17468_5.46_0_Enterokinase_0_1_131.17468_5.46
L
>AAS48091.1 alcohol acyl transferase [Solanum lycopersicum]_25_Thermolysin_81_3_302.33348_9.71_0_Enterokinase_0_3_302.33348_9.71
AGR
>AAS48091.1 alcohol acyl transferase [Solanum lycopersicum]_26_Thermolysin_82_1_131.17468_5.46_0_Enterokinase_0_1_131.17468_5.46
L
>AAS48091.1 alcohol acyl transferase [Solanum lycopersicum]_27_Thermolysin_89_7_784.91078_7.79_0_Enterokinase_0_7_784.91078_7.79
IEGPNKK
>AAS48091.1 alcohol acyl transferase [Solanum lycopersicum]_28_Thermolysin_90_1_131.17468_5.46_0_Enterokinase_0_1_131.17468_5.46
L
>AAS48091.1 alcohol acyl transferase [Solanum lycopersicum]_29_Thermolysin_91_1_149.20788_5.46_0_Enterokinase_0_1_149.20788_5.46
M
>AAS48091.1 alcohol acyl transferase [Solanum lycopersicum]_30_Thermolysin_98_7_691.71358_3.74_0_Enterokinase_0_7_691.71358_3.74
VNCNGEG
>AAS48091.1 alcohol acyl transferase [Solanum lycopersicum]_31_Thermolysin_99_1_117.14788_5.46_0_Enterokinase_0_1_117.14788_5.46
V
>AAS48091.1 alcohol acyl transferase [Solanum lycopersicum]_32_Thermolysin_100_1_131.17468_5.46_0_Enterokinase_0_1_131.17468_5.46
L
>AAS48091.1 alcohol acyl transferase [Solanum lycopersicum]_33_Thermolysin_101_1_165.19188_5.46_0_Enterokinase_0_1_165.19188_5.46
F
>AAS48091.1 alcohol acyl transferase [Solanum lycopersicum]_34_Thermolysin_107_6_617.61328_3.38_0_Enterokinase_0_6_617.61328_3.38
IEGDAN
>AAS48091.1 alcohol acyl transferase [Solanum lycopersicum]_35_Thermolysin_112_5_630.73918_4.53_0_Enterokinase_0_5_630.73918_4.53
IELEK
>AAS48091.1 alcohol acyl transferase [Solanum lycopersicum]_36_Thermolysin_116_4_404.42028_3.74_0_Enterokinase_0_4_404.42028_3.74
LGES
>AAS48091.1 alcohol acyl transferase [Solanum lycopersicum]_37_Thermolysin_123_7_817.01368_7.98_0_Enterokinase_0_7_817.01368_7.98
IKPPCPY
>AAS48091.1 alcohol acyl transferase [Solanum lycopersicum]_38_Thermolysin_126_3_359.42268_3.48_0_Enterokinase_0_3_359.42268_3.48
LDL
>AAS48091.1 alcohol acyl transferase [Solanum lycopersicum]_39_Thermolysin_127_1_131.17468_5.46_0_Enterokinase_0_1_131.17468_5.46
L
>AAS48091.1 alcohol acyl transferase [Solanum lycopersicum]_40_Thermolysin_130_3_382.41958_7.2_0_Enterokinase_0_3_382.41958_7.2
LHN
>AAS48091.1 alcohol acyl transferase [Solanum lycopersicum]_41_Thermolysin_136_6_570.55958_5.22_0_Enterokinase_0_6_570.55958_5.22
VHGSDG
>AAS48091.1 alcohol acyl transferase [Solanum lycopersicum]_42_Thermolysin_137_1_131.17468_5.46_0_Enterokinase_0_1_131.17468_5.46
I
>AAS48091.1 alcohol acyl transferase [Solanum lycopersicum]_43_Thermolysin_141_4_372.42148_5.46_0_Enterokinase_0_4_372.42148_5.46
IGSP
>AAS48091.1 alcohol acyl transferase [Solanum lycopersicum]_44_Thermolysin_142_1_131.17468_5.46_0_Enterokinase_0_1_131.17468_5.46
L
>AAS48091.1 alcohol acyl transferase [Solanum lycopersicum]_45_Thermolysin_143_1_131.17468_5.46_0_Enterokinase_0_1_131.17468_5.46
L
>AAS48091.1 alcohol acyl transferase [Solanum lycopersicum]_46_Thermolysin_144_1_131.17468_5.46_0_Enterokinase_0_1_131.17468_5.46
L
>AAS48091.1 alcohol acyl transferase [Solanum lycopersicum]_47_Thermolysin_146_2_259.30538_5.46_0_Enterokinase_0_2_259.30538_5.46
IQ
>AAS48091.1 alcohol acyl transferase [Solanum lycopersicum]_48_Thermolysin_149_3_374.44048_9.71_0_Enterokinase_0_3_374.44048_9.71
VTR
>AAS48091.1 alcohol acyl transferase [Solanum lycopersicum]_49_Thermolysin_154_5_483.53958_5.46_0_Enterokinase_0_5_483.53958_5.46
FTCGG
>AAS48091.1 alcohol acyl transferase [Solanum lycopersicum]_50_Thermolysin_155_1_165.19188_5.46_0_Enterokinase_0_1_165.19188_5.46
F
>AAS48091.1 alcohol acyl transferase [Solanum lycopersicum]_51_Thermolysin_156_1_89.09408_5.46_0_Enterokinase_0_1_89.09408_5.46
A
>AAS48091.1 alcohol acyl transferase [Solanum lycopersicum]_52_Thermolysin_158_2_174.19978_5.46_0_Enterokinase_0_2_174.19978_5.46
VG
>AAS48091.1 alcohol acyl transferase [Solanum lycopersicum]_53_Thermolysin_160_2_321.37938_9.71_0_Enterokinase_0_2_321.37938_9.71
FR
>AAS48091.1 alcohol acyl transferase [Solanum lycopersicum]_54_Thermolysin_164_4_517.54188_7.2_0_Enterokinase_0_4_517.54188_7.2
FNHT
>AAS48091.1 alcohol acyl transferase [Solanum lycopersicum]_55_Thermolysin_165_1_149.20788_5.46_0_Enterokinase_0_1_149.20788_5.46
M
>AAS48091.1 alcohol acyl transferase [Solanum lycopersicum]_56_Thermolysin_170_5_555.60318_3.48_0_Enterokinase_0_5_555.60318_3.48
MDAYG
>AAS48091.1 alcohol acyl transferase [Solanum lycopersicum]_57_Thermolysin_172_2_293.36598_8.06_0_Enterokinase_0_2_293.36598_8.06
FK
>AAS48091.1 alcohol acyl transferase [Solanum lycopersicum]_58_Thermolysin_173_1_149.20788_5.46_0_Enterokinase_0_1_149.20788_5.46
M
>AAS48091.1 alcohol acyl transferase [Solanum lycopersicum]_59_Thermolysin_174_1_165.19188_5.46_0_Enterokinase_0_1_165.19188_5.46
F
>AAS48091.1 alcohol acyl transferase [Solanum lycopersicum]_60_Thermolysin_176_2_245.27848_5.46_0_Enterokinase_0_2_245.27848_5.46
LN
>AAS48091.1 alcohol acyl transferase [Solanum lycopersicum]_61_Thermolysin_177_1_89.09408_5.46_0_Enterokinase_0_1_89.09408_5.46
A
>AAS48091.1 alcohol acyl transferase [Solanum lycopersicum]_62_Thermolysin_181_4_460.52778_3.74_0_Enterokinase_0_4_460.52778_3.74
LSEL
>AAS48091.1 alcohol acyl transferase [Solanum lycopersicum]_63_Thermolysin_184_3_316.35728_5.46_0_Enterokinase_0_3_316.35728_5.46
IQG
>AAS48091.1 alcohol acyl transferase [Solanum lycopersicum]_64_Thermolysin_189_5_461.47228_5.46_0_Enterokinase_0_5_461.47228_5.46
ASTPS
>AAS48091.1 alcohol acyl transferase [Solanum lycopersicum]_65_Thermolysin_192_3_341.45078_5.46_0_Enterokinase_0_3_341.45078_5.46
ILP
>AAS48091.1 alcohol acyl transferase [Solanum lycopersicum]_66_Thermolysin_197_5_725.80518_7.2_0_Enterokinase_0_5_725.80518_7.2
VWERH
>AAS48091.1 alcohol acyl transferase [Solanum lycopersicum]_67_Thermolysin_198_1_131.17468_5.46_0_Enterokinase_0_1_131.17468_5.46
L
>AAS48091.1 alcohol acyl transferase [Solanum lycopersicum]_68_Thermolysin_200_2_218.25288_5.46_0_Enterokinase_0_2_218.25288_5.46
LS
>AAS48091.1 alcohol acyl transferase [Solanum lycopersicum]_69_Thermolysin_206_6_603.63288_9.71_0_Enterokinase_0_6_603.63288_9.71
ARSSPS
>AAS48091.1 alcohol acyl transferase [Solanum lycopersicum]_70_Thermolysin_209_3_335.41858_5.46_0_Enterokinase_0_3_335.41858_5.46
ITC
>AAS48091.1 alcohol acyl transferase [Solanum lycopersicum]_71_Thermolysin_221_12_1512.59578_4.59_0_Enterokinase_0_12_1512.59578_4.59
IHHEFDEEIESK
>AAS48091.1 alcohol acyl transferase [Solanum lycopersicum]_72_Thermolysin_222_1_131.17468_5.46_0_Enterokinase_0_1_131.17468_5.46
I
>AAS48091.1 alcohol acyl transferase [Solanum lycopersicum]_73_Thermolysin_226_4_491.50098_3.74_0_Enterokinase_0_4_491.50098_3.74
AWES
>AAS48091.1 alcohol acyl transferase [Solanum lycopersicum]_74_Thermolysin_230_4_521.58608_4.29_0_Enterokinase_0_4_521.58608_4.29
MEDK
>AAS48091.1 alcohol acyl transferase [Solanum lycopersicum]_75_Thermolysin_231_1_131.17468_5.46_0_Enterokinase_0_1_131.17468_5.46
L
>AAS48091.1 alcohol acyl transferase [Solanum lycopersicum]_76_Thermolysin_235_4_474.51428_5.46_0_Enterokinase_0_4_474.51428_5.46
IQQS
>AAS48091.1 alcohol acyl transferase [Solanum lycopersicum]_77_Thermolysin_236_1_165.19188_5.46_0_Enterokinase_0_1_165.19188_5.46
F
>AAS48091.1 alcohol acyl transferase [Solanum lycopersicum]_78_Thermolysin_237_1_165.19188_5.46_0_Enterokinase_0_1_165.19188_5.46
F
>AAS48091.1 alcohol acyl transferase [Solanum lycopersicum]_79_Thermolysin_245_8_954.01928_3.47_0_Enterokinase_0_8_954.01928_3.47
FGNEEMEV
>AAS48091.1 alcohol acyl transferase [Solanum lycopersicum]_80_Thermolysin_258_13_1533.76258_7.75_0_Enterokinase_0_13_1533.76258_7.75
IKNQVPPNYECTK
>AAS48091.1 alcohol acyl transferase [Solanum lycopersicum]_81_Thermolysin_261_3_407.46678_3.74_0_Enterokinase_0_3_407.46678_3.74
FEL
>AAS48091.1 alcohol acyl transferase [Solanum lycopersicum]_82_Thermolysin_262_1_131.17468_5.46_0_Enterokinase_0_1_131.17468_5.46
L
>AAS48091.1 alcohol acyl transferase [Solanum lycopersicum]_83_Thermolysin_263_1_149.20788_5.46_0_Enterokinase_0_1_149.20788_5.46
M
>AAS48091.1 alcohol acyl transferase [Solanum lycopersicum]_84_Thermolysin_264_1_89.09408_5.46_0_Enterokinase_0_1_89.09408_5.46
A
>AAS48091.1 alcohol acyl transferase [Solanum lycopersicum]_85_Thermolysin_265_1_165.19188_5.46_0_Enterokinase_0_1_165.19188_5.46
F
>AAS48091.1 alcohol acyl transferase [Solanum lycopersicum]_86_Thermolysin_271_6_805.99338_8.93_0_Enterokinase_0_6_805.99338_8.93
LWKCRT
>AAS48091.1 alcohol acyl transferase [Solanum lycopersicum]_87_Thermolysin_272_1_131.17468_5.46_0_Enterokinase_0_1_131.17468_5.46
I
>AAS48091.1 alcohol acyl transferase [Solanum lycopersicum]_88_Thermolysin_273_1_89.09408_5.46_0_Enterokinase_0_1_89.09408_5.46
A
>AAS48091.1 alcohol acyl transferase [Solanum lycopersicum]_89_Thermolysin_275_2_245.27848_5.46_0_Enterokinase_0_2_245.27848_5.46
LN
>AAS48091.1 alcohol acyl transferase [Solanum lycopersicum]_90_Thermolysin_281_6_712.75748_4.27_0_Enterokinase_0_6_712.75748_4.27
LHSDEI
>AAS48091.1 alcohol acyl transferase [Solanum lycopersicum]_91_Thermolysin_283_2_273.33538_9.71_0_Enterokinase_0_2_273.33538_9.71
VR
>AAS48091.1 alcohol acyl transferase [Solanum lycopersicum]_92_Thermolysin_286_3_395.45578_5.45_0_Enterokinase_0_3_395.45578_5.45
LTY
>AAS48091.1 alcohol acyl transferase [Solanum lycopersicum]_93_Thermolysin_287_1_117.14788_5.46_0_Enterokinase_0_1_117.14788_5.46
V
>AAS48091.1 alcohol acyl transferase [Solanum lycopersicum]_94_Thermolysin_289_2_245.27848_5.46_0_Enterokinase_0_2_245.27848_5.46
IN
>AAS48091.1 alcohol acyl transferase [Solanum lycopersicum]_95_Thermolysin_295_6_687.84048_10.04_0_Enterokinase_0_6_687.84048_10.04
IRGKKS
>AAS48091.1 alcohol acyl transferase [Solanum lycopersicum]_96_Thermolysin_297_2_245.27848_5.46_0_Enterokinase_0_2_245.27848_5.46
LN
>AAS48091.1 alcohol acyl transferase [Solanum lycopersicum]_97_Thermolysin_301_4_470.56628_3.74_0_Enterokinase_0_4_470.56628_3.74
IELP
>AAS48091.1 alcohol acyl transferase [Solanum lycopersicum]_98_Thermolysin_307_6_685.73428_5.43_0_Enterokinase_0_6_685.73428_5.43
IGYYGN
>AAS48091.1 alcohol acyl transferase [Solanum lycopersicum]_99_Thermolysin_308_1_89.09408_5.46_0_Enterokinase_0_1_89.09408_5.46
A
>AAS48091.1 alcohol acyl transferase [Solanum lycopersicum]_100_Thermolysin_309_1_165.19188_5.46_0_Enterokinase_0_1_165.19188_5.46
F
>AAS48091.1 alcohol acyl transferase [Solanum lycopersicum]_101_Thermolysin_312_3_329.39648_5.46_0_Enterokinase_0_3_329.39648_5.46
ITP
>AAS48091.1 alcohol acyl transferase [Solanum lycopersicum]_102_Thermolysin_313_1_117.14788_5.46_0_Enterokinase_0_1_117.14788_5.46
V
>AAS48091.1 alcohol acyl transferase [Solanum lycopersicum]_103_Thermolysin_314_1_117.14788_5.46_0_Enterokinase_0_1_117.14788_5.46
V
>AAS48091.1 alcohol acyl transferase [Solanum lycopersicum]_104_Thermolysin_317_3_332.40018_8.06_0_Enterokinase_0_3_332.40018_8.06
VSK
>AAS48091.1 alcohol acyl transferase [Solanum lycopersicum]_105_Thermolysin_319_2_146.14598_5.46_0_Enterokinase_0_2_146.14598_5.46
AG
>AAS48091.1 alcohol acyl transferase [Solanum lycopersicum]_106_Thermolysin_320_1_131.17468_5.46_0_Enterokinase_0_1_131.17468_5.46
L
>AAS48091.1 alcohol acyl transferase [Solanum lycopersicum]_107_Thermolysin_325_5_532.61218_5.46_0_Enterokinase_0_5_532.61218_5.46
LCSNP
>AAS48091.1 alcohol acyl transferase [Solanum lycopersicum]_108_Thermolysin_328_3_381.42898_5.45_0_Enterokinase_0_3_381.42898_5.45
VTY
>AAS48091.1 alcohol acyl transferase [Solanum lycopersicum]_109_Thermolysin_329_1_89.09408_5.46_0_Enterokinase_0_1_89.09408_5.46
A
>AAS48091.1 alcohol acyl transferase [Solanum lycopersicum]_110_Thermolysin_332_3_359.42278_3.74_0_Enterokinase_0_3_359.42278_3.74
VEL
>AAS48091.1 alcohol acyl transferase [Solanum lycopersicum]_111_Thermolysin_335_3_387.52288_8.4_0_Enterokinase_0_3_387.52288_8.4
IKK
>AAS48091.1 alcohol acyl transferase [Solanum lycopersicum]_112_Thermolysin_339_4_497.55168_7.08_0_Enterokinase_0_4_497.55168_7.08
VKDH
>AAS48091.1 alcohol acyl transferase [Solanum lycopersicum]_113_Thermolysin_344_5_666.68548_3.56_0_Enterokinase_0_5_666.68548_3.56
INEEY
>AAS48091.1 alcohol acyl transferase [Solanum lycopersicum]_114_Thermolysin_347_3_346.42698_8.06_0_Enterokinase_0_3_346.42698_8.06
IKS
>AAS48091.1 alcohol acyl transferase [Solanum lycopersicum]_115_Thermolysin_348_1_131.17468_5.46_0_Enterokinase_0_1_131.17468_5.46
L
>AAS48091.1 alcohol acyl transferase [Solanum lycopersicum]_116_Thermolysin_351_3_359.42268_3.48_0_Enterokinase_0_3_359.42268_3.48
IDL
>AAS48091.1 alcohol acyl transferase [Solanum lycopersicum]_117_Thermolysin_352_1_149.20788_5.46_0_Enterokinase_0_1_149.20788_5.46
M
>AAS48091.1 alcohol acyl transferase [Solanum lycopersicum]_118_Thermolysin_365_13_1515.73248_8.4_0_Enterokinase_0_13_1515.73248_8.4
VTKGRPELTKSWN
>AAS48091.1 alcohol acyl transferase [Solanum lycopersicum]_119_Thermolysin_366_1_165.19188_5.46_0_Enterokinase_0_1_165.19188_5.46
F
>AAS48091.1 alcohol acyl transferase [Solanum lycopersicum]_120_Thermolysin_367_1_131.17468_5.46_0_Enterokinase_0_1_131.17468_5.46
L
>AAS48091.1 alcohol acyl transferase [Solanum lycopersicum]_121_Thermolysin_373_6_752.78198_5.97_0_Enterokinase_0_6_752.78198_5.97
VSDNRY
>AAS48091.1 alcohol acyl transferase [Solanum lycopersicum]_122_Thermolysin_375_2_188.22658_5.46_0_Enterokinase_0_2_188.22658_5.46
IG
>AAS48091.1 alcohol acyl transferase [Solanum lycopersicum]_123_Thermolysin_386_11_1330.37528_3.23_0_Enterokinase_0_11_1330.37528_3.23
FDEFDFGWGNP
>AAS48091.1 alcohol acyl transferase [Solanum lycopersicum]_124_Thermolysin_387_1_131.17468_5.46_0_Enterokinase_0_1_131.17468_5.46
I
>AAS48091.1 alcohol acyl transferase [Solanum lycopersicum]_125_Thermolysin_390_3_279.29568_5.46_0_Enterokinase_0_3_279.29568_5.46
FGG
>AAS48091.1 alcohol acyl transferase [Solanum lycopersicum]_126_Thermolysin_391_1_131.17468_5.46_0_Enterokinase_0_1_131.17468_5.46
I
>AAS48091.1 alcohol acyl transferase [Solanum lycopersicum]_127_Thermolysin_393_2_259.34878_8.06_0_Enterokinase_0_2_259.34878_8.06
LK
>AAS48091.1 alcohol acyl transferase [Solanum lycopersicum]_128_Thermolysin_394_1_89.09408_5.46_0_Enterokinase_0_1_89.09408_5.46
A
>AAS48091.1 alcohol acyl transferase [Solanum lycopersicum]_129_Thermolysin_396_2_218.25288_5.46_0_Enterokinase_0_2_218.25288_5.46
IS
>AAS48091.1 alcohol acyl transferase [Solanum lycopersicum]_130_Thermolysin_399_3_353.37518_5.46_0_Enterokinase_0_3_353.37518_5.46
FTS
>AAS48091.1 alcohol acyl transferase [Solanum lycopersicum]_131_Thermolysin_401_2_222.24378_5.46_0_Enterokinase_0_2_222.24378_5.46
FG
>AAS48091.1 alcohol acyl transferase [Solanum lycopersicum]_132_Thermolysin_403_2_204.22608_5.46_0_Enterokinase_0_2_204.22608_5.46
VS
>AAS48091.1 alcohol acyl transferase [Solanum lycopersicum]_133_Thermolysin_412_9_974.08188_7.64_0_Enterokinase_0_9_974.08188_7.64
VKNDKGEKG
>AAS48091.1 alcohol acyl transferase [Solanum lycopersicum]_134_Thermolysin_413_1_117.14788_5.46_0_Enterokinase_0_1_117.14788_5.46
V
>AAS48091.1 alcohol acyl transferase [Solanum lycopersicum]_135_Thermolysin_414_1_131.17468_5.46_0_Enterokinase_0_1_131.17468_5.46
L
>AAS48091.1 alcohol acyl transferase [Solanum lycopersicum]_136_Thermolysin_415_1_131.17468_5.46_0_Enterokinase_0_1_131.17468_5.46
I
>AAS48091.1 alcohol acyl transferase [Solanum lycopersicum]_137_Thermolysin_416_1_89.09408_5.46_0_Enterokinase_0_1_89.09408_5.46
A
>AAS48091.1 alcohol acyl transferase [Solanum lycopersicum]_138_Thermolysin_421_5_525.64568_5.46_0_Enterokinase_0_5_525.64568_5.46
ISLPP
>AAS48091.1 alcohol acyl transferase [Solanum lycopersicum]_139_Thermolysin_422_1_131.17468_5.46_0_Enterokinase_0_1_131.17468_5.46
L
>AAS48091.1 alcohol acyl transferase [Solanum lycopersicum]_140_Thermolysin_423_1_89.09408_5.46_0_Enterokinase_0_1_89.09408_5.46
A
>AAS48091.1 alcohol acyl transferase [Solanum lycopersicum]_141_Thermolysin_426_3_405.55608_8.4_0_Enterokinase_0_3_405.55608_8.4
MKK
>AAS48091.1 alcohol acyl transferase [Solanum lycopersicum]_142_Thermolysin_432_6_764.83318_3.48_0_Enterokinase_0_6_764.83318_3.48
LQDIYN
>AAS48091.1 alcohol acyl transferase [Solanum lycopersicum]_143_Thermolysin_434_2_250.31298_5.46_0_Enterokinase_0_2_250.31298_5.46
MT
>AAS48091.1 alcohol acyl transferase [Solanum lycopersicum]_144_Thermolysin_436_2_321.37938_9.71_0_Enterokinase_0_2_321.37938_9.71
FR
>AAS48091.1 alcohol acyl transferase [Solanum lycopersicum]_145_Thermolysin_437_1_117.14788_5.46_0_Enterokinase_0_1_117.14788_5.46
V
>AAS48091.1 alcohol acyl transferase [Solanum lycopersicum]_146_Thermolysin_438_1_131.17468_5.46_0_Enterokinase_0_1_131.17468_5.46
I
>AAS48091.1 alcohol acyl transferase [Solanum lycopersicum]_147_Thermolysin_441_3_332.35668_5.46_0_Enterokinase_0_3_332.35668_5.46
ISN
>AAS48091.1 alcohol acyl transferase [Solanum lycopersicum]_148_Thermolysin_442_1_131.17468_5.46_0_Enterokinase_0_1_131.17468_5.46
I
>sp|P30264|CATA1_SOLLC Catalase isozyme 1 OS=Solanum lycopersicum OX=4081 GN=CAT1 PE=2 SV=1_0_Thermolysin_10_10_1167.30208_7.99_0_Enterokinase_0_10_1167.30208_7.99
MDPSKYRPSS
>sp|P30264|CATA1_SOLLC Catalase isozyme 1 OS=Solanum lycopersicum OX=4081 GN=CAT1 PE=2 SV=1_1_Thermolysin_15_5_565.58048_3.48_0_Enterokinase_0_5_565.58048_3.48
AYDTP
>sp|P30264|CATA1_SOLLC Catalase isozyme 1 OS=Solanum lycopersicum OX=4081 GN=CAT1 PE=2 SV=1_2_Thermolysin_16_1_165.19188_5.46_0_Enterokinase_0_1_165.19188_5.46
F
>sp|P30264|CATA1_SOLLC Catalase isozyme 1 OS=Solanum lycopersicum OX=4081 GN=CAT1 PE=2 SV=1_3_Thermolysin_20_4_447.48868_5.46_0_Enterokinase_0_4_447.48868_5.46
LTTN
>sp|P30264|CATA1_SOLLC Catalase isozyme 1 OS=Solanum lycopersicum OX=4081 GN=CAT1 PE=2 SV=1_4_Thermolysin_24_4_300.31458_5.46_0_Enterokinase_0_4_300.31458_5.46
AGGP
>sp|P30264|CATA1_SOLLC Catalase isozyme 1 OS=Solanum lycopersicum OX=4081 GN=CAT1 PE=2 SV=1_5_Thermolysin_28_4_508.53148_5.45_0_Enterokinase_0_4_508.53148_5.45
VYNN
>sp|P30264|CATA1_SOLLC Catalase isozyme 1 OS=Solanum lycopersicum OX=4081 GN=CAT1 PE=2 SV=1_6_Thermolysin_31_3_291.30428_5.46_0_Enterokinase_0_3_291.30428_5.46
VSS
>sp|P30264|CATA1_SOLLC Catalase isozyme 1 OS=Solanum lycopersicum OX=4081 GN=CAT1 PE=2 SV=1_7_Thermolysin_33_2_232.27978_5.46_0_Enterokinase_0_2_232.27978_5.46
LT
>sp|P30264|CATA1_SOLLC Catalase isozyme 1 OS=Solanum lycopersicum OX=4081 GN=CAT1 PE=2 SV=1_8_Thermolysin_39_6_581.67258_9.71_0_Enterokinase_0_6_581.67258_9.71
VGPRGP
>sp|P30264|CATA1_SOLLC Catalase isozyme 1 OS=Solanum lycopersicum OX=4081 GN=CAT1 PE=2 SV=1_9_Thermolysin_40_1_117.14788_5.46_0_Enterokinase_0_1_117.14788_5.46
V
>sp|P30264|CATA1_SOLLC Catalase isozyme 1 OS=Solanum lycopersicum OX=4081 GN=CAT1 PE=2 SV=1_10_Thermolysin_41_1_131.17468_5.46_0_Enterokinase_0_1_131.17468_5.46
L
>sp|P30264|CATA1_SOLLC Catalase isozyme 1 OS=Solanum lycopersicum OX=4081 GN=CAT1 PE=2 SV=1_11_Thermolysin_46_5_701.73078_3.38_0_Enterokinase_0_5_701.73078_3.38
LEDYY
>sp|P30264|CATA1_SOLLC Catalase isozyme 1 OS=Solanum lycopersicum OX=4081 GN=CAT1 PE=2 SV=1_12_Thermolysin_47_1_131.17468_5.46_0_Enterokinase_0_1_131.17468_5.46
L
>sp|P30264|CATA1_SOLLC Catalase isozyme 1 OS=Solanum lycopersicum OX=4081 GN=CAT1 PE=2 SV=1_13_Thermolysin_50_3_388.46428_6.13_0_Enterokinase_0_3_388.46428_6.13
IEK
>sp|P30264|CATA1_SOLLC Catalase isozyme 1 OS=Solanum lycopersicum OX=4081 GN=CAT1 PE=2 SV=1_14_Thermolysin_51_1_131.17468_5.46_0_Enterokinase_0_1_131.17468_5.46
L
>sp|P30264|CATA1_SOLLC Catalase isozyme 1 OS=Solanum lycopersicum OX=4081 GN=CAT1 PE=2 SV=1_15_Thermolysin_53_2_190.19918_5.46_0_Enterokinase_0_2_190.19918_5.46
AT
>sp|P30264|CATA1_SOLLC Catalase isozyme 1 OS=Solanum lycopersicum OX=4081 GN=CAT1 PE=2 SV=1_16_Thermolysin_62_9_1189.33668_6.31_0_Enterokinase_0_9_1189.33668_6.31
FDREKIPER
>sp|P30264|CATA1_SOLLC Catalase isozyme 1 OS=Solanum lycopersicum OX=4081 GN=CAT1 PE=2 SV=1_17_Thermolysin_63_1_117.14788_5.46_0_Enterokinase_0_1_117.14788_5.46
V
>sp|P30264|CATA1_SOLLC Catalase isozyme 1 OS=Solanum lycopersicum OX=4081 GN=CAT1 PE=2 SV=1_18_Thermolysin_65_2_254.28898_7.2_0_Enterokinase_0_2_254.28898_7.2
VH
>sp|P30264|CATA1_SOLLC Catalase isozyme 1 OS=Solanum lycopersicum OX=4081 GN=CAT1 PE=2 SV=1_19_Thermolysin_68_3_302.33348_9.71_0_Enterokinase_0_3_302.33348_9.71
ARG
>sp|P30264|CATA1_SOLLC Catalase isozyme 1 OS=Solanum lycopersicum OX=4081 GN=CAT1 PE=2 SV=1_20_Thermolysin_70_2_176.17228_5.46_0_Enterokinase_0_2_176.17228_5.46
AS
>sp|P30264|CATA1_SOLLC Catalase isozyme 1 OS=Solanum lycopersicum OX=4081 GN=CAT1 PE=2 SV=1_21_Thermolysin_73_3_274.32008_8.06_0_Enterokinase_0_3_274.32008_8.06
AKG
>sp|P30264|CATA1_SOLLC Catalase isozyme 1 OS=Solanum lycopersicum OX=4081 GN=CAT1 PE=2 SV=1_22_Thermolysin_74_1_165.19188_5.46_0_Enterokinase_0_1_165.19188_5.46
F
>sp|P30264|CATA1_SOLLC Catalase isozyme 1 OS=Solanum lycopersicum OX=4081 GN=CAT1 PE=2 SV=1_23_Thermolysin_83_9_1084.15348_5.38_0_Enterokinase_0_9_1084.15348_5.38
FEVTHDISH
>sp|P30264|CATA1_SOLLC Catalase isozyme 1 OS=Solanum lycopersicum OX=4081 GN=CAT1 PE=2 SV=1_24_Thermolysin_86_3_335.41858_5.46_0_Enterokinase_0_3_335.41858_5.46
LTC
>sp|P30264|CATA1_SOLLC Catalase isozyme 1 OS=Solanum lycopersicum OX=4081 GN=CAT1 PE=2 SV=1_25_Thermolysin_89_3_351.35928_3.48_0_Enterokinase_0_3_351.35928_3.48
ADF
>sp|P30264|CATA1_SOLLC Catalase isozyme 1 OS=Solanum lycopersicum OX=4081 GN=CAT1 PE=2 SV=1_26_Thermolysin_94_5_512.60958_9.71_0_Enterokinase_0_5_512.60958_9.71
LRAPG
>sp|P30264|CATA1_SOLLC Catalase isozyme 1 OS=Solanum lycopersicum OX=4081 GN=CAT1 PE=2 SV=1_27_Thermolysin_98_4_415.44658_5.46_0_Enterokinase_0_4_415.44658_5.46
AQTP
>sp|P30264|CATA1_SOLLC Catalase isozyme 1 OS=Solanum lycopersicum OX=4081 GN=CAT1 PE=2 SV=1_28_Thermolysin_99_1_117.14788_5.46_0_Enterokinase_0_1_117.14788_5.46
V
>sp|P30264|CATA1_SOLLC Catalase isozyme 1 OS=Solanum lycopersicum OX=4081 GN=CAT1 PE=2 SV=1_29_Thermolysin_102_3_390.50098_8.7_0_Enterokinase_0_3_390.50098_8.7
ICR
>sp|P30264|CATA1_SOLLC Catalase isozyme 1 OS=Solanum lycopersicum OX=4081 GN=CAT1 PE=2 SV=1_30_Thermolysin_105_3_353.37518_5.46_0_Enterokinase_0_3_353.37518_5.46
FST
>sp|P30264|CATA1_SOLLC Catalase isozyme 1 OS=Solanum lycopersicum OX=4081 GN=CAT1 PE=2 SV=1_31_Thermolysin_106_1_117.14788_5.46_0_Enterokinase_0_1_117.14788_5.46
V
>sp|P30264|CATA1_SOLLC Catalase isozyme 1 OS=Solanum lycopersicum OX=4081 GN=CAT1 PE=2 SV=1_32_Thermolysin_115_9_997.03248_5.64_0_Enterokinase_0_9_997.03248_5.64
VHERGSPES
>sp|P30264|CATA1_SOLLC Catalase isozyme 1 OS=Solanum lycopersicum OX=4081 GN=CAT1 PE=2 SV=1_33_Thermolysin_121_6_728.84958_9.56_0_Enterokinase_0_6_728.84958_9.56
IRDIRG
>sp|P30264|CATA1_SOLLC Catalase isozyme 1 OS=Solanum lycopersicum OX=4081 GN=CAT1 PE=2 SV=1_34_Thermolysin_122_1_165.19188_5.46_0_Enterokinase_0_1_165.19188_5.46
F
>sp|P30264|CATA1_SOLLC Catalase isozyme 1 OS=Solanum lycopersicum OX=4081 GN=CAT1 PE=2 SV=1_35_Thermolysin_123_1_89.09408_5.46_0_Enterokinase_0_1_89.09408_5.46
A
>sp|P30264|CATA1_SOLLC Catalase isozyme 1 OS=Solanum lycopersicum OX=4081 GN=CAT1 PE=2 SV=1_36_Thermolysin_125_2_245.32198_8.06_0_Enterokinase_0_2_245.32198_8.06
VK
>sp|P30264|CATA1_SOLLC Catalase isozyme 1 OS=Solanum lycopersicum OX=4081 GN=CAT1 PE=2 SV=1_37_Thermolysin_132_7_885.93168_6.21_0_Enterokinase_0_7_885.93168_6.21
FYTREGN
>sp|P30264|CATA1_SOLLC Catalase isozyme 1 OS=Solanum lycopersicum OX=4081 GN=CAT1 PE=2 SV=1_38_Thermolysin_135_3_393.43988_3.48_0_Enterokinase_0_3_393.43988_3.48
FDL
>sp|P30264|CATA1_SOLLC Catalase isozyme 1 OS=Solanum lycopersicum OX=4081 GN=CAT1 PE=2 SV=1_39_Thermolysin_141_6_598.65668_5.46_0_Enterokinase_0_6_598.65668_5.46
VGNNVP
>sp|P30264|CATA1_SOLLC Catalase isozyme 1 OS=Solanum lycopersicum OX=4081 GN=CAT1 PE=2 SV=1_40_Thermolysin_142_1_117.14788_5.46_0_Enterokinase_0_1_117.14788_5.46
V
>sp|P30264|CATA1_SOLLC Catalase isozyme 1 OS=Solanum lycopersicum OX=4081 GN=CAT1 PE=2 SV=1_41_Thermolysin_143_1_165.19188_5.46_0_Enterokinase_0_1_165.19188_5.46
F
>sp|P30264|CATA1_SOLLC Catalase isozyme 1 OS=Solanum lycopersicum OX=4081 GN=CAT1 PE=2 SV=1_42_Thermolysin_154_11_1297.38988_6.02_0_Enterokinase_0_11_1297.38988_6.02
FNRDAKSFPDT
>sp|P30264|CATA1_SOLLC Catalase isozyme 1 OS=Solanum lycopersicum OX=4081 GN=CAT1 PE=2 SV=1_43_Thermolysin_156_2_287.36218_9.71_0_Enterokinase_0_2_287.36218_9.71
IR
>sp|P30264|CATA1_SOLLC Catalase isozyme 1 OS=Solanum lycopersicum OX=4081 GN=CAT1 PE=2 SV=1_44_Thermolysin_157_1_89.09408_5.46_0_Enterokinase_0_1_89.09408_5.46
A
>sp|P30264|CATA1_SOLLC Catalase isozyme 1 OS=Solanum lycopersicum OX=4081 GN=CAT1 PE=2 SV=1_45_Thermolysin_165_8_920.07938_8.4_0_Enterokinase_0_8_920.07938_8.4
LKPNPKSH
>sp|P30264|CATA1_SOLLC Catalase isozyme 1 OS=Solanum lycopersicum OX=4081 GN=CAT1 PE=2 SV=1_46_Thermolysin_171_6_844.92538_6.23_0_Enterokinase_0_6_844.92538_6.23
IQENWR
>sp|P30264|CATA1_SOLLC Catalase isozyme 1 OS=Solanum lycopersicum OX=4081 GN=CAT1 PE=2 SV=1_47_Thermolysin_172_1_131.17468_5.46_0_Enterokinase_0_1_131.17468_5.46
I
>sp|P30264|CATA1_SOLLC Catalase isozyme 1 OS=Solanum lycopersicum OX=4081 GN=CAT1 PE=2 SV=1_48_Thermolysin_175_3_393.43988_3.48_0_Enterokinase_0_3_393.43988_3.48
LDF
>sp|P30264|CATA1_SOLLC Catalase isozyme 1 OS=Solanum lycopersicum OX=4081 GN=CAT1 PE=2 SV=1_49_Thermolysin_177_2_252.27008_5.46_0_Enterokinase_0_2_252.27008_5.46
FS
>sp|P30264|CATA1_SOLLC Catalase isozyme 1 OS=Solanum lycopersicum OX=4081 GN=CAT1 PE=2 SV=1_50_Thermolysin_182_5_591.66168_3.74_0_Enterokinase_0_5_591.66168_3.74
FLPES
>sp|P30264|CATA1_SOLLC Catalase isozyme 1 OS=Solanum lycopersicum OX=4081 GN=CAT1 PE=2 SV=1_51_Thermolysin_185_3_369.42088_7.2_0_Enterokinase_0_3_369.42088_7.2
LHT
>sp|P30264|CATA1_SOLLC Catalase isozyme 1 OS=Solanum lycopersicum OX=4081 GN=CAT1 PE=2 SV=1_52_Thermolysin_186_1_165.19188_5.46_0_Enterokinase_0_1_165.19188_5.46
F
>sp|P30264|CATA1_SOLLC Catalase isozyme 1 OS=Solanum lycopersicum OX=4081 GN=CAT1 PE=2 SV=1_53_Thermolysin_187_1_89.09408_5.46_0_Enterokinase_0_1_89.09408_5.46
A
>sp|P30264|CATA1_SOLLC Catalase isozyme 1 OS=Solanum lycopersicum OX=4081 GN=CAT1 PE=2 SV=1_54_Thermolysin_188_1_165.19188_5.46_0_Enterokinase_0_1_165.19188_5.46
F
>sp|P30264|CATA1_SOLLC Catalase isozyme 1 OS=Solanum lycopersicum OX=4081 GN=CAT1 PE=2 SV=1_55_Thermolysin_201_13_1643.79088_4.3_0_Enterokinase_0_13_1643.79088_4.3
FYDDVCLPTDYRH
>sp|P30264|CATA1_SOLLC Catalase isozyme 1 OS=Solanum lycopersicum OX=4081 GN=CAT1 PE=2 SV=1_56_Thermolysin_204_3_335.37528_3.74_0_Enterokinase_0_3_335.37528_3.74
MEG
>sp|P30264|CATA1_SOLLC Catalase isozyme 1 OS=Solanum lycopersicum OX=4081 GN=CAT1 PE=2 SV=1_57_Thermolysin_206_2_222.24378_5.46_0_Enterokinase_0_2_222.24378_5.46
FG
>sp|P30264|CATA1_SOLLC Catalase isozyme 1 OS=Solanum lycopersicum OX=4081 GN=CAT1 PE=2 SV=1_58_Thermolysin_208_2_254.28898_7.2_0_Enterokinase_0_2_254.28898_7.2
VH
>sp|P30264|CATA1_SOLLC Catalase isozyme 1 OS=Solanum lycopersicum OX=4081 GN=CAT1 PE=2 SV=1_59_Thermolysin_211_3_380.40078_5.45_0_Enterokinase_0_3_380.40078_5.45
AYQ
>sp|P30264|CATA1_SOLLC Catalase isozyme 1 OS=Solanum lycopersicum OX=4081 GN=CAT1 PE=2 SV=1_60_Thermolysin_212_1_131.17468_5.46_0_Enterokinase_0_1_131.17468_5.46
L
>sp|P30264|CATA1_SOLLC Catalase isozyme 1 OS=Solanum lycopersicum OX=4081 GN=CAT1 PE=2 SV=1_61_Thermolysin_218_6_687.79408_7.79_0_Enterokinase_0_6_687.79408_7.79
INKEGK
>sp|P30264|CATA1_SOLLC Catalase isozyme 1 OS=Solanum lycopersicum OX=4081 GN=CAT1 PE=2 SV=1_62_Thermolysin_221_3_389.41118_7.17_0_Enterokinase_0_3_389.41118_7.17
AHY
>sp|P30264|CATA1_SOLLC Catalase isozyme 1 OS=Solanum lycopersicum OX=4081 GN=CAT1 PE=2 SV=1_63_Thermolysin_223_2_245.32198_8.06_0_Enterokinase_0_2_245.32198_8.06
VK
>sp|P30264|CATA1_SOLLC Catalase isozyme 1 OS=Solanum lycopersicum OX=4081 GN=CAT1 PE=2 SV=1_64_Thermolysin_231_8_975.13278_8.05_0_Enterokinase_0_8_975.13278_8.05
FHWKPTCG
>sp|P30264|CATA1_SOLLC Catalase isozyme 1 OS=Solanum lycopersicum OX=4081 GN=CAT1 PE=2 SV=1_65_Thermolysin_234_3_348.46078_8.02_0_Enterokinase_0_3_348.46078_8.02
VKC
>sp|P30264|CATA1_SOLLC Catalase isozyme 1 OS=Solanum lycopersicum OX=4081 GN=CAT1 PE=2 SV=1_66_Thermolysin_240_6_694.71138_3.47_0_Enterokinase_0_6_694.71138_3.47
MSEEEA
>sp|P30264|CATA1_SOLLC Catalase isozyme 1 OS=Solanum lycopersicum OX=4081 GN=CAT1 PE=2 SV=1_67_Thermolysin_242_2_287.36218_9.71_0_Enterokinase_0_2_287.36218_9.71
IR
>sp|P30264|CATA1_SOLLC Catalase isozyme 1 OS=Solanum lycopersicum OX=4081 GN=CAT1 PE=2 SV=1_68_Thermolysin_250_8_807.82098_7.38_0_Enterokinase_0_8_807.82098_7.38
VGGTNHSH
>sp|P30264|CATA1_SOLLC Catalase isozyme 1 OS=Solanum lycopersicum OX=4081 GN=CAT1 PE=2 SV=1_69_Thermolysin_258_8_911.96408_4.04_0_Enterokinase_0_8_911.96408_4.04
ATKDLYDS
>sp|P30264|CATA1_SOLLC Catalase isozyme 1 OS=Solanum lycopersicum OX=4081 GN=CAT1 PE=2 SV=1_70_Thermolysin_259_1_131.17468_5.46_0_Enterokinase_0_1_131.17468_5.46
I
>sp|P30264|CATA1_SOLLC Catalase isozyme 1 OS=Solanum lycopersicum OX=4081 GN=CAT1 PE=2 SV=1_71_Thermolysin_260_1_89.09408_5.46_0_Enterokinase_0_1_89.09408_5.46
A
>sp|P30264|CATA1_SOLLC Catalase isozyme 1 OS=Solanum lycopersicum OX=4081 GN=CAT1 PE=2 SV=1_72_Thermolysin_268_8_964.04528_6.12_0_Enterokinase_0_8_964.04528_6.12
AGNYPEWK
>sp|P30264|CATA1_SOLLC Catalase isozyme 1 OS=Solanum lycopersicum OX=4081 GN=CAT1 PE=2 SV=1_73_Thermolysin_269_1_131.17468_5.46_0_Enterokinase_0_1_131.17468_5.46
L
>sp|P30264|CATA1_SOLLC Catalase isozyme 1 OS=Solanum lycopersicum OX=4081 GN=CAT1 PE=2 SV=1_74_Thermolysin_270_1_165.19188_5.46_0_Enterokinase_0_1_165.19188_5.46
F
>sp|P30264|CATA1_SOLLC Catalase isozyme 1 OS=Solanum lycopersicum OX=4081 GN=CAT1 PE=2 SV=1_75_Thermolysin_273_3_360.41048_5.46_0_Enterokinase_0_3_360.41048_5.46
IQT
>sp|P30264|CATA1_SOLLC Catalase isozyme 1 OS=Solanum lycopersicum OX=4081 GN=CAT1 PE=2 SV=1_76_Thermolysin_281_8_948.01258_3.68_0_Enterokinase_0_8_948.01258_3.68
MDPEDVDK
>sp|P30264|CATA1_SOLLC Catalase isozyme 1 OS=Solanum lycopersicum OX=4081 GN=CAT1 PE=2 SV=1_77_Thermolysin_286_5_639.66238_3.27_0_Enterokinase_0_5_639.66238_3.27
FDFDP
>sp|P30264|CATA1_SOLLC Catalase isozyme 1 OS=Solanum lycopersicum OX=4081 GN=CAT1 PE=2 SV=1_78_Thermolysin_299_13_1526.74968_3.89_0_Enterokinase_0_13_1526.74968_3.89
LDVTKTWPEDLLP
>sp|P30264|CATA1_SOLLC Catalase isozyme 1 OS=Solanum lycopersicum OX=4081 GN=CAT1 PE=2 SV=1_79_Thermolysin_302_3_341.45078_5.46_0_Enterokinase_0_3_341.45078_5.46
LIP
>sp|P30264|CATA1_SOLLC Catalase isozyme 1 OS=Solanum lycopersicum OX=4081 GN=CAT1 PE=2 SV=1_80_Thermolysin_305_3_330.38728_9.71_0_Enterokinase_0_3_330.38728_9.71
VGR
>sp|P30264|CATA1_SOLLC Catalase isozyme 1 OS=Solanum lycopersicum OX=4081 GN=CAT1 PE=2 SV=1_81_Thermolysin_306_1_131.17468_5.46_0_Enterokinase_0_1_131.17468_5.46
L
>sp|P30264|CATA1_SOLLC Catalase isozyme 1 OS=Solanum lycopersicum OX=4081 GN=CAT1 PE=2 SV=1_82_Thermolysin_307_1_117.14788_5.46_0_Enterokinase_0_1_117.14788_5.46
V
>sp|P30264|CATA1_SOLLC Catalase isozyme 1 OS=Solanum lycopersicum OX=4081 GN=CAT1 PE=2 SV=1_83_Thermolysin_311_4_515.56978_9.71_0_Enterokinase_0_4_515.56978_9.71
LNRN
>sp|P30264|CATA1_SOLLC Catalase isozyme 1 OS=Solanum lycopersicum OX=4081 GN=CAT1 PE=2 SV=1_84_Thermolysin_314_3_360.36708_3.48_0_Enterokinase_0_3_360.36708_3.48
IDN
>sp|P30264|CATA1_SOLLC Catalase isozyme 1 OS=Solanum lycopersicum OX=4081 GN=CAT1 PE=2 SV=1_85_Thermolysin_315_1_165.19188_5.46_0_Enterokinase_0_1_165.19188_5.46
F
>sp|P30264|CATA1_SOLLC Catalase isozyme 1 OS=Solanum lycopersicum OX=4081 GN=CAT1 PE=2 SV=1_86_Thermolysin_316_1_165.19188_5.46_0_Enterokinase_0_1_165.19188_5.46
F
>sp|P30264|CATA1_SOLLC Catalase isozyme 1 OS=Solanum lycopersicum OX=4081 GN=CAT1 PE=2 SV=1_87_Thermolysin_321_5_589.55958_3.56_0_Enterokinase_0_5_589.55958_3.56
AENEQ
>sp|P30264|CATA1_SOLLC Catalase isozyme 1 OS=Solanum lycopersicum OX=4081 GN=CAT1 PE=2 SV=1_88_Thermolysin_322_1_131.17468_5.46_0_Enterokinase_0_1_131.17468_5.46
L
>sp|P30264|CATA1_SOLLC Catalase isozyme 1 OS=Solanum lycopersicum OX=4081 GN=CAT1 PE=2 SV=1_89_Thermolysin_323_1_89.09408_5.46_0_Enterokinase_0_1_89.09408_5.46
A
>sp|P30264|CATA1_SOLLC Catalase isozyme 1 OS=Solanum lycopersicum OX=4081 GN=CAT1 PE=2 SV=1_90_Thermolysin_328_5_570.60538_7.2_0_Enterokinase_0_5_570.60538_7.2
FNPGH
>sp|P30264|CATA1_SOLLC Catalase isozyme 1 OS=Solanum lycopersicum OX=4081 GN=CAT1 PE=2 SV=1_91_Thermolysin_332_4_384.47588_5.46_0_Enterokinase_0_4_384.47588_5.46
IVPG
>sp|P30264|CATA1_SOLLC Catalase isozyme 1 OS=Solanum lycopersicum OX=4081 GN=CAT1 PE=2 SV=1_92_Thermolysin_339_7_916.98308_4.29_0_Enterokinase_0_7_916.98308_4.29
IYYSEDK
>sp|P30264|CATA1_SOLLC Catalase isozyme 1 OS=Solanum lycopersicum OX=4081 GN=CAT1 PE=2 SV=1_93_Thermolysin_340_1_131.17468_5.46_0_Enterokinase_0_1_131.17468_5.46
L
>sp|P30264|CATA1_SOLLC Catalase isozyme 1 OS=Solanum lycopersicum OX=4081 GN=CAT1 PE=2 SV=1_94_Thermolysin_344_4_516.59798_9.71_0_Enterokinase_0_4_516.59798_9.71
LQTR
>sp|P30264|CATA1_SOLLC Catalase isozyme 1 OS=Solanum lycopersicum OX=4081 GN=CAT1 PE=2 SV=1_95_Thermolysin_345_1_131.17468_5.46_0_Enterokinase_0_1_131.17468_5.46
I
>sp|P30264|CATA1_SOLLC Catalase isozyme 1 OS=Solanum lycopersicum OX=4081 GN=CAT1 PE=2 SV=1_96_Thermolysin_346_1_165.19188_5.46_0_Enterokinase_0_1_165.19188_5.46
F
>sp|P30264|CATA1_SOLLC Catalase isozyme 1 OS=Solanum lycopersicum OX=4081 GN=CAT1 PE=2 SV=1_97_Thermolysin_348_2_252.27008_5.45_0_Enterokinase_0_2_252.27008_5.45
AY
>sp|P30264|CATA1_SOLLC Catalase isozyme 1 OS=Solanum lycopersicum OX=4081 GN=CAT1 PE=2 SV=1_98_Thermolysin_355_7_882.93458_9.58_0_Enterokinase_0_7_882.93458_9.58
ADTQRHR
>sp|P30264|CATA1_SOLLC Catalase isozyme 1 OS=Solanum lycopersicum OX=4081 GN=CAT1 PE=2 SV=1_99_Thermolysin_360_5_562.62308_5.45_0_Enterokinase_0_5_562.62308_5.45
IGPNY
>sp|P30264|CATA1_SOLLC Catalase isozyme 1 OS=Solanum lycopersicum OX=4081 GN=CAT1 PE=2 SV=1_100_Thermolysin_364_4_487.61468_5.46_0_Enterokinase_0_4_487.61468_5.46
MQLP
>sp|P30264|CATA1_SOLLC Catalase isozyme 1 OS=Solanum lycopersicum OX=4081 GN=CAT1 PE=2 SV=1_101_Thermolysin_379_15_1655.77088_8.07_0_Enterokinase_0_15_1655.77088_8.07
VNAPKCGHHNNHRDG
>sp|P30264|CATA1_SOLLC Catalase isozyme 1 OS=Solanum lycopersicum OX=4081 GN=CAT1 PE=2 SV=1_102_Thermolysin_380_1_89.09408_5.46_0_Enterokinase_0_1_89.09408_5.46
A
>sp|P30264|CATA1_SOLLC Catalase isozyme 1 OS=Solanum lycopersicum OX=4081 GN=CAT1 PE=2 SV=1_103_Thermolysin_382_2_263.31168_5.46_0_Enterokinase_0_2_263.31168_5.46
MN
>sp|P30264|CATA1_SOLLC Catalase isozyme 1 OS=Solanum lycopersicum OX=4081 GN=CAT1 PE=2 SV=1_104_Thermolysin_396_14_1747.90018_4.75_0_Enterokinase_0_14_1747.90018_4.75
MTHRDEEVDYLPSR
>sp|P30264|CATA1_SOLLC Catalase isozyme 1 OS=Solanum lycopersicum OX=4081 GN=CAT1 PE=2 SV=1_105_Thermolysin_402_6_733.84018_5.97_0_Enterokinase_0_6_733.84018_5.97
FDPCRP
>sp|P30264|CATA1_SOLLC Catalase isozyme 1 OS=Solanum lycopersicum OX=4081 GN=CAT1 PE=2 SV=1_106_Thermolysin_411_9_1007.12608_3.74_0_Enterokinase_0_9_1007.12608_3.74
AEQYPIPSC
>sp|P30264|CATA1_SOLLC Catalase isozyme 1 OS=Solanum lycopersicum OX=4081 GN=CAT1 PE=2 SV=1_107_Thermolysin_412_1_117.14788_5.46_0_Enterokinase_0_1_117.14788_5.46
V
>sp|P30264|CATA1_SOLLC Catalase isozyme 1 OS=Solanum lycopersicum OX=4081 GN=CAT1 PE=2 SV=1_108_Thermolysin_420_8_933.05308_10.32_0_Enterokinase_0_8_933.05308_10.32
LNGRRTNC
>sp|P30264|CATA1_SOLLC Catalase isozyme 1 OS=Solanum lycopersicum OX=4081 GN=CAT1 PE=2 SV=1_109_Thermolysin_427_7_812.92118_6.13_0_Enterokinase_0_7_812.92118_6.13
VIPKENN
>sp|P30264|CATA1_SOLLC Catalase isozyme 1 OS=Solanum lycopersicum OX=4081 GN=CAT1 PE=2 SV=1_110_Thermolysin_430_3_421.49668_8.06_0_Enterokinase_0_3_421.49668_8.06
FKQ
>sp|P30264|CATA1_SOLLC Catalase isozyme 1 OS=Solanum lycopersicum OX=4081 GN=CAT1 PE=2 SV=1_111_Thermolysin_446_16_2084.19498_6.42_0_Enterokinase_0_16_2084.19498_6.42
AGERYRSWEPDRQDRY
>sp|P30264|CATA1_SOLLC Catalase isozyme 1 OS=Solanum lycopersicum OX=4081 GN=CAT1 PE=2 SV=1_112_Thermolysin_450_4_559.66578_8.06_0_Enterokinase_0_4_559.66578_8.06
INKW
>sp|P30264|CATA1_SOLLC Catalase isozyme 1 OS=Solanum lycopersicum OX=4081 GN=CAT1 PE=2 SV=1_113_Thermolysin_453_3_333.34158_3.74_0_Enterokinase_0_3_333.34158_3.74
VES
>sp|P30264|CATA1_SOLLC Catalase isozyme 1 OS=Solanum lycopersicum OX=4081 GN=CAT1 PE=2 SV=1_114_Thermolysin_458_5_586.64568_5.98_0_Enterokinase_0_5_586.64568_5.98
LSDPR
>sp|P30264|CATA1_SOLLC Catalase isozyme 1 OS=Solanum lycopersicum OX=4081 GN=CAT1 PE=2 SV=1_115_Thermolysin_465_7_840.93468_7.2_0_Enterokinase_0_7_840.93468_7.2
VTHEIRS
>sp|P30264|CATA1_SOLLC Catalase isozyme 1 OS=Solanum lycopersicum OX=4081 GN=CAT1 PE=2 SV=1_116_Thermolysin_467_2_317.38788_5.46_0_Enterokinase_0_2_317.38788_5.46
IW
>sp|P30264|CATA1_SOLLC Catalase isozyme 1 OS=Solanum lycopersicum OX=4081 GN=CAT1 PE=2 SV=1_117_Thermolysin_470_3_381.42888_5.45_0_Enterokinase_0_3_381.42888_5.45
ISY
>sp|P30264|CATA1_SOLLC Catalase isozyme 1 OS=Solanum lycopersicum OX=4081 GN=CAT1 PE=2 SV=1_118_Thermolysin_473_3_346.38358_5.46_0_Enterokinase_0_3_346.38358_5.46
LSQ
>sp|P30264|CATA1_SOLLC Catalase isozyme 1 OS=Solanum lycopersicum OX=4081 GN=CAT1 PE=2 SV=1_119_Thermolysin_481_8_835.93048_7.77_0_Enterokinase_0_8_835.93048_7.77
ADKSCGQK
>sp|P30264|CATA1_SOLLC Catalase isozyme 1 OS=Solanum lycopersicum OX=4081 GN=CAT1 PE=2 SV=1_120_Thermolysin_482_1_117.14788_5.46_0_Enterokinase_0_1_117.14788_5.46
V
>sp|P30264|CATA1_SOLLC Catalase isozyme 1 OS=Solanum lycopersicum OX=4081 GN=CAT1 PE=2 SV=1_121_Thermolysin_485_3_332.35978_9.71_0_Enterokinase_0_3_332.35978_9.71
ASR
>sp|P30264|CATA1_SOLLC Catalase isozyme 1 OS=Solanum lycopersicum OX=4081 GN=CAT1 PE=2 SV=1_122_Thermolysin_487_2_232.27978_5.46_0_Enterokinase_0_2_232.27978_5.46
LT
>sp|P30264|CATA1_SOLLC Catalase isozyme 1 OS=Solanum lycopersicum OX=4081 GN=CAT1 PE=2 SV=1_123_Thermolysin_491_4_443.54378_8.06_0_Enterokinase_0_4_443.54378_8.06
VKPT
>sp|P30264|CATA1_SOLLC Catalase isozyme 1 OS=Solanum lycopersicum OX=4081 GN=CAT1 PE=2 SV=1_124_Thermolysin_492_1_149.20788_5.46_0_Enterokinase_0_1_149.20788_5.46
M
>ABB02390.1 temperature-induced lipocalin [Solanum lycopersicum]_0_Thermolysin_1_1_149.20788_5.46_0_Enterokinase_0_1_149.20788_5.46
M
>ABB02390.1 temperature-induced lipocalin [Solanum lycopersicum]_1_Thermolysin_4_3_318.37328_8.06_0_Enterokinase_0_3_318.37328_8.06
ATK
>ABB02390.1 temperature-induced lipocalin [Solanum lycopersicum]_2_Thermolysin_5_1_117.14788_5.46_0_Enterokinase_0_1_117.14788_5.46
V
>ABB02390.1 temperature-induced lipocalin [Solanum lycopersicum]_3_Thermolysin_8_3_377.45598_3.74_0_Enterokinase_0_3_377.45598_3.74
MEV
>ABB02390.1 temperature-induced lipocalin [Solanum lycopersicum]_4_Thermolysin_11_3_359.42578_8.06_0_Enterokinase_0_3_359.42578_8.06
VKN
>ABB02390.1 temperature-induced lipocalin [Solanum lycopersicum]_5_Thermolysin_17_6_806.96028_7.99_0_Enterokinase_0_6_806.96028_7.99
LDLKRY
>ABB02390.1 temperature-induced lipocalin [Solanum lycopersicum]_6_Thermolysin_24_7_954.11138_6.21_0_Enterokinase_0_7_954.11138_6.21
MGRWYEI
>ABB02390.1 temperature-induced lipocalin [Solanum lycopersicum]_7_Thermolysin_30_6_663.73128_9.71_0_Enterokinase_0_6_663.73128_9.71
ASFPSR
>ABB02390.1 temperature-induced lipocalin [Solanum lycopersicum]_8_Thermolysin_36_6_690.75388_5.87_0_Enterokinase_0_6_690.75388_5.87
FQPKDG
>ABB02390.1 temperature-induced lipocalin [Solanum lycopersicum]_9_Thermolysin_40_4_489.52908_5.98_0_Enterokinase_0_4_489.52908_5.98
VDTR
>ABB02390.1 temperature-induced lipocalin [Solanum lycopersicum]_10_Thermolysin_44_4_454.48028_5.45_0_Enterokinase_0_4_454.48028_5.45
ATYT
>ABB02390.1 temperature-induced lipocalin [Solanum lycopersicum]_11_Thermolysin_50_6_605.60228_3.48_0_Enterokinase_0_6_605.60228_3.48
LNSDGT
>ABB02390.1 temperature-induced lipocalin [Solanum lycopersicum]_12_Thermolysin_52_2_254.28898_7.2_0_Enterokinase_0_2_254.28898_7.2
VH
>ABB02390.1 temperature-induced lipocalin [Solanum lycopersicum]_13_Thermolysin_53_1_117.14788_5.46_0_Enterokinase_0_1_117.14788_5.46
V
>ABB02390.1 temperature-induced lipocalin [Solanum lycopersicum]_14_Thermolysin_64_11_1277.42028_8.02_0_Enterokinase_0_11_1277.42028_8.02
LNETWCNGKRG
>ABB02390.1 temperature-induced lipocalin [Solanum lycopersicum]_15_Thermolysin_65_1_165.19188_5.46_0_Enterokinase_0_1_165.19188_5.46
F
>ABB02390.1 temperature-induced lipocalin [Solanum lycopersicum]_16_Thermolysin_69_4_418.44718_3.74_0_Enterokinase_0_4_418.44718_3.74
IEGT
>ABB02390.1 temperature-induced lipocalin [Solanum lycopersicum]_17_Thermolysin_72_3_380.44418_8.0_0_Enterokinase_0_3_380.44418_8.0
AYK
>ABB02390.1 temperature-induced lipocalin [Solanum lycopersicum]_18_Thermolysin_81_9_945.93838_3.89_0_Enterokinase_0_9_945.93838_3.89
ADPNSDEAK
>ABB02390.1 temperature-induced lipocalin [Solanum lycopersicum]_19_Thermolysin_83_2_259.34878_8.06_0_Enterokinase_0_2_259.34878_8.06
LK
>ABB02390.1 temperature-induced lipocalin [Solanum lycopersicum]_20_Thermolysin_85_2_273.33538_9.71_0_Enterokinase_0_2_273.33538_9.71
VR
>ABB02390.1 temperature-induced lipocalin [Solanum lycopersicum]_21_Thermolysin_90_5_621.73388_5.45_0_Enterokinase_0_5_621.73388_5.45
FYVPP
>ABB02390.1 temperature-induced lipocalin [Solanum lycopersicum]_22_Thermolysin_93_3_375.46798_5.46_0_Enterokinase_0_3_375.46798_5.46
FLP
>ABB02390.1 temperature-induced lipocalin [Solanum lycopersicum]_23_Thermolysin_96_3_341.45078_5.46_0_Enterokinase_0_3_341.45078_5.46
IIP
>ABB02390.1 temperature-induced lipocalin [Solanum lycopersicum]_24_Thermolysin_102_6_739.78268_3.48_0_Enterokinase_0_6_739.78268_3.48
VTGDYW
>ABB02390.1 temperature-induced lipocalin [Solanum lycopersicum]_25_Thermolysin_103_1_117.14788_5.46_0_Enterokinase_0_1_117.14788_5.46
V
>ABB02390.1 temperature-induced lipocalin [Solanum lycopersicum]_26_Thermolysin_105_2_294.35068_5.45_0_Enterokinase_0_2_294.35068_5.45
LY
>ABB02390.1 temperature-induced lipocalin [Solanum lycopersicum]_27_Thermolysin_112_7_944.95008_3.23_0_Enterokinase_0_7_944.95008_3.23
IDEDYQY
>ABB02390.1 temperature-induced lipocalin [Solanum lycopersicum]_28_Thermolysin_113_1_89.09408_5.46_0_Enterokinase_0_1_89.09408_5.46
A
>ABB02390.1 temperature-induced lipocalin [Solanum lycopersicum]_29_Thermolysin_114_1_131.17468_5.46_0_Enterokinase_0_1_131.17468_5.46
L
>ABB02390.1 temperature-induced lipocalin [Solanum lycopersicum]_30_Thermolysin_122_8_976.10318_10.18_0_Enterokinase_0_8_976.10318_10.18
IGQPSRRY
>ABB02390.1 temperature-induced lipocalin [Solanum lycopersicum]_31_Thermolysin_124_2_317.38788_5.46_0_Enterokinase_0_2_317.38788_5.46
LW
>ABB02390.1 temperature-induced lipocalin [Solanum lycopersicum]_32_Thermolysin_125_1_131.17468_5.46_0_Enterokinase_0_1_131.17468_5.46
I
>ABB02390.1 temperature-induced lipocalin [Solanum lycopersicum]_33_Thermolysin_131_6_759.86368_11.49_0_Enterokinase_0_6_759.86368_11.49
LSRQTR
>ABB02390.1 temperature-induced lipocalin [Solanum lycopersicum]_34_Thermolysin_139_8_1009.03728_3.23_0_Enterokinase_0_8_1009.03728_3.23
LDDEIYNQ
>ABB02390.1 temperature-induced lipocalin [Solanum lycopersicum]_35_Thermolysin_140_1_131.17468_5.46_0_Enterokinase_0_1_131.17468_5.46
L
>ABB02390.1 temperature-induced lipocalin [Solanum lycopersicum]_36_Thermolysin_143_3_374.43748_6.13_0_Enterokinase_0_3_374.43748_6.13
VEK
>ABB02390.1 temperature-induced lipocalin [Solanum lycopersicum]_37_Thermolysin_153_10_1125.20058_4.67_0_Enterokinase_0_10_1125.20058_4.67
AKEEGYDVSK
>ABB02390.1 temperature-induced lipocalin [Solanum lycopersicum]_38_Thermolysin_175_22_2366.48038_4.71_0_Enterokinase_0_22_2366.48038_4.71
LHKTPQSDSPPDSEDSPKDTKG
>ABB02390.1 temperature-induced lipocalin [Solanum lycopersicum]_39_Thermolysin_178_3_503.60108_5.46_0_Enterokinase_0_3_503.60108_5.46
IWW
>ABB02390.1 temperature-induced lipocalin [Solanum lycopersicum]_40_Thermolysin_181_3_346.42698_8.06_0_Enterokinase_0_3_346.42698_8.06
IKS
>ABB02390.1 temperature-induced lipocalin [Solanum lycopersicum]_41_Thermolysin_182_1_131.17468_5.46_0_Enterokinase_0_1_131.17468_5.46
I
>ABB02390.1 temperature-induced lipocalin [Solanum lycopersicum]_42_Thermolysin_185_3_316.40068_8.06_0_Enterokinase_0_3_316.40068_8.06
LGK
>sp|Q43517|FER1_SOLLC Ferredoxin-1, chloroplastic OS=Solanum lycopersicum OX=4081 GN=SEND33 PE=2 SV=1_0_Thermolysin_1_1_149.20788_5.46_0_Enterokinase_0_1_149.20788_5.46
M
>sp|Q43517|FER1_SOLLC Ferredoxin-1, chloroplastic OS=Solanum lycopersicum OX=4081 GN=SEND33 PE=2 SV=1_1_Thermolysin_3_2_176.17228_5.46_0_Enterokinase_0_2_176.17228_5.46
AS
>sp|Q43517|FER1_SOLLC Ferredoxin-1, chloroplastic OS=Solanum lycopersicum OX=4081 GN=SEND33 PE=2 SV=1_2_Thermolysin_7_4_376.40988_5.46_0_Enterokinase_0_4_376.40988_5.46
ISGT
>sp|Q43517|FER1_SOLLC Ferredoxin-1, chloroplastic OS=Solanum lycopersicum OX=4081 GN=SEND33 PE=2 SV=1_3_Thermolysin_8_1_149.20788_5.46_0_Enterokinase_0_1_149.20788_5.46
M
>sp|Q43517|FER1_SOLLC Ferredoxin-1, chloroplastic OS=Solanum lycopersicum OX=4081 GN=SEND33 PE=2 SV=1_4_Thermolysin_12_4_406.43618_5.46_0_Enterokinase_0_4_406.43618_5.46
ISTS
>sp|Q43517|FER1_SOLLC Ferredoxin-1, chloroplastic OS=Solanum lycopersicum OX=4081 GN=SEND33 PE=2 SV=1_5_Thermolysin_18_6_756.94628_9.93_0_Enterokinase_0_6_756.94628_9.93
FLPRKP
>sp|Q43517|FER1_SOLLC Ferredoxin-1, chloroplastic OS=Solanum lycopersicum OX=4081 GN=SEND33 PE=2 SV=1_6_Thermolysin_19_1_89.09408_5.46_0_Enterokinase_0_1_89.09408_5.46
A
>sp|Q43517|FER1_SOLLC Ferredoxin-1, chloroplastic OS=Solanum lycopersicum OX=4081 GN=SEND33 PE=2 SV=1_7_Thermolysin_22_3_305.33118_5.46_0_Enterokinase_0_3_305.33118_5.46
VTS
>sp|Q43517|FER1_SOLLC Ferredoxin-1, chloroplastic OS=Solanum lycopersicum OX=4081 GN=SEND33 PE=2 SV=1_8_Thermolysin_24_2_259.34878_8.06_0_Enterokinase_0_2_259.34878_8.06
LK
>sp|Q43517|FER1_SOLLC Ferredoxin-1, chloroplastic OS=Solanum lycopersicum OX=4081 GN=SEND33 PE=2 SV=1_9_Thermolysin_25_1_89.09408_5.46_0_Enterokinase_0_1_89.09408_5.46
A
>sp|Q43517|FER1_SOLLC Ferredoxin-1, chloroplastic OS=Solanum lycopersicum OX=4081 GN=SEND33 PE=2 SV=1_10_Thermolysin_28_3_332.35668_5.46_0_Enterokinase_0_3_332.35668_5.46
ISN
>sp|Q43517|FER1_SOLLC Ferredoxin-1, chloroplastic OS=Solanum lycopersicum OX=4081 GN=SEND33 PE=2 SV=1_11_Thermolysin_32_4_374.39408_3.74_0_Enterokinase_0_4_374.39408_3.74
VGEA
>sp|Q43517|FER1_SOLLC Ferredoxin-1, chloroplastic OS=Solanum lycopersicum OX=4081 GN=SEND33 PE=2 SV=1_12_Thermolysin_33_1_131.17468_5.46_0_Enterokinase_0_1_131.17468_5.46
L
>sp|Q43517|FER1_SOLLC Ferredoxin-1, chloroplastic OS=Solanum lycopersicum OX=4081 GN=SEND33 PE=2 SV=1_13_Thermolysin_35_2_222.24378_5.46_0_Enterokinase_0_2_222.24378_5.46
FG
>sp|Q43517|FER1_SOLLC Ferredoxin-1, chloroplastic OS=Solanum lycopersicum OX=4081 GN=SEND33 PE=2 SV=1_14_Thermolysin_43_8_887.00958_11.49_0_Enterokinase_0_8_887.00958_11.49
LKSGRNGR
>sp|Q43517|FER1_SOLLC Ferredoxin-1, chloroplastic OS=Solanum lycopersicum OX=4081 GN=SEND33 PE=2 SV=1_15_Thermolysin_46_3_335.41858_5.46_0_Enterokinase_0_3_335.41858_5.46
ITC
>sp|Q43517|FER1_SOLLC Ferredoxin-1, chloroplastic OS=Solanum lycopersicum OX=4081 GN=SEND33 PE=2 SV=1_16_Thermolysin_47_1_149.20788_5.46_0_Enterokinase_0_1_149.20788_5.46
M
>sp|Q43517|FER1_SOLLC Ferredoxin-1, chloroplastic OS=Solanum lycopersicum OX=4081 GN=SEND33 PE=2 SV=1_17_Thermolysin_51_4_467.52238_8.0_0_Enterokinase_0_4_467.52238_8.0
ASYK
>sp|Q43517|FER1_SOLLC Ferredoxin-1, chloroplastic OS=Solanum lycopersicum OX=4081 GN=SEND33 PE=2 SV=1_18_Thermolysin_53_2_245.32198_8.06_0_Enterokinase_0_2_245.32198_8.06
VK
>sp|Q43517|FER1_SOLLC Ferredoxin-1, chloroplastic OS=Solanum lycopersicum OX=4081 GN=SEND33 PE=2 SV=1_19_Thermolysin_54_1_131.17468_5.46_0_Enterokinase_0_1_131.17468_5.46
L
>sp|Q43517|FER1_SOLLC Ferredoxin-1, chloroplastic OS=Solanum lycopersicum OX=4081 GN=SEND33 PE=2 SV=1_20_Thermolysin_60_6_612.68058_3.74_0_Enterokinase_0_6_612.68058_3.74
ITPEGP
>sp|Q43517|FER1_SOLLC Ferredoxin-1, chloroplastic OS=Solanum lycopersicum OX=4081 GN=SEND33 PE=2 SV=1_21_Thermolysin_70_10_1229.32358_3.19_0_Enterokinase_0_10_1229.32358_3.19
IEFECPDDVY
>sp|Q43517|FER1_SOLLC Ferredoxin-1, chloroplastic OS=Solanum lycopersicum OX=4081 GN=SEND33 PE=2 SV=1_22_Thermolysin_71_1_131.17468_5.46_0_Enterokinase_0_1_131.17468_5.46
I
>sp|Q43517|FER1_SOLLC Ferredoxin-1, chloroplastic OS=Solanum lycopersicum OX=4081 GN=SEND33 PE=2 SV=1_23_Thermolysin_74_3_374.39398_3.48_0_Enterokinase_0_3_374.39398_3.48
LDQ
>sp|Q43517|FER1_SOLLC Ferredoxin-1, chloroplastic OS=Solanum lycopersicum OX=4081 GN=SEND33 PE=2 SV=1_24_Thermolysin_87_13_1505.57878_4.4_0_Enterokinase_0_13_1505.57878_4.4
AEEEGHDLPYSCR
>sp|Q43517|FER1_SOLLC Ferredoxin-1, chloroplastic OS=Solanum lycopersicum OX=4081 GN=SEND33 PE=2 SV=1_25_Thermolysin_94_7_613.65818_5.45_0_Enterokinase_0_7_613.65818_5.45
AGSCSSC
>sp|Q43517|FER1_SOLLC Ferredoxin-1, chloroplastic OS=Solanum lycopersicum OX=4081 GN=SEND33 PE=2 SV=1_26_Thermolysin_97_3_274.32008_8.06_0_Enterokinase_0_3_274.32008_8.06
AGK
>sp|Q43517|FER1_SOLLC Ferredoxin-1, chloroplastic OS=Solanum lycopersicum OX=4081 GN=SEND33 PE=2 SV=1_27_Thermolysin_99_2_218.25298_5.46_0_Enterokinase_0_2_218.25298_5.46
VT
>sp|Q43517|FER1_SOLLC Ferredoxin-1, chloroplastic OS=Solanum lycopersicum OX=4081 GN=SEND33 PE=2 SV=1_28_Thermolysin_102_3_233.22418_5.46_0_Enterokinase_0_3_233.22418_5.46
AGS
>sp|Q43517|FER1_SOLLC Ferredoxin-1, chloroplastic OS=Solanum lycopersicum OX=4081 GN=SEND33 PE=2 SV=1_29_Thermolysin_109_7_733.68968_3.27_0_Enterokinase_0_7_733.68968_3.27
VDQSDGN
>sp|Q43517|FER1_SOLLC Ferredoxin-1, chloroplastic OS=Solanum lycopersicum OX=4081 GN=SEND33 PE=2 SV=1_30_Thermolysin_110_1_165.19188_5.46_0_Enterokinase_0_1_165.19188_5.46
F
>sp|Q43517|FER1_SOLLC Ferredoxin-1, chloroplastic OS=Solanum lycopersicum OX=4081 GN=SEND33 PE=2 SV=1_31_Thermolysin_117_7_818.79238_3.19_0_Enterokinase_0_7_818.79238_3.19
LDEDQEA
>sp|Q43517|FER1_SOLLC Ferredoxin-1, chloroplastic OS=Solanum lycopersicum OX=4081 GN=SEND33 PE=2 SV=1_32_Thermolysin_119_2_146.14598_5.46_0_Enterokinase_0_2_146.14598_5.46
AG
>sp|Q43517|FER1_SOLLC Ferredoxin-1, chloroplastic OS=Solanum lycopersicum OX=4081 GN=SEND33 PE=2 SV=1_33_Thermolysin_120_1_165.19188_5.46_0_Enterokinase_0_1_165.19188_5.46
F
>sp|Q43517|FER1_SOLLC Ferredoxin-1, chloroplastic OS=Solanum lycopersicum OX=4081 GN=SEND33 PE=2 SV=1_34_Thermolysin_121_1_117.14788_5.46_0_Enterokinase_0_1_117.14788_5.46
V
>sp|Q43517|FER1_SOLLC Ferredoxin-1, chloroplastic OS=Solanum lycopersicum OX=4081 GN=SEND33 PE=2 SV=1_35_Thermolysin_124_3_335.41858_5.46_0_Enterokinase_0_3_335.41858_5.46
LTC
>sp|Q43517|FER1_SOLLC Ferredoxin-1, chloroplastic OS=Solanum lycopersicum OX=4081 GN=SEND33 PE=2 SV=1_36_Thermolysin_125_1_117.14788_5.46_0_Enterokinase_0_1_117.14788_5.46
V
>sp|Q43517|FER1_SOLLC Ferredoxin-1, chloroplastic OS=Solanum lycopersicum OX=4081 GN=SEND33 PE=2 SV=1_37_Thermolysin_133_8_849.93908_5.87_0_Enterokinase_0_8_849.93908_5.87
AYPKGDVT
>sp|Q43517|FER1_SOLLC Ferredoxin-1, chloroplastic OS=Solanum lycopersicum OX=4081 GN=SEND33 PE=2 SV=1_38_Thermolysin_143_10_1228.32148_4.52_0_Enterokinase_0_10_1228.32148_4.52
IETHKEEELT
>sp|Q43517|FER1_SOLLC Ferredoxin-1, chloroplastic OS=Solanum lycopersicum OX=4081 GN=SEND33 PE=2 SV=1_39_Thermolysin_144_1_89.09408_5.46_0_Enterokinase_0_1_89.09408_5.46
A
>NP_001234715.1 eukaryotic translation initiation factor 5A-4 [Solanum lycopersicum]_0_Thermolysin_7_7_883.88788_4.66_0_Enterokinase_0_7_883.88788_4.66
MSDEEHH
>NP_001234715.1 eukaryotic translation initiation factor 5A-4 [Solanum lycopersicum]_1_Thermolysin_11_4_509.55968_6.13_0_Enterokinase_0_4_509.55968_6.13
FESK
>NP_001234715.1 eukaryotic translation initiation factor 5A-4 [Solanum lycopersicum]_2_Thermolysin_15_4_332.31338_3.48_0_Enterokinase_0_4_332.31338_3.48
ADAG
>NP_001234715.1 eukaryotic translation initiation factor 5A-4 [Solanum lycopersicum]_3_Thermolysin_23_8_922.00558_8.0_0_Enterokinase_0_8_922.00558_8.0
ASKTYPQQ
>NP_001234715.1 eukaryotic translation initiation factor 5A-4 [Solanum lycopersicum]_4_Thermolysin_26_3_247.25108_5.46_0_Enterokinase_0_3_247.25108_5.46
AGT
>NP_001234715.1 eukaryotic translation initiation factor 5A-4 [Solanum lycopersicum]_5_Thermolysin_32_6_749.86798_8.8_0_Enterokinase_0_6_749.86798_8.8
IRKNGY
>NP_001234715.1 eukaryotic translation initiation factor 5A-4 [Solanum lycopersicum]_6_Thermolysin_33_1_131.17468_5.46_0_Enterokinase_0_1_131.17468_5.46
I
>NP_001234715.1 eukaryotic translation initiation factor 5A-4 [Solanum lycopersicum]_7_Thermolysin_34_1_117.14788_5.46_0_Enterokinase_0_1_117.14788_5.46
V
>NP_001234715.1 eukaryotic translation initiation factor 5A-4 [Solanum lycopersicum]_8_Thermolysin_41_7_801.01778_9.07_0_Enterokinase_0_7_801.01778_9.07
IKGRPCK
>NP_001234715.1 eukaryotic translation initiation factor 5A-4 [Solanum lycopersicum]_9_Thermolysin_42_1_117.14788_5.46_0_Enterokinase_0_1_117.14788_5.46
V
>NP_001234715.1 eukaryotic translation initiation factor 5A-4 [Solanum lycopersicum]_10_Thermolysin_55_13_1366.49678_7.84_0_Enterokinase_0_13_1366.49678_7.84
VEVSTSKTGKHGH
>NP_001234715.1 eukaryotic translation initiation factor 5A-4 [Solanum lycopersicum]_11_Thermolysin_59_4_457.54808_8.05_0_Enterokinase_0_4_457.54808_8.05
AKCH
>NP_001234715.1 eukaryotic translation initiation factor 5A-4 [Solanum lycopersicum]_12_Thermolysin_60_1_165.19188_5.46_0_Enterokinase_0_1_165.19188_5.46
F
>NP_001234715.1 eukaryotic translation initiation factor 5A-4 [Solanum lycopersicum]_13_Thermolysin_61_1_117.14788_5.46_0_Enterokinase_0_1_117.14788_5.46
V
>NP_001234715.1 eukaryotic translation initiation factor 5A-4 [Solanum lycopersicum]_14_Thermolysin_62_1_89.09408_5.46_0_Enterokinase_0_1_89.09408_5.46
A
>NP_001234715.1 eukaryotic translation initiation factor 5A-4 [Solanum lycopersicum]_15_Thermolysin_65_3_359.42268_3.48_0_Enterokinase_0_3_359.42268_3.48
IDI
>NP_001234715.1 eukaryotic translation initiation factor 5A-4 [Solanum lycopersicum]_16_Thermolysin_67_2_279.29568_5.46_0_Enterokinase_0_2_279.29568_5.46
FN
>NP_001234715.1 eukaryotic translation initiation factor 5A-4 [Solanum lycopersicum]_17_Thermolysin_70_3_345.44228_8.4_0_Enterokinase_0_3_345.44228_8.4
AKK
>NP_001234715.1 eukaryotic translation initiation factor 5A-4 [Solanum lycopersicum]_18_Thermolysin_85_15_1661.80658_4.48_0_Enterokinase_0_15_1661.80658_4.48
LEDIVPSSHNCDVPH
>NP_001234715.1 eukaryotic translation initiation factor 5A-4 [Solanum lycopersicum]_19_Thermolysin_92_7_894.93958_5.97_0_Enterokinase_0_7_894.93958_5.97
VNRTDYQ
>NP_001234715.1 eukaryotic translation initiation factor 5A-4 [Solanum lycopersicum]_20_Thermolysin_93_1_131.17468_5.46_0_Enterokinase_0_1_131.17468_5.46
L
>NP_001234715.1 eukaryotic translation initiation factor 5A-4 [Solanum lycopersicum]_21_Thermolysin_100_7_747.75688_3.23_0_Enterokinase_0_7_747.75688_3.23
IDISEDG
>NP_001234715.1 eukaryotic translation initiation factor 5A-4 [Solanum lycopersicum]_22_Thermolysin_101_1_165.19188_5.46_0_Enterokinase_0_1_165.19188_5.46
F
>NP_001234715.1 eukaryotic translation initiation factor 5A-4 [Solanum lycopersicum]_23_Thermolysin_103_2_204.22608_5.46_0_Enterokinase_0_2_204.22608_5.46
VS
>NP_001234715.1 eukaryotic translation initiation factor 5A-4 [Solanum lycopersicum]_24_Thermolysin_104_1_131.17468_5.46_0_Enterokinase_0_1_131.17468_5.46
L
>NP_001234715.1 eukaryotic translation initiation factor 5A-4 [Solanum lycopersicum]_25_Thermolysin_122_18_2018.12158_3.92_0_Enterokinase_0_18_2018.12158_3.92
LTENGNTKDDLRLPTDDT
>NP_001234715.1 eukaryotic translation initiation factor 5A-4 [Solanum lycopersicum]_26_Thermolysin_123_1_131.17468_5.46_0_Enterokinase_0_1_131.17468_5.46
L
>NP_001234715.1 eukaryotic translation initiation factor 5A-4 [Solanum lycopersicum]_27_Thermolysin_126_3_373.40918_5.46_0_Enterokinase_0_3_373.40918_5.46
LNQ
>NP_001234715.1 eukaryotic translation initiation factor 5A-4 [Solanum lycopersicum]_28_Thermolysin_130_4_359.42578_8.06_0_Enterokinase_0_4_359.42578_8.06
VKGG
>NP_001234715.1 eukaryotic translation initiation factor 5A-4 [Solanum lycopersicum]_29_Thermolysin_137_7_836.89688_4.05_0_Enterokinase_0_7_836.89688_4.05
FEEGKDL
>NP_001234715.1 eukaryotic translation initiation factor 5A-4 [Solanum lycopersicum]_30_Thermolysin_138_1_117.14788_5.46_0_Enterokinase_0_1_117.14788_5.46
V
>NP_001234715.1 eukaryotic translation initiation factor 5A-4 [Solanum lycopersicum]_31_Thermolysin_140_2_218.25288_5.46_0_Enterokinase_0_2_218.25288_5.46
LS
>NP_001234715.1 eukaryotic translation initiation factor 5A-4 [Solanum lycopersicum]_32_Thermolysin_141_1_117.14788_5.46_0_Enterokinase_0_1_117.14788_5.46
V
>NP_001234715.1 eukaryotic translation initiation factor 5A-4 [Solanum lycopersicum]_33_Thermolysin_143_2_236.28608_5.46_0_Enterokinase_0_2_236.28608_5.46
MS
>NP_001234715.1 eukaryotic translation initiation factor 5A-4 [Solanum lycopersicum]_34_Thermolysin_144_1_89.09408_5.46_0_Enterokinase_0_1_89.09408_5.46
A
>NP_001234715.1 eukaryotic translation initiation factor 5A-4 [Solanum lycopersicum]_35_Thermolysin_149_5_592.62148_3.56_0_Enterokinase_0_5_592.62148_3.56
MGEEQ
>NP_001234715.1 eukaryotic translation initiation factor 5A-4 [Solanum lycopersicum]_36_Thermolysin_151_2_234.31348_5.46_0_Enterokinase_0_2_234.31348_5.46
IC
>NP_001234715.1 eukaryotic translation initiation factor 5A-4 [Solanum lycopersicum]_37_Thermolysin_152_1_89.09408_5.46_0_Enterokinase_0_1_89.09408_5.46
A
>NP_001234715.1 eukaryotic translation initiation factor 5A-4 [Solanum lycopersicum]_38_Thermolysin_160_8_861.00618_7.79_0_Enterokinase_0_8_861.00618_7.79
VKDIGTKT
>sp|P38416|LOXB_SOLLC Linoleate 9S-lipoxygenase B OS=Solanum lycopersicum OX=4081 GN=LOX1.2 PE=2 SV=1_0_Thermolysin_2_2_236.28608_5.46_0_Enterokinase_0_2_236.28608_5.46
MS
>sp|P38416|LOXB_SOLLC Linoleate 9S-lipoxygenase B OS=Solanum lycopersicum OX=4081 GN=LOX1.2 PE=2 SV=1_1_Thermolysin_5_3_245.27848_5.46_0_Enterokinase_0_3_245.27848_5.46
LGG
>sp|P38416|LOXB_SOLLC Linoleate 9S-lipoxygenase B OS=Solanum lycopersicum OX=4081 GN=LOX1.2 PE=2 SV=1_2_Thermolysin_6_1_131.17468_5.46_0_Enterokinase_0_1_131.17468_5.46
I
>sp|P38416|LOXB_SOLLC Linoleate 9S-lipoxygenase B OS=Solanum lycopersicum OX=4081 GN=LOX1.2 PE=2 SV=1_3_Thermolysin_9_3_303.31528_3.48_0_Enterokinase_0_3_303.31528_3.48
VDA
>sp|P38416|LOXB_SOLLC Linoleate 9S-lipoxygenase B OS=Solanum lycopersicum OX=4081 GN=LOX1.2 PE=2 SV=1_4_Thermolysin_10_1_131.17468_5.46_0_Enterokinase_0_1_131.17468_5.46
I
>sp|P38416|LOXB_SOLLC Linoleate 9S-lipoxygenase B OS=Solanum lycopersicum OX=4081 GN=LOX1.2 PE=2 SV=1_5_Thermolysin_18_8_928.05618_7.79_0_Enterokinase_0_8_928.05618_7.79
LGKDDRPK
>sp|P38416|LOXB_SOLLC Linoleate 9S-lipoxygenase B OS=Solanum lycopersicum OX=4081 GN=LOX1.2 PE=2 SV=1_6_Thermolysin_22_4_458.56138_9.93_0_Enterokinase_0_4_458.56138_9.93
VKGR
>sp|P38416|LOXB_SOLLC Linoleate 9S-lipoxygenase B OS=Solanum lycopersicum OX=4081 GN=LOX1.2 PE=2 SV=1_7_Thermolysin_23_1_117.14788_5.46_0_Enterokinase_0_1_117.14788_5.46
V
>sp|P38416|LOXB_SOLLC Linoleate 9S-lipoxygenase B OS=Solanum lycopersicum OX=4081 GN=LOX1.2 PE=2 SV=1_8_Thermolysin_24_1_131.17468_5.46_0_Enterokinase_0_1_131.17468_5.46
I
>sp|P38416|LOXB_SOLLC Linoleate 9S-lipoxygenase B OS=Solanum lycopersicum OX=4081 GN=LOX1.2 PE=2 SV=1_9_Thermolysin_25_1_131.17468_5.46_0_Enterokinase_0_1_131.17468_5.46
L
>sp|P38416|LOXB_SOLLC Linoleate 9S-lipoxygenase B OS=Solanum lycopersicum OX=4081 GN=LOX1.2 PE=2 SV=1_10_Thermolysin_29_4_519.65988_8.4_0_Enterokinase_0_4_519.65988_8.4
MKKN
>sp|P38416|LOXB_SOLLC Linoleate 9S-lipoxygenase B OS=Solanum lycopersicum OX=4081 GN=LOX1.2 PE=2 SV=1_11_Thermolysin_30_1_117.14788_5.46_0_Enterokinase_0_1_117.14788_5.46
V
>sp|P38416|LOXB_SOLLC Linoleate 9S-lipoxygenase B OS=Solanum lycopersicum OX=4081 GN=LOX1.2 PE=2 SV=1_12_Thermolysin_33_3_393.43988_3.48_0_Enterokinase_0_3_393.43988_3.48
LDF
>sp|P38416|LOXB_SOLLC Linoleate 9S-lipoxygenase B OS=Solanum lycopersicum OX=4081 GN=LOX1.2 PE=2 SV=1_13_Thermolysin_35_2_245.27848_5.46_0_Enterokinase_0_2_245.27848_5.46
IN
>sp|P38416|LOXB_SOLLC Linoleate 9S-lipoxygenase B OS=Solanum lycopersicum OX=4081 GN=LOX1.2 PE=2 SV=1_14_Thermolysin_37_2_188.22658_5.46_0_Enterokinase_0_2_188.22658_5.46
IG
>sp|P38416|LOXB_SOLLC Linoleate 9S-lipoxygenase B OS=Solanum lycopersicum OX=4081 GN=LOX1.2 PE=2 SV=1_15_Thermolysin_39_2_176.17228_5.46_0_Enterokinase_0_2_176.17228_5.46
AS
>sp|P38416|LOXB_SOLLC Linoleate 9S-lipoxygenase B OS=Solanum lycopersicum OX=4081 GN=LOX1.2 PE=2 SV=1_16_Thermolysin_40_1_117.14788_5.46_0_Enterokinase_0_1_117.14788_5.46
V
>sp|P38416|LOXB_SOLLC Linoleate 9S-lipoxygenase B OS=Solanum lycopersicum OX=4081 GN=LOX1.2 PE=2 SV=1_17_Thermolysin_43_3_289.28838_3.48_0_Enterokinase_0_3_289.28838_3.48
VDG
>sp|P38416|LOXB_SOLLC Linoleate 9S-lipoxygenase B OS=Solanum lycopersicum OX=4081 GN=LOX1.2 PE=2 SV=1_18_Thermolysin_47_4_446.50088_3.48_0_Enterokinase_0_4_446.50088_3.48
ISDL
>sp|P38416|LOXB_SOLLC Linoleate 9S-lipoxygenase B OS=Solanum lycopersicum OX=4081 GN=LOX1.2 PE=2 SV=1_19_Thermolysin_51_4_444.53138_8.06_0_Enterokinase_0_4_444.53138_8.06
LGQK
>sp|P38416|LOXB_SOLLC Linoleate 9S-lipoxygenase B OS=Solanum lycopersicum OX=4081 GN=LOX1.2 PE=2 SV=1_20_Thermolysin_53_2_204.22608_5.46_0_Enterokinase_0_2_204.22608_5.46
VS
>sp|P38416|LOXB_SOLLC Linoleate 9S-lipoxygenase B OS=Solanum lycopersicum OX=4081 GN=LOX1.2 PE=2 SV=1_21_Thermolysin_55_2_259.30538_5.46_0_Enterokinase_0_2_259.30538_5.46
IQ
>sp|P38416|LOXB_SOLLC Linoleate 9S-lipoxygenase B OS=Solanum lycopersicum OX=4081 GN=LOX1.2 PE=2 SV=1_22_Thermolysin_56_1_131.17468_5.46_0_Enterokinase_0_1_131.17468_5.46
L
>sp|P38416|LOXB_SOLLC Linoleate 9S-lipoxygenase B OS=Solanum lycopersicum OX=4081 GN=LOX1.2 PE=2 SV=1_23_Thermolysin_60_4_362.38298_5.46_0_Enterokinase_0_4_362.38298_5.46
ISGS
>sp|P38416|LOXB_SOLLC Linoleate 9S-lipoxygenase B OS=Solanum lycopersicum OX=4081 GN=LOX1.2 PE=2 SV=1_24_Thermolysin_65_5_566.56818_3.48_0_Enterokinase_0_5_566.56818_3.48
VNYDG
>sp|P38416|LOXB_SOLLC Linoleate 9S-lipoxygenase B OS=Solanum lycopersicum OX=4081 GN=LOX1.2 PE=2 SV=1_25_Thermolysin_69_4_445.51618_6.13_0_Enterokinase_0_4_445.51618_6.13
LEGK
>sp|P38416|LOXB_SOLLC Linoleate 9S-lipoxygenase B OS=Solanum lycopersicum OX=4081 GN=LOX1.2 PE=2 SV=1_26_Thermolysin_73_4_429.47338_5.46_0_Enterokinase_0_4_429.47338_5.46
LSNP
>sp|P38416|LOXB_SOLLC Linoleate 9S-lipoxygenase B OS=Solanum lycopersicum OX=4081 GN=LOX1.2 PE=2 SV=1_27_Thermolysin_75_2_252.27008_5.45_0_Enterokinase_0_2_252.27008_5.45
AY
>sp|P38416|LOXB_SOLLC Linoleate 9S-lipoxygenase B OS=Solanum lycopersicum OX=4081 GN=LOX1.2 PE=2 SV=1_28_Thermolysin_79_4_533.58158_3.74_0_Enterokinase_0_4_533.58158_3.74
LESW
>sp|P38416|LOXB_SOLLC Linoleate 9S-lipoxygenase B OS=Solanum lycopersicum OX=4081 GN=LOX1.2 PE=2 SV=1_29_Thermolysin_85_6_658.74958_3.48_0_Enterokinase_0_6_658.74958_3.48
LTDITP
>sp|P38416|LOXB_SOLLC Linoleate 9S-lipoxygenase B OS=Solanum lycopersicum OX=4081 GN=LOX1.2 PE=2 SV=1_30_Thermolysin_87_2_232.27978_5.46_0_Enterokinase_0_2_232.27978_5.46
IT
>sp|P38416|LOXB_SOLLC Linoleate 9S-lipoxygenase B OS=Solanum lycopersicum OX=4081 GN=LOX1.2 PE=2 SV=1_31_Thermolysin_92_5_463.44478_3.74_0_Enterokinase_0_5_463.44478_3.74
AGEST
>sp|P38416|LOXB_SOLLC Linoleate 9S-lipoxygenase B OS=Solanum lycopersicum OX=4081 GN=LOX1.2 PE=2 SV=1_32_Thermolysin_94_2_252.27008_5.46_0_Enterokinase_0_2_252.27008_5.46
FS
>sp|P38416|LOXB_SOLLC Linoleate 9S-lipoxygenase B OS=Solanum lycopersicum OX=4081 GN=LOX1.2 PE=2 SV=1_33_Thermolysin_96_2_218.25298_5.46_0_Enterokinase_0_2_218.25298_5.46
VT
>sp|P38416|LOXB_SOLLC Linoleate 9S-lipoxygenase B OS=Solanum lycopersicum OX=4081 GN=LOX1.2 PE=2 SV=1_34_Thermolysin_108_12_1439.50358_3.68_0_Enterokinase_0_12_1439.50358_3.68
FDWDRDEFGVPG
>sp|P38416|LOXB_SOLLC Linoleate 9S-lipoxygenase B OS=Solanum lycopersicum OX=4081 GN=LOX1.2 PE=2 SV=1_35_Thermolysin_109_1_89.09408_5.46_0_Enterokinase_0_1_89.09408_5.46
A
>sp|P38416|LOXB_SOLLC Linoleate 9S-lipoxygenase B OS=Solanum lycopersicum OX=4081 GN=LOX1.2 PE=2 SV=1_36_Thermolysin_110_1_165.19188_5.46_0_Enterokinase_0_1_165.19188_5.46
F
>sp|P38416|LOXB_SOLLC Linoleate 9S-lipoxygenase B OS=Solanum lycopersicum OX=4081 GN=LOX1.2 PE=2 SV=1_37_Thermolysin_111_1_131.17468_5.46_0_Enterokinase_0_1_131.17468_5.46
I
>sp|P38416|LOXB_SOLLC Linoleate 9S-lipoxygenase B OS=Solanum lycopersicum OX=4081 GN=LOX1.2 PE=2 SV=1_38_Thermolysin_114_3_373.45258_8.06_0_Enterokinase_0_3_373.45258_8.06
IKN
>sp|P38416|LOXB_SOLLC Linoleate 9S-lipoxygenase B OS=Solanum lycopersicum OX=4081 GN=LOX1.2 PE=2 SV=1_39_Thermolysin_116_2_268.31578_7.2_0_Enterokinase_0_2_268.31578_7.2
LH
>sp|P38416|LOXB_SOLLC Linoleate 9S-lipoxygenase B OS=Solanum lycopersicum OX=4081 GN=LOX1.2 PE=2 SV=1_40_Thermolysin_120_4_521.57058_3.74_0_Enterokinase_0_4_521.57058_3.74
LNEF
>sp|P38416|LOXB_SOLLC Linoleate 9S-lipoxygenase B OS=Solanum lycopersicum OX=4081 GN=LOX1.2 PE=2 SV=1_41_Thermolysin_121_1_165.19188_5.46_0_Enterokinase_0_1_165.19188_5.46
F
>sp|P38416|LOXB_SOLLC Linoleate 9S-lipoxygenase B OS=Solanum lycopersicum OX=4081 GN=LOX1.2 PE=2 SV=1_42_Thermolysin_124_3_346.42698_8.06_0_Enterokinase_0_3_346.42698_8.06
LKS
>sp|P38416|LOXB_SOLLC Linoleate 9S-lipoxygenase B OS=Solanum lycopersicum OX=4081 GN=LOX1.2 PE=2 SV=1_43_Thermolysin_126_2_232.27978_5.46_0_Enterokinase_0_2_232.27978_5.46
LT
>sp|P38416|LOXB_SOLLC Linoleate 9S-lipoxygenase B OS=Solanum lycopersicum OX=4081 GN=LOX1.2 PE=2 SV=1_44_Thermolysin_135_9_1034.13388_4.29_0_Enterokinase_0_9_1034.13388_4.29
LEDVPNYGK
>sp|P38416|LOXB_SOLLC Linoleate 9S-lipoxygenase B OS=Solanum lycopersicum OX=4081 GN=LOX1.2 PE=2 SV=1_45_Thermolysin_137_2_268.31578_7.2_0_Enterokinase_0_2_268.31578_7.2
IH
>sp|P38416|LOXB_SOLLC Linoleate 9S-lipoxygenase B OS=Solanum lycopersicum OX=4081 GN=LOX1.2 PE=2 SV=1_46_Thermolysin_138_1_165.19188_5.46_0_Enterokinase_0_1_165.19188_5.46
F
>sp|P38416|LOXB_SOLLC Linoleate 9S-lipoxygenase B OS=Solanum lycopersicum OX=4081 GN=LOX1.2 PE=2 SV=1_47_Thermolysin_143_5_607.68188_5.46_0_Enterokinase_0_5_607.68188_5.46
VCNSW
>sp|P38416|LOXB_SOLLC Linoleate 9S-lipoxygenase B OS=Solanum lycopersicum OX=4081 GN=LOX1.2 PE=2 SV=1_48_Thermolysin_146_3_377.44058_5.45_0_Enterokinase_0_3_377.44058_5.45
VYP
>sp|P38416|LOXB_SOLLC Linoleate 9S-lipoxygenase B OS=Solanum lycopersicum OX=4081 GN=LOX1.2 PE=2 SV=1_49_Thermolysin_147_1_89.09408_5.46_0_Enterokinase_0_1_89.09408_5.46
A
>sp|P38416|LOXB_SOLLC Linoleate 9S-lipoxygenase B OS=Solanum lycopersicum OX=4081 GN=LOX1.2 PE=2 SV=1_50_Thermolysin_154_7_971.08378_8.8_0_Enterokinase_0_7_971.08378_8.8
FRYKSDR
>sp|P38416|LOXB_SOLLC Linoleate 9S-lipoxygenase B OS=Solanum lycopersicum OX=4081 GN=LOX1.2 PE=2 SV=1_51_Thermolysin_155_1_131.17468_5.46_0_Enterokinase_0_1_131.17468_5.46
I
>sp|P38416|LOXB_SOLLC Linoleate 9S-lipoxygenase B OS=Solanum lycopersicum OX=4081 GN=LOX1.2 PE=2 SV=1_52_Thermolysin_156_1_165.19188_5.46_0_Enterokinase_0_1_165.19188_5.46
F
>sp|P38416|LOXB_SOLLC Linoleate 9S-lipoxygenase B OS=Solanum lycopersicum OX=4081 GN=LOX1.2 PE=2 SV=1_53_Thermolysin_157_1_165.19188_5.46_0_Enterokinase_0_1_165.19188_5.46
F
>sp|P38416|LOXB_SOLLC Linoleate 9S-lipoxygenase B OS=Solanum lycopersicum OX=4081 GN=LOX1.2 PE=2 SV=1_54_Thermolysin_160_3_331.32858_5.46_0_Enterokinase_0_3_331.32858_5.46
ANQ
>sp|P38416|LOXB_SOLLC Linoleate 9S-lipoxygenase B OS=Solanum lycopersicum OX=4081 GN=LOX1.2 PE=2 SV=1_55_Thermolysin_170_10_1102.20908_3.74_0_Enterokinase_0_10_1102.20908_3.74
AYLPSETPQP
>sp|P38416|LOXB_SOLLC Linoleate 9S-lipoxygenase B OS=Solanum lycopersicum OX=4081 GN=LOX1.2 PE=2 SV=1_56_Thermolysin_179_9_1220.39398_8.0_0_Enterokinase_0_9_1220.39398_8.0
LRKYRENEL
>sp|P38416|LOXB_SOLLC Linoleate 9S-lipoxygenase B OS=Solanum lycopersicum OX=4081 GN=LOX1.2 PE=2 SV=1_57_Thermolysin_180_1_117.14788_5.46_0_Enterokinase_0_1_117.14788_5.46
V
>sp|P38416|LOXB_SOLLC Linoleate 9S-lipoxygenase B OS=Solanum lycopersicum OX=4081 GN=LOX1.2 PE=2 SV=1_58_Thermolysin_181_1_89.09408_5.46_0_Enterokinase_0_1_89.09408_5.46
A
>sp|P38416|LOXB_SOLLC Linoleate 9S-lipoxygenase B OS=Solanum lycopersicum OX=4081 GN=LOX1.2 PE=2 SV=1_59_Thermolysin_189_8_802.88568_8.06_0_Enterokinase_0_8_802.88568_8.06
LRGDGTGK
>sp|P38416|LOXB_SOLLC Linoleate 9S-lipoxygenase B OS=Solanum lycopersicum OX=4081 GN=LOX1.2 PE=2 SV=1_60_Thermolysin_195_6_846.89498_4.05_0_Enterokinase_0_6_846.89498_4.05
LEEWDR
>sp|P38416|LOXB_SOLLC Linoleate 9S-lipoxygenase B OS=Solanum lycopersicum OX=4081 GN=LOX1.2 PE=2 SV=1_61_Thermolysin_199_4_558.58848_3.48_0_Enterokinase_0_4_558.58848_3.48
VYDY
>sp|P38416|LOXB_SOLLC Linoleate 9S-lipoxygenase B OS=Solanum lycopersicum OX=4081 GN=LOX1.2 PE=2 SV=1_62_Thermolysin_214_15_1702.76638_3.73_0_Enterokinase_0_15_1702.76638_3.73
ACYNDLGEPDKGEEY
>sp|P38416|LOXB_SOLLC Linoleate 9S-lipoxygenase B OS=Solanum lycopersicum OX=4081 GN=LOX1.2 PE=2 SV=1_63_Thermolysin_217_3_342.39828_9.71_0_Enterokinase_0_3_342.39828_9.71
ARP
>sp|P38416|LOXB_SOLLC Linoleate 9S-lipoxygenase B OS=Solanum lycopersicum OX=4081 GN=LOX1.2 PE=2 SV=1_64_Thermolysin_218_1_131.17468_5.46_0_Enterokinase_0_1_131.17468_5.46
I
>sp|P38416|LOXB_SOLLC Linoleate 9S-lipoxygenase B OS=Solanum lycopersicum OX=4081 GN=LOX1.2 PE=2 SV=1_65_Thermolysin_239_21_2364.60608_9.25_0_Enterokinase_0_21_2364.60608_9.25
LGGSSEYPYPRRGRTGREPTK
>sp|P38416|LOXB_SOLLC Linoleate 9S-lipoxygenase B OS=Solanum lycopersicum OX=4081 GN=LOX1.2 PE=2 SV=1_66_Thermolysin_251_12_1312.41978_4.29_0_Enterokinase_0_12_1312.41978_4.29
ADPNCESRNPLP
>sp|P38416|LOXB_SOLLC Linoleate 9S-lipoxygenase B OS=Solanum lycopersicum OX=4081 GN=LOX1.2 PE=2 SV=1_67_Thermolysin_253_2_236.28608_5.46_0_Enterokinase_0_2_236.28608_5.46
MS
>sp|P38416|LOXB_SOLLC Linoleate 9S-lipoxygenase B OS=Solanum lycopersicum OX=4081 GN=LOX1.2 PE=2 SV=1_68_Thermolysin_263_10_1275.42708_4.49_0_Enterokinase_0_10_1275.42708_4.49
LDIYVPRDER
>sp|P38416|LOXB_SOLLC Linoleate 9S-lipoxygenase B OS=Solanum lycopersicum OX=4081 GN=LOX1.2 PE=2 SV=1_69_Thermolysin_266_3_359.38488_7.2_0_Enterokinase_0_3_359.38488_7.2
FGH
>sp|P38416|LOXB_SOLLC Linoleate 9S-lipoxygenase B OS=Solanum lycopersicum OX=4081 GN=LOX1.2 PE=2 SV=1_70_Thermolysin_272_6_722.83948_7.79_0_Enterokinase_0_6_722.83948_7.79
VKKSDF
>sp|P38416|LOXB_SOLLC Linoleate 9S-lipoxygenase B OS=Solanum lycopersicum OX=4081 GN=LOX1.2 PE=2 SV=1_71_Thermolysin_276_4_406.43618_5.46_0_Enterokinase_0_4_406.43618_5.46
LTSS
>sp|P38416|LOXB_SOLLC Linoleate 9S-lipoxygenase B OS=Solanum lycopersicum OX=4081 GN=LOX1.2 PE=2 SV=1_72_Thermolysin_280_4_433.50518_8.06_0_Enterokinase_0_4_433.50518_8.06
LKSS
>sp|P38416|LOXB_SOLLC Linoleate 9S-lipoxygenase B OS=Solanum lycopersicum OX=4081 GN=LOX1.2 PE=2 SV=1_73_Thermolysin_283_3_360.41048_5.46_0_Enterokinase_0_3_360.41048_5.46
LQT
>sp|P38416|LOXB_SOLLC Linoleate 9S-lipoxygenase B OS=Solanum lycopersicum OX=4081 GN=LOX1.2 PE=2 SV=1_74_Thermolysin_286_3_341.45078_5.46_0_Enterokinase_0_3_341.45078_5.46
LLP
>sp|P38416|LOXB_SOLLC Linoleate 9S-lipoxygenase B OS=Solanum lycopersicum OX=4081 GN=LOX1.2 PE=2 SV=1_75_Thermolysin_287_1_89.09408_5.46_0_Enterokinase_0_1_89.09408_5.46
A
>sp|P38416|LOXB_SOLLC Linoleate 9S-lipoxygenase B OS=Solanum lycopersicum OX=4081 GN=LOX1.2 PE=2 SV=1_76_Thermolysin_289_2_293.36598_8.06_0_Enterokinase_0_2_293.36598_8.06
FK
>sp|P38416|LOXB_SOLLC Linoleate 9S-lipoxygenase B OS=Solanum lycopersicum OX=4081 GN=LOX1.2 PE=2 SV=1_77_Thermolysin_290_1_89.09408_5.46_0_Enterokinase_0_1_89.09408_5.46
A
>sp|P38416|LOXB_SOLLC Linoleate 9S-lipoxygenase B OS=Solanum lycopersicum OX=4081 GN=LOX1.2 PE=2 SV=1_78_Thermolysin_301_11_1253.30558_3.38_0_Enterokinase_0_11_1253.30558_3.38
LCDNTPNEFNS
>sp|P38416|LOXB_SOLLC Linoleate 9S-lipoxygenase B OS=Solanum lycopersicum OX=4081 GN=LOX1.2 PE=2 SV=1_79_Thermolysin_302_1_165.19188_5.46_0_Enterokinase_0_1_165.19188_5.46
F
>sp|P38416|LOXB_SOLLC Linoleate 9S-lipoxygenase B OS=Solanum lycopersicum OX=4081 GN=LOX1.2 PE=2 SV=1_80_Thermolysin_305_3_303.31528_3.48_0_Enterokinase_0_3_303.31528_3.48
ADV
>sp|P38416|LOXB_SOLLC Linoleate 9S-lipoxygenase B OS=Solanum lycopersicum OX=4081 GN=LOX1.2 PE=2 SV=1_81_Thermolysin_307_2_245.27848_5.46_0_Enterokinase_0_2_245.27848_5.46
LN
>sp|P38416|LOXB_SOLLC Linoleate 9S-lipoxygenase B OS=Solanum lycopersicum OX=4081 GN=LOX1.2 PE=2 SV=1_82_Thermolysin_312_5_537.56998_3.74_0_Enterokinase_0_5_537.56998_3.74
LYEGG
>sp|P38416|LOXB_SOLLC Linoleate 9S-lipoxygenase B OS=Solanum lycopersicum OX=4081 GN=LOX1.2 PE=2 SV=1_83_Thermolysin_320_8_939.12218_6.13_0_Enterokinase_0_8_939.12218_6.13
IKLPEGPW
>sp|P38416|LOXB_SOLLC Linoleate 9S-lipoxygenase B OS=Solanum lycopersicum OX=4081 GN=LOX1.2 PE=2 SV=1_84_Thermolysin_322_2_259.34878_8.06_0_Enterokinase_0_2_259.34878_8.06
LK
>sp|P38416|LOXB_SOLLC Linoleate 9S-lipoxygenase B OS=Solanum lycopersicum OX=4081 GN=LOX1.2 PE=2 SV=1_85_Thermolysin_323_1_89.09408_5.46_0_Enterokinase_0_1_89.09408_5.46
A
>sp|P38416|LOXB_SOLLC Linoleate 9S-lipoxygenase B OS=Solanum lycopersicum OX=4081 GN=LOX1.2 PE=2 SV=1_86_Thermolysin_327_4_461.47218_3.48_0_Enterokinase_0_4_461.47218_3.48
ITDN
>sp|P38416|LOXB_SOLLC Linoleate 9S-lipoxygenase B OS=Solanum lycopersicum OX=4081 GN=LOX1.2 PE=2 SV=1_87_Thermolysin_332_5_547.60598_3.74_0_Enterokinase_0_5_547.60598_3.74
ISSEI
>sp|P38416|LOXB_SOLLC Linoleate 9S-lipoxygenase B OS=Solanum lycopersicum OX=4081 GN=LOX1.2 PE=2 SV=1_88_Thermolysin_336_4_487.59678_5.87_0_Enterokinase_0_4_487.59678_5.87
LKDI
>sp|P38416|LOXB_SOLLC Linoleate 9S-lipoxygenase B OS=Solanum lycopersicum OX=4081 GN=LOX1.2 PE=2 SV=1_89_Thermolysin_343_7_717.73358_3.48_0_Enterokinase_0_7_717.73358_3.48
LQTDGQG
>sp|P38416|LOXB_SOLLC Linoleate 9S-lipoxygenase B OS=Solanum lycopersicum OX=4081 GN=LOX1.2 PE=2 SV=1_90_Thermolysin_344_1_131.17468_5.46_0_Enterokinase_0_1_131.17468_5.46
L
>sp|P38416|LOXB_SOLLC Linoleate 9S-lipoxygenase B OS=Solanum lycopersicum OX=4081 GN=LOX1.2 PE=2 SV=1_91_Thermolysin_351_7_845.99398_8.0_0_Enterokinase_0_7_845.99398_8.0
LKYPTPQ
>sp|P38416|LOXB_SOLLC Linoleate 9S-lipoxygenase B OS=Solanum lycopersicum OX=4081 GN=LOX1.2 PE=2 SV=1_92_Thermolysin_352_1_117.14788_5.46_0_Enterokinase_0_1_117.14788_5.46
V
>sp|P38416|LOXB_SOLLC Linoleate 9S-lipoxygenase B OS=Solanum lycopersicum OX=4081 GN=LOX1.2 PE=2 SV=1_93_Thermolysin_358_6_660.72508_5.87_0_Enterokinase_0_6_660.72508_5.87
IQGDKT
>sp|P38416|LOXB_SOLLC Linoleate 9S-lipoxygenase B OS=Solanum lycopersicum OX=4081 GN=LOX1.2 PE=2 SV=1_94_Thermolysin_370_12_1526.64358_4.4_0_Enterokinase_0_12_1526.64358_4.4
AWRTDEEFGREM
>sp|P38416|LOXB_SOLLC Linoleate 9S-lipoxygenase B OS=Solanum lycopersicum OX=4081 GN=LOX1.2 PE=2 SV=1_95_Thermolysin_371_1_131.17468_5.46_0_Enterokinase_0_1_131.17468_5.46
L
>sp|P38416|LOXB_SOLLC Linoleate 9S-lipoxygenase B OS=Solanum lycopersicum OX=4081 GN=LOX1.2 PE=2 SV=1_96_Thermolysin_376_5_444.44468_5.46_0_Enterokinase_0_5_444.44468_5.46
AGSNP
>sp|P38416|LOXB_SOLLC Linoleate 9S-lipoxygenase B OS=Solanum lycopersicum OX=4081 GN=LOX1.2 PE=2 SV=1_97_Thermolysin_377_1_117.14788_5.46_0_Enterokinase_0_1_117.14788_5.46
V
>sp|P38416|LOXB_SOLLC Linoleate 9S-lipoxygenase B OS=Solanum lycopersicum OX=4081 GN=LOX1.2 PE=2 SV=1_98_Thermolysin_378_1_131.17468_5.46_0_Enterokinase_0_1_131.17468_5.46
L
>sp|P38416|LOXB_SOLLC Linoleate 9S-lipoxygenase B OS=Solanum lycopersicum OX=4081 GN=LOX1.2 PE=2 SV=1_99_Thermolysin_381_3_374.44038_9.71_0_Enterokinase_0_3_374.44038_9.71
ISR
>sp|P38416|LOXB_SOLLC Linoleate 9S-lipoxygenase B OS=Solanum lycopersicum OX=4081 GN=LOX1.2 PE=2 SV=1_100_Thermolysin_390_9_1073.25728_7.79_0_Enterokinase_0_9_1073.25728_7.79
LQEFPPKSK
>sp|P38416|LOXB_SOLLC Linoleate 9S-lipoxygenase B OS=Solanum lycopersicum OX=4081 GN=LOX1.2 PE=2 SV=1_101_Thermolysin_394_4_444.48508_3.48_0_Enterokinase_0_4_444.48508_3.48
LDPT
>sp|P38416|LOXB_SOLLC Linoleate 9S-lipoxygenase B OS=Solanum lycopersicum OX=4081 GN=LOX1.2 PE=2 SV=1_102_Thermolysin_402_8_895.92418_5.45_0_Enterokinase_0_8_895.92418_5.45
IYGNQNST
>sp|P38416|LOXB_SOLLC Linoleate 9S-lipoxygenase B OS=Solanum lycopersicum OX=4081 GN=LOX1.2 PE=2 SV=1_103_Thermolysin_407_5_599.64148_5.48_0_Enterokinase_0_5_599.64148_5.48
ITTEH
>sp|P38416|LOXB_SOLLC Linoleate 9S-lipoxygenase B OS=Solanum lycopersicum OX=4081 GN=LOX1.2 PE=2 SV=1_104_Thermolysin_411_4_488.54128_5.87_0_Enterokinase_0_4_488.54128_5.87
VQDK
>sp|P38416|LOXB_SOLLC Linoleate 9S-lipoxygenase B OS=Solanum lycopersicum OX=4081 GN=LOX1.2 PE=2 SV=1_105_Thermolysin_414_3_302.33038_5.46_0_Enterokinase_0_3_302.33038_5.46
LNG
>sp|P38416|LOXB_SOLLC Linoleate 9S-lipoxygenase B OS=Solanum lycopersicum OX=4081 GN=LOX1.2 PE=2 SV=1_106_Thermolysin_416_2_232.27978_5.46_0_Enterokinase_0_2_232.27978_5.46
LT
>sp|P38416|LOXB_SOLLC Linoleate 9S-lipoxygenase B OS=Solanum lycopersicum OX=4081 GN=LOX1.2 PE=2 SV=1_107_Thermolysin_420_4_431.44598_3.74_0_Enterokinase_0_4_431.44598_3.74
VNEA
>sp|P38416|LOXB_SOLLC Linoleate 9S-lipoxygenase B OS=Solanum lycopersicum OX=4081 GN=LOX1.2 PE=2 SV=1_108_Thermolysin_425_5_616.71828_9.93_0_Enterokinase_0_5_616.71828_9.93
IKSNR
>sp|P38416|LOXB_SOLLC Linoleate 9S-lipoxygenase B OS=Solanum lycopersicum OX=4081 GN=LOX1.2 PE=2 SV=1_109_Thermolysin_426_1_131.17468_5.46_0_Enterokinase_0_1_131.17468_5.46
L
>sp|P38416|LOXB_SOLLC Linoleate 9S-lipoxygenase B OS=Solanum lycopersicum OX=4081 GN=LOX1.2 PE=2 SV=1_110_Thermolysin_427_1_165.19188_5.46_0_Enterokinase_0_1_165.19188_5.46
F
>sp|P38416|LOXB_SOLLC Linoleate 9S-lipoxygenase B OS=Solanum lycopersicum OX=4081 GN=LOX1.2 PE=2 SV=1_111_Thermolysin_428_1_131.17468_5.46_0_Enterokinase_0_1_131.17468_5.46
I
>sp|P38416|LOXB_SOLLC Linoleate 9S-lipoxygenase B OS=Solanum lycopersicum OX=4081 GN=LOX1.2 PE=2 SV=1_112_Thermolysin_434_6_747.80868_6.42_0_Enterokinase_0_6_747.80868_6.42
LNHHDI
>sp|P38416|LOXB_SOLLC Linoleate 9S-lipoxygenase B OS=Solanum lycopersicum OX=4081 GN=LOX1.2 PE=2 SV=1_113_Thermolysin_437_3_345.45718_5.46_0_Enterokinase_0_3_345.45718_5.46
VMP
>sp|P38416|LOXB_SOLLC Linoleate 9S-lipoxygenase B OS=Solanum lycopersicum OX=4081 GN=LOX1.2 PE=2 SV=1_114_Thermolysin_438_1_131.17468_5.46_0_Enterokinase_0_1_131.17468_5.46
L
>sp|P38416|LOXB_SOLLC Linoleate 9S-lipoxygenase B OS=Solanum lycopersicum OX=4081 GN=LOX1.2 PE=2 SV=1_115_Thermolysin_441_3_415.53628_9.93_0_Enterokinase_0_3_415.53628_9.93
LRK
>sp|P38416|LOXB_SOLLC Linoleate 9S-lipoxygenase B OS=Solanum lycopersicum OX=4081 GN=LOX1.2 PE=2 SV=1_116_Thermolysin_443_2_245.27848_5.46_0_Enterokinase_0_2_245.27848_5.46
IN
>sp|P38416|LOXB_SOLLC Linoleate 9S-lipoxygenase B OS=Solanum lycopersicum OX=4081 GN=LOX1.2 PE=2 SV=1_117_Thermolysin_445_2_236.28608_5.46_0_Enterokinase_0_2_236.28608_5.46
MS
>sp|P38416|LOXB_SOLLC Linoleate 9S-lipoxygenase B OS=Solanum lycopersicum OX=4081 GN=LOX1.2 PE=2 SV=1_118_Thermolysin_449_4_432.47708_8.06_0_Enterokinase_0_4_432.47708_8.06
ANTK
>sp|P38416|LOXB_SOLLC Linoleate 9S-lipoxygenase B OS=Solanum lycopersicum OX=4081 GN=LOX1.2 PE=2 SV=1_119_Thermolysin_451_2_252.27008_5.45_0_Enterokinase_0_2_252.27008_5.45
AY
>sp|P38416|LOXB_SOLLC Linoleate 9S-lipoxygenase B OS=Solanum lycopersicum OX=4081 GN=LOX1.2 PE=2 SV=1_120_Thermolysin_455_4_433.46488_9.71_0_Enterokinase_0_4_433.46488_9.71
ASRT
>sp|P38416|LOXB_SOLLC Linoleate 9S-lipoxygenase B OS=Solanum lycopersicum OX=4081 GN=LOX1.2 PE=2 SV=1_121_Thermolysin_456_1_131.17468_5.46_0_Enterokinase_0_1_131.17468_5.46
L
>sp|P38416|LOXB_SOLLC Linoleate 9S-lipoxygenase B OS=Solanum lycopersicum OX=4081 GN=LOX1.2 PE=2 SV=1_122_Thermolysin_457_1_131.17468_5.46_0_Enterokinase_0_1_131.17468_5.46
L
>sp|P38416|LOXB_SOLLC Linoleate 9S-lipoxygenase B OS=Solanum lycopersicum OX=4081 GN=LOX1.2 PE=2 SV=1_123_Thermolysin_458_1_165.19188_5.46_0_Enterokinase_0_1_165.19188_5.46
F
>sp|P38416|LOXB_SOLLC Linoleate 9S-lipoxygenase B OS=Solanum lycopersicum OX=4081 GN=LOX1.2 PE=2 SV=1_124_Thermolysin_464_6_746.77518_4.04_0_Enterokinase_0_6_746.77518_4.04
LQDDRT
>sp|P38416|LOXB_SOLLC Linoleate 9S-lipoxygenase B OS=Solanum lycopersicum OX=4081 GN=LOX1.2 PE=2 SV=1_125_Thermolysin_467_3_356.46548_8.06_0_Enterokinase_0_3_356.46548_8.06
LKP
>sp|P38416|LOXB_SOLLC Linoleate 9S-lipoxygenase B OS=Solanum lycopersicum OX=4081 GN=LOX1.2 PE=2 SV=1_126_Thermolysin_468_1_131.17468_5.46_0_Enterokinase_0_1_131.17468_5.46
L
>sp|P38416|LOXB_SOLLC Linoleate 9S-lipoxygenase B OS=Solanum lycopersicum OX=4081 GN=LOX1.2 PE=2 SV=1_127_Thermolysin_469_1_89.09408_5.46_0_Enterokinase_0_1_89.09408_5.46
A
>sp|P38416|LOXB_SOLLC Linoleate 9S-lipoxygenase B OS=Solanum lycopersicum OX=4081 GN=LOX1.2 PE=2 SV=1_128_Thermolysin_481_12_1320.42148_3.89_0_Enterokinase_0_12_1320.42148_3.89
IELSLPHPDGDQ
>sp|P38416|LOXB_SOLLC Linoleate 9S-lipoxygenase B OS=Solanum lycopersicum OX=4081 GN=LOX1.2 PE=2 SV=1_129_Thermolysin_484_3_323.34888_5.46_0_Enterokinase_0_3_323.34888_5.46
FGT
>sp|P38416|LOXB_SOLLC Linoleate 9S-lipoxygenase B OS=Solanum lycopersicum OX=4081 GN=LOX1.2 PE=2 SV=1_130_Thermolysin_487_3_332.40018_8.06_0_Enterokinase_0_3_332.40018_8.06
VSK
>sp|P38416|LOXB_SOLLC Linoleate 9S-lipoxygenase B OS=Solanum lycopersicum OX=4081 GN=LOX1.2 PE=2 SV=1_131_Thermolysin_491_4_478.54568_5.45_0_Enterokinase_0_4_478.54568_5.45
VYTP
>sp|P38416|LOXB_SOLLC Linoleate 9S-lipoxygenase B OS=Solanum lycopersicum OX=4081 GN=LOX1.2 PE=2 SV=1_132_Thermolysin_495_4_389.36528_3.48_0_Enterokinase_0_4_389.36528_3.48
ADQG
>sp|P38416|LOXB_SOLLC Linoleate 9S-lipoxygenase B OS=Solanum lycopersicum OX=4081 GN=LOX1.2 PE=2 SV=1_133_Thermolysin_499_4_390.39348_3.74_0_Enterokinase_0_4_390.39348_3.74
VEGS
>sp|P38416|LOXB_SOLLC Linoleate 9S-lipoxygenase B OS=Solanum lycopersicum OX=4081 GN=LOX1.2 PE=2 SV=1_134_Thermolysin_502_3_445.51858_5.46_0_Enterokinase_0_3_445.51858_5.46
IWQ
>sp|P38416|LOXB_SOLLC Linoleate 9S-lipoxygenase B OS=Solanum lycopersicum OX=4081 GN=LOX1.2 PE=2 SV=1_135_Thermolysin_503_1_165.19188_5.46_0_Enterokinase_0_1_165.19188_5.46
F
>sp|P38416|LOXB_SOLLC Linoleate 9S-lipoxygenase B OS=Solanum lycopersicum OX=4081 GN=LOX1.2 PE=2 SV=1_136_Thermolysin_505_2_217.26818_8.06_0_Enterokinase_0_2_217.26818_8.06
AK
>sp|P38416|LOXB_SOLLC Linoleate 9S-lipoxygenase B OS=Solanum lycopersicum OX=4081 GN=LOX1.2 PE=2 SV=1_137_Thermolysin_507_2_252.27008_5.45_0_Enterokinase_0_2_252.27008_5.45
AY
>sp|P38416|LOXB_SOLLC Linoleate 9S-lipoxygenase B OS=Solanum lycopersicum OX=4081 GN=LOX1.2 PE=2 SV=1_138_Thermolysin_508_1_117.14788_5.46_0_Enterokinase_0_1_117.14788_5.46
V
>sp|P38416|LOXB_SOLLC Linoleate 9S-lipoxygenase B OS=Solanum lycopersicum OX=4081 GN=LOX1.2 PE=2 SV=1_139_Thermolysin_509_1_89.09408_5.46_0_Enterokinase_0_1_89.09408_5.46
A
>sp|P38416|LOXB_SOLLC Linoleate 9S-lipoxygenase B OS=Solanum lycopersicum OX=4081 GN=LOX1.2 PE=2 SV=1_140_Thermolysin_514_5_534.58478_3.48_0_Enterokinase_0_5_534.58478_3.48
VNDMG
>sp|P38416|LOXB_SOLLC Linoleate 9S-lipoxygenase B OS=Solanum lycopersicum OX=4081 GN=LOX1.2 PE=2 SV=1_141_Thermolysin_517_3_396.44648_7.2_0_Enterokinase_0_3_396.44648_7.2
IHQ
>sp|P38416|LOXB_SOLLC Linoleate 9S-lipoxygenase B OS=Solanum lycopersicum OX=4081 GN=LOX1.2 PE=2 SV=1_142_Thermolysin_518_1_131.17468_5.46_0_Enterokinase_0_1_131.17468_5.46
L
>sp|P38416|LOXB_SOLLC Linoleate 9S-lipoxygenase B OS=Solanum lycopersicum OX=4081 GN=LOX1.2 PE=2 SV=1_143_Thermolysin_522_4_541.60718_7.2_0_Enterokinase_0_4_541.60718_7.2
ISHW
>sp|P38416|LOXB_SOLLC Linoleate 9S-lipoxygenase B OS=Solanum lycopersicum OX=4081 GN=LOX1.2 PE=2 SV=1_144_Thermolysin_526_4_483.52468_7.2_0_Enterokinase_0_4_483.52468_7.2
LNTH
>sp|P38416|LOXB_SOLLC Linoleate 9S-lipoxygenase B OS=Solanum lycopersicum OX=4081 GN=LOX1.2 PE=2 SV=1_145_Thermolysin_527_1_89.09408_5.46_0_Enterokinase_0_1_89.09408_5.46
A
>sp|P38416|LOXB_SOLLC Linoleate 9S-lipoxygenase B OS=Solanum lycopersicum OX=4081 GN=LOX1.2 PE=2 SV=1_146_Thermolysin_528_1_117.14788_5.46_0_Enterokinase_0_1_117.14788_5.46
V
>sp|P38416|LOXB_SOLLC Linoleate 9S-lipoxygenase B OS=Solanum lycopersicum OX=4081 GN=LOX1.2 PE=2 SV=1_147_Thermolysin_531_3_357.40688_3.74_0_Enterokinase_0_3_357.40688_3.74
IEP
>sp|P38416|LOXB_SOLLC Linoleate 9S-lipoxygenase B OS=Solanum lycopersicum OX=4081 GN=LOX1.2 PE=2 SV=1_148_Thermolysin_532_1_165.19188_5.46_0_Enterokinase_0_1_165.19188_5.46
F
>sp|P38416|LOXB_SOLLC Linoleate 9S-lipoxygenase B OS=Solanum lycopersicum OX=4081 GN=LOX1.2 PE=2 SV=1_149_Thermolysin_533_1_117.14788_5.46_0_Enterokinase_0_1_117.14788_5.46
V
>sp|P38416|LOXB_SOLLC Linoleate 9S-lipoxygenase B OS=Solanum lycopersicum OX=4081 GN=LOX1.2 PE=2 SV=1_150_Thermolysin_534_1_117.14788_5.46_0_Enterokinase_0_1_117.14788_5.46
V
>sp|P38416|LOXB_SOLLC Linoleate 9S-lipoxygenase B OS=Solanum lycopersicum OX=4081 GN=LOX1.2 PE=2 SV=1_151_Thermolysin_539_5_597.63158_9.73_0_Enterokinase_0_5_597.63158_9.73
ATNRH
>sp|P38416|LOXB_SOLLC Linoleate 9S-lipoxygenase B OS=Solanum lycopersicum OX=4081 GN=LOX1.2 PE=2 SV=1_152_Thermolysin_541_2_218.25288_5.46_0_Enterokinase_0_2_218.25288_5.46
LS
>sp|P38416|LOXB_SOLLC Linoleate 9S-lipoxygenase B OS=Solanum lycopersicum OX=4081 GN=LOX1.2 PE=2 SV=1_153_Thermolysin_542_1_117.14788_5.46_0_Enterokinase_0_1_117.14788_5.46
V
>sp|P38416|LOXB_SOLLC Linoleate 9S-lipoxygenase B OS=Solanum lycopersicum OX=4081 GN=LOX1.2 PE=2 SV=1_154_Thermolysin_545_3_365.43248_7.2_0_Enterokinase_0_3_365.43248_7.2
LHP
>sp|P38416|LOXB_SOLLC Linoleate 9S-lipoxygenase B OS=Solanum lycopersicum OX=4081 GN=LOX1.2 PE=2 SV=1_155_Thermolysin_548_3_396.48988_8.07_0_Enterokinase_0_3_396.48988_8.07
IHK
>sp|P38416|LOXB_SOLLC Linoleate 9S-lipoxygenase B OS=Solanum lycopersicum OX=4081 GN=LOX1.2 PE=2 SV=1_156_Thermolysin_549_1_131.17468_5.46_0_Enterokinase_0_1_131.17468_5.46
L
>sp|P38416|LOXB_SOLLC Linoleate 9S-lipoxygenase B OS=Solanum lycopersicum OX=4081 GN=LOX1.2 PE=2 SV=1_157_Thermolysin_553_4_502.57358_7.38_0_Enterokinase_0_4_502.57358_7.38
LHPH
>sp|P38416|LOXB_SOLLC Linoleate 9S-lipoxygenase B OS=Solanum lycopersicum OX=4081 GN=LOX1.2 PE=2 SV=1_158_Thermolysin_557_4_536.58828_9.71_0_Enterokinase_0_4_536.58828_9.71
FRNT
>sp|P38416|LOXB_SOLLC Linoleate 9S-lipoxygenase B OS=Solanum lycopersicum OX=4081 GN=LOX1.2 PE=2 SV=1_159_Thermolysin_559_2_263.31168_5.46_0_Enterokinase_0_2_263.31168_5.46
MN
>sp|P38416|LOXB_SOLLC Linoleate 9S-lipoxygenase B OS=Solanum lycopersicum OX=4081 GN=LOX1.2 PE=2 SV=1_160_Thermolysin_561_2_245.27848_5.46_0_Enterokinase_0_2_245.27848_5.46
IN
>sp|P38416|LOXB_SOLLC Linoleate 9S-lipoxygenase B OS=Solanum lycopersicum OX=4081 GN=LOX1.2 PE=2 SV=1_161_Thermolysin_562_1_89.09408_5.46_0_Enterokinase_0_1_89.09408_5.46
A
>sp|P38416|LOXB_SOLLC Linoleate 9S-lipoxygenase B OS=Solanum lycopersicum OX=4081 GN=LOX1.2 PE=2 SV=1_162_Thermolysin_563_1_131.17468_5.46_0_Enterokinase_0_1_131.17468_5.46
L
>sp|P38416|LOXB_SOLLC Linoleate 9S-lipoxygenase B OS=Solanum lycopersicum OX=4081 GN=LOX1.2 PE=2 SV=1_163_Thermolysin_567_4_475.50218_6.23_0_Enterokinase_0_4_475.50218_6.23
ARET
>sp|P38416|LOXB_SOLLC Linoleate 9S-lipoxygenase B OS=Solanum lycopersicum OX=4081 GN=LOX1.2 PE=2 SV=1_164_Thermolysin_573_6_624.64818_3.48_0_Enterokinase_0_6_624.64818_3.48
LTYDGG
>sp|P38416|LOXB_SOLLC Linoleate 9S-lipoxygenase B OS=Solanum lycopersicum OX=4081 GN=LOX1.2 PE=2 SV=1_165_Thermolysin_577_4_482.49068_3.74_0_Enterokinase_0_4_482.49068_3.74
FETS
>sp|P38416|LOXB_SOLLC Linoleate 9S-lipoxygenase B OS=Solanum lycopersicum OX=4081 GN=LOX1.2 PE=2 SV=1_166_Thermolysin_580_3_375.46798_5.46_0_Enterokinase_0_3_375.46798_5.46
LFP
>sp|P38416|LOXB_SOLLC Linoleate 9S-lipoxygenase B OS=Solanum lycopersicum OX=4081 GN=LOX1.2 PE=2 SV=1_167_Thermolysin_584_4_467.52238_8.0_0_Enterokinase_0_4_467.52238_8.0
AKYS
>sp|P38416|LOXB_SOLLC Linoleate 9S-lipoxygenase B OS=Solanum lycopersicum OX=4081 GN=LOX1.2 PE=2 SV=1_168_Thermolysin_588_4_496.59418_3.74_0_Enterokinase_0_4_496.59418_3.74
MEMS
>sp|P38416|LOXB_SOLLC Linoleate 9S-lipoxygenase B OS=Solanum lycopersicum OX=4081 GN=LOX1.2 PE=2 SV=1_169_Thermolysin_589_1_89.09408_5.46_0_Enterokinase_0_1_89.09408_5.46
A
>sp|P38416|LOXB_SOLLC Linoleate 9S-lipoxygenase B OS=Solanum lycopersicum OX=4081 GN=LOX1.2 PE=2 SV=1_170_Thermolysin_590_1_89.09408_5.46_0_Enterokinase_0_1_89.09408_5.46
A
>sp|P38416|LOXB_SOLLC Linoleate 9S-lipoxygenase B OS=Solanum lycopersicum OX=4081 GN=LOX1.2 PE=2 SV=1_171_Thermolysin_595_5_681.74598_5.87_0_Enterokinase_0_5_681.74598_5.87
AYKDW
>sp|P38416|LOXB_SOLLC Linoleate 9S-lipoxygenase B OS=Solanum lycopersicum OX=4081 GN=LOX1.2 PE=2 SV=1_172_Thermolysin_600_5_618.68738_3.74_0_Enterokinase_0_5_618.68738_3.74
VFPEQ
>sp|P38416|LOXB_SOLLC Linoleate 9S-lipoxygenase B OS=Solanum lycopersicum OX=4081 GN=LOX1.2 PE=2 SV=1_173_Thermolysin_603_3_299.37018_5.46_0_Enterokinase_0_3_299.37018_5.46
ALP
>sp|P38416|LOXB_SOLLC Linoleate 9S-lipoxygenase B OS=Solanum lycopersicum OX=4081 GN=LOX1.2 PE=2 SV=1_174_Thermolysin_606_3_317.34208_3.48_0_Enterokinase_0_3_317.34208_3.48
ADL
>sp|P38416|LOXB_SOLLC Linoleate 9S-lipoxygenase B OS=Solanum lycopersicum OX=4081 GN=LOX1.2 PE=2 SV=1_175_Thermolysin_610_4_472.58818_9.93_0_Enterokinase_0_4_472.58818_9.93
LKRG
>sp|P38416|LOXB_SOLLC Linoleate 9S-lipoxygenase B OS=Solanum lycopersicum OX=4081 GN=LOX1.2 PE=2 SV=1_176_Thermolysin_611_1_117.14788_5.46_0_Enterokinase_0_1_117.14788_5.46
V
>sp|P38416|LOXB_SOLLC Linoleate 9S-lipoxygenase B OS=Solanum lycopersicum OX=4081 GN=LOX1.2 PE=2 SV=1_177_Thermolysin_612_1_89.09408_5.46_0_Enterokinase_0_1_89.09408_5.46
A
>sp|P38416|LOXB_SOLLC Linoleate 9S-lipoxygenase B OS=Solanum lycopersicum OX=4081 GN=LOX1.2 PE=2 SV=1_178_Thermolysin_621_9_939.97748_4.27_0_Enterokinase_0_9_939.97748_4.27
VEDLSSPHG
>sp|P38416|LOXB_SOLLC Linoleate 9S-lipoxygenase B OS=Solanum lycopersicum OX=4081 GN=LOX1.2 PE=2 SV=1_179_Thermolysin_623_2_287.36218_9.71_0_Enterokinase_0_2_287.36218_9.71
IR
>sp|P38416|LOXB_SOLLC Linoleate 9S-lipoxygenase B OS=Solanum lycopersicum OX=4081 GN=LOX1.2 PE=2 SV=1_180_Thermolysin_624_1_131.17468_5.46_0_Enterokinase_0_1_131.17468_5.46
L
>sp|P38416|LOXB_SOLLC Linoleate 9S-lipoxygenase B OS=Solanum lycopersicum OX=4081 GN=LOX1.2 PE=2 SV=1_181_Thermolysin_625_1_131.17468_5.46_0_Enterokinase_0_1_131.17468_5.46
L
>sp|P38416|LOXB_SOLLC Linoleate 9S-lipoxygenase B OS=Solanum lycopersicum OX=4081 GN=LOX1.2 PE=2 SV=1_182_Thermolysin_626_1_131.17468_5.46_0_Enterokinase_0_1_131.17468_5.46
I
>sp|P38416|LOXB_SOLLC Linoleate 9S-lipoxygenase B OS=Solanum lycopersicum OX=4081 GN=LOX1.2 PE=2 SV=1_183_Thermolysin_631_5_669.73198_3.48_0_Enterokinase_0_5_669.73198_3.48
LDYPY
>sp|P38416|LOXB_SOLLC Linoleate 9S-lipoxygenase B OS=Solanum lycopersicum OX=4081 GN=LOX1.2 PE=2 SV=1_184_Thermolysin_632_1_89.09408_5.46_0_Enterokinase_0_1_89.09408_5.46
A
>sp|P38416|LOXB_SOLLC Linoleate 9S-lipoxygenase B OS=Solanum lycopersicum OX=4081 GN=LOX1.2 PE=2 SV=1_185_Thermolysin_635_3_289.28838_3.48_0_Enterokinase_0_3_289.28838_3.48
VDG
>sp|P38416|LOXB_SOLLC Linoleate 9S-lipoxygenase B OS=Solanum lycopersicum OX=4081 GN=LOX1.2 PE=2 SV=1_186_Thermolysin_639_4_559.66278_3.74_0_Enterokinase_0_4_559.66278_3.74
LEIW
>sp|P38416|LOXB_SOLLC Linoleate 9S-lipoxygenase B OS=Solanum lycopersicum OX=4081 GN=LOX1.2 PE=2 SV=1_187_Thermolysin_640_1_89.09408_5.46_0_Enterokinase_0_1_89.09408_5.46
A
>sp|P38416|LOXB_SOLLC Linoleate 9S-lipoxygenase B OS=Solanum lycopersicum OX=4081 GN=LOX1.2 PE=2 SV=1_188_Thermolysin_641_1_89.09408_5.46_0_Enterokinase_0_1_89.09408_5.46
A
>sp|P38416|LOXB_SOLLC Linoleate 9S-lipoxygenase B OS=Solanum lycopersicum OX=4081 GN=LOX1.2 PE=2 SV=1_189_Thermolysin_645_4_532.64018_8.06_0_Enterokinase_0_4_532.64018_8.06
IKSW
>sp|P38416|LOXB_SOLLC Linoleate 9S-lipoxygenase B OS=Solanum lycopersicum OX=4081 GN=LOX1.2 PE=2 SV=1_190_Thermolysin_651_6_741.85738_6.12_0_Enterokinase_0_6_741.85738_6.12
VTEYCK
>sp|P38416|LOXB_SOLLC Linoleate 9S-lipoxygenase B OS=Solanum lycopersicum OX=4081 GN=LOX1.2 PE=2 SV=1_191_Thermolysin_659_8_1052.10538_4.29_0_Enterokinase_0_8_1052.10538_4.29
FYYKSDET
>sp|P38416|LOXB_SOLLC Linoleate 9S-lipoxygenase B OS=Solanum lycopersicum OX=4081 GN=LOX1.2 PE=2 SV=1_192_Thermolysin_667_8_961.03678_4.05_0_Enterokinase_0_8_961.03678_4.05
VEKDTELQ
>sp|P38416|LOXB_SOLLC Linoleate 9S-lipoxygenase B OS=Solanum lycopersicum OX=4081 GN=LOX1.2 PE=2 SV=1_193_Thermolysin_689_22_2782.06978_5.82_0_Enterokinase_0_22_2782.06978_5.82
AWWKELREEGHGDKKDEAWWPK
>sp|P38416|LOXB_SOLLC Linoleate 9S-lipoxygenase B OS=Solanum lycopersicum OX=4081 GN=LOX1.2 PE=2 SV=1_194_Thermolysin_701_12_1465.66238_6.27_0_Enterokinase_0_12_1465.66238_6.27
LQTRQELRDCCT
>sp|P38416|LOXB_SOLLC Linoleate 9S-lipoxygenase B OS=Solanum lycopersicum OX=4081 GN=LOX1.2 PE=2 SV=1_195_Thermolysin_702_1_131.17468_5.46_0_Enterokinase_0_1_131.17468_5.46
I
>sp|P38416|LOXB_SOLLC Linoleate 9S-lipoxygenase B OS=Solanum lycopersicum OX=4081 GN=LOX1.2 PE=2 SV=1_196_Thermolysin_703_1_131.17468_5.46_0_Enterokinase_0_1_131.17468_5.46
I
>sp|P38416|LOXB_SOLLC Linoleate 9S-lipoxygenase B OS=Solanum lycopersicum OX=4081 GN=LOX1.2 PE=2 SV=1_197_Thermolysin_705_2_317.38788_5.46_0_Enterokinase_0_2_317.38788_5.46
IW
>sp|P38416|LOXB_SOLLC Linoleate 9S-lipoxygenase B OS=Solanum lycopersicum OX=4081 GN=LOX1.2 PE=2 SV=1_198_Thermolysin_706_1_131.17468_5.46_0_Enterokinase_0_1_131.17468_5.46
I
>sp|P38416|LOXB_SOLLC Linoleate 9S-lipoxygenase B OS=Solanum lycopersicum OX=4081 GN=LOX1.2 PE=2 SV=1_199_Thermolysin_708_2_176.17228_5.46_0_Enterokinase_0_2_176.17228_5.46
AS
>sp|P38416|LOXB_SOLLC Linoleate 9S-lipoxygenase B OS=Solanum lycopersicum OX=4081 GN=LOX1.2 PE=2 SV=1_200_Thermolysin_709_1_89.09408_5.46_0_Enterokinase_0_1_89.09408_5.46
A
>sp|P38416|LOXB_SOLLC Linoleate 9S-lipoxygenase B OS=Solanum lycopersicum OX=4081 GN=LOX1.2 PE=2 SV=1_201_Thermolysin_711_2_268.31578_7.2_0_Enterokinase_0_2_268.31578_7.2
LH
>sp|P38416|LOXB_SOLLC Linoleate 9S-lipoxygenase B OS=Solanum lycopersicum OX=4081 GN=LOX1.2 PE=2 SV=1_202_Thermolysin_712_1_89.09408_5.46_0_Enterokinase_0_1_89.09408_5.46
A
>sp|P38416|LOXB_SOLLC Linoleate 9S-lipoxygenase B OS=Solanum lycopersicum OX=4081 GN=LOX1.2 PE=2 SV=1_203_Thermolysin_713_1_89.09408_5.46_0_Enterokinase_0_1_89.09408_5.46
A
>sp|P38416|LOXB_SOLLC Linoleate 9S-lipoxygenase B OS=Solanum lycopersicum OX=4081 GN=LOX1.2 PE=2 SV=1_204_Thermolysin_715_2_268.31578_7.2_0_Enterokinase_0_2_268.31578_7.2
LH
>sp|P38416|LOXB_SOLLC Linoleate 9S-lipoxygenase B OS=Solanum lycopersicum OX=4081 GN=LOX1.2 PE=2 SV=1_205_Thermolysin_717_2_222.24378_5.46_0_Enterokinase_0_2_222.24378_5.46
FG
>sp|P38416|LOXB_SOLLC Linoleate 9S-lipoxygenase B OS=Solanum lycopersicum OX=4081 GN=LOX1.2 PE=2 SV=1_206_Thermolysin_721_4_544.60488_5.43_0_Enterokinase_0_4_544.60488_5.43
LYSY
>sp|P38416|LOXB_SOLLC Linoleate 9S-lipoxygenase B OS=Solanum lycopersicum OX=4081 GN=LOX1.2 PE=2 SV=1_207_Thermolysin_730_9_988.11118_8.55_0_Enterokinase_0_9_988.11118_8.55
AGYLPNRPT
>sp|P38416|LOXB_SOLLC Linoleate 9S-lipoxygenase B OS=Solanum lycopersicum OX=4081 GN=LOX1.2 PE=2 SV=1_208_Thermolysin_734_4_435.49548_5.46_0_Enterokinase_0_4_435.49548_5.46
LSCN
>sp|P38416|LOXB_SOLLC Linoleate 9S-lipoxygenase B OS=Solanum lycopersicum OX=4081 GN=LOX1.2 PE=2 SV=1_209_Thermolysin_741_7_729.84628_3.74_0_Enterokinase_0_7_729.84628_3.74
LMPEPGS
>sp|P38416|LOXB_SOLLC Linoleate 9S-lipoxygenase B OS=Solanum lycopersicum OX=4081 GN=LOX1.2 PE=2 SV=1_210_Thermolysin_753_12_1464.59218_4.4_0_Enterokinase_0_12_1464.59218_4.4
VEYEELKTNPDK
>sp|P38416|LOXB_SOLLC Linoleate 9S-lipoxygenase B OS=Solanum lycopersicum OX=4081 GN=LOX1.2 PE=2 SV=1_211_Thermolysin_754_1_117.14788_5.46_0_Enterokinase_0_1_117.14788_5.46
V
>sp|P38416|LOXB_SOLLC Linoleate 9S-lipoxygenase B OS=Solanum lycopersicum OX=4081 GN=LOX1.2 PE=2 SV=1_212_Thermolysin_755_1_165.19188_5.46_0_Enterokinase_0_1_165.19188_5.46
F
>sp|P38416|LOXB_SOLLC Linoleate 9S-lipoxygenase B OS=Solanum lycopersicum OX=4081 GN=LOX1.2 PE=2 SV=1_213_Thermolysin_758_3_360.45388_8.06_0_Enterokinase_0_3_360.45388_8.06
LKT
>sp|P38416|LOXB_SOLLC Linoleate 9S-lipoxygenase B OS=Solanum lycopersicum OX=4081 GN=LOX1.2 PE=2 SV=1_214_Thermolysin_762_4_489.57188_5.46_0_Enterokinase_0_4_489.57188_5.46
FVPQ
>sp|P38416|LOXB_SOLLC Linoleate 9S-lipoxygenase B OS=Solanum lycopersicum OX=4081 GN=LOX1.2 PE=2 SV=1_215_Thermolysin_765_3_346.38358_5.46_0_Enterokinase_0_3_346.38358_5.46
LQS
>sp|P38416|LOXB_SOLLC Linoleate 9S-lipoxygenase B OS=Solanum lycopersicum OX=4081 GN=LOX1.2 PE=2 SV=1_216_Thermolysin_766_1_131.17468_5.46_0_Enterokinase_0_1_131.17468_5.46
L
>sp|P38416|LOXB_SOLLC Linoleate 9S-lipoxygenase B OS=Solanum lycopersicum OX=4081 GN=LOX1.2 PE=2 SV=1_217_Thermolysin_770_4_460.52778_3.74_0_Enterokinase_0_4_460.52778_3.74
LEIS
>sp|P38416|LOXB_SOLLC Linoleate 9S-lipoxygenase B OS=Solanum lycopersicum OX=4081 GN=LOX1.2 PE=2 SV=1_218_Thermolysin_771_1_131.17468_5.46_0_Enterokinase_0_1_131.17468_5.46
I
>sp|P38416|LOXB_SOLLC Linoleate 9S-lipoxygenase B OS=Solanum lycopersicum OX=4081 GN=LOX1.2 PE=2 SV=1_219_Thermolysin_778_7_860.92498_7.2_0_Enterokinase_0_7_860.92498_7.2
FEVSSRH
>sp|P38416|LOXB_SOLLC Linoleate 9S-lipoxygenase B OS=Solanum lycopersicum OX=4081 GN=LOX1.2 PE=2 SV=1_220_Thermolysin_784_6_682.68498_3.38_0_Enterokinase_0_6_682.68498_3.38
ASDEVY
>sp|P38416|LOXB_SOLLC Linoleate 9S-lipoxygenase B OS=Solanum lycopersicum OX=4081 GN=LOX1.2 PE=2 SV=1_221_Thermolysin_790_6_674.71158_5.98_0_Enterokinase_0_6_674.71158_5.98
LGQRDS
>sp|P38416|LOXB_SOLLC Linoleate 9S-lipoxygenase B OS=Solanum lycopersicum OX=4081 GN=LOX1.2 PE=2 SV=1_222_Thermolysin_799_9_1145.27748_4.67_0_Enterokinase_0_9_1145.27748_4.67
IEWTKDKEP
>sp|P38416|LOXB_SOLLC Linoleate 9S-lipoxygenase B OS=Solanum lycopersicum OX=4081 GN=LOX1.2 PE=2 SV=1_223_Thermolysin_800_1_131.17468_5.46_0_Enterokinase_0_1_131.17468_5.46
L
>sp|P38416|LOXB_SOLLC Linoleate 9S-lipoxygenase B OS=Solanum lycopersicum OX=4081 GN=LOX1.2 PE=2 SV=1_224_Thermolysin_801_1_117.14788_5.46_0_Enterokinase_0_1_117.14788_5.46
V
>sp|P38416|LOXB_SOLLC Linoleate 9S-lipoxygenase B OS=Solanum lycopersicum OX=4081 GN=LOX1.2 PE=2 SV=1_225_Thermolysin_802_1_89.09408_5.46_0_Enterokinase_0_1_89.09408_5.46
A
>sp|P38416|LOXB_SOLLC Linoleate 9S-lipoxygenase B OS=Solanum lycopersicum OX=4081 GN=LOX1.2 PE=2 SV=1_226_Thermolysin_805_3_450.49488_6.23_0_Enterokinase_0_3_450.49488_6.23
FER
>sp|P38416|LOXB_SOLLC Linoleate 9S-lipoxygenase B OS=Solanum lycopersicum OX=4081 GN=LOX1.2 PE=2 SV=1_227_Thermolysin_808_3_350.41788_8.06_0_Enterokinase_0_3_350.41788_8.06
FGK
>sp|P38416|LOXB_SOLLC Linoleate 9S-lipoxygenase B OS=Solanum lycopersicum OX=4081 GN=LOX1.2 PE=2 SV=1_228_Thermolysin_809_1_149.20788_5.46_0_Enterokinase_0_1_149.20788_5.46
M
>sp|P38416|LOXB_SOLLC Linoleate 9S-lipoxygenase B OS=Solanum lycopersicum OX=4081 GN=LOX1.2 PE=2 SV=1_229_Thermolysin_816_7_845.90768_4.29_0_Enterokinase_0_7_845.90768_4.29
LSDIENR
>sp|P38416|LOXB_SOLLC Linoleate 9S-lipoxygenase B OS=Solanum lycopersicum OX=4081 GN=LOX1.2 PE=2 SV=1_230_Thermolysin_817_1_131.17468_5.46_0_Enterokinase_0_1_131.17468_5.46
I
>sp|P38416|LOXB_SOLLC Linoleate 9S-lipoxygenase B OS=Solanum lycopersicum OX=4081 GN=LOX1.2 PE=2 SV=1_231_Thermolysin_818_1_149.20788_5.46_0_Enterokinase_0_1_149.20788_5.46
M
>sp|P38416|LOXB_SOLLC Linoleate 9S-lipoxygenase B OS=Solanum lycopersicum OX=4081 GN=LOX1.2 PE=2 SV=1_232_Thermolysin_819_1_131.17468_5.46_0_Enterokinase_0_1_131.17468_5.46
I
>sp|P38416|LOXB_SOLLC Linoleate 9S-lipoxygenase B OS=Solanum lycopersicum OX=4081 GN=LOX1.2 PE=2 SV=1_233_Thermolysin_832_13_1528.70868_10.04_0_Enterokinase_0_13_1528.70868_10.04
MNSHKSWKNRSGP
>sp|P38416|LOXB_SOLLC Linoleate 9S-lipoxygenase B OS=Solanum lycopersicum OX=4081 GN=LOX1.2 PE=2 SV=1_234_Thermolysin_838_6_691.78208_5.45_0_Enterokinase_0_6_691.78208_5.45
VNVPYT
>sp|P38416|LOXB_SOLLC Linoleate 9S-lipoxygenase B OS=Solanum lycopersicum OX=4081 GN=LOX1.2 PE=2 SV=1_235_Thermolysin_839_1_131.17468_5.46_0_Enterokinase_0_1_131.17468_5.46
L
>sp|P38416|LOXB_SOLLC Linoleate 9S-lipoxygenase B OS=Solanum lycopersicum OX=4081 GN=LOX1.2 PE=2 SV=1_236_Thermolysin_847_8_878.93418_3.56_0_Enterokinase_0_8_878.93418_3.56
LFPTSEEG
>sp|P38416|LOXB_SOLLC Linoleate 9S-lipoxygenase B OS=Solanum lycopersicum OX=4081 GN=LOX1.2 PE=2 SV=1_237_Thermolysin_856_9_886.01578_8.06_0_Enterokinase_0_9_886.01578_8.06
LTGKGIPNS
>sp|P38416|LOXB_SOLLC Linoleate 9S-lipoxygenase B OS=Solanum lycopersicum OX=4081 GN=LOX1.2 PE=2 SV=1_238_Thermolysin_858_2_204.22608_5.46_0_Enterokinase_0_2_204.22608_5.46
VS
>sp|P38416|LOXB_SOLLC Linoleate 9S-lipoxygenase B OS=Solanum lycopersicum OX=4081 GN=LOX1.2 PE=2 SV=1_239_Thermolysin_859_1_131.17468_5.46_0_Enterokinase_0_1_131.17468_5.46
I
>sp|O24031|GPX4_SOLLC Probable phospholipid hydroperoxide glutathione peroxidase OS=Solanum lycopersicum OX=4081 GN=GPXle-1 PE=2 SV=1_0_Thermolysin_1_1_149.20788_5.46_0_Enterokinase_0_1_149.20788_5.46
M
>sp|O24031|GPX4_SOLLC Probable phospholipid hydroperoxide glutathione peroxidase OS=Solanum lycopersicum OX=4081 GN=GPXle-1 PE=2 SV=1_1_Thermolysin_10_9_932.94258_5.46_0_Enterokinase_0_9_932.94258_5.46
ATQTSNPQS
>sp|O24031|GPX4_SOLLC Probable phospholipid hydroperoxide glutathione peroxidase OS=Solanum lycopersicum OX=4081 GN=GPXle-1 PE=2 SV=1_2_Thermolysin_15_5_643.69418_3.48_0_Enterokinase_0_5_643.69418_3.48
VYDFT
>sp|O24031|GPX4_SOLLC Probable phospholipid hydroperoxide glutathione peroxidase OS=Solanum lycopersicum OX=4081 GN=GPXle-1 PE=2 SV=1_3_Thermolysin_27_12_1274.43688_5.98_0_Enterokinase_0_12_1274.43688_5.98
VKDAKGKDVDLS
>sp|O24031|GPX4_SOLLC Probable phospholipid hydroperoxide glutathione peroxidase OS=Solanum lycopersicum OX=4081 GN=GPXle-1 PE=2 SV=1_4_Thermolysin_32_5_607.75078_8.32_0_Enterokinase_0_5_607.75078_8.32
IYKGK
>sp|O24031|GPX4_SOLLC Probable phospholipid hydroperoxide glutathione peroxidase OS=Solanum lycopersicum OX=4081 GN=GPXle-1 PE=2 SV=1_5_Thermolysin_33_1_117.14788_5.46_0_Enterokinase_0_1_117.14788_5.46
V
>sp|O24031|GPX4_SOLLC Probable phospholipid hydroperoxide glutathione peroxidase OS=Solanum lycopersicum OX=4081 GN=GPXle-1 PE=2 SV=1_6_Thermolysin_34_1_131.17468_5.46_0_Enterokinase_0_1_131.17468_5.46
L
>sp|O24031|GPX4_SOLLC Probable phospholipid hydroperoxide glutathione peroxidase OS=Solanum lycopersicum OX=4081 GN=GPXle-1 PE=2 SV=1_7_Thermolysin_35_1_131.17468_5.46_0_Enterokinase_0_1_131.17468_5.46
I
>sp|O24031|GPX4_SOLLC Probable phospholipid hydroperoxide glutathione peroxidase OS=Solanum lycopersicum OX=4081 GN=GPXle-1 PE=2 SV=1_8_Thermolysin_36_1_131.17468_5.46_0_Enterokinase_0_1_131.17468_5.46
I
>sp|O24031|GPX4_SOLLC Probable phospholipid hydroperoxide glutathione peroxidase OS=Solanum lycopersicum OX=4081 GN=GPXle-1 PE=2 SV=1_9_Thermolysin_38_2_231.25168_5.46_0_Enterokinase_0_2_231.25168_5.46
VN
>sp|O24031|GPX4_SOLLC Probable phospholipid hydroperoxide glutathione peroxidase OS=Solanum lycopersicum OX=4081 GN=GPXle-1 PE=2 SV=1_10_Thermolysin_39_1_117.14788_5.46_0_Enterokinase_0_1_117.14788_5.46
V
>sp|O24031|GPX4_SOLLC Probable phospholipid hydroperoxide glutathione peroxidase OS=Solanum lycopersicum OX=4081 GN=GPXle-1 PE=2 SV=1_11_Thermolysin_44_5_464.49368_5.46_0_Enterokinase_0_5_464.49368_5.46
ASQCG
>sp|O24031|GPX4_SOLLC Probable phospholipid hydroperoxide glutathione peroxidase OS=Solanum lycopersicum OX=4081 GN=GPXle-1 PE=2 SV=1_12_Thermolysin_64_20_2412.65338_6.09_0_Enterokinase_0_20_2412.65338_6.09
LTNSNYTDMTELYKKYKDQG
>sp|O24031|GPX4_SOLLC Probable phospholipid hydroperoxide glutathione peroxidase OS=Solanum lycopersicum OX=4081 GN=GPXle-1 PE=2 SV=1_13_Thermolysin_67_3_373.44958_3.74_0_Enterokinase_0_3_373.44958_3.74
LEI
>sp|O24031|GPX4_SOLLC Probable phospholipid hydroperoxide glutathione peroxidase OS=Solanum lycopersicum OX=4081 GN=GPXle-1 PE=2 SV=1_14_Thermolysin_68_1_131.17468_5.46_0_Enterokinase_0_1_131.17468_5.46
L
>sp|O24031|GPX4_SOLLC Probable phospholipid hydroperoxide glutathione peroxidase OS=Solanum lycopersicum OX=4081 GN=GPXle-1 PE=2 SV=1_15_Thermolysin_74_6_678.76068_5.46_0_Enterokinase_0_6_678.76068_5.46
AFPCNQ
>sp|O24031|GPX4_SOLLC Probable phospholipid hydroperoxide glutathione peroxidase OS=Solanum lycopersicum OX=4081 GN=GPXle-1 PE=2 SV=1_16_Thermolysin_82_8_804.81428_3.74_0_Enterokinase_0_8_804.81428_3.74
FGGQEPGN
>sp|O24031|GPX4_SOLLC Probable phospholipid hydroperoxide glutathione peroxidase OS=Solanum lycopersicum OX=4081 GN=GPXle-1 PE=2 SV=1_17_Thermolysin_88_6_744.79958_3.38_0_Enterokinase_0_6_744.79958_3.38
IEDIQQ
>sp|O24031|GPX4_SOLLC Probable phospholipid hydroperoxide glutathione peroxidase OS=Solanum lycopersicum OX=4081 GN=GPXle-1 PE=2 SV=1_18_Thermolysin_89_1_149.20788_5.46_0_Enterokinase_0_1_149.20788_5.46
M
>sp|O24031|GPX4_SOLLC Probable phospholipid hydroperoxide glutathione peroxidase OS=Solanum lycopersicum OX=4081 GN=GPXle-1 PE=2 SV=1_19_Thermolysin_93_4_477.57928_8.7_0_Enterokinase_0_4_477.57928_8.7
VCTR
>sp|O24031|GPX4_SOLLC Probable phospholipid hydroperoxide glutathione peroxidase OS=Solanum lycopersicum OX=4081 GN=GPXle-1 PE=2 SV=1_20_Thermolysin_95_2_293.36598_8.06_0_Enterokinase_0_2_293.36598_8.06
FK
>sp|O24031|GPX4_SOLLC Probable phospholipid hydroperoxide glutathione peroxidase OS=Solanum lycopersicum OX=4081 GN=GPXle-1 PE=2 SV=1_21_Thermolysin_99_4_478.50228_3.74_0_Enterokinase_0_4_478.50228_3.74
AEYP
>sp|O24031|GPX4_SOLLC Probable phospholipid hydroperoxide glutathione peroxidase OS=Solanum lycopersicum OX=4081 GN=GPXle-1 PE=2 SV=1_22_Thermolysin_100_1_131.17468_5.46_0_Enterokinase_0_1_131.17468_5.46
I
>sp|O24031|GPX4_SOLLC Probable phospholipid hydroperoxide glutathione peroxidase OS=Solanum lycopersicum OX=4081 GN=GPXle-1 PE=2 SV=1_23_Thermolysin_103_3_408.45458_5.87_0_Enterokinase_0_3_408.45458_5.87
FDK
>sp|O24031|GPX4_SOLLC Probable phospholipid hydroperoxide glutathione peroxidase OS=Solanum lycopersicum OX=4081 GN=GPXle-1 PE=2 SV=1_24_Thermolysin_110_7_731.71718_3.27_0_Enterokinase_0_7_731.71718_3.27
VDVNGDN
>sp|O24031|GPX4_SOLLC Probable phospholipid hydroperoxide glutathione peroxidase OS=Solanum lycopersicum OX=4081 GN=GPXle-1 PE=2 SV=1_25_Thermolysin_113_3_257.28958_5.46_0_Enterokinase_0_3_257.28958_5.46
AAP
>sp|O24031|GPX4_SOLLC Probable phospholipid hydroperoxide glutathione peroxidase OS=Solanum lycopersicum OX=4081 GN=GPXle-1 PE=2 SV=1_26_Thermolysin_116_3_450.53818_8.55_0_Enterokinase_0_3_450.53818_8.55
LYR
>sp|O24031|GPX4_SOLLC Probable phospholipid hydroperoxide glutathione peroxidase OS=Solanum lycopersicum OX=4081 GN=GPXle-1 PE=2 SV=1_27_Thermolysin_117_1_165.19188_5.46_0_Enterokinase_0_1_165.19188_5.46
F
>sp|O24031|GPX4_SOLLC Probable phospholipid hydroperoxide glutathione peroxidase OS=Solanum lycopersicum OX=4081 GN=GPXle-1 PE=2 SV=1_28_Thermolysin_124_7_675.78308_8.4_0_Enterokinase_0_7_675.78308_8.4
LKSSKGG
>sp|O24031|GPX4_SOLLC Probable phospholipid hydroperoxide glutathione peroxidase OS=Solanum lycopersicum OX=4081 GN=GPXle-1 PE=2 SV=1_29_Thermolysin_125_1_165.19188_5.46_0_Enterokinase_0_1_165.19188_5.46
F
>sp|O24031|GPX4_SOLLC Probable phospholipid hydroperoxide glutathione peroxidase OS=Solanum lycopersicum OX=4081 GN=GPXle-1 PE=2 SV=1_30_Thermolysin_129_4_394.38428_3.48_0_Enterokinase_0_4_394.38428_3.48
FGDG
>sp|O24031|GPX4_SOLLC Probable phospholipid hydroperoxide glutathione peroxidase OS=Solanum lycopersicum OX=4081 GN=GPXle-1 PE=2 SV=1_31_Thermolysin_133_4_559.66578_8.06_0_Enterokinase_0_4_559.66578_8.06
IKWN
>sp|O24031|GPX4_SOLLC Probable phospholipid hydroperoxide glutathione peroxidase OS=Solanum lycopersicum OX=4081 GN=GPXle-1 PE=2 SV=1_32_Thermolysin_136_3_380.44418_8.06_0_Enterokinase_0_3_380.44418_8.06
FSK
>sp|O24031|GPX4_SOLLC Probable phospholipid hydroperoxide glutathione peroxidase OS=Solanum lycopersicum OX=4081 GN=GPXle-1 PE=2 SV=1_33_Thermolysin_137_1_165.19188_5.46_0_Enterokinase_0_1_165.19188_5.46
F
>sp|O24031|GPX4_SOLLC Probable phospholipid hydroperoxide glutathione peroxidase OS=Solanum lycopersicum OX=4081 GN=GPXle-1 PE=2 SV=1_34_Thermolysin_138_1_131.17468_5.46_0_Enterokinase_0_1_131.17468_5.46
L
>sp|O24031|GPX4_SOLLC Probable phospholipid hydroperoxide glutathione peroxidase OS=Solanum lycopersicum OX=4081 GN=GPXle-1 PE=2 SV=1_35_Thermolysin_144_6_697.74588_5.53_0_Enterokinase_0_6_697.74588_5.53
IDKEGH
>sp|O24031|GPX4_SOLLC Probable phospholipid hydroperoxide glutathione peroxidase OS=Solanum lycopersicum OX=4081 GN=GPXle-1 PE=2 SV=1_36_Thermolysin_145_1_117.14788_5.46_0_Enterokinase_0_1_117.14788_5.46
V
>sp|O24031|GPX4_SOLLC Probable phospholipid hydroperoxide glutathione peroxidase OS=Solanum lycopersicum OX=4081 GN=GPXle-1 PE=2 SV=1_37_Thermolysin_155_10_1122.19998_5.97_0_Enterokinase_0_10_1122.19998_5.97
VDRYSPTTSP
>sp|O24031|GPX4_SOLLC Probable phospholipid hydroperoxide glutathione peroxidase OS=Solanum lycopersicum OX=4081 GN=GPXle-1 PE=2 SV=1_38_Thermolysin_157_2_176.17228_5.46_0_Enterokinase_0_2_176.17228_5.46
AS
>sp|O24031|GPX4_SOLLC Probable phospholipid hydroperoxide glutathione peroxidase OS=Solanum lycopersicum OX=4081 GN=GPXle-1 PE=2 SV=1_39_Thermolysin_164_7_891.09368_7.64_0_Enterokinase_0_7_891.09368_7.64
MEKDIKK
>sp|O24031|GPX4_SOLLC Probable phospholipid hydroperoxide glutathione peroxidase OS=Solanum lycopersicum OX=4081 GN=GPXle-1 PE=2 SV=1_40_Thermolysin_165_1_131.17468_5.46_0_Enterokinase_0_1_131.17468_5.46
L
>sp|O24031|GPX4_SOLLC Probable phospholipid hydroperoxide glutathione peroxidase OS=Solanum lycopersicum OX=4081 GN=GPXle-1 PE=2 SV=1_41_Thermolysin_167_2_188.22658_5.46_0_Enterokinase_0_2_188.22658_5.46
LG
>sp|O24031|GPX4_SOLLC Probable phospholipid hydroperoxide glutathione peroxidase OS=Solanum lycopersicum OX=4081 GN=GPXle-1 PE=2 SV=1_42_Thermolysin_168_1_117.14788_5.46_0_Enterokinase_0_1_117.14788_5.46
V
>sp|O24031|GPX4_SOLLC Probable phospholipid hydroperoxide glutathione peroxidase OS=Solanum lycopersicum OX=4081 GN=GPXle-1 PE=2 SV=1_43_Thermolysin_169_1_89.09408_5.46_0_Enterokinase_0_1_89.09408_5.46
A
>sp|P54767|DCE_SOLLC Glutamate decarboxylase OS=Solanum lycopersicum OX=4081 PE=2 SV=1_0_Thermolysin_1_1_149.20788_5.46_0_Enterokinase_0_1_149.20788_5.46
M
>sp|P54767|DCE_SOLLC Glutamate decarboxylase OS=Solanum lycopersicum OX=4081 PE=2 SV=1_1_Thermolysin_2_1_117.14788_5.46_0_Enterokinase_0_1_117.14788_5.46
V
>sp|P54767|DCE_SOLLC Glutamate decarboxylase OS=Solanum lycopersicum OX=4081 PE=2 SV=1_2_Thermolysin_7_5_521.56818_5.46_0_Enterokinase_0_5_521.56818_5.46
LTTTS
>sp|P54767|DCE_SOLLC Glutamate decarboxylase OS=Solanum lycopersicum OX=4081 PE=2 SV=1_3_Thermolysin_14_7_834.83818_4.05_0_Enterokinase_0_7_834.83818_4.05
IRDSEES
>sp|P54767|DCE_SOLLC Glutamate decarboxylase OS=Solanum lycopersicum OX=4081 PE=2 SV=1_4_Thermolysin_18_4_472.55968_7.18_0_Enterokinase_0_4_472.55968_7.18
LHCT
>sp|P54767|DCE_SOLLC Glutamate decarboxylase OS=Solanum lycopersicum OX=4081 PE=2 SV=1_5_Thermolysin_19_1_165.19188_5.46_0_Enterokinase_0_1_165.19188_5.46
F
>sp|P54767|DCE_SOLLC Glutamate decarboxylase OS=Solanum lycopersicum OX=4081 PE=2 SV=1_6_Thermolysin_23_4_495.53578_8.55_0_Enterokinase_0_4_495.53578_8.55
ASRY
>sp|P54767|DCE_SOLLC Glutamate decarboxylase OS=Solanum lycopersicum OX=4081 PE=2 SV=1_7_Thermolysin_30_7_809.96098_6.13_0_Enterokinase_0_7_809.96098_6.13
VQEPLPK
>sp|P54767|DCE_SOLLC Glutamate decarboxylase OS=Solanum lycopersicum OX=4081 PE=2 SV=1_8_Thermolysin_42_12_1421.77938_8.31_0_Enterokinase_0_12_1421.77938_8.31
FKMPKKSMPKEA
>sp|P54767|DCE_SOLLC Glutamate decarboxylase OS=Solanum lycopersicum OX=4081 PE=2 SV=1_9_Thermolysin_45_3_380.40078_5.45_0_Enterokinase_0_3_380.40078_5.45
AYQ
>sp|P54767|DCE_SOLLC Glutamate decarboxylase OS=Solanum lycopersicum OX=4081 PE=2 SV=1_10_Thermolysin_46_1_131.17468_5.46_0_Enterokinase_0_1_131.17468_5.46
I
>sp|P54767|DCE_SOLLC Glutamate decarboxylase OS=Solanum lycopersicum OX=4081 PE=2 SV=1_11_Thermolysin_51_5_588.61518_3.38_0_Enterokinase_0_5_588.61518_3.38
VNDEL
>sp|P54767|DCE_SOLLC Glutamate decarboxylase OS=Solanum lycopersicum OX=4081 PE=2 SV=1_12_Thermolysin_52_1_149.20788_5.46_0_Enterokinase_0_1_149.20788_5.46
M
>sp|P54767|DCE_SOLLC Glutamate decarboxylase OS=Solanum lycopersicum OX=4081 PE=2 SV=1_13_Thermolysin_58_6_670.72318_5.98_0_Enterokinase_0_6_670.72318_5.98
LDGNPR
>sp|P54767|DCE_SOLLC Glutamate decarboxylase OS=Solanum lycopersicum OX=4081 PE=2 SV=1_14_Thermolysin_60_2_245.27848_5.46_0_Enterokinase_0_2_245.27848_5.46
LN
>sp|P54767|DCE_SOLLC Glutamate decarboxylase OS=Solanum lycopersicum OX=4081 PE=2 SV=1_15_Thermolysin_61_1_131.17468_5.46_0_Enterokinase_0_1_131.17468_5.46
L
>sp|P54767|DCE_SOLLC Glutamate decarboxylase OS=Solanum lycopersicum OX=4081 PE=2 SV=1_16_Thermolysin_63_2_176.17228_5.46_0_Enterokinase_0_2_176.17228_5.46
AS
>sp|P54767|DCE_SOLLC Glutamate decarboxylase OS=Solanum lycopersicum OX=4081 PE=2 SV=1_17_Thermolysin_64_1_165.19188_5.46_0_Enterokinase_0_1_165.19188_5.46
F
>sp|P54767|DCE_SOLLC Glutamate decarboxylase OS=Solanum lycopersicum OX=4081 PE=2 SV=1_18_Thermolysin_68_4_491.54438_5.46_0_Enterokinase_0_4_491.54438_5.46
VSTW
>sp|P54767|DCE_SOLLC Glutamate decarboxylase OS=Solanum lycopersicum OX=4081 PE=2 SV=1_19_Thermolysin_75_7_850.95708_4.05_0_Enterokinase_0_7_850.95708_4.05
MEPECDK
>sp|P54767|DCE_SOLLC Glutamate decarboxylase OS=Solanum lycopersicum OX=4081 PE=2 SV=1_20_Thermolysin_76_1_131.17468_5.46_0_Enterokinase_0_1_131.17468_5.46
L
>sp|P54767|DCE_SOLLC Glutamate decarboxylase OS=Solanum lycopersicum OX=4081 PE=2 SV=1_21_Thermolysin_77_1_131.17468_5.46_0_Enterokinase_0_1_131.17468_5.46
I
>sp|P54767|DCE_SOLLC Glutamate decarboxylase OS=Solanum lycopersicum OX=4081 PE=2 SV=1_22_Thermolysin_80_3_323.36428_5.46_0_Enterokinase_0_3_323.36428_5.46
MSS
>sp|P54767|DCE_SOLLC Glutamate decarboxylase OS=Solanum lycopersicum OX=4081 PE=2 SV=1_23_Thermolysin_85_5_650.73238_8.0_0_Enterokinase_0_5_650.73238_8.0
INKNY
>sp|P54767|DCE_SOLLC Glutamate decarboxylase OS=Solanum lycopersicum OX=4081 PE=2 SV=1_24_Thermolysin_92_7_867.92588_3.23_0_Enterokinase_0_7_867.92588_3.23
VDMDEYP
>sp|P54767|DCE_SOLLC Glutamate decarboxylase OS=Solanum lycopersicum OX=4081 PE=2 SV=1_25_Thermolysin_101_9_1063.19378_6.23_0_Enterokinase_0_9_1063.19378_6.23
VTTELQNRC
>sp|P54767|DCE_SOLLC Glutamate decarboxylase OS=Solanum lycopersicum OX=4081 PE=2 SV=1_26_Thermolysin_103_2_231.25168_5.46_0_Enterokinase_0_2_231.25168_5.46
VN
>sp|P54767|DCE_SOLLC Glutamate decarboxylase OS=Solanum lycopersicum OX=4081 PE=2 SV=1_27_Thermolysin_104_1_149.20788_5.46_0_Enterokinase_0_1_149.20788_5.46
M
>sp|P54767|DCE_SOLLC Glutamate decarboxylase OS=Solanum lycopersicum OX=4081 PE=2 SV=1_28_Thermolysin_105_1_131.17468_5.46_0_Enterokinase_0_1_131.17468_5.46
L
>sp|P54767|DCE_SOLLC Glutamate decarboxylase OS=Solanum lycopersicum OX=4081 PE=2 SV=1_29_Thermolysin_107_2_226.23518_7.2_0_Enterokinase_0_2_226.23518_7.2
AH
>sp|P54767|DCE_SOLLC Glutamate decarboxylase OS=Solanum lycopersicum OX=4081 PE=2 SV=1_30_Thermolysin_108_1_131.17468_5.46_0_Enterokinase_0_1_131.17468_5.46
L
>sp|P54767|DCE_SOLLC Glutamate decarboxylase OS=Solanum lycopersicum OX=4081 PE=2 SV=1_31_Thermolysin_112_4_470.52848_7.2_0_Enterokinase_0_4_470.52848_7.2
FHAP
>sp|P54767|DCE_SOLLC Glutamate decarboxylase OS=Solanum lycopersicum OX=4081 PE=2 SV=1_32_Thermolysin_118_6_634.59758_3.23_0_Enterokinase_0_6_634.59758_3.23
VGDDET
>sp|P54767|DCE_SOLLC Glutamate decarboxylase OS=Solanum lycopersicum OX=4081 PE=2 SV=1_33_Thermolysin_119_1_89.09408_5.46_0_Enterokinase_0_1_89.09408_5.46
A
>sp|P54767|DCE_SOLLC Glutamate decarboxylase OS=Solanum lycopersicum OX=4081 PE=2 SV=1_34_Thermolysin_121_2_174.19978_5.46_0_Enterokinase_0_2_174.19978_5.46
VG
>sp|P54767|DCE_SOLLC Glutamate decarboxylase OS=Solanum lycopersicum OX=4081 PE=2 SV=1_35_Thermolysin_124_3_275.30488_5.46_0_Enterokinase_0_3_275.30488_5.46
VGT
>sp|P54767|DCE_SOLLC Glutamate decarboxylase OS=Solanum lycopersicum OX=4081 PE=2 SV=1_36_Thermolysin_130_6_548.55048_3.74_0_Enterokinase_0_6_548.55048_3.74
VGSSEA
>sp|P54767|DCE_SOLLC Glutamate decarboxylase OS=Solanum lycopersicum OX=4081 PE=2 SV=1_37_Thermolysin_131_1_131.17468_5.46_0_Enterokinase_0_1_131.17468_5.46
I
>sp|P54767|DCE_SOLLC Glutamate decarboxylase OS=Solanum lycopersicum OX=4081 PE=2 SV=1_38_Thermolysin_132_1_149.20788_5.46_0_Enterokinase_0_1_149.20788_5.46
M
>sp|P54767|DCE_SOLLC Glutamate decarboxylase OS=Solanum lycopersicum OX=4081 PE=2 SV=1_39_Thermolysin_133_1_131.17468_5.46_0_Enterokinase_0_1_131.17468_5.46
L
>sp|P54767|DCE_SOLLC Glutamate decarboxylase OS=Solanum lycopersicum OX=4081 PE=2 SV=1_40_Thermolysin_135_2_146.14598_5.46_0_Enterokinase_0_2_146.14598_5.46
AG
>sp|P54767|DCE_SOLLC Glutamate decarboxylase OS=Solanum lycopersicum OX=4081 PE=2 SV=1_41_Thermolysin_136_1_131.17468_5.46_0_Enterokinase_0_1_131.17468_5.46
L
>sp|P54767|DCE_SOLLC Glutamate decarboxylase OS=Solanum lycopersicum OX=4081 PE=2 SV=1_42_Thermolysin_137_1_89.09408_5.46_0_Enterokinase_0_1_89.09408_5.46
A
>sp|P54767|DCE_SOLLC Glutamate decarboxylase OS=Solanum lycopersicum OX=4081 PE=2 SV=1_43_Thermolysin_147_10_1391.68538_11.49_0_Enterokinase_0_10_1391.68538_11.49
FKRKWQSKRK
>sp|P54767|DCE_SOLLC Glutamate decarboxylase OS=Solanum lycopersicum OX=4081 PE=2 SV=1_44_Thermolysin_152_5_500.55228_6.13_0_Enterokinase_0_5_500.55228_6.13
AEGKP
>sp|P54767|DCE_SOLLC Glutamate decarboxylase OS=Solanum lycopersicum OX=4081 PE=2 SV=1_45_Thermolysin_157_5_619.67508_5.87_0_Enterokinase_0_5_619.67508_5.87
FDKPN
>sp|P54767|DCE_SOLLC Glutamate decarboxylase OS=Solanum lycopersicum OX=4081 PE=2 SV=1_46_Thermolysin_158_1_131.17468_5.46_0_Enterokinase_0_1_131.17468_5.46
I
>sp|P54767|DCE_SOLLC Glutamate decarboxylase OS=Solanum lycopersicum OX=4081 PE=2 SV=1_47_Thermolysin_161_3_275.30488_5.46_0_Enterokinase_0_3_275.30488_5.46
VTG
>sp|P54767|DCE_SOLLC Glutamate decarboxylase OS=Solanum lycopersicum OX=4081 PE=2 SV=1_48_Thermolysin_163_2_203.19788_5.46_0_Enterokinase_0_2_203.19788_5.46
AN
>sp|P54767|DCE_SOLLC Glutamate decarboxylase OS=Solanum lycopersicum OX=4081 PE=2 SV=1_49_Thermolysin_165_2_245.27858_5.46_0_Enterokinase_0_2_245.27858_5.46
VQ
>sp|P54767|DCE_SOLLC Glutamate decarboxylase OS=Solanum lycopersicum OX=4081 PE=2 SV=1_50_Thermolysin_170_5_663.78948_6.12_0_Enterokinase_0_5_663.78948_6.12
VCWEK
>sp|P54767|DCE_SOLLC Glutamate decarboxylase OS=Solanum lycopersicum OX=4081 PE=2 SV=1_51_Thermolysin_171_1_165.19188_5.46_0_Enterokinase_0_1_165.19188_5.46
F
>sp|P54767|DCE_SOLLC Glutamate decarboxylase OS=Solanum lycopersicum OX=4081 PE=2 SV=1_52_Thermolysin_174_3_408.45758_8.55_0_Enterokinase_0_3_408.45758_8.55
ARY
>sp|P54767|DCE_SOLLC Glutamate decarboxylase OS=Solanum lycopersicum OX=4081 PE=2 SV=1_53_Thermolysin_183_9_1120.31118_4.82_0_Enterokinase_0_9_1120.31118_4.82
FEVELKEVK
>sp|P54767|DCE_SOLLC Glutamate decarboxylase OS=Solanum lycopersicum OX=4081 PE=2 SV=1_54_Thermolysin_189_6_771.86818_6.12_0_Enterokinase_0_6_771.86818_6.12
LKEGYY
>sp|P54767|DCE_SOLLC Glutamate decarboxylase OS=Solanum lycopersicum OX=4081 PE=2 SV=1_55_Thermolysin_190_1_117.14788_5.46_0_Enterokinase_0_1_117.14788_5.46
V
>sp|P54767|DCE_SOLLC Glutamate decarboxylase OS=Solanum lycopersicum OX=4081 PE=2 SV=1_56_Thermolysin_193_3_361.41318_3.48_0_Enterokinase_0_3_361.41318_3.48
MDP
>sp|P54767|DCE_SOLLC Glutamate decarboxylase OS=Solanum lycopersicum OX=4081 PE=2 SV=1_57_Thermolysin_195_2_217.26818_8.06_0_Enterokinase_0_2_217.26818_8.06
AK
>sp|P54767|DCE_SOLLC Glutamate decarboxylase OS=Solanum lycopersicum OX=4081 PE=2 SV=1_58_Thermolysin_196_1_89.09408_5.46_0_Enterokinase_0_1_89.09408_5.46
A
>sp|P54767|DCE_SOLLC Glutamate decarboxylase OS=Solanum lycopersicum OX=4081 PE=2 SV=1_59_Thermolysin_199_3_359.42278_3.74_0_Enterokinase_0_3_359.42278_3.74
VEI
>sp|P54767|DCE_SOLLC Glutamate decarboxylase OS=Solanum lycopersicum OX=4081 PE=2 SV=1_60_Thermolysin_204_5_576.56088_3.38_0_Enterokinase_0_5_576.56088_3.38
VDENT
>sp|P54767|DCE_SOLLC Glutamate decarboxylase OS=Solanum lycopersicum OX=4081 PE=2 SV=1_61_Thermolysin_206_2_234.31348_5.46_0_Enterokinase_0_2_234.31348_5.46
IC
>sp|P54767|DCE_SOLLC Glutamate decarboxylase OS=Solanum lycopersicum OX=4081 PE=2 SV=1_62_Thermolysin_207_1_117.14788_5.46_0_Enterokinase_0_1_117.14788_5.46
V
>sp|P54767|DCE_SOLLC Glutamate decarboxylase OS=Solanum lycopersicum OX=4081 PE=2 SV=1_63_Thermolysin_208_1_89.09408_5.46_0_Enterokinase_0_1_89.09408_5.46
A
>sp|P54767|DCE_SOLLC Glutamate decarboxylase OS=Solanum lycopersicum OX=4081 PE=2 SV=1_64_Thermolysin_209_1_89.09408_5.46_0_Enterokinase_0_1_89.09408_5.46
A
>sp|P54767|DCE_SOLLC Glutamate decarboxylase OS=Solanum lycopersicum OX=4081 PE=2 SV=1_65_Thermolysin_210_1_131.17468_5.46_0_Enterokinase_0_1_131.17468_5.46
I
>sp|P54767|DCE_SOLLC Glutamate decarboxylase OS=Solanum lycopersicum OX=4081 PE=2 SV=1_66_Thermolysin_214_4_376.40988_5.46_0_Enterokinase_0_4_376.40988_5.46
LGST
>sp|P54767|DCE_SOLLC Glutamate decarboxylase OS=Solanum lycopersicum OX=4081 PE=2 SV=1_67_Thermolysin_223_9_1037.13458_4.05_0_Enterokinase_0_9_1037.13458_4.05
LTGEFEDVK
>sp|P54767|DCE_SOLLC Glutamate decarboxylase OS=Solanum lycopersicum OX=4081 PE=2 SV=1_68_Thermolysin_224_1_131.17468_5.46_0_Enterokinase_0_1_131.17468_5.46
L
>sp|P54767|DCE_SOLLC Glutamate decarboxylase OS=Solanum lycopersicum OX=4081 PE=2 SV=1_69_Thermolysin_228_4_487.55338_3.74_0_Enterokinase_0_4_487.55338_3.74
LNEL
>sp|P54767|DCE_SOLLC Glutamate decarboxylase OS=Solanum lycopersicum OX=4081 PE=2 SV=1_70_Thermolysin_241_13_1531.72888_7.64_0_Enterokinase_0_13_1531.72888_7.64
LTKKNKETGWETP
>sp|P54767|DCE_SOLLC Glutamate decarboxylase OS=Solanum lycopersicum OX=4081 PE=2 SV=1_71_Thermolysin_243_2_268.31578_7.2_0_Enterokinase_0_2_268.31578_7.2
IH
>sp|P54767|DCE_SOLLC Glutamate decarboxylase OS=Solanum lycopersicum OX=4081 PE=2 SV=1_72_Thermolysin_246_3_303.31528_3.48_0_Enterokinase_0_3_303.31528_3.48
VDA
>sp|P54767|DCE_SOLLC Glutamate decarboxylase OS=Solanum lycopersicum OX=4081 PE=2 SV=1_73_Thermolysin_250_4_290.27608_5.46_0_Enterokinase_0_4_290.27608_5.46
ASGG
>sp|P54767|DCE_SOLLC Glutamate decarboxylase OS=Solanum lycopersicum OX=4081 PE=2 SV=1_74_Thermolysin_251_1_165.19188_5.46_0_Enterokinase_0_1_165.19188_5.46
F
>sp|P54767|DCE_SOLLC Glutamate decarboxylase OS=Solanum lycopersicum OX=4081 PE=2 SV=1_75_Thermolysin_254_3_299.37018_5.46_0_Enterokinase_0_3_299.37018_5.46
IAP
>sp|P54767|DCE_SOLLC Glutamate decarboxylase OS=Solanum lycopersicum OX=4081 PE=2 SV=1_76_Thermolysin_255_1_165.19188_5.46_0_Enterokinase_0_1_165.19188_5.46
F
>sp|P54767|DCE_SOLLC Glutamate decarboxylase OS=Solanum lycopersicum OX=4081 PE=2 SV=1_77_Thermolysin_267_12_1586.81008_3.89_0_Enterokinase_0_12_1586.81008_3.89
LWPDLEWDFRLP
>sp|P54767|DCE_SOLLC Glutamate decarboxylase OS=Solanum lycopersicum OX=4081 PE=2 SV=1_78_Thermolysin_268_1_131.17468_5.46_0_Enterokinase_0_1_131.17468_5.46
L
>sp|P54767|DCE_SOLLC Glutamate decarboxylase OS=Solanum lycopersicum OX=4081 PE=2 SV=1_79_Thermolysin_271_3_332.40018_8.06_0_Enterokinase_0_3_332.40018_8.06
VKS
>sp|P54767|DCE_SOLLC Glutamate decarboxylase OS=Solanum lycopersicum OX=4081 PE=2 SV=1_80_Thermolysin_273_2_245.27848_5.46_0_Enterokinase_0_2_245.27848_5.46
IN
>sp|P54767|DCE_SOLLC Glutamate decarboxylase OS=Solanum lycopersicum OX=4081 PE=2 SV=1_81_Thermolysin_280_7_746.82108_8.02_0_Enterokinase_0_7_746.82108_8.02
VSGHKYG
>sp|P54767|DCE_SOLLC Glutamate decarboxylase OS=Solanum lycopersicum OX=4081 PE=2 SV=1_82_Thermolysin_281_1_131.17468_5.46_0_Enterokinase_0_1_131.17468_5.46
L
>sp|P54767|DCE_SOLLC Glutamate decarboxylase OS=Solanum lycopersicum OX=4081 PE=2 SV=1_83_Thermolysin_283_2_280.32388_5.45_0_Enterokinase_0_2_280.32388_5.45
VY
>sp|P54767|DCE_SOLLC Glutamate decarboxylase OS=Solanum lycopersicum OX=4081 PE=2 SV=1_84_Thermolysin_285_2_146.14598_5.46_0_Enterokinase_0_2_146.14598_5.46
AG
>sp|P54767|DCE_SOLLC Glutamate decarboxylase OS=Solanum lycopersicum OX=4081 PE=2 SV=1_85_Thermolysin_288_3_360.41298_5.46_0_Enterokinase_0_3_360.41298_5.46
VGW
>sp|P54767|DCE_SOLLC Glutamate decarboxylase OS=Solanum lycopersicum OX=4081 PE=2 SV=1_86_Thermolysin_289_1_117.14788_5.46_0_Enterokinase_0_1_117.14788_5.46
V
>sp|P54767|DCE_SOLLC Glutamate decarboxylase OS=Solanum lycopersicum OX=4081 PE=2 SV=1_87_Thermolysin_301_12_1500.67138_4.26_0_Enterokinase_0_12_1500.67138_4.26
IWRSKEDLPDEL
>sp|P54767|DCE_SOLLC Glutamate decarboxylase OS=Solanum lycopersicum OX=4081 PE=2 SV=1_88_Thermolysin_302_1_117.14788_5.46_0_Enterokinase_0_1_117.14788_5.46
V
>sp|P54767|DCE_SOLLC Glutamate decarboxylase OS=Solanum lycopersicum OX=4081 PE=2 SV=1_89_Thermolysin_304_2_302.33298_7.2_0_Enterokinase_0_2_302.33298_7.2
FH
>sp|P54767|DCE_SOLLC Glutamate decarboxylase OS=Solanum lycopersicum OX=4081 PE=2 SV=1_90_Thermolysin_307_3_408.45448_5.45_0_Enterokinase_0_3_408.45448_5.45
INY
>sp|P54767|DCE_SOLLC Glutamate decarboxylase OS=Solanum lycopersicum OX=4081 PE=2 SV=1_91_Thermolysin_314_7_716.74588_3.48_0_Enterokinase_0_7_716.74588_3.48
LGSDQPT
>sp|P54767|DCE_SOLLC Glutamate decarboxylase OS=Solanum lycopersicum OX=4081 PE=2 SV=1_92_Thermolysin_316_2_266.29698_5.46_0_Enterokinase_0_2_266.29698_5.46
FT
>sp|P54767|DCE_SOLLC Glutamate decarboxylase OS=Solanum lycopersicum OX=4081 PE=2 SV=1_93_Thermolysin_318_2_245.27848_5.46_0_Enterokinase_0_2_245.27848_5.46
LN
>sp|P54767|DCE_SOLLC Glutamate decarboxylase OS=Solanum lycopersicum OX=4081 PE=2 SV=1_94_Thermolysin_325_7_815.88098_8.0_0_Enterokinase_0_7_815.88098_8.0
FSKGSYQ
>sp|P54767|DCE_SOLLC Glutamate decarboxylase OS=Solanum lycopersicum OX=4081 PE=2 SV=1_95_Thermolysin_326_1_131.17468_5.46_0_Enterokinase_0_1_131.17468_5.46
I
>sp|P54767|DCE_SOLLC Glutamate decarboxylase OS=Solanum lycopersicum OX=4081 PE=2 SV=1_96_Thermolysin_327_1_131.17468_5.46_0_Enterokinase_0_1_131.17468_5.46
I
>sp|P54767|DCE_SOLLC Glutamate decarboxylase OS=Solanum lycopersicum OX=4081 PE=2 SV=1_97_Thermolysin_332_5_671.70748_5.43_0_Enterokinase_0_5_671.70748_5.43
AQYYQ
>sp|P54767|DCE_SOLLC Glutamate decarboxylase OS=Solanum lycopersicum OX=4081 PE=2 SV=1_98_Thermolysin_333_1_131.17468_5.46_0_Enterokinase_0_1_131.17468_5.46
L
>sp|P54767|DCE_SOLLC Glutamate decarboxylase OS=Solanum lycopersicum OX=4081 PE=2 SV=1_99_Thermolysin_335_2_287.36218_9.71_0_Enterokinase_0_2_287.36218_9.71
IR
>sp|P54767|DCE_SOLLC Glutamate decarboxylase OS=Solanum lycopersicum OX=4081 PE=2 SV=1_100_Thermolysin_337_2_188.22658_5.46_0_Enterokinase_0_2_188.22658_5.46
LG
>sp|P54767|DCE_SOLLC Glutamate decarboxylase OS=Solanum lycopersicum OX=4081 PE=2 SV=1_101_Thermolysin_343_6_756.81318_6.12_0_Enterokinase_0_6_756.81318_6.12
FEGYKN
>sp|P54767|DCE_SOLLC Glutamate decarboxylase OS=Solanum lycopersicum OX=4081 PE=2 SV=1_102_Thermolysin_344_1_117.14788_5.46_0_Enterokinase_0_1_117.14788_5.46
V
>sp|P54767|DCE_SOLLC Glutamate decarboxylase OS=Solanum lycopersicum OX=4081 PE=2 SV=1_103_Thermolysin_348_4_494.62458_8.02_0_Enterokinase_0_4_494.62458_8.02
MKNC
>sp|P54767|DCE_SOLLC Glutamate decarboxylase OS=Solanum lycopersicum OX=4081 PE=2 SV=1_104_Thermolysin_351_3_332.35668_5.46_0_Enterokinase_0_3_332.35668_5.46
LSN
>sp|P54767|DCE_SOLLC Glutamate decarboxylase OS=Solanum lycopersicum OX=4081 PE=2 SV=1_105_Thermolysin_353_2_217.26818_8.06_0_Enterokinase_0_2_217.26818_8.06
AK
>sp|P54767|DCE_SOLLC Glutamate decarboxylase OS=Solanum lycopersicum OX=4081 PE=2 SV=1_106_Thermolysin_354_1_117.14788_5.46_0_Enterokinase_0_1_117.14788_5.46
V
>sp|P54767|DCE_SOLLC Glutamate decarboxylase OS=Solanum lycopersicum OX=4081 PE=2 SV=1_107_Thermolysin_358_4_418.44718_3.74_0_Enterokinase_0_4_418.44718_3.74
LTEG
>sp|P54767|DCE_SOLLC Glutamate decarboxylase OS=Solanum lycopersicum OX=4081 PE=2 SV=1_108_Thermolysin_361_3_360.45388_8.06_0_Enterokinase_0_3_360.45388_8.06
ITK
>sp|P54767|DCE_SOLLC Glutamate decarboxylase OS=Solanum lycopersicum OX=4081 PE=2 SV=1_109_Thermolysin_364_3_362.44728_9.71_0_Enterokinase_0_3_362.44728_9.71
MGR
>sp|P54767|DCE_SOLLC Glutamate decarboxylase OS=Solanum lycopersicum OX=4081 PE=2 SV=1_110_Thermolysin_367_3_393.43988_3.48_0_Enterokinase_0_3_393.43988_3.48
FDI
>sp|P54767|DCE_SOLLC Glutamate decarboxylase OS=Solanum lycopersicum OX=4081 PE=2 SV=1_111_Thermolysin_375_8_799.92258_5.87_0_Enterokinase_0_8_799.92258_5.87
VSKDVGVP
>sp|P54767|DCE_SOLLC Glutamate decarboxylase OS=Solanum lycopersicum OX=4081 PE=2 SV=1_112_Thermolysin_376_1_117.14788_5.46_0_Enterokinase_0_1_117.14788_5.46
V
>sp|P54767|DCE_SOLLC Glutamate decarboxylase OS=Solanum lycopersicum OX=4081 PE=2 SV=1_113_Thermolysin_377_1_117.14788_5.46_0_Enterokinase_0_1_117.14788_5.46
V
>sp|P54767|DCE_SOLLC Glutamate decarboxylase OS=Solanum lycopersicum OX=4081 PE=2 SV=1_114_Thermolysin_378_1_89.09408_5.46_0_Enterokinase_0_1_89.09408_5.46
A
>sp|P54767|DCE_SOLLC Glutamate decarboxylase OS=Solanum lycopersicum OX=4081 PE=2 SV=1_115_Thermolysin_380_2_252.27008_5.46_0_Enterokinase_0_2_252.27008_5.46
FS
>sp|P54767|DCE_SOLLC Glutamate decarboxylase OS=Solanum lycopersicum OX=4081 PE=2 SV=1_116_Thermolysin_388_8_969.06238_7.99_0_Enterokinase_0_8_969.06238_7.99
LRDSSKYT
>sp|P54767|DCE_SOLLC Glutamate decarboxylase OS=Solanum lycopersicum OX=4081 PE=2 SV=1_117_Thermolysin_389_1_117.14788_5.46_0_Enterokinase_0_1_117.14788_5.46
V
>sp|P54767|DCE_SOLLC Glutamate decarboxylase OS=Solanum lycopersicum OX=4081 PE=2 SV=1_118_Thermolysin_395_6_746.77478_4.52_0_Enterokinase_0_6_746.77478_4.52
FEVSEH
>sp|P54767|DCE_SOLLC Glutamate decarboxylase OS=Solanum lycopersicum OX=4081 PE=2 SV=1_119_Thermolysin_398_3_443.54968_11.49_0_Enterokinase_0_3_443.54968_11.49
LRR
>sp|P54767|DCE_SOLLC Glutamate decarboxylase OS=Solanum lycopersicum OX=4081 PE=2 SV=1_120_Thermolysin_401_3_408.45698_5.46_0_Enterokinase_0_3_408.45698_5.46
FGW
>sp|P54767|DCE_SOLLC Glutamate decarboxylase OS=Solanum lycopersicum OX=4081 PE=2 SV=1_121_Thermolysin_404_3_327.42398_5.46_0_Enterokinase_0_3_327.42398_5.46
IVP
>sp|P54767|DCE_SOLLC Glutamate decarboxylase OS=Solanum lycopersicum OX=4081 PE=2 SV=1_122_Thermolysin_414_10_1131.22518_4.27_0_Enterokinase_0_10_1131.22518_4.27
AYTMPPDAEH
>sp|P54767|DCE_SOLLC Glutamate decarboxylase OS=Solanum lycopersicum OX=4081 PE=2 SV=1_123_Thermolysin_415_1_131.17468_5.46_0_Enterokinase_0_1_131.17468_5.46
I
>sp|P54767|DCE_SOLLC Glutamate decarboxylase OS=Solanum lycopersicum OX=4081 PE=2 SV=1_124_Thermolysin_416_1_89.09408_5.46_0_Enterokinase_0_1_89.09408_5.46
A
>sp|P54767|DCE_SOLLC Glutamate decarboxylase OS=Solanum lycopersicum OX=4081 PE=2 SV=1_125_Thermolysin_417_1_117.14788_5.46_0_Enterokinase_0_1_117.14788_5.46
V
>sp|P54767|DCE_SOLLC Glutamate decarboxylase OS=Solanum lycopersicum OX=4081 PE=2 SV=1_126_Thermolysin_419_2_287.36218_9.71_0_Enterokinase_0_2_287.36218_9.71
LR
>sp|P54767|DCE_SOLLC Glutamate decarboxylase OS=Solanum lycopersicum OX=4081 PE=2 SV=1_127_Thermolysin_420_1_117.14788_5.46_0_Enterokinase_0_1_117.14788_5.46
V
>sp|P54767|DCE_SOLLC Glutamate decarboxylase OS=Solanum lycopersicum OX=4081 PE=2 SV=1_128_Thermolysin_421_1_117.14788_5.46_0_Enterokinase_0_1_117.14788_5.46
V
>sp|P54767|DCE_SOLLC Glutamate decarboxylase OS=Solanum lycopersicum OX=4081 PE=2 SV=1_129_Thermolysin_429_8_990.04038_5.53_0_Enterokinase_0_8_990.04038_5.53
IREDFSHS
>sp|P54767|DCE_SOLLC Glutamate decarboxylase OS=Solanum lycopersicum OX=4081 PE=2 SV=1_130_Thermolysin_430_1_131.17468_5.46_0_Enterokinase_0_1_131.17468_5.46
L
>sp|P54767|DCE_SOLLC Glutamate decarboxylase OS=Solanum lycopersicum OX=4081 PE=2 SV=1_131_Thermolysin_433_3_374.39708_6.23_0_Enterokinase_0_3_374.39708_6.23
AER
>sp|P54767|DCE_SOLLC Glutamate decarboxylase OS=Solanum lycopersicum OX=4081 PE=2 SV=1_132_Thermolysin_434_1_131.17468_5.46_0_Enterokinase_0_1_131.17468_5.46
L
>sp|P54767|DCE_SOLLC Glutamate decarboxylase OS=Solanum lycopersicum OX=4081 PE=2 SV=1_133_Thermolysin_440_6_689.76368_4.29_0_Enterokinase_0_6_689.76368_4.29
VSDIEK
>sp|P54767|DCE_SOLLC Glutamate decarboxylase OS=Solanum lycopersicum OX=4081 PE=2 SV=1_134_Thermolysin_441_1_131.17468_5.46_0_Enterokinase_0_1_131.17468_5.46
I
>sp|P54767|DCE_SOLLC Glutamate decarboxylase OS=Solanum lycopersicum OX=4081 PE=2 SV=1_135_Thermolysin_455_14_1594.82838_6.19_0_Enterokinase_0_14_1594.82838_6.19
LSELDTQPPRLPTK
>sp|P54767|DCE_SOLLC Glutamate decarboxylase OS=Solanum lycopersicum OX=4081 PE=2 SV=1_136_Thermolysin_456_1_89.09408_5.46_0_Enterokinase_0_1_89.09408_5.46
A
>sp|P54767|DCE_SOLLC Glutamate decarboxylase OS=Solanum lycopersicum OX=4081 PE=2 SV=1_137_Thermolysin_458_2_273.33538_9.71_0_Enterokinase_0_2_273.33538_9.71
VR
>sp|P54767|DCE_SOLLC Glutamate decarboxylase OS=Solanum lycopersicum OX=4081 PE=2 SV=1_138_Thermolysin_460_2_218.25298_5.46_0_Enterokinase_0_2_218.25298_5.46
VT
>sp|P54767|DCE_SOLLC Glutamate decarboxylase OS=Solanum lycopersicum OX=4081 PE=2 SV=1_139_Thermolysin_471_11_1190.18888_4.03_0_Enterokinase_0_11_1190.18888_4.03
AEEVRDDKGDG
>sp|P54767|DCE_SOLLC Glutamate decarboxylase OS=Solanum lycopersicum OX=4081 PE=2 SV=1_140_Thermolysin_474_3_405.45688_7.38_0_Enterokinase_0_3_405.45688_7.38
LHH
>sp|P54767|DCE_SOLLC Glutamate decarboxylase OS=Solanum lycopersicum OX=4081 PE=2 SV=1_141_Thermolysin_476_2_302.33298_7.2_0_Enterokinase_0_2_302.33298_7.2
FH
>sp|P54767|DCE_SOLLC Glutamate decarboxylase OS=Solanum lycopersicum OX=4081 PE=2 SV=1_142_Thermolysin_479_3_365.40158_3.48_0_Enterokinase_0_3_365.40158_3.48
MDT
>sp|P54767|DCE_SOLLC Glutamate decarboxylase OS=Solanum lycopersicum OX=4081 PE=2 SV=1_143_Thermolysin_486_7_831.92128_4.29_0_Enterokinase_0_7_831.92128_4.29
VETQKDI
>sp|P54767|DCE_SOLLC Glutamate decarboxylase OS=Solanum lycopersicum OX=4081 PE=2 SV=1_144_Thermolysin_492_6_867.06468_10.04_0_Enterokinase_0_6_867.06468_10.04
IKHWRK
>sp|P54767|DCE_SOLLC Glutamate decarboxylase OS=Solanum lycopersicum OX=4081 PE=2 SV=1_145_Thermolysin_493_1_131.17468_5.46_0_Enterokinase_0_1_131.17468_5.46
I
>sp|P54767|DCE_SOLLC Glutamate decarboxylase OS=Solanum lycopersicum OX=4081 PE=2 SV=1_146_Thermolysin_500_7_647.72938_8.4_0_Enterokinase_0_7_647.72938_8.4
AGKKTSG
>sp|P54767|DCE_SOLLC Glutamate decarboxylase OS=Solanum lycopersicum OX=4081 PE=2 SV=1_147_Thermolysin_502_2_220.28668_5.46_0_Enterokinase_0_2_220.28668_5.46
VC
>NP_001316598.1 A20/AN1 zinc finger protein SAP4 [Solanum lycopersicum]_0_Thermolysin_14_14_1489.59468_3.38_0_Enterokinase_0_14_1489.59468_3.38
MEQNDTGCQAPQAP
>NP_001316598.1 A20/AN1 zinc finger protein SAP4 [Solanum lycopersicum]_1_Thermolysin_15_1_117.14788_5.46_0_Enterokinase_0_1_117.14788_5.46
V
>NP_001316598.1 A20/AN1 zinc finger protein SAP4 [Solanum lycopersicum]_2_Thermolysin_17_2_234.31348_5.46_0_Enterokinase_0_2_234.31348_5.46
LC
>NP_001316598.1 A20/AN1 zinc finger protein SAP4 [Solanum lycopersicum]_3_Thermolysin_22_5_505.54618_5.46_0_Enterokinase_0_5_505.54618_5.46
VNNCG
>NP_001316598.1 A20/AN1 zinc finger protein SAP4 [Solanum lycopersicum]_4_Thermolysin_23_1_165.19188_5.46_0_Enterokinase_0_1_165.19188_5.46
F
>NP_001316598.1 A20/AN1 zinc finger protein SAP4 [Solanum lycopersicum]_5_Thermolysin_26_3_323.34888_5.46_0_Enterokinase_0_3_323.34888_5.46
FGT
>NP_001316598.1 A20/AN1 zinc finger protein SAP4 [Solanum lycopersicum]_6_Thermolysin_27_1_89.09408_5.46_0_Enterokinase_0_1_89.09408_5.46
A
>NP_001316598.1 A20/AN1 zinc finger protein SAP4 [Solanum lycopersicum]_7_Thermolysin_29_2_190.19918_5.46_0_Enterokinase_0_2_190.19918_5.46
AT
>NP_001316598.1 A20/AN1 zinc finger protein SAP4 [Solanum lycopersicum]_8_Thermolysin_31_2_263.31168_5.46_0_Enterokinase_0_2_263.31168_5.46
MN
>NP_001316598.1 A20/AN1 zinc finger protein SAP4 [Solanum lycopersicum]_9_Thermolysin_40_9_1108.36908_7.73_0_Enterokinase_0_9_1108.36908_7.73
MCSKCYKDM
>NP_001316598.1 A20/AN1 zinc finger protein SAP4 [Solanum lycopersicum]_10_Thermolysin_41_1_131.17468_5.46_0_Enterokinase_0_1_131.17468_5.46
I
>NP_001316598.1 A20/AN1 zinc finger protein SAP4 [Solanum lycopersicum]_11_Thermolysin_46_5_678.74288_6.13_0_Enterokinase_0_5_678.74288_6.13
FKQEQ
>NP_001316598.1 A20/AN1 zinc finger protein SAP4 [Solanum lycopersicum]_12_Thermolysin_48_2_203.19788_5.46_0_Enterokinase_0_2_203.19788_5.46
AN
>NP_001316598.1 A20/AN1 zinc finger protein SAP4 [Solanum lycopersicum]_13_Thermolysin_49_1_165.19188_5.46_0_Enterokinase_0_1_165.19188_5.46
F
>NP_001316598.1 A20/AN1 zinc finger protein SAP4 [Solanum lycopersicum]_14_Thermolysin_50_1_89.09408_5.46_0_Enterokinase_0_1_89.09408_5.46
A
>NP_001316598.1 A20/AN1 zinc finger protein SAP4 [Solanum lycopersicum]_15_Thermolysin_53_3_263.25048_5.46_0_Enterokinase_0_3_263.25048_5.46
ASS
>NP_001316598.1 A20/AN1 zinc finger protein SAP4 [Solanum lycopersicum]_16_Thermolysin_56_3_347.36838_3.74_0_Enterokinase_0_3_347.36838_3.74
IES
>NP_001316598.1 A20/AN1 zinc finger protein SAP4 [Solanum lycopersicum]_17_Thermolysin_57_1_165.19188_5.46_0_Enterokinase_0_1_165.19188_5.46
F
>NP_001316598.1 A20/AN1 zinc finger protein SAP4 [Solanum lycopersicum]_18_Thermolysin_63_6_576.56378_5.46_0_Enterokinase_0_6_576.56378_5.46
VNGSSN
>NP_001316598.1 A20/AN1 zinc finger protein SAP4 [Solanum lycopersicum]_19_Thermolysin_65_2_176.17228_5.46_0_Enterokinase_0_2_176.17228_5.46
AS
>NP_001316598.1 A20/AN1 zinc finger protein SAP4 [Solanum lycopersicum]_20_Thermolysin_67_2_245.32198_8.06_0_Enterokinase_0_2_245.32198_8.06
VK
>NP_001316598.1 A20/AN1 zinc finger protein SAP4 [Solanum lycopersicum]_21_Thermolysin_68_1_89.09408_5.46_0_Enterokinase_0_1_89.09408_5.46
A
>NP_001316598.1 A20/AN1 zinc finger protein SAP4 [Solanum lycopersicum]_22_Thermolysin_71_3_331.36908_3.48_0_Enterokinase_0_3_331.36908_3.48
VDV
>NP_001316598.1 A20/AN1 zinc finger protein SAP4 [Solanum lycopersicum]_23_Thermolysin_72_1_89.09408_5.46_0_Enterokinase_0_1_89.09408_5.46
A
>NP_001316598.1 A20/AN1 zinc finger protein SAP4 [Solanum lycopersicum]_24_Thermolysin_74_2_218.25298_5.46_0_Enterokinase_0_2_218.25298_5.46
VT
>NP_001316598.1 A20/AN1 zinc finger protein SAP4 [Solanum lycopersicum]_25_Thermolysin_79_5_528.56268_3.74_0_Enterokinase_0_5_528.56268_3.74
VQEGP
>NP_001316598.1 A20/AN1 zinc finger protein SAP4 [Solanum lycopersicum]_26_Thermolysin_82_3_305.28778_3.74_0_Enterokinase_0_3_305.28778_3.74
AES
>NP_001316598.1 A20/AN1 zinc finger protein SAP4 [Solanum lycopersicum]_27_Thermolysin_83_1_131.17468_5.46_0_Enterokinase_0_1_131.17468_5.46
L
>NP_001316598.1 A20/AN1 zinc finger protein SAP4 [Solanum lycopersicum]_28_Thermolysin_88_5_556.65978_5.46_0_Enterokinase_0_5_556.65978_5.46
VIPTQ
>NP_001316598.1 A20/AN1 zinc finger protein SAP4 [Solanum lycopersicum]_29_Thermolysin_89_1_117.14788_5.46_0_Enterokinase_0_1_117.14788_5.46
V
>NP_001316598.1 A20/AN1 zinc finger protein SAP4 [Solanum lycopersicum]_30_Thermolysin_92_3_285.34338_5.46_0_Enterokinase_0_3_285.34338_5.46
AVP
>NP_001316598.1 A20/AN1 zinc finger protein SAP4 [Solanum lycopersicum]_31_Thermolysin_97_5_590.58778_3.56_0_Enterokinase_0_5_590.58778_3.56
VESEQ
>NP_001316598.1 A20/AN1 zinc finger protein SAP4 [Solanum lycopersicum]_32_Thermolysin_100_3_374.43748_6.13_0_Enterokinase_0_3_374.43748_6.13
VEK
>NP_001316598.1 A20/AN1 zinc finger protein SAP4 [Solanum lycopersicum]_33_Thermolysin_114_14_1633.86698_10.32_0_Enterokinase_0_14_1633.86698_10.32
AKEGPNRCSTCRRR
>NP_001316598.1 A20/AN1 zinc finger protein SAP4 [Solanum lycopersicum]_34_Thermolysin_116_2_174.19978_5.46_0_Enterokinase_0_2_174.19978_5.46
VG
>NP_001316598.1 A20/AN1 zinc finger protein SAP4 [Solanum lycopersicum]_35_Thermolysin_119_3_289.33168_5.46_0_Enterokinase_0_3_289.33168_5.46
LTG
>NP_001316598.1 A20/AN1 zinc finger protein SAP4 [Solanum lycopersicum]_36_Thermolysin_126_7_812.91648_8.52_0_Enterokinase_0_7_812.91648_8.52
FNCRCGN
>NP_001316598.1 A20/AN1 zinc finger protein SAP4 [Solanum lycopersicum]_37_Thermolysin_127_1_131.17468_5.46_0_Enterokinase_0_1_131.17468_5.46
L
>NP_001316598.1 A20/AN1 zinc finger protein SAP4 [Solanum lycopersicum]_38_Thermolysin_130_3_355.40888_5.46_0_Enterokinase_0_3_355.40888_5.46
FCS
>NP_001316598.1 A20/AN1 zinc finger protein SAP4 [Solanum lycopersicum]_39_Thermolysin_146_16_2068.25388_7.76_0_Enterokinase_0_16_2068.25388_7.76
AHRYSDKHECPYDYRK
>NP_001316598.1 A20/AN1 zinc finger protein SAP4 [Solanum lycopersicum]_40_Thermolysin_151_5_460.44408_3.48_0_Enterokinase_0_5_460.44408_3.48
AGQDA
>NP_001316598.1 A20/AN1 zinc finger protein SAP4 [Solanum lycopersicum]_41_Thermolysin_152_1_131.17468_5.46_0_Enterokinase_0_1_131.17468_5.46
I
>NP_001316598.1 A20/AN1 zinc finger protein SAP4 [Solanum lycopersicum]_42_Thermolysin_154_2_217.26818_8.06_0_Enterokinase_0_2_217.26818_8.06
AK
>NP_001316598.1 A20/AN1 zinc finger protein SAP4 [Solanum lycopersicum]_43_Thermolysin_157_3_300.31458_5.46_0_Enterokinase_0_3_300.31458_5.46
ANP
>NP_001316598.1 A20/AN1 zinc finger protein SAP4 [Solanum lycopersicum]_44_Thermolysin_158_1_117.14788_5.46_0_Enterokinase_0_1_117.14788_5.46
V
>NP_001316598.1 A20/AN1 zinc finger protein SAP4 [Solanum lycopersicum]_45_Thermolysin_160_2_245.32198_8.06_0_Enterokinase_0_2_245.32198_8.06
VK
>NP_001316598.1 A20/AN1 zinc finger protein SAP4 [Solanum lycopersicum]_46_Thermolysin_163_3_346.38368_6.13_0_Enterokinase_0_3_346.38368_6.13
AEK
>NP_001316598.1 A20/AN1 zinc finger protein SAP4 [Solanum lycopersicum]_47_Thermolysin_166_3_374.43738_5.87_0_Enterokinase_0_3_374.43738_5.87
LDK
>NP_001316598.1 A20/AN1 zinc finger protein SAP4 [Solanum lycopersicum]_48_Thermolysin_167_1_131.17468_5.46_0_Enterokinase_0_1_131.17468_5.46
I
>NP_001234670.1 MADS-box transcription factor RIN isoform 1 [Solanum lycopersicum]_0_Thermolysin_5_5_547.67328_9.93_0_Enterokinase_0_5_547.67328_9.93
MGRGK
>NP_001234670.1 MADS-box transcription factor RIN isoform 1 [Solanum lycopersicum]_1_Thermolysin_10_5_643.78438_8.06_0_Enterokinase_0_5_643.78438_8.06
VELKR
>NP_001234670.1 MADS-box transcription factor RIN isoform 1 [Solanum lycopersicum]_2_Thermolysin_14_4_502.56808_6.13_0_Enterokinase_0_4_502.56808_6.13
IENK
>NP_001234670.1 MADS-box transcription factor RIN isoform 1 [Solanum lycopersicum]_3_Thermolysin_18_4_529.59668_9.71_0_Enterokinase_0_4_529.59668_9.71
INRQ
>NP_001234670.1 MADS-box transcription factor RIN isoform 1 [Solanum lycopersicum]_4_Thermolysin_20_2_218.25298_5.46_0_Enterokinase_0_2_218.25298_5.46
VT
>NP_001234670.1 MADS-box transcription factor RIN isoform 1 [Solanum lycopersicum]_5_Thermolysin_21_1_165.19188_5.46_0_Enterokinase_0_1_165.19188_5.46
F
>NP_001234670.1 MADS-box transcription factor RIN isoform 1 [Solanum lycopersicum]_6_Thermolysin_27_6_700.79888_11.49_0_Enterokinase_0_6_700.79888_11.49
AKRRNG
>NP_001234670.1 MADS-box transcription factor RIN isoform 1 [Solanum lycopersicum]_7_Thermolysin_28_1_131.17468_5.46_0_Enterokinase_0_1_131.17468_5.46
L
>NP_001234670.1 MADS-box transcription factor RIN isoform 1 [Solanum lycopersicum]_8_Thermolysin_31_3_387.52288_8.4_0_Enterokinase_0_3_387.52288_8.4
LKK
>NP_001234670.1 MADS-box transcription factor RIN isoform 1 [Solanum lycopersicum]_9_Thermolysin_36_5_581.62318_3.74_0_Enterokinase_0_5_581.62318_3.74
AYELS
>NP_001234670.1 MADS-box transcription factor RIN isoform 1 [Solanum lycopersicum]_10_Thermolysin_37_1_131.17468_5.46_0_Enterokinase_0_1_131.17468_5.46
I
>NP_001234670.1 MADS-box transcription factor RIN isoform 1 [Solanum lycopersicum]_11_Thermolysin_43_6_662.75578_3.38_0_Enterokinase_0_6_662.75578_3.38
LCDAEI
>NP_001234670.1 MADS-box transcription factor RIN isoform 1 [Solanum lycopersicum]_12_Thermolysin_44_1_89.09408_5.46_0_Enterokinase_0_1_89.09408_5.46
A
>NP_001234670.1 MADS-box transcription factor RIN isoform 1 [Solanum lycopersicum]_13_Thermolysin_45_1_131.17468_5.46_0_Enterokinase_0_1_131.17468_5.46
L
>NP_001234670.1 MADS-box transcription factor RIN isoform 1 [Solanum lycopersicum]_14_Thermolysin_46_1_131.17468_5.46_0_Enterokinase_0_1_131.17468_5.46
I
>NP_001234670.1 MADS-box transcription factor RIN isoform 1 [Solanum lycopersicum]_15_Thermolysin_47_1_131.17468_5.46_0_Enterokinase_0_1_131.17468_5.46
I
>NP_001234670.1 MADS-box transcription factor RIN isoform 1 [Solanum lycopersicum]_16_Thermolysin_53_6_680.76178_9.93_0_Enterokinase_0_6_680.76178_9.93
FSSRGK
>NP_001234670.1 MADS-box transcription factor RIN isoform 1 [Solanum lycopersicum]_17_Thermolysin_62_9_1049.11998_3.74_0_Enterokinase_0_9_1049.11998_3.74
LYEFCSNSS
>NP_001234670.1 MADS-box transcription factor RIN isoform 1 [Solanum lycopersicum]_18_Thermolysin_66_4_465.56528_8.06_0_Enterokinase_0_4_465.56528_8.06
MSKT
>NP_001234670.1 MADS-box transcription factor RIN isoform 1 [Solanum lycopersicum]_19_Thermolysin_77_11_1471.59508_8.26_0_Enterokinase_0_11_1471.59508_8.26
LERYHRYNYGT
>NP_001234670.1 MADS-box transcription factor RIN isoform 1 [Solanum lycopersicum]_20_Thermolysin_94_17_1963.94268_3.33_0_Enterokinase_0_17_1963.94268_3.33
LEGTQTSSDSQNNYQEY
>NP_001234670.1 MADS-box transcription factor RIN isoform 1 [Solanum lycopersicum]_21_Thermolysin_96_2_259.34878_8.06_0_Enterokinase_0_2_259.34878_8.06
LK
>NP_001234670.1 MADS-box transcription factor RIN isoform 1 [Solanum lycopersicum]_22_Thermolysin_100_4_516.64138_9.93_0_Enterokinase_0_4_516.64138_9.93
LKTR
>NP_001234670.1 MADS-box transcription factor RIN isoform 1 [Solanum lycopersicum]_23_Thermolysin_103_3_377.45598_3.74_0_Enterokinase_0_3_377.45598_3.74
VEM
>NP_001234670.1 MADS-box transcription factor RIN isoform 1 [Solanum lycopersicum]_24_Thermolysin_110_7_895.97358_9.73_0_Enterokinase_0_7_895.97358_9.73
LQQSQRH
>NP_001234670.1 MADS-box transcription factor RIN isoform 1 [Solanum lycopersicum]_25_Thermolysin_111_1_131.17468_5.46_0_Enterokinase_0_1_131.17468_5.46
L
>NP_001234670.1 MADS-box transcription factor RIN isoform 1 [Solanum lycopersicum]_26_Thermolysin_118_7_730.77268_3.38_0_Enterokinase_0_7_730.77268_3.38
LGEDLGQ
>NP_001234670.1 MADS-box transcription factor RIN isoform 1 [Solanum lycopersicum]_27_Thermolysin_126_8_902.99998_4.29_0_Enterokinase_0_8_902.99998_4.29
LGTKDLEQ
>NP_001234670.1 MADS-box transcription factor RIN isoform 1 [Solanum lycopersicum]_28_Thermolysin_130_4_544.60838_6.23_0_Enterokinase_0_4_544.60838_6.23
LERQ
>NP_001234670.1 MADS-box transcription factor RIN isoform 1 [Solanum lycopersicum]_29_Thermolysin_134_4_420.41968_3.48_0_Enterokinase_0_4_420.41968_3.48
LDSS
>NP_001234670.1 MADS-box transcription factor RIN isoform 1 [Solanum lycopersicum]_30_Thermolysin_137_3_415.49288_9.71_0_Enterokinase_0_3_415.49288_9.71
LRQ
>NP_001234670.1 MADS-box transcription factor RIN isoform 1 [Solanum lycopersicum]_31_Thermolysin_145_8_970.09648_9.93_0_Enterokinase_0_8_970.09648_9.93
IRSTKTQH
>NP_001234670.1 MADS-box transcription factor RIN isoform 1 [Solanum lycopersicum]_32_Thermolysin_146_1_131.17468_5.46_0_Enterokinase_0_1_131.17468_5.46
I
>NP_001234670.1 MADS-box transcription factor RIN isoform 1 [Solanum lycopersicum]_33_Thermolysin_149_3_374.39398_3.48_0_Enterokinase_0_3_374.39398_3.48
LDQ
>NP_001234670.1 MADS-box transcription factor RIN isoform 1 [Solanum lycopersicum]_34_Thermolysin_150_1_131.17468_5.46_0_Enterokinase_0_1_131.17468_5.46
L
>NP_001234670.1 MADS-box transcription factor RIN isoform 1 [Solanum lycopersicum]_35_Thermolysin_159_9_1060.12888_4.53_0_Enterokinase_0_9_1060.12888_4.53
AELQQKEQS
>NP_001234670.1 MADS-box transcription factor RIN isoform 1 [Solanum lycopersicum]_36_Thermolysin_166_7_821.94398_6.13_0_Enterokinase_0_7_821.94398_6.13
LTEMNKS
>NP_001234670.1 MADS-box transcription factor RIN isoform 1 [Solanum lycopersicum]_37_Thermolysin_168_2_287.36218_9.71_0_Enterokinase_0_2_287.36218_9.71
LR
>NP_001234670.1 MADS-box transcription factor RIN isoform 1 [Solanum lycopersicum]_38_Thermolysin_170_2_259.34878_8.06_0_Enterokinase_0_2_259.34878_8.06
IK
>NP_001234670.1 MADS-box transcription factor RIN isoform 1 [Solanum lycopersicum]_39_Thermolysin_175_5_559.61698_3.56_0_Enterokinase_0_5_559.61698_3.56
LEELG
>NP_001234670.1 MADS-box transcription factor RIN isoform 1 [Solanum lycopersicum]_40_Thermolysin_177_2_218.25298_5.46_0_Enterokinase_0_2_218.25298_5.46
VT
>NP_001234670.1 MADS-box transcription factor RIN isoform 1 [Solanum lycopersicum]_41_Thermolysin_188_11_1309.37528_5.48_0_Enterokinase_0_11_1309.37528_5.48
FQTSWHCGEQS
>NP_001234670.1 MADS-box transcription factor RIN isoform 1 [Solanum lycopersicum]_42_Thermolysin_201_13_1603.67388_6.71_0_Enterokinase_0_13_1603.67388_6.71
VQYRHEQPSHHEG
>NP_001234670.1 MADS-box transcription factor RIN isoform 1 [Solanum lycopersicum]_43_Thermolysin_202_1_165.19188_5.46_0_Enterokinase_0_1_165.19188_5.46
F
>NP_001234670.1 MADS-box transcription factor RIN isoform 1 [Solanum lycopersicum]_44_Thermolysin_205_3_430.46368_7.2_0_Enterokinase_0_3_430.46368_7.2
FQH
>NP_001234670.1 MADS-box transcription factor RIN isoform 1 [Solanum lycopersicum]_45_Thermolysin_213_8_873.97928_5.46_0_Enterokinase_0_8_873.97928_5.46
VNCNNTLP
>NP_001234670.1 MADS-box transcription factor RIN isoform 1 [Solanum lycopersicum]_46_Thermolysin_220_7_830.84918_3.48_0_Enterokinase_0_7_830.84918_3.48
ISYGYDN
>NP_001234670.1 MADS-box transcription factor RIN isoform 1 [Solanum lycopersicum]_47_Thermolysin_225_5_585.61458_3.74_0_Enterokinase_0_5_585.61458_3.74
VQPEN
>NP_001234670.1 MADS-box transcription factor RIN isoform 1 [Solanum lycopersicum]_48_Thermolysin_235_10_926.93838_5.22_0_Enterokinase_0_10_926.93838_5.22
AAPSTHDATG
>NP_001234670.1 MADS-box transcription factor RIN isoform 1 [Solanum lycopersicum]_49_Thermolysin_240_5_556.66228_5.46_0_Enterokinase_0_5_556.66228_5.46
VVPGW
>NP_001234670.1 MADS-box transcription factor RIN isoform 1 [Solanum lycopersicum]_50_Thermolysin_241_1_149.20788_5.46_0_Enterokinase_0_1_149.20788_5.46
M
>NP_001234670.1 MADS-box transcription factor RIN isoform 1 [Solanum lycopersicum]_51_Thermolysin_242_1_131.17468_5.46_0_Enterokinase_0_1_131.17468_5.46
L
>sp|P93207|14310_SOLLC 14-3-3 protein 10 OS=Solanum lycopersicum OX=4081 GN=TFT10 PE=2 SV=2_0_Thermolysin_1_1_149.20788_5.46_0_Enterokinase_0_1_149.20788_5.46
M
>sp|P93207|14310_SOLLC 14-3-3 protein 10 OS=Solanum lycopersicum OX=4081 GN=TFT10 PE=2 SV=2_1_Thermolysin_2_1_89.09408_5.46_0_Enterokinase_0_1_89.09408_5.46
A
>sp|P93207|14310_SOLLC 14-3-3 protein 10 OS=Solanum lycopersicum OX=4081 GN=TFT10 PE=2 SV=2_2_Thermolysin_3_1_89.09408_5.46_0_Enterokinase_0_1_89.09408_5.46
A
>sp|P93207|14310_SOLLC 14-3-3 protein 10 OS=Solanum lycopersicum OX=4081 GN=TFT10 PE=2 SV=2_3_Thermolysin_8_5_584.67008_3.74_0_Enterokinase_0_5_584.67008_3.74
LIPEN
>sp|P93207|14310_SOLLC 14-3-3 protein 10 OS=Solanum lycopersicum OX=4081 GN=TFT10 PE=2 SV=2_4_Thermolysin_14_6_734.82538_6.23_0_Enterokinase_0_6_734.82538_6.23
LSREQC
>sp|P93207|14310_SOLLC 14-3-3 protein 10 OS=Solanum lycopersicum OX=4081 GN=TFT10 PE=2 SV=2_5_Thermolysin_16_2_294.35068_5.45_0_Enterokinase_0_2_294.35068_5.45
LY
>sp|P93207|14310_SOLLC 14-3-3 protein 10 OS=Solanum lycopersicum OX=4081 GN=TFT10 PE=2 SV=2_6_Thermolysin_17_1_131.17468_5.46_0_Enterokinase_0_1_131.17468_5.46
L
>sp|P93207|14310_SOLLC 14-3-3 protein 10 OS=Solanum lycopersicum OX=4081 GN=TFT10 PE=2 SV=2_7_Thermolysin_19_2_217.26818_8.06_0_Enterokinase_0_2_217.26818_8.06
AK
>sp|P93207|14310_SOLLC 14-3-3 protein 10 OS=Solanum lycopersicum OX=4081 GN=TFT10 PE=2 SV=2_8_Thermolysin_20_1_131.17468_5.46_0_Enterokinase_0_1_131.17468_5.46
L
>sp|P93207|14310_SOLLC 14-3-3 protein 10 OS=Solanum lycopersicum OX=4081 GN=TFT10 PE=2 SV=2_9_Thermolysin_23_3_346.34028_3.74_0_Enterokinase_0_3_346.34028_3.74
AEQ
>sp|P93207|14310_SOLLC 14-3-3 protein 10 OS=Solanum lycopersicum OX=4081 GN=TFT10 PE=2 SV=2_10_Thermolysin_30_7_926.99668_4.25_0_Enterokinase_0_7_926.99668_4.25
AERYEEM
>sp|P93207|14310_SOLLC 14-3-3 protein 10 OS=Solanum lycopersicum OX=4081 GN=TFT10 PE=2 SV=2_11_Thermolysin_32_2_245.27858_5.46_0_Enterokinase_0_2_245.27858_5.46
VQ
>sp|P93207|14310_SOLLC 14-3-3 protein 10 OS=Solanum lycopersicum OX=4081 GN=TFT10 PE=2 SV=2_12_Thermolysin_33_1_165.19188_5.46_0_Enterokinase_0_1_165.19188_5.46
F
>sp|P93207|14310_SOLLC 14-3-3 protein 10 OS=Solanum lycopersicum OX=4081 GN=TFT10 PE=2 SV=2_13_Thermolysin_36_3_392.47058_5.87_0_Enterokinase_0_3_392.47058_5.87
MDK
>sp|P93207|14310_SOLLC 14-3-3 protein 10 OS=Solanum lycopersicum OX=4081 GN=TFT10 PE=2 SV=2_14_Thermolysin_37_1_131.17468_5.46_0_Enterokinase_0_1_131.17468_5.46
L
>sp|P93207|14310_SOLLC 14-3-3 protein 10 OS=Solanum lycopersicum OX=4081 GN=TFT10 PE=2 SV=2_15_Thermolysin_38_1_117.14788_5.46_0_Enterokinase_0_1_117.14788_5.46
V
>sp|P93207|14310_SOLLC 14-3-3 protein 10 OS=Solanum lycopersicum OX=4081 GN=TFT10 PE=2 SV=2_16_Thermolysin_43_5_530.57848_5.46_0_Enterokinase_0_5_530.57848_5.46
LNSTP
>sp|P93207|14310_SOLLC 14-3-3 protein 10 OS=Solanum lycopersicum OX=4081 GN=TFT10 PE=2 SV=2_17_Thermolysin_48_5_489.52598_3.74_0_Enterokinase_0_5_489.52598_3.74
AGELT
>sp|P93207|14310_SOLLC 14-3-3 protein 10 OS=Solanum lycopersicum OX=4081 GN=TFT10 PE=2 SV=2_18_Thermolysin_53_5_645.67018_4.53_0_Enterokinase_0_5_645.67018_4.53
VEERN
>sp|P93207|14310_SOLLC 14-3-3 protein 10 OS=Solanum lycopersicum OX=4081 GN=TFT10 PE=2 SV=2_19_Thermolysin_54_1_131.17468_5.46_0_Enterokinase_0_1_131.17468_5.46
L
>sp|P93207|14310_SOLLC 14-3-3 protein 10 OS=Solanum lycopersicum OX=4081 GN=TFT10 PE=2 SV=2_20_Thermolysin_56_2_218.25288_5.46_0_Enterokinase_0_2_218.25288_5.46
LS
>sp|P93207|14310_SOLLC 14-3-3 protein 10 OS=Solanum lycopersicum OX=4081 GN=TFT10 PE=2 SV=2_21_Thermolysin_57_1_117.14788_5.46_0_Enterokinase_0_1_117.14788_5.46
V
>sp|P93207|14310_SOLLC 14-3-3 protein 10 OS=Solanum lycopersicum OX=4081 GN=TFT10 PE=2 SV=2_22_Thermolysin_61_4_494.54798_8.0_0_Enterokinase_0_4_494.54798_8.0
AYKN
>sp|P93207|14310_SOLLC 14-3-3 protein 10 OS=Solanum lycopersicum OX=4081 GN=TFT10 PE=2 SV=2_23_Thermolysin_62_1_117.14788_5.46_0_Enterokinase_0_1_117.14788_5.46
V
>sp|P93207|14310_SOLLC 14-3-3 protein 10 OS=Solanum lycopersicum OX=4081 GN=TFT10 PE=2 SV=2_24_Thermolysin_65_3_275.30478_5.46_0_Enterokinase_0_3_275.30478_5.46
IGS
>sp|P93207|14310_SOLLC 14-3-3 protein 10 OS=Solanum lycopersicum OX=4081 GN=TFT10 PE=2 SV=2_25_Thermolysin_67_2_287.36218_9.71_0_Enterokinase_0_2_287.36218_9.71
LR
>sp|P93207|14310_SOLLC 14-3-3 protein 10 OS=Solanum lycopersicum OX=4081 GN=TFT10 PE=2 SV=2_26_Thermolysin_68_1_89.09408_5.46_0_Enterokinase_0_1_89.09408_5.46
A
>sp|P93207|14310_SOLLC 14-3-3 protein 10 OS=Solanum lycopersicum OX=4081 GN=TFT10 PE=2 SV=2_27_Thermolysin_71_3_431.49478_9.71_0_Enterokinase_0_3_431.49478_9.71
AWR
>sp|P93207|14310_SOLLC 14-3-3 protein 10 OS=Solanum lycopersicum OX=4081 GN=TFT10 PE=2 SV=2_28_Thermolysin_72_1_131.17468_5.46_0_Enterokinase_0_1_131.17468_5.46
I
>sp|P93207|14310_SOLLC 14-3-3 protein 10 OS=Solanum lycopersicum OX=4081 GN=TFT10 PE=2 SV=2_29_Thermolysin_75_3_291.30428_5.46_0_Enterokinase_0_3_291.30428_5.46
VSS
>sp|P93207|14310_SOLLC 14-3-3 protein 10 OS=Solanum lycopersicum OX=4081 GN=TFT10 PE=2 SV=2_30_Thermolysin_88_13_1655.74168_5.09_0_Enterokinase_0_13_1655.74168_5.09
IEQKEESRKNEEH
>sp|P93207|14310_SOLLC 14-3-3 protein 10 OS=Solanum lycopersicum OX=4081 GN=TFT10 PE=2 SV=2_31_Thermolysin_90_2_254.28898_7.2_0_Enterokinase_0_2_254.28898_7.2
VH
>sp|P93207|14310_SOLLC 14-3-3 protein 10 OS=Solanum lycopersicum OX=4081 GN=TFT10 PE=2 SV=2_32_Thermolysin_91_1_131.17468_5.46_0_Enterokinase_0_1_131.17468_5.46
L
>sp|P93207|14310_SOLLC 14-3-3 protein 10 OS=Solanum lycopersicum OX=4081 GN=TFT10 PE=2 SV=2_33_Thermolysin_98_7_879.02698_8.32_0_Enterokinase_0_7_879.02698_8.32
VKEYRGK
>sp|P93207|14310_SOLLC 14-3-3 protein 10 OS=Solanum lycopersicum OX=4081 GN=TFT10 PE=2 SV=2_34_Thermolysin_105_7_817.85098_3.56_0_Enterokinase_0_7_817.85098_3.56
VENELSQ
>sp|P93207|14310_SOLLC 14-3-3 protein 10 OS=Solanum lycopersicum OX=4081 GN=TFT10 PE=2 SV=2_35_Thermolysin_107_2_220.28668_5.46_0_Enterokinase_0_2_220.28668_5.46
VC
>sp|P93207|14310_SOLLC 14-3-3 protein 10 OS=Solanum lycopersicum OX=4081 GN=TFT10 PE=2 SV=2_36_Thermolysin_109_2_146.14598_5.46_0_Enterokinase_0_2_146.14598_5.46
AG
>sp|P93207|14310_SOLLC 14-3-3 protein 10 OS=Solanum lycopersicum OX=4081 GN=TFT10 PE=2 SV=2_37_Thermolysin_110_1_131.17468_5.46_0_Enterokinase_0_1_131.17468_5.46
I
>sp|P93207|14310_SOLLC 14-3-3 protein 10 OS=Solanum lycopersicum OX=4081 GN=TFT10 PE=2 SV=2_38_Thermolysin_112_2_259.34878_8.06_0_Enterokinase_0_2_259.34878_8.06
LK
>sp|P93207|14310_SOLLC 14-3-3 protein 10 OS=Solanum lycopersicum OX=4081 GN=TFT10 PE=2 SV=2_39_Thermolysin_113_1_131.17468_5.46_0_Enterokinase_0_1_131.17468_5.46
L
>sp|P93207|14310_SOLLC 14-3-3 protein 10 OS=Solanum lycopersicum OX=4081 GN=TFT10 PE=2 SV=2_40_Thermolysin_117_4_461.47218_3.74_0_Enterokinase_0_4_461.47218_3.74
LESN
>sp|P93207|14310_SOLLC 14-3-3 protein 10 OS=Solanum lycopersicum OX=4081 GN=TFT10 PE=2 SV=2_41_Thermolysin_121_4_414.50218_5.46_0_Enterokinase_0_4_414.50218_5.46
LVPS
>sp|P93207|14310_SOLLC 14-3-3 protein 10 OS=Solanum lycopersicum OX=4081 GN=TFT10 PE=2 SV=2_42_Thermolysin_128_7_722.75028_6.13_0_Enterokinase_0_7_722.75028_6.13
ATTSESK
>sp|P93207|14310_SOLLC 14-3-3 protein 10 OS=Solanum lycopersicum OX=4081 GN=TFT10 PE=2 SV=2_43_Thermolysin_129_1_117.14788_5.46_0_Enterokinase_0_1_117.14788_5.46
V
>sp|P93207|14310_SOLLC 14-3-3 protein 10 OS=Solanum lycopersicum OX=4081 GN=TFT10 PE=2 SV=2_44_Thermolysin_131_2_328.36788_5.45_0_Enterokinase_0_2_328.36788_5.45
FY
>sp|P93207|14310_SOLLC 14-3-3 protein 10 OS=Solanum lycopersicum OX=4081 GN=TFT10 PE=2 SV=2_45_Thermolysin_133_2_259.34878_8.06_0_Enterokinase_0_2_259.34878_8.06
LK
>sp|P93207|14310_SOLLC 14-3-3 protein 10 OS=Solanum lycopersicum OX=4081 GN=TFT10 PE=2 SV=2_46_Thermolysin_141_8_1095.23798_7.91_0_Enterokinase_0_8_1095.23798_7.91
MKGDYYRY
>sp|P93207|14310_SOLLC 14-3-3 protein 10 OS=Solanum lycopersicum OX=4081 GN=TFT10 PE=2 SV=2_47_Thermolysin_142_1_131.17468_5.46_0_Enterokinase_0_1_131.17468_5.46
L
>sp|P93207|14310_SOLLC 14-3-3 protein 10 OS=Solanum lycopersicum OX=4081 GN=TFT10 PE=2 SV=2_48_Thermolysin_146_4_493.56028_6.13_0_Enterokinase_0_4_493.56028_6.13
AEFK
>sp|P93207|14310_SOLLC 14-3-3 protein 10 OS=Solanum lycopersicum OX=4081 GN=TFT10 PE=2 SV=2_49_Thermolysin_153_7_844.92298_6.19_0_Enterokinase_0_7_844.92298_6.19
IGDERKQ
>sp|P93207|14310_SOLLC 14-3-3 protein 10 OS=Solanum lycopersicum OX=4081 GN=TFT10 PE=2 SV=2_50_Thermolysin_154_1_89.09408_5.46_0_Enterokinase_0_1_89.09408_5.46
A
>sp|P93207|14310_SOLLC 14-3-3 protein 10 OS=Solanum lycopersicum OX=4081 GN=TFT10 PE=2 SV=2_51_Thermolysin_158_4_434.40328_3.38_0_Enterokinase_0_4_434.40328_3.38
AEDT
>sp|P93207|14310_SOLLC 14-3-3 protein 10 OS=Solanum lycopersicum OX=4081 GN=TFT10 PE=2 SV=2_52_Thermolysin_163_5_641.73998_8.0_0_Enterokinase_0_5_641.73998_8.0
MNSYK
>sp|P93207|14310_SOLLC 14-3-3 protein 10 OS=Solanum lycopersicum OX=4081 GN=TFT10 PE=2 SV=2_53_Thermolysin_164_1_89.09408_5.46_0_Enterokinase_0_1_89.09408_5.46
A
>sp|P93207|14310_SOLLC 14-3-3 protein 10 OS=Solanum lycopersicum OX=4081 GN=TFT10 PE=2 SV=2_54_Thermolysin_168_4_459.49968_3.74_0_Enterokinase_0_4_459.49968_3.74
AQEI
>sp|P93207|14310_SOLLC 14-3-3 protein 10 OS=Solanum lycopersicum OX=4081 GN=TFT10 PE=2 SV=2_55_Thermolysin_169_1_89.09408_5.46_0_Enterokinase_0_1_89.09408_5.46
A
>sp|P93207|14310_SOLLC 14-3-3 protein 10 OS=Solanum lycopersicum OX=4081 GN=TFT10 PE=2 SV=2_56_Thermolysin_178_9_990.12408_5.22_0_Enterokinase_0_9_990.12408_5.22
LTDLPPTHP
>sp|P93207|14310_SOLLC 14-3-3 protein 10 OS=Solanum lycopersicum OX=4081 GN=TFT10 PE=2 SV=2_57_Thermolysin_180_2_287.36218_9.71_0_Enterokinase_0_2_287.36218_9.71
IR
>sp|P93207|14310_SOLLC 14-3-3 protein 10 OS=Solanum lycopersicum OX=4081 GN=TFT10 PE=2 SV=2_58_Thermolysin_182_2_188.22658_5.46_0_Enterokinase_0_2_188.22658_5.46
LG
>sp|P93207|14310_SOLLC 14-3-3 protein 10 OS=Solanum lycopersicum OX=4081 GN=TFT10 PE=2 SV=2_59_Thermolysin_183_1_131.17468_5.46_0_Enterokinase_0_1_131.17468_5.46
L
>sp|P93207|14310_SOLLC 14-3-3 protein 10 OS=Solanum lycopersicum OX=4081 GN=TFT10 PE=2 SV=2_60_Thermolysin_184_1_89.09408_5.46_0_Enterokinase_0_1_89.09408_5.46
A
>sp|P93207|14310_SOLLC 14-3-3 protein 10 OS=Solanum lycopersicum OX=4081 GN=TFT10 PE=2 SV=2_61_Thermolysin_186_2_245.27848_5.46_0_Enterokinase_0_2_245.27848_5.46
LN
>sp|P93207|14310_SOLLC 14-3-3 protein 10 OS=Solanum lycopersicum OX=4081 GN=TFT10 PE=2 SV=2_62_Thermolysin_188_2_252.27008_5.46_0_Enterokinase_0_2_252.27008_5.46
FS
>sp|P93207|14310_SOLLC 14-3-3 protein 10 OS=Solanum lycopersicum OX=4081 GN=TFT10 PE=2 SV=2_63_Thermolysin_189_1_117.14788_5.46_0_Enterokinase_0_1_117.14788_5.46
V
>sp|P93207|14310_SOLLC 14-3-3 protein 10 OS=Solanum lycopersicum OX=4081 GN=TFT10 PE=2 SV=2_64_Thermolysin_191_2_328.36788_5.45_0_Enterokinase_0_2_328.36788_5.45
FY
>sp|P93207|14310_SOLLC 14-3-3 protein 10 OS=Solanum lycopersicum OX=4081 GN=TFT10 PE=2 SV=2_65_Thermolysin_194_3_407.46678_3.74_0_Enterokinase_0_3_407.46678_3.74
FEI
>sp|P93207|14310_SOLLC 14-3-3 protein 10 OS=Solanum lycopersicum OX=4081 GN=TFT10 PE=2 SV=2_66_Thermolysin_200_6_662.69758_5.87_0_Enterokinase_0_6_662.69758_5.87
LNSSDK
>sp|P93207|14310_SOLLC 14-3-3 protein 10 OS=Solanum lycopersicum OX=4081 GN=TFT10 PE=2 SV=2_67_Thermolysin_203_3_279.31108_5.46_0_Enterokinase_0_3_279.31108_5.46
ACS
>sp|P93207|14310_SOLLC 14-3-3 protein 10 OS=Solanum lycopersicum OX=4081 GN=TFT10 PE=2 SV=2_68_Thermolysin_204_1_149.20788_5.46_0_Enterokinase_0_1_149.20788_5.46
M
>sp|P93207|14310_SOLLC 14-3-3 protein 10 OS=Solanum lycopersicum OX=4081 GN=TFT10 PE=2 SV=2_69_Thermolysin_207_3_345.39888_8.06_0_Enterokinase_0_3_345.39888_8.06
AKQ
>sp|P93207|14310_SOLLC 14-3-3 protein 10 OS=Solanum lycopersicum OX=4081 GN=TFT10 PE=2 SV=2_70_Thermolysin_208_1_89.09408_5.46_0_Enterokinase_0_1_89.09408_5.46
A
>sp|P93207|14310_SOLLC 14-3-3 protein 10 OS=Solanum lycopersicum OX=4081 GN=TFT10 PE=2 SV=2_71_Thermolysin_212_4_494.50168_3.56_0_Enterokinase_0_4_494.50168_3.56
FEEA
>sp|P93207|14310_SOLLC 14-3-3 protein 10 OS=Solanum lycopersicum OX=4081 GN=TFT10 PE=2 SV=2_72_Thermolysin_213_1_131.17468_5.46_0_Enterokinase_0_1_131.17468_5.46
I
>sp|P93207|14310_SOLLC 14-3-3 protein 10 OS=Solanum lycopersicum OX=4081 GN=TFT10 PE=2 SV=2_73_Thermolysin_218_5_547.56268_3.38_0_Enterokinase_0_5_547.56268_3.38
AELDT
>sp|P93207|14310_SOLLC 14-3-3 protein 10 OS=Solanum lycopersicum OX=4081 GN=TFT10 PE=2 SV=2_74_Thermolysin_228_10_1128.15778_4.05_0_Enterokinase_0_10_1128.15778_4.05
LGEESYKDST
>sp|P93207|14310_SOLLC 14-3-3 protein 10 OS=Solanum lycopersicum OX=4081 GN=TFT10 PE=2 SV=2_75_Thermolysin_229_1_131.17468_5.46_0_Enterokinase_0_1_131.17468_5.46
L
>sp|P93207|14310_SOLLC 14-3-3 protein 10 OS=Solanum lycopersicum OX=4081 GN=TFT10 PE=2 SV=2_76_Thermolysin_230_1_131.17468_5.46_0_Enterokinase_0_1_131.17468_5.46
I
>sp|P93207|14310_SOLLC 14-3-3 protein 10 OS=Solanum lycopersicum OX=4081 GN=TFT10 PE=2 SV=2_77_Thermolysin_232_2_277.33858_5.46_0_Enterokinase_0_2_277.33858_5.46
MQ
>sp|P93207|14310_SOLLC 14-3-3 protein 10 OS=Solanum lycopersicum OX=4081 GN=TFT10 PE=2 SV=2_78_Thermolysin_233_1_131.17468_5.46_0_Enterokinase_0_1_131.17468_5.46
L
>sp|P93207|14310_SOLLC 14-3-3 protein 10 OS=Solanum lycopersicum OX=4081 GN=TFT10 PE=2 SV=2_79_Thermolysin_237_4_516.55458_5.98_0_Enterokinase_0_4_516.55458_5.98
LRDN
>sp|P93207|14310_SOLLC 14-3-3 protein 10 OS=Solanum lycopersicum OX=4081 GN=TFT10 PE=2 SV=2_80_Thermolysin_239_2_232.27978_5.46_0_Enterokinase_0_2_232.27978_5.46
LT
>sp|P93207|14310_SOLLC 14-3-3 protein 10 OS=Solanum lycopersicum OX=4081 GN=TFT10 PE=2 SV=2_81_Thermolysin_248_9_1063.08858_3.27_0_Enterokinase_0_9_1063.08858_3.27
LWTSDAQDQ
>sp|P93207|14310_SOLLC 14-3-3 protein 10 OS=Solanum lycopersicum OX=4081 GN=TFT10 PE=2 SV=2_82_Thermolysin_252_4_462.45698_3.38_0_Enterokinase_0_4_462.45698_3.38
LDES
>sp|P31542|CLPAB_SOLLC ATP-dependent Clp protease ATP-binding subunit ClpA homolog CD4B, chloroplastic OS=Solanum lycopersicum OX=4081 GN=CD4B PE=3 SV=1_0_Thermolysin_1_1_149.20788_5.46_0_Enterokinase_0_1_149.20788_5.46
M
>sp|P31542|CLPAB_SOLLC ATP-dependent Clp protease ATP-binding subunit ClpA homolog CD4B, chloroplastic OS=Solanum lycopersicum OX=4081 GN=CD4B PE=3 SV=1_1_Thermolysin_3_2_245.28158_9.71_0_Enterokinase_0_2_245.28158_9.71
AR
>sp|P31542|CLPAB_SOLLC ATP-dependent Clp protease ATP-binding subunit ClpA homolog CD4B, chloroplastic OS=Solanum lycopersicum OX=4081 GN=CD4B PE=3 SV=1_2_Thermolysin_4_1_89.09408_5.46_0_Enterokinase_0_1_89.09408_5.46
A
>sp|P31542|CLPAB_SOLLC ATP-dependent Clp protease ATP-binding subunit ClpA homolog CD4B, chloroplastic OS=Solanum lycopersicum OX=4081 GN=CD4B PE=3 SV=1_3_Thermolysin_5_1_131.17468_5.46_0_Enterokinase_0_1_131.17468_5.46
L
>sp|P31542|CLPAB_SOLLC ATP-dependent Clp protease ATP-binding subunit ClpA homolog CD4B, chloroplastic OS=Solanum lycopersicum OX=4081 GN=CD4B PE=3 SV=1_4_Thermolysin_14_9_904.97258_5.46_0_Enterokinase_0_9_904.97258_5.46
VQSTSIPSS
>sp|P31542|CLPAB_SOLLC ATP-dependent Clp protease ATP-binding subunit ClpA homolog CD4B, chloroplastic OS=Solanum lycopersicum OX=4081 GN=CD4B PE=3 SV=1_5_Thermolysin_15_1_117.14788_5.46_0_Enterokinase_0_1_117.14788_5.46
V
>sp|P31542|CLPAB_SOLLC ATP-dependent Clp protease ATP-binding subunit ClpA homolog CD4B, chloroplastic OS=Solanum lycopersicum OX=4081 GN=CD4B PE=3 SV=1_6_Thermolysin_22_7_761.83328_8.06_0_Enterokinase_0_7_761.83328_8.06
AGERTTK
>sp|P31542|CLPAB_SOLLC ATP-dependent Clp protease ATP-binding subunit ClpA homolog CD4B, chloroplastic OS=Solanum lycopersicum OX=4081 GN=CD4B PE=3 SV=1_7_Thermolysin_31_9_994.11848_10.04_0_Enterokinase_0_9_994.11848_10.04
FNGSGKTKR
>sp|P31542|CLPAB_SOLLC ATP-dependent Clp protease ATP-binding subunit ClpA homolog CD4B, chloroplastic OS=Solanum lycopersicum OX=4081 GN=CD4B PE=3 SV=1_8_Thermolysin_32_1_89.09408_5.46_0_Enterokinase_0_1_89.09408_5.46
A
>sp|P31542|CLPAB_SOLLC ATP-dependent Clp protease ATP-binding subunit ClpA homolog CD4B, chloroplastic OS=Solanum lycopersicum OX=4081 GN=CD4B PE=3 SV=1_9_Thermolysin_34_2_218.25298_5.46_0_Enterokinase_0_2_218.25298_5.46
VT
>sp|P31542|CLPAB_SOLLC ATP-dependent Clp protease ATP-binding subunit ClpA homolog CD4B, chloroplastic OS=Solanum lycopersicum OX=4081 GN=CD4B PE=3 SV=1_10_Thermolysin_35_1_149.20788_5.46_0_Enterokinase_0_1_149.20788_5.46
M
>sp|P31542|CLPAB_SOLLC ATP-dependent Clp protease ATP-binding subunit ClpA homolog CD4B, chloroplastic OS=Solanum lycopersicum OX=4081 GN=CD4B PE=3 SV=1_11_Thermolysin_38_3_348.41728_5.46_0_Enterokinase_0_3_348.41728_5.46
LCN
>sp|P31542|CLPAB_SOLLC ATP-dependent Clp protease ATP-binding subunit ClpA homolog CD4B, chloroplastic OS=Solanum lycopersicum OX=4081 GN=CD4B PE=3 SV=1_12_Thermolysin_43_5_478.45938_5.46_0_Enterokinase_0_5_478.45938_5.46
AQSSS
>sp|P31542|CLPAB_SOLLC ATP-dependent Clp protease ATP-binding subunit ClpA homolog CD4B, chloroplastic OS=Solanum lycopersicum OX=4081 GN=CD4B PE=3 SV=1_13_Thermolysin_45_2_232.27978_5.46_0_Enterokinase_0_2_232.27978_5.46
LT
>sp|P31542|CLPAB_SOLLC ATP-dependent Clp protease ATP-binding subunit ClpA homolog CD4B, chloroplastic OS=Solanum lycopersicum OX=4081 GN=CD4B PE=3 SV=1_14_Thermolysin_51_6_707.78438_5.98_0_Enterokinase_0_6_707.78438_5.98
LRDFTG
>sp|P31542|CLPAB_SOLLC ATP-dependent Clp protease ATP-binding subunit ClpA homolog CD4B, chloroplastic OS=Solanum lycopersicum OX=4081 GN=CD4B PE=3 SV=1_15_Thermolysin_56_5_561.65668_8.7_0_Enterokinase_0_5_561.65668_8.7
LRGCN
>sp|P31542|CLPAB_SOLLC ATP-dependent Clp protease ATP-binding subunit ClpA homolog CD4B, chloroplastic OS=Solanum lycopersicum OX=4081 GN=CD4B PE=3 SV=1_16_Thermolysin_57_1_89.09408_5.46_0_Enterokinase_0_1_89.09408_5.46
A
>sp|P31542|CLPAB_SOLLC ATP-dependent Clp protease ATP-binding subunit ClpA homolog CD4B, chloroplastic OS=Solanum lycopersicum OX=4081 GN=CD4B PE=3 SV=1_17_Thermolysin_60_3_347.36838_3.48_0_Enterokinase_0_3_347.36838_3.48
IDT
>sp|P31542|CLPAB_SOLLC ATP-dependent Clp protease ATP-binding subunit ClpA homolog CD4B, chloroplastic OS=Solanum lycopersicum OX=4081 GN=CD4B PE=3 SV=1_18_Thermolysin_61_1_131.17468_5.46_0_Enterokinase_0_1_131.17468_5.46
L
>sp|P31542|CLPAB_SOLLC ATP-dependent Clp protease ATP-binding subunit ClpA homolog CD4B, chloroplastic OS=Solanum lycopersicum OX=4081 GN=CD4B PE=3 SV=1_19_Thermolysin_67_6_647.68608_6.23_0_Enterokinase_0_6_647.68608_6.23
VRSGET
>sp|P31542|CLPAB_SOLLC ATP-dependent Clp protease ATP-binding subunit ClpA homolog CD4B, chloroplastic OS=Solanum lycopersicum OX=4081 GN=CD4B PE=3 SV=1_20_Thermolysin_71_4_474.55768_8.06_0_Enterokinase_0_4_474.55768_8.06
LQSK
>sp|P31542|CLPAB_SOLLC ATP-dependent Clp protease ATP-binding subunit ClpA homolog CD4B, chloroplastic OS=Solanum lycopersicum OX=4081 GN=CD4B PE=3 SV=1_21_Thermolysin_72_1_117.14788_5.46_0_Enterokinase_0_1_117.14788_5.46
V
>sp|P31542|CLPAB_SOLLC ATP-dependent Clp protease ATP-binding subunit ClpA homolog CD4B, chloroplastic OS=Solanum lycopersicum OX=4081 GN=CD4B PE=3 SV=1_22_Thermolysin_73_1_89.09408_5.46_0_Enterokinase_0_1_89.09408_5.46
A
>sp|P31542|CLPAB_SOLLC ATP-dependent Clp protease ATP-binding subunit ClpA homolog CD4B, chloroplastic OS=Solanum lycopersicum OX=4081 GN=CD4B PE=3 SV=1_23_Thermolysin_74_1_89.09408_5.46_0_Enterokinase_0_1_89.09408_5.46
A
>sp|P31542|CLPAB_SOLLC ATP-dependent Clp protease ATP-binding subunit ClpA homolog CD4B, chloroplastic OS=Solanum lycopersicum OX=4081 GN=CD4B PE=3 SV=1_24_Thermolysin_77_3_353.37518_5.45_0_Enterokinase_0_3_353.37518_5.45
ATY
>sp|P31542|CLPAB_SOLLC ATP-dependent Clp protease ATP-binding subunit ClpA homolog CD4B, chloroplastic OS=Solanum lycopersicum OX=4081 GN=CD4B PE=3 SV=1_25_Thermolysin_85_8_999.20528_11.49_0_Enterokinase_0_8_999.20528_11.49
VRRPRGCR
>sp|P31542|CLPAB_SOLLC ATP-dependent Clp protease ATP-binding subunit ClpA homolog CD4B, chloroplastic OS=Solanum lycopersicum OX=4081 GN=CD4B PE=3 SV=1_26_Thermolysin_89_4_489.61528_8.06_0_Enterokinase_0_4_489.61528_8.06
FVPK
>sp|P31542|CLPAB_SOLLC ATP-dependent Clp protease ATP-binding subunit ClpA homolog CD4B, chloroplastic OS=Solanum lycopersicum OX=4081 GN=CD4B PE=3 SV=1_27_Thermolysin_90_1_89.09408_5.46_0_Enterokinase_0_1_89.09408_5.46
A
>sp|P31542|CLPAB_SOLLC ATP-dependent Clp protease ATP-binding subunit ClpA homolog CD4B, chloroplastic OS=Solanum lycopersicum OX=4081 GN=CD4B PE=3 SV=1_28_Thermolysin_91_1_149.20788_5.46_0_Enterokinase_0_1_149.20788_5.46
M
>sp|P31542|CLPAB_SOLLC ATP-dependent Clp protease ATP-binding subunit ClpA homolog CD4B, chloroplastic OS=Solanum lycopersicum OX=4081 GN=CD4B PE=3 SV=1_29_Thermolysin_94_3_450.49488_6.23_0_Enterokinase_0_3_450.49488_6.23
FER
>sp|P31542|CLPAB_SOLLC ATP-dependent Clp protease ATP-binding subunit ClpA homolog CD4B, chloroplastic OS=Solanum lycopersicum OX=4081 GN=CD4B PE=3 SV=1_30_Thermolysin_98_4_523.58658_6.13_0_Enterokinase_0_4_523.58658_6.13
FTEK
>sp|P31542|CLPAB_SOLLC ATP-dependent Clp protease ATP-binding subunit ClpA homolog CD4B, chloroplastic OS=Solanum lycopersicum OX=4081 GN=CD4B PE=3 SV=1_31_Thermolysin_99_1_89.09408_5.46_0_Enterokinase_0_1_89.09408_5.46
A
>sp|P31542|CLPAB_SOLLC ATP-dependent Clp protease ATP-binding subunit ClpA homolog CD4B, chloroplastic OS=Solanum lycopersicum OX=4081 GN=CD4B PE=3 SV=1_32_Thermolysin_101_2_259.34878_8.06_0_Enterokinase_0_2_259.34878_8.06
IK
>sp|P31542|CLPAB_SOLLC ATP-dependent Clp protease ATP-binding subunit ClpA homolog CD4B, chloroplastic OS=Solanum lycopersicum OX=4081 GN=CD4B PE=3 SV=1_33_Thermolysin_102_1_117.14788_5.46_0_Enterokinase_0_1_117.14788_5.46
V
>sp|P31542|CLPAB_SOLLC ATP-dependent Clp protease ATP-binding subunit ClpA homolog CD4B, chloroplastic OS=Solanum lycopersicum OX=4081 GN=CD4B PE=3 SV=1_34_Thermolysin_103_1_131.17468_5.46_0_Enterokinase_0_1_131.17468_5.46
I
>sp|P31542|CLPAB_SOLLC ATP-dependent Clp protease ATP-binding subunit ClpA homolog CD4B, chloroplastic OS=Solanum lycopersicum OX=4081 GN=CD4B PE=3 SV=1_35_Thermolysin_104_1_149.20788_5.46_0_Enterokinase_0_1_149.20788_5.46
M
>sp|P31542|CLPAB_SOLLC ATP-dependent Clp protease ATP-binding subunit ClpA homolog CD4B, chloroplastic OS=Solanum lycopersicum OX=4081 GN=CD4B PE=3 SV=1_36_Thermolysin_105_1_131.17468_5.46_0_Enterokinase_0_1_131.17468_5.46
L
>sp|P31542|CLPAB_SOLLC ATP-dependent Clp protease ATP-binding subunit ClpA homolog CD4B, chloroplastic OS=Solanum lycopersicum OX=4081 GN=CD4B PE=3 SV=1_37_Thermolysin_112_7_858.90958_6.38_0_Enterokinase_0_7_858.90958_6.38
AQEEARR
>sp|P31542|CLPAB_SOLLC ATP-dependent Clp protease ATP-binding subunit ClpA homolog CD4B, chloroplastic OS=Solanum lycopersicum OX=4081 GN=CD4B PE=3 SV=1_38_Thermolysin_116_4_439.47148_7.2_0_Enterokinase_0_4_439.47148_7.2
LGHN
>sp|P31542|CLPAB_SOLLC ATP-dependent Clp protease ATP-binding subunit ClpA homolog CD4B, chloroplastic OS=Solanum lycopersicum OX=4081 GN=CD4B PE=3 SV=1_39_Thermolysin_117_1_165.19188_5.46_0_Enterokinase_0_1_165.19188_5.46
F
>sp|P31542|CLPAB_SOLLC ATP-dependent Clp protease ATP-binding subunit ClpA homolog CD4B, chloroplastic OS=Solanum lycopersicum OX=4081 GN=CD4B PE=3 SV=1_40_Thermolysin_122_5_532.55108_3.74_0_Enterokinase_0_5_532.55108_3.74
VGTEQ
>sp|P31542|CLPAB_SOLLC ATP-dependent Clp protease ATP-binding subunit ClpA homolog CD4B, chloroplastic OS=Solanum lycopersicum OX=4081 GN=CD4B PE=3 SV=1_41_Thermolysin_123_1_131.17468_5.46_0_Enterokinase_0_1_131.17468_5.46
I
>sp|P31542|CLPAB_SOLLC ATP-dependent Clp protease ATP-binding subunit ClpA homolog CD4B, chloroplastic OS=Solanum lycopersicum OX=4081 GN=CD4B PE=3 SV=1_42_Thermolysin_124_1_131.17468_5.46_0_Enterokinase_0_1_131.17468_5.46
L
>sp|P31542|CLPAB_SOLLC ATP-dependent Clp protease ATP-binding subunit ClpA homolog CD4B, chloroplastic OS=Solanum lycopersicum OX=4081 GN=CD4B PE=3 SV=1_43_Thermolysin_126_2_188.22658_5.46_0_Enterokinase_0_2_188.22658_5.46
LG
>sp|P31542|CLPAB_SOLLC ATP-dependent Clp protease ATP-binding subunit ClpA homolog CD4B, chloroplastic OS=Solanum lycopersicum OX=4081 GN=CD4B PE=3 SV=1_44_Thermolysin_127_1_131.17468_5.46_0_Enterokinase_0_1_131.17468_5.46
L
>sp|P31542|CLPAB_SOLLC ATP-dependent Clp protease ATP-binding subunit ClpA homolog CD4B, chloroplastic OS=Solanum lycopersicum OX=4081 GN=CD4B PE=3 SV=1_45_Thermolysin_133_6_532.55098_3.74_0_Enterokinase_0_6_532.55098_3.74
IGEGTG
>sp|P31542|CLPAB_SOLLC ATP-dependent Clp protease ATP-binding subunit ClpA homolog CD4B, chloroplastic OS=Solanum lycopersicum OX=4081 GN=CD4B PE=3 SV=1_46_Thermolysin_134_1_131.17468_5.46_0_Enterokinase_0_1_131.17468_5.46
I
>sp|P31542|CLPAB_SOLLC ATP-dependent Clp protease ATP-binding subunit ClpA homolog CD4B, chloroplastic OS=Solanum lycopersicum OX=4081 GN=CD4B PE=3 SV=1_47_Thermolysin_135_1_89.09408_5.46_0_Enterokinase_0_1_89.09408_5.46
A
>sp|P31542|CLPAB_SOLLC ATP-dependent Clp protease ATP-binding subunit ClpA homolog CD4B, chloroplastic OS=Solanum lycopersicum OX=4081 GN=CD4B PE=3 SV=1_48_Thermolysin_137_2_217.26818_8.06_0_Enterokinase_0_2_217.26818_8.06
AK
>sp|P31542|CLPAB_SOLLC ATP-dependent Clp protease ATP-binding subunit ClpA homolog CD4B, chloroplastic OS=Solanum lycopersicum OX=4081 GN=CD4B PE=3 SV=1_49_Thermolysin_138_1_117.14788_5.46_0_Enterokinase_0_1_117.14788_5.46
V
>sp|P31542|CLPAB_SOLLC ATP-dependent Clp protease ATP-binding subunit ClpA homolog CD4B, chloroplastic OS=Solanum lycopersicum OX=4081 GN=CD4B PE=3 SV=1_50_Thermolysin_141_3_346.42698_8.06_0_Enterokinase_0_3_346.42698_8.06
LKS
>sp|P31542|CLPAB_SOLLC ATP-dependent Clp protease ATP-binding subunit ClpA homolog CD4B, chloroplastic OS=Solanum lycopersicum OX=4081 GN=CD4B PE=3 SV=1_51_Thermolysin_143_2_206.25978_5.46_0_Enterokinase_0_2_206.25978_5.46
MG
>sp|P31542|CLPAB_SOLLC ATP-dependent Clp protease ATP-binding subunit ClpA homolog CD4B, chloroplastic OS=Solanum lycopersicum OX=4081 GN=CD4B PE=3 SV=1_52_Thermolysin_145_2_245.27848_5.46_0_Enterokinase_0_2_245.27848_5.46
IN
>sp|P31542|CLPAB_SOLLC ATP-dependent Clp protease ATP-binding subunit ClpA homolog CD4B, chloroplastic OS=Solanum lycopersicum OX=4081 GN=CD4B PE=3 SV=1_53_Thermolysin_150_5_601.70368_8.06_0_Enterokinase_0_5_601.70368_8.06
LKDAR
>sp|P31542|CLPAB_SOLLC ATP-dependent Clp protease ATP-binding subunit ClpA homolog CD4B, chloroplastic OS=Solanum lycopersicum OX=4081 GN=CD4B PE=3 SV=1_54_Thermolysin_155_5_602.68558_4.53_0_Enterokinase_0_5_602.68558_4.53
VEVEK
>sp|P31542|CLPAB_SOLLC ATP-dependent Clp protease ATP-binding subunit ClpA homolog CD4B, chloroplastic OS=Solanum lycopersicum OX=4081 GN=CD4B PE=3 SV=1_55_Thermolysin_156_1_131.17468_5.46_0_Enterokinase_0_1_131.17468_5.46
I
>sp|P31542|CLPAB_SOLLC ATP-dependent Clp protease ATP-binding subunit ClpA homolog CD4B, chloroplastic OS=Solanum lycopersicum OX=4081 GN=CD4B PE=3 SV=1_56_Thermolysin_162_6_545.59608_9.71_0_Enterokinase_0_6_545.59608_9.71
IGRGSG
>sp|P31542|CLPAB_SOLLC ATP-dependent Clp protease ATP-binding subunit ClpA homolog CD4B, chloroplastic OS=Solanum lycopersicum OX=4081 GN=CD4B PE=3 SV=1_57_Thermolysin_163_1_165.19188_5.46_0_Enterokinase_0_1_165.19188_5.46
F
>sp|P31542|CLPAB_SOLLC ATP-dependent Clp protease ATP-binding subunit ClpA homolog CD4B, chloroplastic OS=Solanum lycopersicum OX=4081 GN=CD4B PE=3 SV=1_58_Thermolysin_164_1_117.14788_5.46_0_Enterokinase_0_1_117.14788_5.46
V
>sp|P31542|CLPAB_SOLLC ATP-dependent Clp protease ATP-binding subunit ClpA homolog CD4B, chloroplastic OS=Solanum lycopersicum OX=4081 GN=CD4B PE=3 SV=1_59_Thermolysin_165_1_89.09408_5.46_0_Enterokinase_0_1_89.09408_5.46
A
>sp|P31542|CLPAB_SOLLC ATP-dependent Clp protease ATP-binding subunit ClpA homolog CD4B, chloroplastic OS=Solanum lycopersicum OX=4081 GN=CD4B PE=3 SV=1_60_Thermolysin_169_4_456.53948_3.74_0_Enterokinase_0_4_456.53948_3.74
VEIP
>sp|P31542|CLPAB_SOLLC ATP-dependent Clp protease ATP-binding subunit ClpA homolog CD4B, chloroplastic OS=Solanum lycopersicum OX=4081 GN=CD4B PE=3 SV=1_61_Thermolysin_173_4_519.60118_9.71_0_Enterokinase_0_4_519.60118_9.71
FTPR
>sp|P31542|CLPAB_SOLLC ATP-dependent Clp protease ATP-binding subunit ClpA homolog CD4B, chloroplastic OS=Solanum lycopersicum OX=4081 GN=CD4B PE=3 SV=1_62_Thermolysin_176_3_373.45568_9.93_0_Enterokinase_0_3_373.45568_9.93
AKR
>sp|P31542|CLPAB_SOLLC ATP-dependent Clp protease ATP-binding subunit ClpA homolog CD4B, chloroplastic OS=Solanum lycopersicum OX=4081 GN=CD4B PE=3 SV=1_63_Thermolysin_177_1_117.14788_5.46_0_Enterokinase_0_1_117.14788_5.46
V
>sp|P31542|CLPAB_SOLLC ATP-dependent Clp protease ATP-binding subunit ClpA homolog CD4B, chloroplastic OS=Solanum lycopersicum OX=4081 GN=CD4B PE=3 SV=1_64_Thermolysin_181_4_460.52778_3.74_0_Enterokinase_0_4_460.52778_3.74
LELS
>sp|P31542|CLPAB_SOLLC ATP-dependent Clp protease ATP-binding subunit ClpA homolog CD4B, chloroplastic OS=Solanum lycopersicum OX=4081 GN=CD4B PE=3 SV=1_65_Thermolysin_187_6_744.80268_4.53_0_Enterokinase_0_6_744.80268_4.53
LEEARQ
>sp|P31542|CLPAB_SOLLC ATP-dependent Clp protease ATP-binding subunit ClpA homolog CD4B, chloroplastic OS=Solanum lycopersicum OX=4081 GN=CD4B PE=3 SV=1_66_Thermolysin_192_5_602.64748_7.17_0_Enterokinase_0_5_602.64748_7.17
LGHNY
>sp|P31542|CLPAB_SOLLC ATP-dependent Clp protease ATP-binding subunit ClpA homolog CD4B, chloroplastic OS=Solanum lycopersicum OX=4081 GN=CD4B PE=3 SV=1_67_Thermolysin_197_5_541.56138_5.48_0_Enterokinase_0_5_541.56138_5.48
IGSEH
>sp|P31542|CLPAB_SOLLC ATP-dependent Clp protease ATP-binding subunit ClpA homolog CD4B, chloroplastic OS=Solanum lycopersicum OX=4081 GN=CD4B PE=3 SV=1_68_Thermolysin_198_1_131.17468_5.46_0_Enterokinase_0_1_131.17468_5.46
L
>sp|P31542|CLPAB_SOLLC ATP-dependent Clp protease ATP-binding subunit ClpA homolog CD4B, chloroplastic OS=Solanum lycopersicum OX=4081 GN=CD4B PE=3 SV=1_69_Thermolysin_199_1_131.17468_5.46_0_Enterokinase_0_1_131.17468_5.46
L
>sp|P31542|CLPAB_SOLLC ATP-dependent Clp protease ATP-binding subunit ClpA homolog CD4B, chloroplastic OS=Solanum lycopersicum OX=4081 GN=CD4B PE=3 SV=1_70_Thermolysin_201_2_188.22658_5.46_0_Enterokinase_0_2_188.22658_5.46
LG
>sp|P31542|CLPAB_SOLLC ATP-dependent Clp protease ATP-binding subunit ClpA homolog CD4B, chloroplastic OS=Solanum lycopersicum OX=4081 GN=CD4B PE=3 SV=1_71_Thermolysin_202_1_131.17468_5.46_0_Enterokinase_0_1_131.17468_5.46
L
>sp|P31542|CLPAB_SOLLC ATP-dependent Clp protease ATP-binding subunit ClpA homolog CD4B, chloroplastic OS=Solanum lycopersicum OX=4081 GN=CD4B PE=3 SV=1_72_Thermolysin_208_6_659.69698_4.53_0_Enterokinase_0_6_659.69698_4.53
LREGEG
>sp|P31542|CLPAB_SOLLC ATP-dependent Clp protease ATP-binding subunit ClpA homolog CD4B, chloroplastic OS=Solanum lycopersicum OX=4081 GN=CD4B PE=3 SV=1_73_Thermolysin_209_1_117.14788_5.46_0_Enterokinase_0_1_117.14788_5.46
V
>sp|P31542|CLPAB_SOLLC ATP-dependent Clp protease ATP-binding subunit ClpA homolog CD4B, chloroplastic OS=Solanum lycopersicum OX=4081 GN=CD4B PE=3 SV=1_74_Thermolysin_210_1_89.09408_5.46_0_Enterokinase_0_1_89.09408_5.46
A
>sp|P31542|CLPAB_SOLLC ATP-dependent Clp protease ATP-binding subunit ClpA homolog CD4B, chloroplastic OS=Solanum lycopersicum OX=4081 GN=CD4B PE=3 SV=1_75_Thermolysin_212_2_245.28158_9.71_0_Enterokinase_0_2_245.28158_9.71
AR
>sp|P31542|CLPAB_SOLLC ATP-dependent Clp protease ATP-binding subunit ClpA homolog CD4B, chloroplastic OS=Solanum lycopersicum OX=4081 GN=CD4B PE=3 SV=1_76_Thermolysin_213_1_117.14788_5.46_0_Enterokinase_0_1_117.14788_5.46
V
>sp|P31542|CLPAB_SOLLC ATP-dependent Clp protease ATP-binding subunit ClpA homolog CD4B, chloroplastic OS=Solanum lycopersicum OX=4081 GN=CD4B PE=3 SV=1_77_Thermolysin_216_3_374.39398_3.74_0_Enterokinase_0_3_374.39398_3.74
LEN
>sp|P31542|CLPAB_SOLLC ATP-dependent Clp protease ATP-binding subunit ClpA homolog CD4B, chloroplastic OS=Solanum lycopersicum OX=4081 GN=CD4B PE=3 SV=1_78_Thermolysin_218_2_188.22658_5.46_0_Enterokinase_0_2_188.22658_5.46
LG
>sp|P31542|CLPAB_SOLLC ATP-dependent Clp protease ATP-binding subunit ClpA homolog CD4B, chloroplastic OS=Solanum lycopersicum OX=4081 GN=CD4B PE=3 SV=1_79_Thermolysin_223_5_502.48138_3.48_0_Enterokinase_0_5_502.48138_3.48
ADPSN
>sp|P31542|CLPAB_SOLLC ATP-dependent Clp protease ATP-binding subunit ClpA homolog CD4B, chloroplastic OS=Solanum lycopersicum OX=4081 GN=CD4B PE=3 SV=1_80_Thermolysin_227_4_516.59798_9.71_0_Enterokinase_0_4_516.59798_9.71
IRTQ
>sp|P31542|CLPAB_SOLLC ATP-dependent Clp protease ATP-binding subunit ClpA homolog CD4B, chloroplastic OS=Solanum lycopersicum OX=4081 GN=CD4B PE=3 SV=1_81_Thermolysin_228_1_117.14788_5.46_0_Enterokinase_0_1_117.14788_5.46
V
>sp|P31542|CLPAB_SOLLC ATP-dependent Clp protease ATP-binding subunit ClpA homolog CD4B, chloroplastic OS=Solanum lycopersicum OX=4081 GN=CD4B PE=3 SV=1_82_Thermolysin_230_2_287.36218_9.71_0_Enterokinase_0_2_287.36218_9.71
IR
>sp|P31542|CLPAB_SOLLC ATP-dependent Clp protease ATP-binding subunit ClpA homolog CD4B, chloroplastic OS=Solanum lycopersicum OX=4081 GN=CD4B PE=3 SV=1_83_Thermolysin_231_1_149.20788_5.46_0_Enterokinase_0_1_149.20788_5.46
M
>sp|P31542|CLPAB_SOLLC ATP-dependent Clp protease ATP-binding subunit ClpA homolog CD4B, chloroplastic OS=Solanum lycopersicum OX=4081 GN=CD4B PE=3 SV=1_84_Thermolysin_238_7_704.69158_3.56_0_Enterokinase_0_7_704.69158_3.56
VGESNEA
>sp|P31542|CLPAB_SOLLC ATP-dependent Clp protease ATP-binding subunit ClpA homolog CD4B, chloroplastic OS=Solanum lycopersicum OX=4081 GN=CD4B PE=3 SV=1_85_Thermolysin_240_2_174.19978_5.46_0_Enterokinase_0_2_174.19978_5.46
VG
>sp|P31542|CLPAB_SOLLC ATP-dependent Clp protease ATP-binding subunit ClpA homolog CD4B, chloroplastic OS=Solanum lycopersicum OX=4081 GN=CD4B PE=3 SV=1_86_Thermolysin_242_2_176.17228_5.46_0_Enterokinase_0_2_176.17228_5.46
AS
>sp|P31542|CLPAB_SOLLC ATP-dependent Clp protease ATP-binding subunit ClpA homolog CD4B, chloroplastic OS=Solanum lycopersicum OX=4081 GN=CD4B PE=3 SV=1_87_Thermolysin_254_12_1119.25798_8.06_0_Enterokinase_0_12_1119.25798_8.06
VGGGTSGQKMPT
>sp|P31542|CLPAB_SOLLC ATP-dependent Clp protease ATP-binding subunit ClpA homolog CD4B, chloroplastic OS=Solanum lycopersicum OX=4081 GN=CD4B PE=3 SV=1_88_Thermolysin_261_7_824.84248_3.56_0_Enterokinase_0_7_824.84248_3.56
LEEYGTN
>sp|P31542|CLPAB_SOLLC ATP-dependent Clp protease ATP-binding subunit ClpA homolog CD4B, chloroplastic OS=Solanum lycopersicum OX=4081 GN=CD4B PE=3 SV=1_89_Thermolysin_264_3_360.45388_8.06_0_Enterokinase_0_3_360.45388_8.06
LTK
>sp|P31542|CLPAB_SOLLC ATP-dependent Clp protease ATP-binding subunit ClpA homolog CD4B, chloroplastic OS=Solanum lycopersicum OX=4081 GN=CD4B PE=3 SV=1_90_Thermolysin_265_1_131.17468_5.46_0_Enterokinase_0_1_131.17468_5.46
L
>sp|P31542|CLPAB_SOLLC ATP-dependent Clp protease ATP-binding subunit ClpA homolog CD4B, chloroplastic OS=Solanum lycopersicum OX=4081 GN=CD4B PE=3 SV=1_91_Thermolysin_270_5_532.55108_4.53_0_Enterokinase_0_5_532.55108_4.53
AEEGK
>sp|P31542|CLPAB_SOLLC ATP-dependent Clp protease ATP-binding subunit ClpA homolog CD4B, chloroplastic OS=Solanum lycopersicum OX=4081 GN=CD4B PE=3 SV=1_92_Thermolysin_273_3_343.37998_3.48_0_Enterokinase_0_3_343.37998_3.48
LDP
>sp|P31542|CLPAB_SOLLC ATP-dependent Clp protease ATP-binding subunit ClpA homolog CD4B, chloroplastic OS=Solanum lycopersicum OX=4081 GN=CD4B PE=3 SV=1_93_Thermolysin_274_1_117.14788_5.46_0_Enterokinase_0_1_117.14788_5.46
V
>sp|P31542|CLPAB_SOLLC ATP-dependent Clp protease ATP-binding subunit ClpA homolog CD4B, chloroplastic OS=Solanum lycopersicum OX=4081 GN=CD4B PE=3 SV=1_94_Thermolysin_280_6_683.76538_9.71_0_Enterokinase_0_6_683.76538_9.71
VGRQPQ
>sp|P31542|CLPAB_SOLLC ATP-dependent Clp protease ATP-binding subunit ClpA homolog CD4B, chloroplastic OS=Solanum lycopersicum OX=4081 GN=CD4B PE=3 SV=1_95_Thermolysin_283_3_416.47768_6.23_0_Enterokinase_0_3_416.47768_6.23
IER
>sp|P31542|CLPAB_SOLLC ATP-dependent Clp protease ATP-binding subunit ClpA homolog CD4B, chloroplastic OS=Solanum lycopersicum OX=4081 GN=CD4B PE=3 SV=1_96_Thermolysin_286_3_346.38368_5.46_0_Enterokinase_0_3_346.38368_5.46
VTQ
>sp|P31542|CLPAB_SOLLC ATP-dependent Clp protease ATP-binding subunit ClpA homolog CD4B, chloroplastic OS=Solanum lycopersicum OX=4081 GN=CD4B PE=3 SV=1_97_Thermolysin_287_1_131.17468_5.46_0_Enterokinase_0_1_131.17468_5.46
I
>sp|P31542|CLPAB_SOLLC ATP-dependent Clp protease ATP-binding subunit ClpA homolog CD4B, chloroplastic OS=Solanum lycopersicum OX=4081 GN=CD4B PE=3 SV=1_98_Thermolysin_297_10_1158.34388_10.33_0_Enterokinase_0_10_1158.34388_10.33
LGRRTKNNPC
>sp|P31542|CLPAB_SOLLC ATP-dependent Clp protease ATP-binding subunit ClpA homolog CD4B, chloroplastic OS=Solanum lycopersicum OX=4081 GN=CD4B PE=3 SV=1_99_Thermolysin_298_1_131.17468_5.46_0_Enterokinase_0_1_131.17468_5.46
L
>sp|P31542|CLPAB_SOLLC ATP-dependent Clp protease ATP-binding subunit ClpA homolog CD4B, chloroplastic OS=Solanum lycopersicum OX=4081 GN=CD4B PE=3 SV=1_100_Thermolysin_303_5_471.51068_3.74_0_Enterokinase_0_5_471.51068_3.74
IGEPG
>sp|P31542|CLPAB_SOLLC ATP-dependent Clp protease ATP-binding subunit ClpA homolog CD4B, chloroplastic OS=Solanum lycopersicum OX=4081 GN=CD4B PE=3 SV=1_101_Thermolysin_307_4_403.47898_8.06_0_Enterokinase_0_4_403.47898_8.06
VGKT
>sp|P31542|CLPAB_SOLLC ATP-dependent Clp protease ATP-binding subunit ClpA homolog CD4B, chloroplastic OS=Solanum lycopersicum OX=4081 GN=CD4B PE=3 SV=1_102_Thermolysin_308_1_89.09408_5.46_0_Enterokinase_0_1_89.09408_5.46
A
>sp|P31542|CLPAB_SOLLC ATP-dependent Clp protease ATP-binding subunit ClpA homolog CD4B, chloroplastic OS=Solanum lycopersicum OX=4081 GN=CD4B PE=3 SV=1_103_Thermolysin_309_1_131.17468_5.46_0_Enterokinase_0_1_131.17468_5.46
I
>sp|P31542|CLPAB_SOLLC ATP-dependent Clp protease ATP-binding subunit ClpA homolog CD4B, chloroplastic OS=Solanum lycopersicum OX=4081 GN=CD4B PE=3 SV=1_104_Thermolysin_312_3_275.26148_3.74_0_Enterokinase_0_3_275.26148_3.74
AEG
>sp|P31542|CLPAB_SOLLC ATP-dependent Clp protease ATP-binding subunit ClpA homolog CD4B, chloroplastic OS=Solanum lycopersicum OX=4081 GN=CD4B PE=3 SV=1_105_Thermolysin_313_1_131.17468_5.46_0_Enterokinase_0_1_131.17468_5.46
L
>sp|P31542|CLPAB_SOLLC ATP-dependent Clp protease ATP-binding subunit ClpA homolog CD4B, chloroplastic OS=Solanum lycopersicum OX=4081 GN=CD4B PE=3 SV=1_106_Thermolysin_316_3_373.41228_9.71_0_Enterokinase_0_3_373.41228_9.71
AQR
>sp|P31542|CLPAB_SOLLC ATP-dependent Clp protease ATP-binding subunit ClpA homolog CD4B, chloroplastic OS=Solanum lycopersicum OX=4081 GN=CD4B PE=3 SV=1_107_Thermolysin_317_1_131.17468_5.46_0_Enterokinase_0_1_131.17468_5.46
I
>sp|P31542|CLPAB_SOLLC ATP-dependent Clp protease ATP-binding subunit ClpA homolog CD4B, chloroplastic OS=Solanum lycopersicum OX=4081 GN=CD4B PE=3 SV=1_108_Thermolysin_325_8_801.80828_3.38_0_Enterokinase_0_8_801.80828_3.38
ANGDVPET
>sp|P31542|CLPAB_SOLLC ATP-dependent Clp protease ATP-binding subunit ClpA homolog CD4B, chloroplastic OS=Solanum lycopersicum OX=4081 GN=CD4B PE=3 SV=1_109_Thermolysin_330_5_573.69028_7.79_0_Enterokinase_0_5_573.69028_7.79
IEGKK
>sp|P31542|CLPAB_SOLLC ATP-dependent Clp protease ATP-binding subunit ClpA homolog CD4B, chloroplastic OS=Solanum lycopersicum OX=4081 GN=CD4B PE=3 SV=1_110_Thermolysin_331_1_117.14788_5.46_0_Enterokinase_0_1_117.14788_5.46
V
>sp|P31542|CLPAB_SOLLC ATP-dependent Clp protease ATP-binding subunit ClpA homolog CD4B, chloroplastic OS=Solanum lycopersicum OX=4081 GN=CD4B PE=3 SV=1_111_Thermolysin_333_2_232.27978_5.46_0_Enterokinase_0_2_232.27978_5.46
IT
>sp|P31542|CLPAB_SOLLC ATP-dependent Clp protease ATP-binding subunit ClpA homolog CD4B, chloroplastic OS=Solanum lycopersicum OX=4081 GN=CD4B PE=3 SV=1_112_Thermolysin_337_4_434.50778_3.48_0_Enterokinase_0_4_434.50778_3.48
LDMG
>sp|P31542|CLPAB_SOLLC ATP-dependent Clp protease ATP-binding subunit ClpA homolog CD4B, chloroplastic OS=Solanum lycopersicum OX=4081 GN=CD4B PE=3 SV=1_113_Thermolysin_338_1_131.17468_5.46_0_Enterokinase_0_1_131.17468_5.46
L
>sp|P31542|CLPAB_SOLLC ATP-dependent Clp protease ATP-binding subunit ClpA homolog CD4B, chloroplastic OS=Solanum lycopersicum OX=4081 GN=CD4B PE=3 SV=1_114_Thermolysin_339_1_131.17468_5.46_0_Enterokinase_0_1_131.17468_5.46
L
>sp|P31542|CLPAB_SOLLC ATP-dependent Clp protease ATP-binding subunit ClpA homolog CD4B, chloroplastic OS=Solanum lycopersicum OX=4081 GN=CD4B PE=3 SV=1_115_Thermolysin_340_1_117.14788_5.46_0_Enterokinase_0_1_117.14788_5.46
V
[truncated: 423,616 more chars]
