# Supplementary material for: A Novel Workflow for In Silico Prediction of Bioactive Peptides: An Exploration of Solanum lycopersicum By-Products
Source: Biomolecules. 2024 Jul 31;14(8):930. doi: 10.3390/biom14080930 (PMC11352670; doi:10.3390/biom14080930)
Supplement: Supplementary file 1 [file biomolecules-14-00930-s001.zip › Supplementary_data-files/AHP/1a.Filtered_5aa_30aa-filtered_output_file_38_19.fasta]

>sp|P05349|RBS4_SOLLC Ribulose bisphosphate carboxylase small subunit, chloroplastic 4 OS=Solanum lycopersicum OX=4081 GN=RBCS4 PE=3 SV=1_7_Thermolysin_17_6_574.59428_9.71_0_Enterokinase_0_6_574.59428_9.71
ATRGNG
>sp|P05349|RBS4_SOLLC Ribulose bisphosphate carboxylase small subunit, chloroplastic 4 OS=Solanum lycopersicum OX=4081 GN=RBCS4 PE=3 SV=1_15_Thermolysin_42_6_730.82218_9.93_0_Enterokinase_0_6_730.82218_9.93
VSRKQN
>sp|P05349|RBS4_SOLLC Ribulose bisphosphate carboxylase small subunit, chloroplastic 4 OS=Solanum lycopersicum OX=4081 GN=RBCS4 PE=3 SV=1_18_Thermolysin_54_6_560.56738_9.71_0_Enterokinase_0_6_560.56738_9.71
ASNGGR
>sp|P05349|RBS4_SOLLC Ribulose bisphosphate carboxylase small subunit, chloroplastic 4 OS=Solanum lycopersicum OX=4081 GN=RBCS4 PE=3 SV=1_23_Thermolysin_71_6_798.95268_7.76_0_Enterokinase_0_6_798.95268_7.76
MKKYET
>sp|P05349|RBS4_SOLLC Ribulose bisphosphate carboxylase small subunit, chloroplastic 4 OS=Solanum lycopersicum OX=4081 GN=RBCS4 PE=3 SV=1_24_Thermolysin_82_11_1279.36598_3.23_0_Enterokinase_0_11_1279.36598_3.23
LSYLPDLSDEQ
>sp|P05349|RBS4_SOLLC Ribulose bisphosphate carboxylase small subunit, chloroplastic 4 OS=Solanum lycopersicum OX=4081 GN=RBCS4 PE=3 SV=1_26_Thermolysin_89_6_752.81928_3.56_0_Enterokinase_0_6_752.81928_3.56
LSEIEY
>sp|P05349|RBS4_SOLLC Ribulose bisphosphate carboxylase small subunit, chloroplastic 4 OS=Solanum lycopersicum OX=4081 GN=RBCS4 PE=3 SV=1_28_Thermolysin_98_8_916.10578_8.02_0_Enterokinase_0_8_916.10578_8.02
LKNGWVPC
>sp|P05349|RBS4_SOLLC Ribulose bisphosphate carboxylase small subunit, chloroplastic 4 OS=Solanum lycopersicum OX=4081 GN=RBCS4 PE=3 SV=1_29_Thermolysin_106_8_960.99588_4.23_0_Enterokinase_0_8_960.99588_4.23
LEFETEHG
>sp|P05349|RBS4_SOLLC Ribulose bisphosphate carboxylase small subunit, chloroplastic 4 OS=Solanum lycopersicum OX=4081 GN=RBCS4 PE=3 SV=1_31_Thermolysin_125_18_2291.46698_7.9_0_Enterokinase_0_18_2291.46698_7.9
VYRENHKSPGYYDGRYWT
>sp|P05349|RBS4_SOLLC Ribulose bisphosphate carboxylase small subunit, chloroplastic 4 OS=Solanum lycopersicum OX=4081 GN=RBCS4 PE=3 SV=1_34_Thermolysin_139_8_841.89088_3.48_0_Enterokinase_0_8_841.89088_3.48
FGCTDATQ
>sp|P05349|RBS4_SOLLC Ribulose bisphosphate carboxylase small subunit, chloroplastic 4 OS=Solanum lycopersicum OX=4081 GN=RBCS4 PE=3 SV=1_37_Thermolysin_149_8_902.01538_6.21_0_Enterokinase_0_8_902.01538_6.21
AEVQEAKK
>sp|P05349|RBS4_SOLLC Ribulose bisphosphate carboxylase small subunit, chloroplastic 4 OS=Solanum lycopersicum OX=4081 GN=RBCS4 PE=3 SV=1_49_Thermolysin_180_7_826.90428_6.12_0_Enterokinase_0_7_826.90428_6.12
AYKPEGY
>sp|P29000|INVA_SOLLC Acid beta-fructofuranosidase OS=Solanum lycopersicum OX=4081 GN=TIV1 PE=2 SV=1_1_Thermolysin_11_10_1127.14748_3.38_0_Enterokinase_0_10_1127.14748_3.38
ATQCYDPENS
>sp|P29000|INVA_SOLLC Acid beta-fructofuranosidase OS=Solanum lycopersicum OX=4081 GN=TIV1 PE=2 SV=1_3_Thermolysin_29_13_1449.58638_7.08_0_Enterokinase_0_13_1449.58638_7.08
LLPDQPDSGHRKS
>sp|P29000|INVA_SOLLC Acid beta-fructofuranosidase OS=Solanum lycopersicum OX=4081 GN=TIV1 PE=2 SV=1_19_Thermolysin_60_9_1028.08658_3.48_0_Enterokinase_0_9_1028.08658_3.48
LNNQSPDLQ
>sp|P29000|INVA_SOLLC Acid beta-fructofuranosidase OS=Solanum lycopersicum OX=4081 GN=TIV1 PE=2 SV=1_20_Thermolysin_72_12_1239.35368_9.56_0_Enterokinase_0_12_1239.35368_9.56
IDSRSPAPPSRG
>sp|P29000|INVA_SOLLC Acid beta-fructofuranosidase OS=Solanum lycopersicum OX=4081 GN=TIV1 PE=2 SV=1_30_Thermolysin_105_6_789.88938_9.71_0_Enterokinase_0_6_789.88938_9.71
LSWQRT
>sp|P29000|INVA_SOLLC Acid beta-fructofuranosidase OS=Solanum lycopersicum OX=4081 GN=TIV1 PE=2 SV=1_32_Thermolysin_115_7_947.06108_8.06_0_Enterokinase_0_7_947.06108_8.06
FQPQKNW
>sp|P29000|INVA_SOLLC Acid beta-fructofuranosidase OS=Solanum lycopersicum OX=4081 GN=TIV1 PE=2 SV=1_33_Thermolysin_122_7_743.78938_3.48_0_Enterokinase_0_7_743.78938_3.48
MNDPNGP
>sp|P29000|INVA_SOLLC Acid beta-fructofuranosidase OS=Solanum lycopersicum OX=4081 GN=TIV1 PE=2 SV=1_34_Thermolysin_130_8_1103.24808_7.99_0_Enterokinase_0_8_1103.24808_7.99
LYHKGWYH
>sp|P29000|INVA_SOLLC Acid beta-fructofuranosidase OS=Solanum lycopersicum OX=4081 GN=TIV1 PE=2 SV=1_36_Thermolysin_139_8_1033.06188_3.48_0_Enterokinase_0_8_1033.06188_3.48
FYQYNPDS
>sp|P29000|INVA_SOLLC Acid beta-fructofuranosidase OS=Solanum lycopersicum OX=4081 GN=TIV1 PE=2 SV=1_46_Thermolysin_175_11_1337.46938_3.27_0_Enterokinase_0_11_1337.46938_3.27
MVPDQWYDING
>sp|P29000|INVA_SOLLC Acid beta-fructofuranosidase OS=Solanum lycopersicum OX=4081 GN=TIV1 PE=2 SV=1_49_Thermolysin_188_6_641.72198_3.48_0_Enterokinase_0_6_641.72198_3.48
ILPDGQ
>sp|P29000|INVA_SOLLC Acid beta-fructofuranosidase OS=Solanum lycopersicum OX=4081 GN=TIV1 PE=2 SV=1_53_Thermolysin_200_9_1062.05458_3.15_0_Enterokinase_0_9_1062.05458_3.15
LYTGDTDDY
>sp|P29000|INVA_SOLLC Acid beta-fructofuranosidase OS=Solanum lycopersicum OX=4081 GN=TIV1 PE=2 SV=1_66_Thermolysin_234_6_578.70928_5.46_0_Enterokinase_0_6_578.70928_5.46
LVPPPG
>sp|P29000|INVA_SOLLC Acid beta-fructofuranosidase OS=Solanum lycopersicum OX=4081 GN=TIV1 PE=2 SV=1_68_Thermolysin_245_9_1078.19018_6.02_0_Enterokinase_0_9_1078.19018_6.02
VKDFRDPTT
>sp|P29000|INVA_SOLLC Acid beta-fructofuranosidase OS=Solanum lycopersicum OX=4081 GN=TIV1 PE=2 SV=1_69_Thermolysin_255_10_1144.21128_5.46_0_Enterokinase_0_10_1144.21128_5.46
AWTGPQNGQW
>sp|P29000|INVA_SOLLC Acid beta-fructofuranosidase OS=Solanum lycopersicum OX=4081 GN=TIV1 PE=2 SV=1_77_Thermolysin_276_6_711.72648_3.74_0_Enterokinase_0_6_711.72648_3.74
VYETSN
>sp|P29000|INVA_SOLLC Acid beta-fructofuranosidase OS=Solanum lycopersicum OX=4081 GN=TIV1 PE=2 SV=1_84_Thermolysin_294_6_500.55228_5.46_0_Enterokinase_0_6_500.55228_5.46
AVPGTG
>sp|P29000|INVA_SOLLC Acid beta-fructofuranosidase OS=Solanum lycopersicum OX=4081 GN=TIV1 PE=2 SV=1_87_Thermolysin_311_8_833.94018_8.4_0_Enterokinase_0_8_833.94018_8.4
VSTKKTNG
>sp|P29000|INVA_SOLLC Acid beta-fructofuranosidase OS=Solanum lycopersicum OX=4081 GN=TIV1 PE=2 SV=1_88_Thermolysin_320_9_922.94688_3.48_0_Enterokinase_0_9_922.94688_3.48
LDTSYNGPG
>sp|P29000|INVA_SOLLC Acid beta-fructofuranosidase OS=Solanum lycopersicum OX=4081 GN=TIV1 PE=2 SV=1_93_Thermolysin_337_9_1147.16618_4.3_0_Enterokinase_0_9_1147.16618_4.3
LDDNKQDHY
>sp|P29000|INVA_SOLLC Acid beta-fructofuranosidase OS=Solanum lycopersicum OX=4081 GN=TIV1 PE=2 SV=1_95_Thermolysin_359_21_2336.55788_4.12_0_Enterokinase_0_21_2336.55788_4.12
IGTYDLGKNKWTPDNPELDCG
>sp|P29000|INVA_SOLLC Acid beta-fructofuranosidase OS=Solanum lycopersicum OX=4081 GN=TIV1 PE=2 SV=1_98_Thermolysin_370_7_921.01728_5.84_0_Enterokinase_0_7_921.01728_5.84
LDYGKYY
>sp|P29000|INVA_SOLLC Acid beta-fructofuranosidase OS=Solanum lycopersicum OX=4081 GN=TIV1 PE=2 SV=1_100_Thermolysin_383_9_1238.41188_8.32_0_Enterokinase_0_9_1238.41188_8.32
FYDPKKERR
>sp|P29000|INVA_SOLLC Acid beta-fructofuranosidase OS=Solanum lycopersicum OX=4081 GN=TIV1 PE=2 SV=1_103_Thermolysin_396_8_836.80768_3.33_0_Enterokinase_0_8_836.80768_3.33
IGETDSES
>sp|P29000|INVA_SOLLC Acid beta-fructofuranosidase OS=Solanum lycopersicum OX=4081 GN=TIV1 PE=2 SV=1_104_Thermolysin_403_7_816.91198_5.87_0_Enterokinase_0_7_816.91198_5.87
ADLQKGW
>sp|P29000|INVA_SOLLC Acid beta-fructofuranosidase OS=Solanum lycopersicum OX=4081 GN=TIV1 PE=2 SV=1_106_Thermolysin_412_7_799.92548_9.71_0_Enterokinase_0_7_799.92548_9.71
VQSIPRT
>sp|P29000|INVA_SOLLC Acid beta-fructofuranosidase OS=Solanum lycopersicum OX=4081 GN=TIV1 PE=2 SV=1_108_Thermolysin_422_9_1062.19068_7.79_0_Enterokinase_0_9_1062.19068_7.79
LYDKKTGTH
>sp|P29000|INVA_SOLLC Acid beta-fructofuranosidase OS=Solanum lycopersicum OX=4081 GN=TIV1 PE=2 SV=1_111_Thermolysin_433_6_704.73198_3.47_0_Enterokinase_0_6_704.73198_3.47
VEEIES
>sp|P29000|INVA_SOLLC Acid beta-fructofuranosidase OS=Solanum lycopersicum OX=4081 GN=TIV1 PE=2 SV=1_115_Thermolysin_450_7_714.77338_3.48_0_Enterokinase_0_7_714.77338_3.48
VDLQPGS
>sp|P29000|INVA_SOLLC Acid beta-fructofuranosidase OS=Solanum lycopersicum OX=4081 GN=TIV1 PE=2 SV=1_120_Thermolysin_467_8_846.88948_3.33_0_Enterokinase_0_8_846.88948_3.33
AELDIEAS
>sp|P29000|INVA_SOLLC Acid beta-fructofuranosidase OS=Solanum lycopersicum OX=4081 GN=TIV1 PE=2 SV=1_128_Thermolysin_493_8_744.77418_5.46_0_Enterokinase_0_8_744.77418_5.46
FSCSTSGG
>sp|P29000|INVA_SOLLC Acid beta-fructofuranosidase OS=Solanum lycopersicum OX=4081 GN=TIV1 PE=2 SV=1_139_Thermolysin_518_6_658.74958_3.74_0_Enterokinase_0_6_658.74958_3.74
LSELTP
>sp|P29000|INVA_SOLLC Acid beta-fructofuranosidase OS=Solanum lycopersicum OX=4081 GN=TIV1 PE=2 SV=1_146_Thermolysin_547_11_1118.12528_4.29_0_Enterokinase_0_11_1118.12528_4.29
ADQTRSSEAPG
>sp|P29000|INVA_SOLLC Acid beta-fructofuranosidase OS=Solanum lycopersicum OX=4081 GN=TIV1 PE=2 SV=1_148_Thermolysin_558_7_707.78148_5.45_0_Enterokinase_0_7_707.78148_5.45
VYGSSVP
>sp|P29000|INVA_SOLLC Acid beta-fructofuranosidase OS=Solanum lycopersicum OX=4081 GN=TIV1 PE=2 SV=1_150_Thermolysin_566_7_784.82408_5.53_0_Enterokinase_0_7_784.82408_5.53
LDGEKHS
>sp|P29000|INVA_SOLLC Acid beta-fructofuranosidase OS=Solanum lycopersicum OX=4081 GN=TIV1 PE=2 SV=1_158_Thermolysin_585_6_588.62118_9.71_0_Enterokinase_0_6_588.62118_9.71
AQGGRT
>AAA86424.1 heat shock protein [Solanum lycopersicum]_2_Thermolysin_10_6_682.73128_8.06_0_Enterokinase_0_6_682.73128_8.06
FSNSKT
>AAA86424.1 heat shock protein [Solanum lycopersicum]_10_Thermolysin_28_6_750.85578_10.18_0_Enterokinase_0_6_750.85578_10.18
LSRRGY
>AAA86424.1 heat shock protein [Solanum lycopersicum]_17_Thermolysin_47_8_827.93888_9.93_0_Enterokinase_0_8_827.93888_9.93
AKGVPRSN
>AAA86424.1 heat shock protein [Solanum lycopersicum]_20_Thermolysin_57_8_894.95198_4.53_0_Enterokinase_0_8_894.95198_4.53
MQKSGEES
>AAA86424.1 heat shock protein [Solanum lycopersicum]_21_Thermolysin_66_9_1028.17308_5.87_0_Enterokinase_0_9_1028.17308_5.87
VKTSWVPDP
>AAA86424.1 heat shock protein [Solanum lycopersicum]_22_Thermolysin_76_10_1169.25918_6.21_0_Enterokinase_0_10_1169.25918_6.21
VTGYYRPEGQ
>AAA86424.1 heat shock protein [Solanum lycopersicum]_23_Thermolysin_82_6_631.64018_3.38_0_Enterokinase_0_6_631.64018_3.38
ANEIDA
>AAA86424.1 heat shock protein [Solanum lycopersicum]_27_Thermolysin_97_8_897.98948_9.93_0_Enterokinase_0_8_897.98948_9.93
LKHRSGSN
>sp|Q6DUX3|TCTP_SOLLC Translationally-controlled tumor protein homolog OS=Solanum lycopersicum OX=4081 GN=TCTP PE=2 SV=1_3_Thermolysin_13_6_646.69518_3.38_0_Enterokinase_0_6_646.69518_3.38
LTGDEL
>sp|Q6DUX3|TCTP_SOLLC Translationally-controlled tumor protein homolog OS=Solanum lycopersicum OX=4081 GN=TCTP PE=2 SV=1_4_Thermolysin_26_13_1484.58238_4.05_0_Enterokinase_0_13_1484.58238_4.05
LSDSFPYKEVENG
>sp|Q6DUX3|TCTP_SOLLC Translationally-controlled tumor protein homolog OS=Solanum lycopersicum OX=4081 GN=TCTP PE=2 SV=1_6_Thermolysin_35_8_1045.20588_6.13_0_Enterokinase_0_8_1045.20588_6.13
LWEVQGKW
>sp|Q6DUX3|TCTP_SOLLC Translationally-controlled tumor protein homolog OS=Solanum lycopersicum OX=4081 GN=TCTP PE=2 SV=1_13_Thermolysin_59_9_865.82368_3.27_0_Enterokinase_0_9_865.82368_3.27
AEGGCEDEG
>sp|Q6DUX3|TCTP_SOLLC Translationally-controlled tumor protein homolog OS=Solanum lycopersicum OX=4081 GN=TCTP PE=2 SV=1_30_Thermolysin_109_8_875.88768_3.47_0_Enterokinase_0_8_875.88768_3.47
LEGETQEA
>sp|Q6DUX3|TCTP_SOLLC Translationally-controlled tumor protein homolog OS=Solanum lycopersicum OX=4081 GN=TCTP PE=2 SV=1_46_Thermolysin_151_7_816.86578_6.12_0_Enterokinase_0_7_816.86578_6.12
AYYKEGS
>sp|Q6DUX3|TCTP_SOLLC Translationally-controlled tumor protein homolog OS=Solanum lycopersicum OX=4081 GN=TCTP PE=2 SV=1_51_Thermolysin_168_6_732.93658_7.77_0_Enterokinase_0_6_732.93658_7.77
LKEIKC
>tr|Q43511|Q43511_SOLLC H1 histone-like protein OS=Solanum lycopersicum OX=4081 PE=2 SV=1_2_Thermolysin_10_7_756.81068_3.56_0_Enterokinase_0_7_756.81068_3.56
IGEVENP
>tr|Q43511|Q43511_SOLLC H1 histone-like protein OS=Solanum lycopersicum OX=4081 PE=2 SV=1_5_Thermolysin_21_9_1015.13448_8.06_0_Enterokinase_0_9_1015.13448_8.06
VQRPTEASK
>tr|Q43511|Q43511_SOLLC H1 histone-like protein OS=Solanum lycopersicum OX=4081 PE=2 SV=1_10_Thermolysin_48_16_1878.29218_8.62_0_Enterokinase_0_16_1878.29218_8.62
VKEKKPRAPKEKKPKS
>tr|Q43511|Q43511_SOLLC H1 histone-like protein OS=Solanum lycopersicum OX=4081 PE=2 SV=1_13_Thermolysin_57_6_712.80348_7.17_0_Enterokinase_0_6_712.80348_7.17
VTHPPY
>tr|Q43511|Q43511_SOLLC H1 histone-like protein OS=Solanum lycopersicum OX=4081 PE=2 SV=1_19_Thermolysin_77_10_1051.12098_6.12_0_Enterokinase_0_10_1051.12098_6.12
LNEKGGSSPY
>tr|Q43511|Q43511_SOLLC H1 histone-like protein OS=Solanum lycopersicum OX=4081 PE=2 SV=1_23_Thermolysin_92_10_1241.38148_4.75_0_Enterokinase_0_10_1241.38148_4.75
MEDKHKDELP
>tr|Q43511|Q43511_SOLLC H1 histone-like protein OS=Solanum lycopersicum OX=4081 PE=2 SV=1_36_Thermolysin_140_20_2176.53898_8.26_0_Enterokinase_0_20_2176.53898_8.26
LSEAGKKETTTKTSTKKLPK
>tr|Q43511|Q43511_SOLLC H1 histone-like protein OS=Solanum lycopersicum OX=4081 PE=2 SV=1_37_Thermolysin_151_11_1273.45818_9.96_0_Enterokinase_0_11_1273.45818_9.96
ADSKKKPRSTR
>tr|Q43511|Q43511_SOLLC H1 histone-like protein OS=Solanum lycopersicum OX=4081 PE=2 SV=1_40_Thermolysin_165_9_1028.26038_8.31_0_Enterokinase_0_9_1028.26038_8.31
AKKTEVPKK
>tr|Q43511|Q43511_SOLLC H1 histone-like protein OS=Solanum lycopersicum OX=4081 PE=2 SV=1_42_Thermolysin_174_7_768.95488_8.59_0_Enterokinase_0_7_768.95488_8.59
ATPKPKK
>tr|Q43511|Q43511_SOLLC H1 histone-like protein OS=Solanum lycopersicum OX=4081 PE=2 SV=1_44_Thermolysin_185_9_1044.22238_11.49_0_Enterokinase_0_9_1044.22238_11.49
AKRTRKSTP
>tr|Q43511|Q43511_SOLLC H1 histone-like protein OS=Solanum lycopersicum OX=4081 PE=2 SV=1_46_Thermolysin_193_6_657.76788_8.4_0_Enterokinase_0_6_657.76788_8.4
AKQPKS
>sp|P08196|PSY1_SOLLC Phytoene synthase 1, chloroplastic OS=Solanum lycopersicum OX=4081 GN=PSY1 PE=1 SV=2_6_Thermolysin_19_11_1065.11998_3.48_0_Enterokinase_0_11_1065.11998_3.48
VSPCDVSNGTS
>sp|P08196|PSY1_SOLLC Phytoene synthase 1, chloroplastic OS=Solanum lycopersicum OX=4081 GN=PSY1 PE=1 SV=2_9_Thermolysin_29_6_729.79408_9.56_0_Enterokinase_0_6_729.79408_9.56
VREGNR
>sp|P08196|PSY1_SOLLC Phytoene synthase 1, chloroplastic OS=Solanum lycopersicum OX=4081 GN=PSY1 PE=1 SV=2_11_Thermolysin_38_8_1018.05678_9.58_0_Enterokinase_0_8_1018.05678_9.58
FDSSRHRN
>sp|P08196|PSY1_SOLLC Phytoene synthase 1, chloroplastic OS=Solanum lycopersicum OX=4081 GN=PSY1 PE=1 SV=2_14_Thermolysin_58_14_1499.65268_11.49_0_Enterokinase_0_14_1499.65268_11.49
INRGGGKQTNNGRK
>sp|P08196|PSY1_SOLLC Phytoene synthase 1, chloroplastic OS=Solanum lycopersicum OX=4081 GN=PSY1 PE=1 SV=2_20_Thermolysin_74_8_817.85408_6.23_0_Enterokinase_0_8_817.85408_6.23
ATPSGERT
>sp|P08196|PSY1_SOLLC Phytoene synthase 1, chloroplastic OS=Solanum lycopersicum OX=4081 GN=PSY1 PE=1 SV=2_30_Thermolysin_113_18_1992.25958_4.67_0_Enterokinase_0_18_1992.25958_4.67
LRSTNELEVKPDIPIPGN
>sp|P08196|PSY1_SOLLC Phytoene synthase 1, chloroplastic OS=Solanum lycopersicum OX=4081 GN=PSY1 PE=1 SV=2_33_Thermolysin_128_12_1344.47688_4.05_0_Enterokinase_0_12_1344.47688_4.05
LSEAYDRCGEVC
>sp|P08196|PSY1_SOLLC Phytoene synthase 1, chloroplastic OS=Solanum lycopersicum OX=4081 GN=PSY1 PE=1 SV=2_40_Thermolysin_148_7_945.10768_11.19_0_Enterokinase_0_7_945.10768_11.19
MTPERRR
>sp|P08196|PSY1_SOLLC Phytoene synthase 1, chloroplastic OS=Solanum lycopersicum OX=4081 GN=PSY1 PE=1 SV=2_45_Thermolysin_163_9_1177.34348_6.28_0_Enterokinase_0_9_1177.34348_6.28
VWCRRTDEL
>sp|P08196|PSY1_SOLLC Phytoene synthase 1, chloroplastic OS=Solanum lycopersicum OX=4081 GN=PSY1 PE=1 SV=2_51_Thermolysin_183_7_988.07078_6.28_0_Enterokinase_0_7_988.07078_6.28
LDRWENR
>sp|P08196|PSY1_SOLLC Phytoene synthase 1, chloroplastic OS=Solanum lycopersicum OX=4081 GN=PSY1 PE=1 SV=2_63_Thermolysin_232_10_1310.53708_8.93_0_Enterokinase_0_10_1310.53708_8.93
MDLRKSRYKN
>sp|P08196|PSY1_SOLLC Phytoene synthase 1, chloroplastic OS=Solanum lycopersicum OX=4081 GN=PSY1 PE=1 SV=2_73_Thermolysin_262_6_643.73798_6.13_0_Enterokinase_0_6_643.73798_6.13
IAPESK
>sp|P08196|PSY1_SOLLC Phytoene synthase 1, chloroplastic OS=Solanum lycopersicum OX=4081 GN=PSY1 PE=1 SV=2_85_Thermolysin_296_12_1399.53258_9.41_0_Enterokinase_0_12_1399.53258_9.41
LRDVGEDARRGR
>sp|P08196|PSY1_SOLLC Phytoene synthase 1, chloroplastic OS=Solanum lycopersicum OX=4081 GN=PSY1 PE=1 SV=2_86_Thermolysin_304_8_976.09418_3.38_0_Enterokinase_0_8_976.09418_3.38
VYLPQDEL
>sp|P08196|PSY1_SOLLC Phytoene synthase 1, chloroplastic OS=Solanum lycopersicum OX=4081 GN=PSY1 PE=1 SV=2_89_Thermolysin_314_6_690.70498_3.23_0_Enterokinase_0_6_690.70498_3.23
LSDEDI
>sp|P08196|PSY1_SOLLC Phytoene synthase 1, chloroplastic OS=Solanum lycopersicum OX=4081 GN=PSY1 PE=1 SV=2_92_Thermolysin_324_6_803.91638_8.06_0_Enterokinase_0_6_803.91638_8.06
VTDKWR
>sp|P08196|PSY1_SOLLC Phytoene synthase 1, chloroplastic OS=Solanum lycopersicum OX=4081 GN=PSY1 PE=1 SV=2_99_Thermolysin_344_7_794.81628_4.05_0_Enterokinase_0_7_794.81628_4.05
FDEAEKG
>sp|P08196|PSY1_SOLLC Phytoene synthase 1, chloroplastic OS=Solanum lycopersicum OX=4081 GN=PSY1 PE=1 SV=2_100_Thermolysin_350_6_634.68428_3.74_0_Enterokinase_0_6_634.68428_3.74
VTELSS
>sp|P08196|PSY1_SOLLC Phytoene synthase 1, chloroplastic OS=Solanum lycopersicum OX=4081 GN=PSY1 PE=1 SV=2_108_Thermolysin_377_11_1309.30848_3.19_0_Enterokinase_0_11_1309.30848_3.19
LDEIEANDYNN
>sp|P08196|PSY1_SOLLC Phytoene synthase 1, chloroplastic OS=Solanum lycopersicum OX=4081 GN=PSY1 PE=1 SV=2_111_Thermolysin_389_6_675.82658_8.59_0_Enterokinase_0_6_675.82658_8.59
VSKSKK
>sp|P08196|PSY1_SOLLC Phytoene synthase 1, chloroplastic OS=Solanum lycopersicum OX=4081 GN=PSY1 PE=1 SV=2_118_Thermolysin_407_7_754.92498_8.06_0_Enterokinase_0_7_754.92498_8.06
LVPPTKT
>sp|P10967|ACCH3_SOLLC 1-aminocyclopropane-1-carboxylate oxidase homolog OS=Solanum lycopersicum OX=4081 GN=ACO3 PE=2 SV=1_1_Thermolysin_12_7_868.89578_4.05_0_Enterokinase_0_7_868.89578_4.05
VEESYDK
>sp|P10967|ACCH3_SOLLC 1-aminocyclopropane-1-carboxylate oxidase homolog OS=Solanum lycopersicum OX=4081 GN=ACO3 PE=2 SV=1_9_Thermolysin_39_6_684.83388_8.06_0_Enterokinase_0_6_684.83388_8.06
ITKVPQ
>sp|P10967|ACCH3_SOLLC 1-aminocyclopropane-1-carboxylate oxidase homolog OS=Solanum lycopersicum OX=4081 GN=ACO3 PE=2 SV=1_12_Thermolysin_48_7_823.99088_8.06_0_Enterokinase_0_7_823.99088_8.06
VLPPKDR
>sp|P10967|ACCH3_SOLLC 1-aminocyclopropane-1-carboxylate oxidase homolog OS=Solanum lycopersicum OX=4081 GN=ACO3 PE=2 SV=1_13_Thermolysin_55_7_815.94278_7.8_0_Enterokinase_0_7_815.94278_7.8
AKKCETH
>sp|P10967|ACCH3_SOLLC 1-aminocyclopropane-1-carboxylate oxidase homolog OS=Solanum lycopersicum OX=4081 GN=ACO3 PE=2 SV=1_19_Thermolysin_76_6_766.93888_7.81_0_Enterokinase_0_6_766.93888_7.81
IKHKEI
>sp|P10967|ACCH3_SOLLC 1-aminocyclopropane-1-carboxylate oxidase homolog OS=Solanum lycopersicum OX=4081 GN=ACO3 PE=2 SV=1_21_Thermolysin_88_9_1047.13568_6.19_0_Enterokinase_0_9_1047.13568_6.19
VRDASEKWG
>sp|P10967|ACCH3_SOLLC 1-aminocyclopropane-1-carboxylate oxidase homolog OS=Solanum lycopersicum OX=4081 GN=ACO3 PE=2 SV=1_25_Thermolysin_100_8_823.90408_7.2_0_Enterokinase_0_8_823.90408_7.2
VNHGIPTS
>sp|P10967|ACCH3_SOLLC 1-aminocyclopropane-1-carboxylate oxidase homolog OS=Solanum lycopersicum OX=4081 GN=ACO3 PE=2 SV=1_28_Thermolysin_111_6_701.78058_9.71_0_Enterokinase_0_6_701.78058_9.71
LQGTRQ
>sp|P10967|ACCH3_SOLLC 1-aminocyclopropane-1-carboxylate oxidase homolog OS=Solanum lycopersicum OX=4081 GN=ACO3 PE=2 SV=1_30_Thermolysin_128_16_2064.19578_4.76_0_Enterokinase_0_16_2064.19578_4.76
FEQDNEVKKQYYTRDT
>sp|P10967|ACCH3_SOLLC 1-aminocyclopropane-1-carboxylate oxidase homolog OS=Solanum lycopersicum OX=4081 GN=ACO3 PE=2 SV=1_34_Thermolysin_146_9_1021.17848_5.87_0_Enterokinase_0_9_1021.17848_5.87
LDLYKSSVP
>sp|P10967|ACCH3_SOLLC 1-aminocyclopropane-1-carboxylate oxidase homolog OS=Solanum lycopersicum OX=4081 GN=ACO3 PE=2 SV=1_36_Thermolysin_153_6_734.76668_5.98_0_Enterokinase_0_6_734.76668_5.98
ASWRDT
>sp|P10967|ACCH3_SOLLC 1-aminocyclopropane-1-carboxylate oxidase homolog OS=Solanum lycopersicum OX=4081 GN=ACO3 PE=2 SV=1_39_Thermolysin_164_7_712.81878_5.46_0_Enterokinase_0_7_712.81878_5.46
MAPNPPS
>sp|P10967|ACCH3_SOLLC 1-aminocyclopropane-1-carboxylate oxidase homolog OS=Solanum lycopersicum OX=4081 GN=ACO3 PE=2 SV=1_40_Thermolysin_175_11_1207.32038_3.56_0_Enterokinase_0_11_1207.32038_3.56
LQEFPTPCGES
>sp|P10967|ACCH3_SOLLC 1-aminocyclopropane-1-carboxylate oxidase homolog OS=Solanum lycopersicum OX=4081 GN=ACO3 PE=2 SV=1_42_Thermolysin_185_9_1079.26158_7.62_0_Enterokinase_0_9_1079.26158_7.62
IDFSKDVKK
>sp|P10967|ACCH3_SOLLC 1-aminocyclopropane-1-carboxylate oxidase homolog OS=Solanum lycopersicum OX=4081 GN=ACO3 PE=2 SV=1_54_Thermolysin_230_16_1862.11978_3.74_0_Enterokinase_0_16_1862.11978_3.74
FCSCNYYPPCPQPELT
>sp|P10967|ACCH3_SOLLC 1-aminocyclopropane-1-carboxylate oxidase homolog OS=Solanum lycopersicum OX=4081 GN=ACO3 PE=2 SV=1_56_Thermolysin_240_7_782.85148_5.22_0_Enterokinase_0_7_782.85148_5.22
IQHTDIG
>sp|P10967|ACCH3_SOLLC 1-aminocyclopropane-1-carboxylate oxidase homolog OS=Solanum lycopersicum OX=4081 GN=ACO3 PE=2 SV=1_61_Thermolysin_252_7_734.77898_3.27_0_Enterokinase_0_7_734.77898_3.27
LQDDMGG
>sp|P10967|ACCH3_SOLLC 1-aminocyclopropane-1-carboxylate oxidase homolog OS=Solanum lycopersicum OX=4081 GN=ACO3 PE=2 SV=1_64_Thermolysin_261_6_833.90458_7.38_0_Enterokinase_0_6_833.90458_7.38
LHQNHW
>sp|P10967|ACCH3_SOLLC 1-aminocyclopropane-1-carboxylate oxidase homolog OS=Solanum lycopersicum OX=4081 GN=ACO3 PE=2 SV=1_65_Thermolysin_270_9_867.95438_3.48_0_Enterokinase_0_9_867.95438_3.48
VDVPPTPGS
>sp|P10967|ACCH3_SOLLC 1-aminocyclopropane-1-carboxylate oxidase homolog OS=Solanum lycopersicum OX=4081 GN=ACO3 PE=2 SV=1_72_Thermolysin_287_6_738.79538_5.87_0_Enterokinase_0_6_738.79538_5.87
LSNDKY
>sp|P10967|ACCH3_SOLLC 1-aminocyclopropane-1-carboxylate oxidase homolog OS=Solanum lycopersicum OX=4081 GN=ACO3 PE=2 SV=1_81_Thermolysin_318_10_1129.19138_6.12_0_Enterokinase_0_10_1129.19138_6.12
FGESPYQSSK
>sp|P10967|ACCH3_SOLLC 1-aminocyclopropane-1-carboxylate oxidase homolog OS=Solanum lycopersicum OX=4081 GN=ACO3 PE=2 SV=1_84_Thermolysin_336_10_1218.33178_6.17_0_Enterokinase_0_10_1218.33178_6.17
LSEDNPPKYR
>sp|P10967|ACCH3_SOLLC 1-aminocyclopropane-1-carboxylate oxidase homolog OS=Solanum lycopersicum OX=4081 GN=ACO3 PE=2 SV=1_86_Thermolysin_346_7_848.91098_7.06_0_Enterokinase_0_7_848.91098_7.06
VKDHTSY
>sp|Q43779|SODC2_SOLLC Superoxide dismutase [Cu-Zn] 2 OS=Solanum lycopersicum OX=4081 GN=SODCC.5 PE=3 SV=3_6_Thermolysin_13_6_605.60228_3.74_0_Enterokinase_0_6_605.60228_3.74
LNSSEG
>sp|Q43779|SODC2_SOLLC Superoxide dismutase [Cu-Zn] 2 OS=Solanum lycopersicum OX=4081 GN=SODCC.5 PE=3 SV=3_19_Thermolysin_56_8_779.81988_3.48_0_Enterokinase_0_8_779.81988_3.48
LGDTTNGC
>sp|Q43779|SODC2_SOLLC Superoxide dismutase [Cu-Zn] 2 OS=Solanum lycopersicum OX=4081 GN=SODCC.5 PE=3 SV=3_20_Thermolysin_65_9_1003.09738_7.17_0_Enterokinase_0_9_1003.09738_7.17
MSTGPHYNP
>sp|Q43779|SODC2_SOLLC Superoxide dismutase [Cu-Zn] 2 OS=Solanum lycopersicum OX=4081 GN=SODCC.5 PE=3 SV=3_21_Thermolysin_79_14_1531.60488_5.58_0_Enterokinase_0_14_1531.60488_5.58
AGKEHGAPEDEVRH
>sp|Q43779|SODC2_SOLLC Superoxide dismutase [Cu-Zn] 2 OS=Solanum lycopersicum OX=4081 GN=SODCC.5 PE=3 SV=3_22_Thermolysin_85_6_545.54968_3.48_0_Enterokinase_0_6_545.54968_3.48
AGDLGN
>sp|Q43779|SODC2_SOLLC Superoxide dismutase [Cu-Zn] 2 OS=Solanum lycopersicum OX=4081 GN=SODCC.5 PE=3 SV=3_24_Thermolysin_93_6_576.56088_3.38_0_Enterokinase_0_6_576.56088_3.38
VGEDGT
>sp|Q43779|SODC2_SOLLC Superoxide dismutase [Cu-Zn] 2 OS=Solanum lycopersicum OX=4081 GN=SODCC.5 PE=3 SV=3_27_Thermolysin_104_7_813.94928_5.87_0_Enterokinase_0_7_813.94928_5.87
ITDKQIP
>sp|Q43779|SODC2_SOLLC Superoxide dismutase [Cu-Zn] 2 OS=Solanum lycopersicum OX=4081 GN=SODCC.5 PE=3 SV=3_28_Thermolysin_110_6_601.65728_5.46_0_Enterokinase_0_6_601.65728_5.46
LTGPQS
>sp|Q43779|SODC2_SOLLC Superoxide dismutase [Cu-Zn] 2 OS=Solanum lycopersicum OX=4081 GN=SODCC.5 PE=3 SV=3_35_Thermolysin_138_19_1897.97308_4.61_0_Enterokinase_0_19_1897.97308_4.61
ADPDDLGKGGHELSKSTGN
>sp|P30221|HSP11_SOLLC 17.8 kDa class I heat shock protein OS=Solanum lycopersicum OX=4081 PE=2 SV=1_3_Thermolysin_15_8_910.94198_9.56_0_Enterokinase_0_8_910.94198_9.56
FGDRRSSS
>sp|P30221|HSP11_SOLLC 17.8 kDa class I heat shock protein OS=Solanum lycopersicum OX=4081 PE=2 SV=1_9_Thermolysin_42_15_1614.68858_4.53_0_Enterokinase_0_15_1614.68858_4.53
FRELGFPSTNSGESS
>sp|P30221|HSP11_SOLLC 17.8 kDa class I heat shock protein OS=Solanum lycopersicum OX=4081 PE=2 SV=1_13_Thermolysin_58_10_1251.36118_4.66_0_Enterokinase_0_10_1251.36118_4.66
IDWKETPEPH
>sp|P30221|HSP11_SOLLC 17.8 kDa class I heat shock protein OS=Solanum lycopersicum OX=4081 PE=2 SV=1_17_Thermolysin_73_7_873.06058_7.64_0_Enterokinase_0_7_873.06058_7.64
LKKEEVK
>sp|P30221|HSP11_SOLLC 17.8 kDa class I heat shock protein OS=Solanum lycopersicum OX=4081 PE=2 SV=1_18_Thermolysin_80_7_874.90308_3.93_0_Enterokinase_0_7_874.90308_3.93
VEVEEDR
>sp|P30221|HSP11_SOLLC 17.8 kDa class I heat shock protein OS=Solanum lycopersicum OX=4081 PE=2 SV=1_21_Thermolysin_89_6_674.71158_6.23_0_Enterokinase_0_6_674.71158_6.23
ISGERN
>sp|P30221|HSP11_SOLLC 17.8 kDa class I heat shock protein OS=Solanum lycopersicum OX=4081 PE=2 SV=1_22_Thermolysin_101_12_1583.72398_6.92_0_Enterokinase_0_12_1583.72398_6.92
VEKEDKNDKWHR
>sp|P30221|HSP11_SOLLC 17.8 kDa class I heat shock protein OS=Solanum lycopersicum OX=4081 PE=2 SV=1_23_Thermolysin_108_7_793.89328_8.06_0_Enterokinase_0_7_793.89328_8.06
MERSSGK
>sp|P30221|HSP11_SOLLC 17.8 kDa class I heat shock protein OS=Solanum lycopersicum OX=4081 PE=2 SV=1_26_Thermolysin_118_6_774.87478_6.23_0_Enterokinase_0_6_774.87478_6.23
FRLPEN
>sp|P30221|HSP11_SOLLC 17.8 kDa class I heat shock protein OS=Solanum lycopersicum OX=4081 PE=2 SV=1_34_Thermolysin_149_15_1697.00528_7.51_0_Enterokinase_0_15_1697.00528_7.51
VTVPKEEVKKPEVKS
>sp|Q40158|MT2B_SOLLC Metallothionein-like protein type 2 B OS=Solanum lycopersicum OX=4081 GN=MTB PE=2 SV=1_0_Thermolysin_24_24_2176.52388_8.16_0_Enterokinase_0_24_2176.52388_8.16
MSCCGGNCGCGSSCKCGNGCGGCK
>sp|Q40158|MT2B_SOLLC Metallothionein-like protein type 2 B OS=Solanum lycopersicum OX=4081 GN=MTB PE=2 SV=1_1_Thermolysin_40_16_1843.94888_3.33_0_Enterokinase_0_16_1843.94888_3.33
MYPDMSYTESSTTTET
>sp|Q40158|MT2B_SOLLC Metallothionein-like protein type 2 B OS=Solanum lycopersicum OX=4081 GN=MTB PE=2 SV=1_5_Thermolysin_51_7_716.78938_6.13_0_Enterokinase_0_7_716.78938_6.13
VGPEKTS
>sp|Q40158|MT2B_SOLLC Metallothionein-like protein type 2 B OS=Solanum lycopersicum OX=4081 GN=MTB PE=2 SV=1_8_Thermolysin_61_7_779.87828_3.56_0_Enterokinase_0_7_779.87828_3.56
MEMGESP
>sp|Q40158|MT2B_SOLLC Metallothionein-like protein type 2 B OS=Solanum lycopersicum OX=4081 GN=MTB PE=2 SV=1_10_Thermolysin_82_20_2051.34288_7.58_0_Enterokinase_0_20_2051.34288_7.58
AENGCKCGSDCKCNPCTCSK
>NP_001234021.1 polygalacturonase-2 precursor [Solanum lycopersicum]_12_Thermolysin_25_7_779.86628_8.7_0_Enterokinase_0_7_779.86628_8.7
ISTCRSN
>NP_001234021.1 polygalacturonase-2 precursor [Solanum lycopersicum]_24_Thermolysin_64_6_689.67978_3.74_0_Enterokinase_0_6_689.67978_3.74
IESNNN
>NP_001234021.1 polygalacturonase-2 precursor [Solanum lycopersicum]_33_Thermolysin_92_10_1068.10818_5.94_0_Enterokinase_0_10_1068.10818_5.94
AKGDGKTYDN
>NP_001234021.1 polygalacturonase-2 precursor [Solanum lycopersicum]_37_Thermolysin_108_11_1221.30988_6.23_0_Enterokinase_0_11_1221.30988_6.23
AWNEACSSRTP
>NP_001234021.1 polygalacturonase-2 precursor [Solanum lycopersicum]_40_Thermolysin_119_8_961.12898_8.32_0_Enterokinase_0_8_961.12898_8.32
VVPKNKNY
>NP_001234021.1 polygalacturonase-2 precursor [Solanum lycopersicum]_44_Thermolysin_133_8_839.92138_8.7_0_Enterokinase_0_8_839.92138_8.7
FSGPCRSS
>NP_001234021.1 polygalacturonase-2 precursor [Solanum lycopersicum]_49_Thermolysin_147_6_633.69948_6.13_0_Enterokinase_0_6_633.69948_6.13
LEASSK
>NP_001234021.1 polygalacturonase-2 precursor [Solanum lycopersicum]_50_Thermolysin_155_8_1052.15518_7.99_0_Enterokinase_0_8_1052.15518_7.99
ISDYKDRR
>NP_001234021.1 polygalacturonase-2 precursor [Solanum lycopersicum]_58_Thermolysin_173_6_446.46058_5.46_0_Enterokinase_0_6_446.46058_5.46
VGGGGT
>NP_001234021.1 polygalacturonase-2 precursor [Solanum lycopersicum]_59_Thermolysin_179_6_601.61678_5.46_0_Enterokinase_0_6_601.61678_5.46
INGNGQ
>NP_001234021.1 polygalacturonase-2 precursor [Solanum lycopersicum]_60_Thermolysin_187_8_992.16028_8.02_0_Enterokinase_0_8_992.16028_8.02
VWWPSSCK
>NP_001234021.1 polygalacturonase-2 precursor [Solanum lycopersicum]_61_Thermolysin_199_12_1314.52238_8.02_0_Enterokinase_0_12_1314.52238_8.02
INKSLPCRDAPT
>NP_001234021.1 polygalacturonase-2 precursor [Solanum lycopersicum]_64_Thermolysin_208_6_810.92558_8.02_0_Enterokinase_0_6_810.92558_8.02
FWNCKN
>NP_001234021.1 polygalacturonase-2 precursor [Solanum lycopersicum]_71_Thermolysin_231_6_699.73328_3.74_0_Enterokinase_0_6_699.73328_3.74
FESCTN
>NP_001234021.1 polygalacturonase-2 precursor [Solanum lycopersicum]_79_Thermolysin_250_8_788.81248_5.87_0_Enterokinase_0_8_788.81248_5.87
AKSPNTDG
>NP_001234021.1 polygalacturonase-2 precursor [Solanum lycopersicum]_81_Thermolysin_258_6_710.74168_5.45_0_Enterokinase_0_6_710.74168_5.45
VSNTQY
>NP_001234021.1 polygalacturonase-2 precursor [Solanum lycopersicum]_85_Thermolysin_272_7_679.69958_3.27_0_Enterokinase_0_7_679.69958_3.27
IGTGDDC
>NP_001234021.1 polygalacturonase-2 precursor [Solanum lycopersicum]_88_Thermolysin_281_6_590.59068_5.46_0_Enterokinase_0_6_590.59068_5.46
VSGSQN
>NP_001234021.1 polygalacturonase-2 precursor [Solanum lycopersicum]_91_Thermolysin_294_8_740.83208_7.18_0_Enterokinase_0_8_740.83208_7.18
ITCGPGHG
>NP_001234021.1 polygalacturonase-2 precursor [Solanum lycopersicum]_94_Thermolysin_308_9_896.90898_3.74_0_Enterokinase_0_9_896.90898_3.74
LGSGNSEAY
>NP_001234021.1 polygalacturonase-2 precursor [Solanum lycopersicum]_102_Thermolysin_337_10_1061.16238_8.06_0_Enterokinase_0_10_1061.16238_8.06
IKTWQGGSGQ
>NP_001234021.1 polygalacturonase-2 precursor [Solanum lycopersicum]_107_Thermolysin_354_9_1108.27468_4.29_0_Enterokinase_0_9_1108.27468_4.29
VEMQDVKYP
>NP_001234021.1 polygalacturonase-2 precursor [Solanum lycopersicum]_110_Thermolysin_364_8_1026.08868_4.04_0_Enterokinase_0_8_1026.08868_4.04
IDQNYCDR
>NP_001234021.1 polygalacturonase-2 precursor [Solanum lycopersicum]_124_Thermolysin_407_11_1219.30588_3.38_0_Enterokinase_0_11_1219.30588_3.38
FDCSTNFPCEG
>NP_001234021.1 polygalacturonase-2 precursor [Solanum lycopersicum]_130_Thermolysin_429_14_1406.53048_6.2_0_Enterokinase_0_14_1406.53048_6.2
VGESGKPSEATCKN
>NP_001234021.1 polygalacturonase-2 precursor [Solanum lycopersicum]_134_Thermolysin_444_7_743.83288_7.18_0_Enterokinase_0_7_743.83288_7.18
VTPHCTS
>NP_001234021.1 polygalacturonase-2 precursor [Solanum lycopersicum]_135_Thermolysin_452_8_904.92618_3.27_0_Enterokinase_0_8_904.92618_3.27
LEISEDEA
>sp|P28032|ADH2_SOLLC Alcohol dehydrogenase 2 OS=Solanum lycopersicum OX=4081 GN=ADH2 PE=2 SV=2_7_Thermolysin_22_7_757.84428_6.13_0_Enterokinase_0_7_757.84428_6.13
AWEAGKP
>sp|P28032|ADH2_SOLLC Alcohol dehydrogenase 2 OS=Solanum lycopersicum OX=4081 GN=ADH2 PE=2 SV=2_10_Thermolysin_35_11_1242.40968_4.05_0_Enterokinase_0_11_1242.40968_4.05
MEEVDVAPPQK
>sp|P28032|ADH2_SOLLC Alcohol dehydrogenase 2 OS=Solanum lycopersicum OX=4081 GN=ADH2 PE=2 SV=2_15_Thermolysin_53_7_849.95688_5.22_0_Enterokinase_0_7_849.95688_5.22
LCHTDVY
>sp|P28032|ADH2_SOLLC Alcohol dehydrogenase 2 OS=Solanum lycopersicum OX=4081 GN=ADH2 PE=2 SV=2_16_Thermolysin_62_9_1076.17658_6.13_0_Enterokinase_0_9_1076.17658_6.13
FWEAKGQNP
>sp|P28032|ADH2_SOLLC Alcohol dehydrogenase 2 OS=Solanum lycopersicum OX=4081 GN=ADH2 PE=2 SV=2_24_Thermolysin_91_9_923.97808_4.04_0_Enterokinase_0_9_923.97808_4.04
VTDLAPGDH
>sp|P28032|ADH2_SOLLC Alcohol dehydrogenase 2 OS=Solanum lycopersicum OX=4081 GN=ADH2 PE=2 SV=2_27_Thermolysin_103_8_902.00468_4.29_0_Enterokinase_0_8_902.00468_4.29
FTGECKDC
>sp|P28032|ADH2_SOLLC Alcohol dehydrogenase 2 OS=Solanum lycopersicum OX=4081 GN=ADH2 PE=2 SV=2_28_Thermolysin_112_9_1004.03928_5.63_0_Enterokinase_0_9_1004.03928_5.63
AHCKSEESN
>sp|P28032|ADH2_SOLLC Alcohol dehydrogenase 2 OS=Solanum lycopersicum OX=4081 GN=ADH2 PE=2 SV=2_32_Thermolysin_124_6_674.71158_5.98_0_Enterokinase_0_6_674.71158_5.98
INTDRG
>sp|P28032|ADH2_SOLLC Alcohol dehydrogenase 2 OS=Solanum lycopersicum OX=4081 GN=ADH2 PE=2 SV=2_35_Thermolysin_133_7_788.85878_8.06_0_Enterokinase_0_7_788.85878_8.06
LNDGKSR
>sp|P28032|ADH2_SOLLC Alcohol dehydrogenase 2 OS=Solanum lycopersicum OX=4081 GN=ADH2 PE=2 SV=2_58_Thermolysin_198_8_774.87238_8.4_0_Enterokinase_0_8_774.87238_8.4
AKPTKGSS
>sp|P28032|ADH2_SOLLC Alcohol dehydrogenase 2 OS=Solanum lycopersicum OX=4081 GN=ADH2 PE=2 SV=2_82_Thermolysin_253_9_1047.17608_7.76_0_Enterokinase_0_9_1047.17608_7.76
VNPKDYSKP
>sp|P28032|ADH2_SOLLC Alcohol dehydrogenase 2 OS=Solanum lycopersicum OX=4081 GN=ADH2 PE=2 SV=2_85_Thermolysin_265_7_679.69968_3.38_0_Enterokinase_0_7_679.69968_3.38
AEMTDGG
>sp|P28032|ADH2_SOLLC Alcohol dehydrogenase 2 OS=Solanum lycopersicum OX=4081 GN=ADH2 PE=2 SV=2_87_Thermolysin_275_6_644.70028_5.48_0_Enterokinase_0_6_644.70028_5.48
VECTGH
>sp|P28032|ADH2_SOLLC Alcohol dehydrogenase 2 OS=Solanum lycopersicum OX=4081 GN=ADH2 PE=2 SV=2_93_Thermolysin_291_6_669.69458_5.22_0_Enterokinase_0_6_669.69458_5.22
VHDGWG
>sp|P28032|ADH2_SOLLC Alcohol dehydrogenase 2 OS=Solanum lycopersicum OX=4081 GN=ADH2 PE=2 SV=2_98_Thermolysin_303_8_835.95858_7.08_0_Enterokinase_0_8_835.95858_7.08
VGVPHKEA
>sp|P28032|ADH2_SOLLC Alcohol dehydrogenase 2 OS=Solanum lycopersicum OX=4081 GN=ADH2 PE=2 SV=2_106_Thermolysin_334_12_1396.58358_7.98_0_Enterokinase_0_12_1396.58358_7.98
FGNYKPRSDIPC
>sp|P28032|ADH2_SOLLC Alcohol dehydrogenase 2 OS=Solanum lycopersicum OX=4081 GN=ADH2 PE=2 SV=2_109_Thermolysin_348_9_1133.32518_4.82_0_Enterokinase_0_9_1133.32518_4.82
MNKELELEK
>sp|P28032|ADH2_SOLLC Alcohol dehydrogenase 2 OS=Solanum lycopersicum OX=4081 GN=ADH2 PE=2 SV=2_111_Thermolysin_355_6_680.80208_7.2_0_Enterokinase_0_6_680.80208_7.2
ITHTLP
>AAK95687.1 transcription factor JERF1 [Solanum lycopersicum]_3_Thermolysin_15_9_983.13258_5.98_0_Enterokinase_0_9_983.13258_5.98
ISDLVPPSR
>AAK95687.1 transcription factor JERF1 [Solanum lycopersicum]_7_Thermolysin_45_21_2442.75988_8.39_0_Enterokinase_0_21_2442.75988_8.39
LWGTSDLNKKKKNPSNYHSKP
>AAK95687.1 transcription factor JERF1 [Solanum lycopersicum]_10_Thermolysin_63_13_1607.65018_3.59_0_Enterokinase_0_13_1607.65018_3.59
IDLEDEFEADFQH
>AAK95687.1 transcription factor JERF1 [Solanum lycopersicum]_11_Thermolysin_75_12_1412.38628_3.71_0_Enterokinase_0_12_1412.38628_3.71
FKDNSDDDDDVK
>AAK95687.1 transcription factor JERF1 [Solanum lycopersicum]_14_Thermolysin_105_24_2798.04888_9.43_0_Enterokinase_0_24_2798.04888_9.43
VRSGDSNCEADRSSKRKRKNQYRG
>AAK95687.1 transcription factor JERF1 [Solanum lycopersicum]_15_Thermolysin_114_9_1226.44948_11.49_0_Enterokinase_0_9_1226.44948_11.49
IRQRPWGKW
>AAK95687.1 transcription factor JERF1 [Solanum lycopersicum]_17_Thermolysin_124_9_1041.17528_8.06_0_Enterokinase_0_9_1041.17528_8.06
AEIRDPRKG
>AAK95687.1 transcription factor JERF1 [Solanum lycopersicum]_24_Thermolysin_148_8_951.00678_6.27_0_Enterokinase_0_8_951.00678_6.27
AYDAEARR
>AAK95687.1 transcription factor JERF1 [Solanum lycopersicum]_27_Thermolysin_163_8_887.94458_3.38_0_Enterokinase_0_8_887.94458_3.38
VNFPDEAP
>AAK95687.1 transcription factor JERF1 [Solanum lycopersicum]_31_Thermolysin_177_7_855.00478_8.4_0_Enterokinase_0_7_855.00478_8.4
IKQNPQK
>AAK95687.1 transcription factor JERF1 [Solanum lycopersicum]_38_Thermolysin_204_8_764.70068_3.15_0_Enterokinase_0_8_764.70068_3.15
LDGGSDDS
>AAK95687.1 transcription factor JERF1 [Solanum lycopersicum]_42_Thermolysin_218_6_666.73188_8.0_0_Enterokinase_0_6_666.73188_8.0
ATKQYG
>AAK95687.1 transcription factor JERF1 [Solanum lycopersicum]_52_Thermolysin_252_9_956.91828_3.38_0_Enterokinase_0_9_956.91828_3.38
FSSDEASNT
>AAK95687.1 transcription factor JERF1 [Solanum lycopersicum]_53_Thermolysin_260_8_976.02778_3.27_0_Enterokinase_0_8_976.02778_3.27
FDCSDFGW
>AAK95687.1 transcription factor JERF1 [Solanum lycopersicum]_55_Thermolysin_272_8_859.93468_6.23_0_Enterokinase_0_8_859.93468_6.23
ARTPEISS
>AAK95687.1 transcription factor JERF1 [Solanum lycopersicum]_58_Thermolysin_284_7_842.86078_4.52_0_Enterokinase_0_7_842.86078_4.52
LETNETH
>AAK95687.1 transcription factor JERF1 [Solanum lycopersicum]_59_Thermolysin_294_10_1236.30378_4.63_0_Enterokinase_0_10_1236.30378_4.63
FDDDSRPEKK
>AAK95687.1 transcription factor JERF1 [Solanum lycopersicum]_60_Thermolysin_302_8_811.90548_8.02_0_Enterokinase_0_8_811.90548_8.02
LKSCSSTS
>AAK95687.1 transcription factor JERF1 [Solanum lycopersicum]_64_Thermolysin_318_6_676.72148_3.56_0_Enterokinase_0_6_676.72148_3.56
LSEELS
>AAK95687.1 transcription factor JERF1 [Solanum lycopersicum]_70_Thermolysin_339_8_890.90468_3.38_0_Enterokinase_0_8_890.90468_3.38
LEGNWDAS
>AAK95687.1 transcription factor JERF1 [Solanum lycopersicum]_75_Thermolysin_354_6_602.60158_3.48_0_Enterokinase_0_6_602.60158_3.48
IQDGGN
>AAK95687.1 transcription factor JERF1 [Solanum lycopersicum]_78_Thermolysin_366_6_678.69658_3.27_0_Enterokinase_0_6_678.69658_3.27
FDDVPS
>NP_001234157.2 glutathione S-transferase-like protein [Solanum lycopersicum]_4_Thermolysin_14_6_763.84798_3.48_0_Enterokinase_0_6_763.84798_3.48
LDFWPS
>NP_001234157.2 glutathione S-transferase-like protein [Solanum lycopersicum]_11_Thermolysin_43_19_2383.60008_5.08_0_Enterokinase_0_19_2383.60008_5.08
AEKEIKYEYRDEDLRNKSP
>NP_001234157.2 glutathione S-transferase-like protein [Solanum lycopersicum]_16_Thermolysin_56_6_734.94008_8.4_0_Enterokinase_0_6_734.94008_8.4
IHKKIP
>NP_001234157.2 glutathione S-transferase-like protein [Solanum lycopersicum]_19_Thermolysin_64_6_664.76228_8.07_0_Enterokinase_0_6_664.76228_8.07
IHNGKP
>NP_001234157.2 glutathione S-transferase-like protein [Solanum lycopersicum]_24_Thermolysin_84_10_1200.35688_4.49_0_Enterokinase_0_10_1200.35688_4.49
IDEVWKDKAP
>NP_001234157.2 glutathione S-transferase-like protein [Solanum lycopersicum]_25_Thermolysin_93_9_1089.21328_4.29_0_Enterokinase_0_9_1089.21328_4.29
LLPSDPYER
>NP_001234157.2 glutathione S-transferase-like protein [Solanum lycopersicum]_34_Thermolysin_129_13_1395.44548_4.26_0_Enterokinase_0_13_1395.44548_4.26
ATGDEQEAGKKDF
>NP_001234157.2 glutathione S-transferase-like protein [Solanum lycopersicum]_40_Thermolysin_150_11_1212.28108_4.29_0_Enterokinase_0_11_1212.28108_4.29
LGEKPYYGGDN
>NP_001234157.2 glutathione S-transferase-like protein [Solanum lycopersicum]_48_Thermolysin_173_7_814.84988_3.74_0_Enterokinase_0_7_814.84988_3.74
AYEVYGN
>NP_001234157.2 glutathione S-transferase-like protein [Solanum lycopersicum]_50_Thermolysin_182_7_774.84378_3.56_0_Enterokinase_0_7_774.84378_3.56
IEAECPN
>NP_001234157.2 glutathione S-transferase-like protein [Solanum lycopersicum]_57_Thermolysin_205_9_1037.18388_7.81_0_Enterokinase_0_9_1037.18388_7.81
AKTLPDQHK
>sp|P35135|UBC4_SOLLC Ubiquitin-conjugating enzyme E2-17 kDa OS=Solanum lycopersicum OX=4081 PE=2 SV=1_3_Thermolysin_22_16_1802.07288_6.1_0_Enterokinase_0_16_1802.07288_6.1
LKELKDLQKDPPTSCS
>sp|P35135|UBC4_SOLLC Ubiquitin-conjugating enzyme E2-17 kDa OS=Solanum lycopersicum OX=4081 PE=2 SV=1_10_Thermolysin_45_8_866.94108_3.48_0_Enterokinase_0_8_866.94108_3.48
MGPTDSPY
>sp|P35135|UBC4_SOLLC Ubiquitin-conjugating enzyme E2-17 kDa OS=Solanum lycopersicum OX=4081 PE=2 SV=1_16_Thermolysin_61_8_985.10708_5.22_0_Enterokinase_0_8_985.10708_5.22
IHFPPDYP
>sp|P35135|UBC4_SOLLC Ubiquitin-conjugating enzyme E2-17 kDa OS=Solanum lycopersicum OX=4081 PE=2 SV=1_23_Thermolysin_83_6_590.59058_5.46_0_Enterokinase_0_6_590.59058_5.46
INSNGS
>sp|P35135|UBC4_SOLLC Ubiquitin-conjugating enzyme E2-17 kDa OS=Solanum lycopersicum OX=4081 PE=2 SV=1_26_Thermolysin_95_7_887.00308_6.13_0_Enterokinase_0_7_887.00308_6.13
LKEQWSP
>sp|P35135|UBC4_SOLLC Ubiquitin-conjugating enzyme E2-17 kDa OS=Solanum lycopersicum OX=4081 PE=2 SV=1_35_Thermolysin_118_9_982.99948_3.15_0_Enterokinase_0_9_982.99948_3.15
LTDPNPDDP
>sp|P35135|UBC4_SOLLC Ubiquitin-conjugating enzyme E2-17 kDa OS=Solanum lycopersicum OX=4081 PE=2 SV=1_38_Thermolysin_131_6_812.93918_7.99_0_Enterokinase_0_6_812.93918_7.99
MYKTDR
>sp|P35135|UBC4_SOLLC Ubiquitin-conjugating enzyme E2-17 kDa OS=Solanum lycopersicum OX=4081 PE=2 SV=1_39_Thermolysin_137_6_711.76988_6.12_0_Enterokinase_0_6_711.76988_6.12
AKYETT
>sp|P35135|UBC4_SOLLC Ubiquitin-conjugating enzyme E2-17 kDa OS=Solanum lycopersicum OX=4081 PE=2 SV=1_40_Thermolysin_145_8_1039.15888_8.8_0_Enterokinase_0_8_1039.15888_8.8
ARSWTQKY
>NP_001294934.1 fructose-bisphosphate aldolase [Solanum lycopersicum]_6_Thermolysin_18_6_751.83458_4.29_0_Enterokinase_0_6_751.83458_4.29
LDKTEF
>NP_001294934.1 fructose-bisphosphate aldolase [Solanum lycopersicum]_10_Thermolysin_36_6_688.79978_8.7_0_Enterokinase_0_6_688.79978_8.7
VRCQPS
>NP_001294934.1 fructose-bisphosphate aldolase [Solanum lycopersicum]_19_Thermolysin_62_6_543.58028_9.71_0_Enterokinase_0_6_543.58028_9.71
ASPGRG
>NP_001294934.1 fructose-bisphosphate aldolase [Solanum lycopersicum]_24_Thermolysin_76_6_634.75148_8.93_0_Enterokinase_0_6_634.75148_8.93
ATCGKR
>NP_001294934.1 fructose-bisphosphate aldolase [Solanum lycopersicum]_28_Thermolysin_90_9_1092.14858_4.53_0_Enterokinase_0_9_1092.14858_4.53
MENTEANRQ
>NP_001294934.1 fructose-bisphosphate aldolase [Solanum lycopersicum]_51_Thermolysin_159_11_1152.16008_3.74_0_Enterokinase_0_11_1152.16008_3.74
AGSNNESWCQG
>NP_001294934.1 fructose-bisphosphate aldolase [Solanum lycopersicum]_56_Thermolysin_174_6_728.75938_5.43_0_Enterokinase_0_6_728.75938_5.43
AYYQQG
>NP_001294934.1 fructose-bisphosphate aldolase [Solanum lycopersicum]_61_Thermolysin_191_8_769.85278_5.46_0_Enterokinase_0_8_769.85278_5.46
VSIPNGPS
>NP_001294934.1 fructose-bisphosphate aldolase [Solanum lycopersicum]_71_Thermolysin_213_6_632.62788_3.48_0_Enterokinase_0_6_632.62788_3.48
ISQDNG
>NP_001294934.1 fructose-bisphosphate aldolase [Solanum lycopersicum]_76_Thermolysin_229_6_683.67558_4.27_0_Enterokinase_0_6_683.67558_4.27
LDGEHN
>NP_001294934.1 fructose-bisphosphate aldolase [Solanum lycopersicum]_94_Thermolysin_274_6_720.79858_6.17_0_Enterokinase_0_6_720.79858_6.17
AECKDR
>NP_001294934.1 fructose-bisphosphate aldolase [Solanum lycopersicum]_100_Thermolysin_294_7_879.07318_11.49_0_Enterokinase_0_7_879.07318_11.49
LRQRIPP
>NP_001294934.1 fructose-bisphosphate aldolase [Solanum lycopersicum]_105_Thermolysin_312_11_1077.11308_3.56_0_Enterokinase_0_11_1077.11308_3.56
LSGGQSEVEAT
>NP_001294934.1 fructose-bisphosphate aldolase [Solanum lycopersicum]_109_Thermolysin_326_9_1110.21208_7.2_0_Enterokinase_0_9_1110.21208_7.2
MNQSPNPWH
>NP_001294934.1 fructose-bisphosphate aldolase [Solanum lycopersicum]_115_Thermolysin_349_10_1187.32068_8.06_0_Enterokinase_0_10_1187.32068_8.06
LKTWSGRPEN
>NP_001294934.1 fructose-bisphosphate aldolase [Solanum lycopersicum]_126_Thermolysin_384_16_1668.77778_4.89_0_Enterokinase_0_16_1668.77778_4.89
LGKYTGEGESDEAKKG
>AAS48091.1 alcohol acyl transferase [Solanum lycopersicum]_4_Thermolysin_15_7_899.06048_8.32_0_Enterokinase_0_7_899.06048_8.32
INYHKPK
>AAS48091.1 alcohol acyl transferase [Solanum lycopersicum]_7_Thermolysin_29_8_957.05448_8.07_0_Enterokinase_0_8_957.05448_8.07
VTSHETKR
>AAS48091.1 alcohol acyl transferase [Solanum lycopersicum]_8_Thermolysin_37_8_875.88758_3.23_0_Enterokinase_0_8_875.88758_3.23
LSEIDDQG
>AAS48091.1 alcohol acyl transferase [Solanum lycopersicum]_15_Thermolysin_54_7_907.97818_7.95_0_Enterokinase_0_7_907.97818_7.95
FYKYNSS
>AAS48091.1 alcohol acyl transferase [Solanum lycopersicum]_16_Thermolysin_60_6_690.85598_7.79_0_Enterokinase_0_6_690.85598_7.79
MKGKDL
>AAS48091.1 alcohol acyl transferase [Solanum lycopersicum]_27_Thermolysin_89_7_784.91078_7.79_0_Enterokinase_0_7_784.91078_7.79
IEGPNKK
>AAS48091.1 alcohol acyl transferase [Solanum lycopersicum]_30_Thermolysin_98_7_691.71358_3.74_0_Enterokinase_0_7_691.71358_3.74
VNCNGEG
>AAS48091.1 alcohol acyl transferase [Solanum lycopersicum]_34_Thermolysin_107_6_617.61328_3.38_0_Enterokinase_0_6_617.61328_3.38
IEGDAN
>AAS48091.1 alcohol acyl transferase [Solanum lycopersicum]_37_Thermolysin_123_7_817.01368_7.98_0_Enterokinase_0_7_817.01368_7.98
IKPPCPY
>AAS48091.1 alcohol acyl transferase [Solanum lycopersicum]_41_Thermolysin_136_6_570.55958_5.22_0_Enterokinase_0_6_570.55958_5.22
VHGSDG
>AAS48091.1 alcohol acyl transferase [Solanum lycopersicum]_69_Thermolysin_206_6_603.63288_9.71_0_Enterokinase_0_6_603.63288_9.71
ARSSPS
>AAS48091.1 alcohol acyl transferase [Solanum lycopersicum]_71_Thermolysin_221_12_1512.59578_4.59_0_Enterokinase_0_12_1512.59578_4.59
IHHEFDEEIESK
>AAS48091.1 alcohol acyl transferase [Solanum lycopersicum]_79_Thermolysin_245_8_954.01928_3.47_0_Enterokinase_0_8_954.01928_3.47
FGNEEMEV
>AAS48091.1 alcohol acyl transferase [Solanum lycopersicum]_80_Thermolysin_258_13_1533.76258_7.75_0_Enterokinase_0_13_1533.76258_7.75
IKNQVPPNYECTK
>AAS48091.1 alcohol acyl transferase [Solanum lycopersicum]_86_Thermolysin_271_6_805.99338_8.93_0_Enterokinase_0_6_805.99338_8.93
LWKCRT
>AAS48091.1 alcohol acyl transferase [Solanum lycopersicum]_90_Thermolysin_281_6_712.75748_4.27_0_Enterokinase_0_6_712.75748_4.27
LHSDEI
>AAS48091.1 alcohol acyl transferase [Solanum lycopersicum]_95_Thermolysin_295_6_687.84048_10.04_0_Enterokinase_0_6_687.84048_10.04
IRGKKS
>AAS48091.1 alcohol acyl transferase [Solanum lycopersicum]_98_Thermolysin_307_6_685.73428_5.43_0_Enterokinase_0_6_685.73428_5.43
IGYYGN
>AAS48091.1 alcohol acyl transferase [Solanum lycopersicum]_118_Thermolysin_365_13_1515.73248_8.4_0_Enterokinase_0_13_1515.73248_8.4
VTKGRPELTKSWN
>AAS48091.1 alcohol acyl transferase [Solanum lycopersicum]_121_Thermolysin_373_6_752.78198_5.97_0_Enterokinase_0_6_752.78198_5.97
VSDNRY
>AAS48091.1 alcohol acyl transferase [Solanum lycopersicum]_123_Thermolysin_386_11_1330.37528_3.23_0_Enterokinase_0_11_1330.37528_3.23
FDEFDFGWGNP
>AAS48091.1 alcohol acyl transferase [Solanum lycopersicum]_133_Thermolysin_412_9_974.08188_7.64_0_Enterokinase_0_9_974.08188_7.64
VKNDKGEKG
>AAS48091.1 alcohol acyl transferase [Solanum lycopersicum]_142_Thermolysin_432_6_764.83318_3.48_0_Enterokinase_0_6_764.83318_3.48
LQDIYN
>sp|P30264|CATA1_SOLLC Catalase isozyme 1 OS=Solanum lycopersicum OX=4081 GN=CAT1 PE=2 SV=1_0_Thermolysin_10_10_1167.30208_7.99_0_Enterokinase_0_10_1167.30208_7.99
MDPSKYRPSS
>sp|P30264|CATA1_SOLLC Catalase isozyme 1 OS=Solanum lycopersicum OX=4081 GN=CAT1 PE=2 SV=1_8_Thermolysin_39_6_581.67258_9.71_0_Enterokinase_0_6_581.67258_9.71
VGPRGP
>sp|P30264|CATA1_SOLLC Catalase isozyme 1 OS=Solanum lycopersicum OX=4081 GN=CAT1 PE=2 SV=1_16_Thermolysin_62_9_1189.33668_6.31_0_Enterokinase_0_9_1189.33668_6.31
FDREKIPER
>sp|P30264|CATA1_SOLLC Catalase isozyme 1 OS=Solanum lycopersicum OX=4081 GN=CAT1 PE=2 SV=1_23_Thermolysin_83_9_1084.15348_5.38_0_Enterokinase_0_9_1084.15348_5.38
FEVTHDISH
>sp|P30264|CATA1_SOLLC Catalase isozyme 1 OS=Solanum lycopersicum OX=4081 GN=CAT1 PE=2 SV=1_32_Thermolysin_115_9_997.03248_5.64_0_Enterokinase_0_9_997.03248_5.64
VHERGSPES
>sp|P30264|CATA1_SOLLC Catalase isozyme 1 OS=Solanum lycopersicum OX=4081 GN=CAT1 PE=2 SV=1_33_Thermolysin_121_6_728.84958_9.56_0_Enterokinase_0_6_728.84958_9.56
IRDIRG
>sp|P30264|CATA1_SOLLC Catalase isozyme 1 OS=Solanum lycopersicum OX=4081 GN=CAT1 PE=2 SV=1_37_Thermolysin_132_7_885.93168_6.21_0_Enterokinase_0_7_885.93168_6.21
FYTREGN
>sp|P30264|CATA1_SOLLC Catalase isozyme 1 OS=Solanum lycopersicum OX=4081 GN=CAT1 PE=2 SV=1_39_Thermolysin_141_6_598.65668_5.46_0_Enterokinase_0_6_598.65668_5.46
VGNNVP
>sp|P30264|CATA1_SOLLC Catalase isozyme 1 OS=Solanum lycopersicum OX=4081 GN=CAT1 PE=2 SV=1_42_Thermolysin_154_11_1297.38988_6.02_0_Enterokinase_0_11_1297.38988_6.02
FNRDAKSFPDT
>sp|P30264|CATA1_SOLLC Catalase isozyme 1 OS=Solanum lycopersicum OX=4081 GN=CAT1 PE=2 SV=1_45_Thermolysin_165_8_920.07938_8.4_0_Enterokinase_0_8_920.07938_8.4
LKPNPKSH
>sp|P30264|CATA1_SOLLC Catalase isozyme 1 OS=Solanum lycopersicum OX=4081 GN=CAT1 PE=2 SV=1_46_Thermolysin_171_6_844.92538_6.23_0_Enterokinase_0_6_844.92538_6.23
IQENWR
>sp|P30264|CATA1_SOLLC Catalase isozyme 1 OS=Solanum lycopersicum OX=4081 GN=CAT1 PE=2 SV=1_55_Thermolysin_201_13_1643.79088_4.3_0_Enterokinase_0_13_1643.79088_4.3
FYDDVCLPTDYRH
>sp|P30264|CATA1_SOLLC Catalase isozyme 1 OS=Solanum lycopersicum OX=4081 GN=CAT1 PE=2 SV=1_61_Thermolysin_218_6_687.79408_7.79_0_Enterokinase_0_6_687.79408_7.79
INKEGK
>sp|P30264|CATA1_SOLLC Catalase isozyme 1 OS=Solanum lycopersicum OX=4081 GN=CAT1 PE=2 SV=1_64_Thermolysin_231_8_975.13278_8.05_0_Enterokinase_0_8_975.13278_8.05
FHWKPTCG
>sp|P30264|CATA1_SOLLC Catalase isozyme 1 OS=Solanum lycopersicum OX=4081 GN=CAT1 PE=2 SV=1_66_Thermolysin_240_6_694.71138_3.47_0_Enterokinase_0_6_694.71138_3.47
MSEEEA
>sp|P30264|CATA1_SOLLC Catalase isozyme 1 OS=Solanum lycopersicum OX=4081 GN=CAT1 PE=2 SV=1_68_Thermolysin_250_8_807.82098_7.38_0_Enterokinase_0_8_807.82098_7.38
VGGTNHSH
>sp|P30264|CATA1_SOLLC Catalase isozyme 1 OS=Solanum lycopersicum OX=4081 GN=CAT1 PE=2 SV=1_69_Thermolysin_258_8_911.96408_4.04_0_Enterokinase_0_8_911.96408_4.04
ATKDLYDS
>sp|P30264|CATA1_SOLLC Catalase isozyme 1 OS=Solanum lycopersicum OX=4081 GN=CAT1 PE=2 SV=1_72_Thermolysin_268_8_964.04528_6.12_0_Enterokinase_0_8_964.04528_6.12
AGNYPEWK
>sp|P30264|CATA1_SOLLC Catalase isozyme 1 OS=Solanum lycopersicum OX=4081 GN=CAT1 PE=2 SV=1_76_Thermolysin_281_8_948.01258_3.68_0_Enterokinase_0_8_948.01258_3.68
MDPEDVDK
>sp|P30264|CATA1_SOLLC Catalase isozyme 1 OS=Solanum lycopersicum OX=4081 GN=CAT1 PE=2 SV=1_78_Thermolysin_299_13_1526.74968_3.89_0_Enterokinase_0_13_1526.74968_3.89
LDVTKTWPEDLLP
>sp|P30264|CATA1_SOLLC Catalase isozyme 1 OS=Solanum lycopersicum OX=4081 GN=CAT1 PE=2 SV=1_92_Thermolysin_339_7_916.98308_4.29_0_Enterokinase_0_7_916.98308_4.29
IYYSEDK
>sp|P30264|CATA1_SOLLC Catalase isozyme 1 OS=Solanum lycopersicum OX=4081 GN=CAT1 PE=2 SV=1_98_Thermolysin_355_7_882.93458_9.58_0_Enterokinase_0_7_882.93458_9.58
ADTQRHR
>sp|P30264|CATA1_SOLLC Catalase isozyme 1 OS=Solanum lycopersicum OX=4081 GN=CAT1 PE=2 SV=1_101_Thermolysin_379_15_1655.77088_8.07_0_Enterokinase_0_15_1655.77088_8.07
VNAPKCGHHNNHRDG
>sp|P30264|CATA1_SOLLC Catalase isozyme 1 OS=Solanum lycopersicum OX=4081 GN=CAT1 PE=2 SV=1_104_Thermolysin_396_14_1747.90018_4.75_0_Enterokinase_0_14_1747.90018_4.75
MTHRDEEVDYLPSR
>sp|P30264|CATA1_SOLLC Catalase isozyme 1 OS=Solanum lycopersicum OX=4081 GN=CAT1 PE=2 SV=1_105_Thermolysin_402_6_733.84018_5.97_0_Enterokinase_0_6_733.84018_5.97
FDPCRP
>sp|P30264|CATA1_SOLLC Catalase isozyme 1 OS=Solanum lycopersicum OX=4081 GN=CAT1 PE=2 SV=1_106_Thermolysin_411_9_1007.12608_3.74_0_Enterokinase_0_9_1007.12608_3.74
AEQYPIPSC
>sp|P30264|CATA1_SOLLC Catalase isozyme 1 OS=Solanum lycopersicum OX=4081 GN=CAT1 PE=2 SV=1_108_Thermolysin_420_8_933.05308_10.32_0_Enterokinase_0_8_933.05308_10.32
LNGRRTNC
>sp|P30264|CATA1_SOLLC Catalase isozyme 1 OS=Solanum lycopersicum OX=4081 GN=CAT1 PE=2 SV=1_109_Thermolysin_427_7_812.92118_6.13_0_Enterokinase_0_7_812.92118_6.13
VIPKENN
>sp|P30264|CATA1_SOLLC Catalase isozyme 1 OS=Solanum lycopersicum OX=4081 GN=CAT1 PE=2 SV=1_111_Thermolysin_446_16_2084.19498_6.42_0_Enterokinase_0_16_2084.19498_6.42
AGERYRSWEPDRQDRY
>sp|P30264|CATA1_SOLLC Catalase isozyme 1 OS=Solanum lycopersicum OX=4081 GN=CAT1 PE=2 SV=1_115_Thermolysin_465_7_840.93468_7.2_0_Enterokinase_0_7_840.93468_7.2
VTHEIRS
>sp|P30264|CATA1_SOLLC Catalase isozyme 1 OS=Solanum lycopersicum OX=4081 GN=CAT1 PE=2 SV=1_119_Thermolysin_481_8_835.93048_7.77_0_Enterokinase_0_8_835.93048_7.77
ADKSCGQK
>ABB02390.1 temperature-induced lipocalin [Solanum lycopersicum]_5_Thermolysin_17_6_806.96028_7.99_0_Enterokinase_0_6_806.96028_7.99
LDLKRY
>ABB02390.1 temperature-induced lipocalin [Solanum lycopersicum]_6_Thermolysin_24_7_954.11138_6.21_0_Enterokinase_0_7_954.11138_6.21
MGRWYEI
>ABB02390.1 temperature-induced lipocalin [Solanum lycopersicum]_7_Thermolysin_30_6_663.73128_9.71_0_Enterokinase_0_6_663.73128_9.71
ASFPSR
>ABB02390.1 temperature-induced lipocalin [Solanum lycopersicum]_8_Thermolysin_36_6_690.75388_5.87_0_Enterokinase_0_6_690.75388_5.87
FQPKDG
>ABB02390.1 temperature-induced lipocalin [Solanum lycopersicum]_11_Thermolysin_50_6_605.60228_3.48_0_Enterokinase_0_6_605.60228_3.48
LNSDGT
>ABB02390.1 temperature-induced lipocalin [Solanum lycopersicum]_14_Thermolysin_64_11_1277.42028_8.02_0_Enterokinase_0_11_1277.42028_8.02
LNETWCNGKRG
>ABB02390.1 temperature-induced lipocalin [Solanum lycopersicum]_18_Thermolysin_81_9_945.93838_3.89_0_Enterokinase_0_9_945.93838_3.89
ADPNSDEAK
>ABB02390.1 temperature-induced lipocalin [Solanum lycopersicum]_24_Thermolysin_102_6_739.78268_3.48_0_Enterokinase_0_6_739.78268_3.48
VTGDYW
>ABB02390.1 temperature-induced lipocalin [Solanum lycopersicum]_27_Thermolysin_112_7_944.95008_3.23_0_Enterokinase_0_7_944.95008_3.23
IDEDYQY
>ABB02390.1 temperature-induced lipocalin [Solanum lycopersicum]_30_Thermolysin_122_8_976.10318_10.18_0_Enterokinase_0_8_976.10318_10.18
IGQPSRRY
>ABB02390.1 temperature-induced lipocalin [Solanum lycopersicum]_33_Thermolysin_131_6_759.86368_11.49_0_Enterokinase_0_6_759.86368_11.49
LSRQTR
>ABB02390.1 temperature-induced lipocalin [Solanum lycopersicum]_34_Thermolysin_139_8_1009.03728_3.23_0_Enterokinase_0_8_1009.03728_3.23
LDDEIYNQ
>ABB02390.1 temperature-induced lipocalin [Solanum lycopersicum]_37_Thermolysin_153_10_1125.20058_4.67_0_Enterokinase_0_10_1125.20058_4.67
AKEEGYDVSK
>ABB02390.1 temperature-induced lipocalin [Solanum lycopersicum]_38_Thermolysin_175_22_2366.48038_4.71_0_Enterokinase_0_22_2366.48038_4.71
LHKTPQSDSPPDSEDSPKDTKG
>sp|Q43517|FER1_SOLLC Ferredoxin-1, chloroplastic OS=Solanum lycopersicum OX=4081 GN=SEND33 PE=2 SV=1_5_Thermolysin_18_6_756.94628_9.93_0_Enterokinase_0_6_756.94628_9.93
FLPRKP
>sp|Q43517|FER1_SOLLC Ferredoxin-1, chloroplastic OS=Solanum lycopersicum OX=4081 GN=SEND33 PE=2 SV=1_14_Thermolysin_43_8_887.00958_11.49_0_Enterokinase_0_8_887.00958_11.49
LKSGRNGR
>sp|Q43517|FER1_SOLLC Ferredoxin-1, chloroplastic OS=Solanum lycopersicum OX=4081 GN=SEND33 PE=2 SV=1_20_Thermolysin_60_6_612.68058_3.74_0_Enterokinase_0_6_612.68058_3.74
ITPEGP
>sp|Q43517|FER1_SOLLC Ferredoxin-1, chloroplastic OS=Solanum lycopersicum OX=4081 GN=SEND33 PE=2 SV=1_21_Thermolysin_70_10_1229.32358_3.19_0_Enterokinase_0_10_1229.32358_3.19
IEFECPDDVY
>sp|Q43517|FER1_SOLLC Ferredoxin-1, chloroplastic OS=Solanum lycopersicum OX=4081 GN=SEND33 PE=2 SV=1_24_Thermolysin_87_13_1505.57878_4.4_0_Enterokinase_0_13_1505.57878_4.4
AEEEGHDLPYSCR
>sp|Q43517|FER1_SOLLC Ferredoxin-1, chloroplastic OS=Solanum lycopersicum OX=4081 GN=SEND33 PE=2 SV=1_25_Thermolysin_94_7_613.65818_5.45_0_Enterokinase_0_7_613.65818_5.45
AGSCSSC
>sp|Q43517|FER1_SOLLC Ferredoxin-1, chloroplastic OS=Solanum lycopersicum OX=4081 GN=SEND33 PE=2 SV=1_29_Thermolysin_109_7_733.68968_3.27_0_Enterokinase_0_7_733.68968_3.27
VDQSDGN
>sp|Q43517|FER1_SOLLC Ferredoxin-1, chloroplastic OS=Solanum lycopersicum OX=4081 GN=SEND33 PE=2 SV=1_31_Thermolysin_117_7_818.79238_3.19_0_Enterokinase_0_7_818.79238_3.19
LDEDQEA
>sp|Q43517|FER1_SOLLC Ferredoxin-1, chloroplastic OS=Solanum lycopersicum OX=4081 GN=SEND33 PE=2 SV=1_37_Thermolysin_133_8_849.93908_5.87_0_Enterokinase_0_8_849.93908_5.87
AYPKGDVT
>sp|Q43517|FER1_SOLLC Ferredoxin-1, chloroplastic OS=Solanum lycopersicum OX=4081 GN=SEND33 PE=2 SV=1_38_Thermolysin_143_10_1228.32148_4.52_0_Enterokinase_0_10_1228.32148_4.52
IETHKEEELT
>NP_001234715.1 eukaryotic translation initiation factor 5A-4 [Solanum lycopersicum]_0_Thermolysin_7_7_883.88788_4.66_0_Enterokinase_0_7_883.88788_4.66
MSDEEHH
>NP_001234715.1 eukaryotic translation initiation factor 5A-4 [Solanum lycopersicum]_3_Thermolysin_23_8_922.00558_8.0_0_Enterokinase_0_8_922.00558_8.0
ASKTYPQQ
>NP_001234715.1 eukaryotic translation initiation factor 5A-4 [Solanum lycopersicum]_5_Thermolysin_32_6_749.86798_8.8_0_Enterokinase_0_6_749.86798_8.8
IRKNGY
>NP_001234715.1 eukaryotic translation initiation factor 5A-4 [Solanum lycopersicum]_8_Thermolysin_41_7_801.01778_9.07_0_Enterokinase_0_7_801.01778_9.07
IKGRPCK
>NP_001234715.1 eukaryotic translation initiation factor 5A-4 [Solanum lycopersicum]_10_Thermolysin_55_13_1366.49678_7.84_0_Enterokinase_0_13_1366.49678_7.84
VEVSTSKTGKHGH
>NP_001234715.1 eukaryotic translation initiation factor 5A-4 [Solanum lycopersicum]_18_Thermolysin_85_15_1661.80658_4.48_0_Enterokinase_0_15_1661.80658_4.48
LEDIVPSSHNCDVPH
>NP_001234715.1 eukaryotic translation initiation factor 5A-4 [Solanum lycopersicum]_19_Thermolysin_92_7_894.93958_5.97_0_Enterokinase_0_7_894.93958_5.97
VNRTDYQ
>NP_001234715.1 eukaryotic translation initiation factor 5A-4 [Solanum lycopersicum]_21_Thermolysin_100_7_747.75688_3.23_0_Enterokinase_0_7_747.75688_3.23
IDISEDG
>NP_001234715.1 eukaryotic translation initiation factor 5A-4 [Solanum lycopersicum]_25_Thermolysin_122_18_2018.12158_3.92_0_Enterokinase_0_18_2018.12158_3.92
LTENGNTKDDLRLPTDDT
>NP_001234715.1 eukaryotic translation initiation factor 5A-4 [Solanum lycopersicum]_29_Thermolysin_137_7_836.89688_4.05_0_Enterokinase_0_7_836.89688_4.05
FEEGKDL
>NP_001234715.1 eukaryotic translation initiation factor 5A-4 [Solanum lycopersicum]_38_Thermolysin_160_8_861.00618_7.79_0_Enterokinase_0_8_861.00618_7.79
VKDIGTKT
>sp|P38416|LOXB_SOLLC Linoleate 9S-lipoxygenase B OS=Solanum lycopersicum OX=4081 GN=LOX1.2 PE=2 SV=1_5_Thermolysin_18_8_928.05618_7.79_0_Enterokinase_0_8_928.05618_7.79
LGKDDRPK
>sp|P38416|LOXB_SOLLC Linoleate 9S-lipoxygenase B OS=Solanum lycopersicum OX=4081 GN=LOX1.2 PE=2 SV=1_29_Thermolysin_85_6_658.74958_3.48_0_Enterokinase_0_6_658.74958_3.48
LTDITP
>sp|P38416|LOXB_SOLLC Linoleate 9S-lipoxygenase B OS=Solanum lycopersicum OX=4081 GN=LOX1.2 PE=2 SV=1_34_Thermolysin_108_12_1439.50358_3.68_0_Enterokinase_0_12_1439.50358_3.68
FDWDRDEFGVPG
>sp|P38416|LOXB_SOLLC Linoleate 9S-lipoxygenase B OS=Solanum lycopersicum OX=4081 GN=LOX1.2 PE=2 SV=1_44_Thermolysin_135_9_1034.13388_4.29_0_Enterokinase_0_9_1034.13388_4.29
LEDVPNYGK
>sp|P38416|LOXB_SOLLC Linoleate 9S-lipoxygenase B OS=Solanum lycopersicum OX=4081 GN=LOX1.2 PE=2 SV=1_50_Thermolysin_154_7_971.08378_8.8_0_Enterokinase_0_7_971.08378_8.8
FRYKSDR
>sp|P38416|LOXB_SOLLC Linoleate 9S-lipoxygenase B OS=Solanum lycopersicum OX=4081 GN=LOX1.2 PE=2 SV=1_55_Thermolysin_170_10_1102.20908_3.74_0_Enterokinase_0_10_1102.20908_3.74
AYLPSETPQP
>sp|P38416|LOXB_SOLLC Linoleate 9S-lipoxygenase B OS=Solanum lycopersicum OX=4081 GN=LOX1.2 PE=2 SV=1_56_Thermolysin_179_9_1220.39398_8.0_0_Enterokinase_0_9_1220.39398_8.0
LRKYRENEL
>sp|P38416|LOXB_SOLLC Linoleate 9S-lipoxygenase B OS=Solanum lycopersicum OX=4081 GN=LOX1.2 PE=2 SV=1_59_Thermolysin_189_8_802.88568_8.06_0_Enterokinase_0_8_802.88568_8.06
LRGDGTGK
>sp|P38416|LOXB_SOLLC Linoleate 9S-lipoxygenase B OS=Solanum lycopersicum OX=4081 GN=LOX1.2 PE=2 SV=1_60_Thermolysin_195_6_846.89498_4.05_0_Enterokinase_0_6_846.89498_4.05
LEEWDR
>sp|P38416|LOXB_SOLLC Linoleate 9S-lipoxygenase B OS=Solanum lycopersicum OX=4081 GN=LOX1.2 PE=2 SV=1_62_Thermolysin_214_15_1702.76638_3.73_0_Enterokinase_0_15_1702.76638_3.73
ACYNDLGEPDKGEEY
>sp|P38416|LOXB_SOLLC Linoleate 9S-lipoxygenase B OS=Solanum lycopersicum OX=4081 GN=LOX1.2 PE=2 SV=1_65_Thermolysin_239_21_2364.60608_9.25_0_Enterokinase_0_21_2364.60608_9.25
LGGSSEYPYPRRGRTGREPTK
>sp|P38416|LOXB_SOLLC Linoleate 9S-lipoxygenase B OS=Solanum lycopersicum OX=4081 GN=LOX1.2 PE=2 SV=1_66_Thermolysin_251_12_1312.41978_4.29_0_Enterokinase_0_12_1312.41978_4.29
ADPNCESRNPLP
>sp|P38416|LOXB_SOLLC Linoleate 9S-lipoxygenase B OS=Solanum lycopersicum OX=4081 GN=LOX1.2 PE=2 SV=1_68_Thermolysin_263_10_1275.42708_4.49_0_Enterokinase_0_10_1275.42708_4.49
LDIYVPRDER
>sp|P38416|LOXB_SOLLC Linoleate 9S-lipoxygenase B OS=Solanum lycopersicum OX=4081 GN=LOX1.2 PE=2 SV=1_70_Thermolysin_272_6_722.83948_7.79_0_Enterokinase_0_6_722.83948_7.79
VKKSDF
>sp|P38416|LOXB_SOLLC Linoleate 9S-lipoxygenase B OS=Solanum lycopersicum OX=4081 GN=LOX1.2 PE=2 SV=1_78_Thermolysin_301_11_1253.30558_3.38_0_Enterokinase_0_11_1253.30558_3.38
LCDNTPNEFNS
>sp|P38416|LOXB_SOLLC Linoleate 9S-lipoxygenase B OS=Solanum lycopersicum OX=4081 GN=LOX1.2 PE=2 SV=1_83_Thermolysin_320_8_939.12218_6.13_0_Enterokinase_0_8_939.12218_6.13
IKLPEGPW
>sp|P38416|LOXB_SOLLC Linoleate 9S-lipoxygenase B OS=Solanum lycopersicum OX=4081 GN=LOX1.2 PE=2 SV=1_89_Thermolysin_343_7_717.73358_3.48_0_Enterokinase_0_7_717.73358_3.48
LQTDGQG
>sp|P38416|LOXB_SOLLC Linoleate 9S-lipoxygenase B OS=Solanum lycopersicum OX=4081 GN=LOX1.2 PE=2 SV=1_91_Thermolysin_351_7_845.99398_8.0_0_Enterokinase_0_7_845.99398_8.0
LKYPTPQ
>sp|P38416|LOXB_SOLLC Linoleate 9S-lipoxygenase B OS=Solanum lycopersicum OX=4081 GN=LOX1.2 PE=2 SV=1_93_Thermolysin_358_6_660.72508_5.87_0_Enterokinase_0_6_660.72508_5.87
IQGDKT
>sp|P38416|LOXB_SOLLC Linoleate 9S-lipoxygenase B OS=Solanum lycopersicum OX=4081 GN=LOX1.2 PE=2 SV=1_94_Thermolysin_370_12_1526.64358_4.4_0_Enterokinase_0_12_1526.64358_4.4
AWRTDEEFGREM
>sp|P38416|LOXB_SOLLC Linoleate 9S-lipoxygenase B OS=Solanum lycopersicum OX=4081 GN=LOX1.2 PE=2 SV=1_100_Thermolysin_390_9_1073.25728_7.79_0_Enterokinase_0_9_1073.25728_7.79
LQEFPPKSK
>sp|P38416|LOXB_SOLLC Linoleate 9S-lipoxygenase B OS=Solanum lycopersicum OX=4081 GN=LOX1.2 PE=2 SV=1_102_Thermolysin_402_8_895.92418_5.45_0_Enterokinase_0_8_895.92418_5.45
IYGNQNST
>sp|P38416|LOXB_SOLLC Linoleate 9S-lipoxygenase B OS=Solanum lycopersicum OX=4081 GN=LOX1.2 PE=2 SV=1_112_Thermolysin_434_6_747.80868_6.42_0_Enterokinase_0_6_747.80868_6.42
LNHHDI
>sp|P38416|LOXB_SOLLC Linoleate 9S-lipoxygenase B OS=Solanum lycopersicum OX=4081 GN=LOX1.2 PE=2 SV=1_124_Thermolysin_464_6_746.77518_4.04_0_Enterokinase_0_6_746.77518_4.04
LQDDRT
>sp|P38416|LOXB_SOLLC Linoleate 9S-lipoxygenase B OS=Solanum lycopersicum OX=4081 GN=LOX1.2 PE=2 SV=1_128_Thermolysin_481_12_1320.42148_3.89_0_Enterokinase_0_12_1320.42148_3.89
IELSLPHPDGDQ
>sp|P38416|LOXB_SOLLC Linoleate 9S-lipoxygenase B OS=Solanum lycopersicum OX=4081 GN=LOX1.2 PE=2 SV=1_164_Thermolysin_573_6_624.64818_3.48_0_Enterokinase_0_6_624.64818_3.48
LTYDGG
>sp|P38416|LOXB_SOLLC Linoleate 9S-lipoxygenase B OS=Solanum lycopersicum OX=4081 GN=LOX1.2 PE=2 SV=1_178_Thermolysin_621_9_939.97748_4.27_0_Enterokinase_0_9_939.97748_4.27
VEDLSSPHG
>sp|P38416|LOXB_SOLLC Linoleate 9S-lipoxygenase B OS=Solanum lycopersicum OX=4081 GN=LOX1.2 PE=2 SV=1_190_Thermolysin_651_6_741.85738_6.12_0_Enterokinase_0_6_741.85738_6.12
VTEYCK
>sp|P38416|LOXB_SOLLC Linoleate 9S-lipoxygenase B OS=Solanum lycopersicum OX=4081 GN=LOX1.2 PE=2 SV=1_191_Thermolysin_659_8_1052.10538_4.29_0_Enterokinase_0_8_1052.10538_4.29
FYYKSDET
>sp|P38416|LOXB_SOLLC Linoleate 9S-lipoxygenase B OS=Solanum lycopersicum OX=4081 GN=LOX1.2 PE=2 SV=1_192_Thermolysin_667_8_961.03678_4.05_0_Enterokinase_0_8_961.03678_4.05
VEKDTELQ
>sp|P38416|LOXB_SOLLC Linoleate 9S-lipoxygenase B OS=Solanum lycopersicum OX=4081 GN=LOX1.2 PE=2 SV=1_193_Thermolysin_689_22_2782.06978_5.82_0_Enterokinase_0_22_2782.06978_5.82
AWWKELREEGHGDKKDEAWWPK
>sp|P38416|LOXB_SOLLC Linoleate 9S-lipoxygenase B OS=Solanum lycopersicum OX=4081 GN=LOX1.2 PE=2 SV=1_194_Thermolysin_701_12_1465.66238_6.27_0_Enterokinase_0_12_1465.66238_6.27
LQTRQELRDCCT
>sp|P38416|LOXB_SOLLC Linoleate 9S-lipoxygenase B OS=Solanum lycopersicum OX=4081 GN=LOX1.2 PE=2 SV=1_207_Thermolysin_730_9_988.11118_8.55_0_Enterokinase_0_9_988.11118_8.55
AGYLPNRPT
>sp|P38416|LOXB_SOLLC Linoleate 9S-lipoxygenase B OS=Solanum lycopersicum OX=4081 GN=LOX1.2 PE=2 SV=1_209_Thermolysin_741_7_729.84628_3.74_0_Enterokinase_0_7_729.84628_3.74
LMPEPGS
>sp|P38416|LOXB_SOLLC Linoleate 9S-lipoxygenase B OS=Solanum lycopersicum OX=4081 GN=LOX1.2 PE=2 SV=1_210_Thermolysin_753_12_1464.59218_4.4_0_Enterokinase_0_12_1464.59218_4.4
VEYEELKTNPDK
>sp|P38416|LOXB_SOLLC Linoleate 9S-lipoxygenase B OS=Solanum lycopersicum OX=4081 GN=LOX1.2 PE=2 SV=1_219_Thermolysin_778_7_860.92498_7.2_0_Enterokinase_0_7_860.92498_7.2
FEVSSRH
>sp|P38416|LOXB_SOLLC Linoleate 9S-lipoxygenase B OS=Solanum lycopersicum OX=4081 GN=LOX1.2 PE=2 SV=1_220_Thermolysin_784_6_682.68498_3.38_0_Enterokinase_0_6_682.68498_3.38
ASDEVY
>sp|P38416|LOXB_SOLLC Linoleate 9S-lipoxygenase B OS=Solanum lycopersicum OX=4081 GN=LOX1.2 PE=2 SV=1_221_Thermolysin_790_6_674.71158_5.98_0_Enterokinase_0_6_674.71158_5.98
LGQRDS
>sp|P38416|LOXB_SOLLC Linoleate 9S-lipoxygenase B OS=Solanum lycopersicum OX=4081 GN=LOX1.2 PE=2 SV=1_222_Thermolysin_799_9_1145.27748_4.67_0_Enterokinase_0_9_1145.27748_4.67
IEWTKDKEP
>sp|P38416|LOXB_SOLLC Linoleate 9S-lipoxygenase B OS=Solanum lycopersicum OX=4081 GN=LOX1.2 PE=2 SV=1_229_Thermolysin_816_7_845.90768_4.29_0_Enterokinase_0_7_845.90768_4.29
LSDIENR
>sp|P38416|LOXB_SOLLC Linoleate 9S-lipoxygenase B OS=Solanum lycopersicum OX=4081 GN=LOX1.2 PE=2 SV=1_233_Thermolysin_832_13_1528.70868_10.04_0_Enterokinase_0_13_1528.70868_10.04
MNSHKSWKNRSGP
>sp|P38416|LOXB_SOLLC Linoleate 9S-lipoxygenase B OS=Solanum lycopersicum OX=4081 GN=LOX1.2 PE=2 SV=1_234_Thermolysin_838_6_691.78208_5.45_0_Enterokinase_0_6_691.78208_5.45
VNVPYT
>sp|P38416|LOXB_SOLLC Linoleate 9S-lipoxygenase B OS=Solanum lycopersicum OX=4081 GN=LOX1.2 PE=2 SV=1_236_Thermolysin_847_8_878.93418_3.56_0_Enterokinase_0_8_878.93418_3.56
LFPTSEEG
>sp|P38416|LOXB_SOLLC Linoleate 9S-lipoxygenase B OS=Solanum lycopersicum OX=4081 GN=LOX1.2 PE=2 SV=1_237_Thermolysin_856_9_886.01578_8.06_0_Enterokinase_0_9_886.01578_8.06
LTGKGIPNS
>sp|O24031|GPX4_SOLLC Probable phospholipid hydroperoxide glutathione peroxidase OS=Solanum lycopersicum OX=4081 GN=GPXle-1 PE=2 SV=1_1_Thermolysin_10_9_932.94258_5.46_0_Enterokinase_0_9_932.94258_5.46
ATQTSNPQS
>sp|O24031|GPX4_SOLLC Probable phospholipid hydroperoxide glutathione peroxidase OS=Solanum lycopersicum OX=4081 GN=GPXle-1 PE=2 SV=1_3_Thermolysin_27_12_1274.43688_5.98_0_Enterokinase_0_12_1274.43688_5.98
VKDAKGKDVDLS
>sp|O24031|GPX4_SOLLC Probable phospholipid hydroperoxide glutathione peroxidase OS=Solanum lycopersicum OX=4081 GN=GPXle-1 PE=2 SV=1_12_Thermolysin_64_20_2412.65338_6.09_0_Enterokinase_0_20_2412.65338_6.09
LTNSNYTDMTELYKKYKDQG
>sp|O24031|GPX4_SOLLC Probable phospholipid hydroperoxide glutathione peroxidase OS=Solanum lycopersicum OX=4081 GN=GPXle-1 PE=2 SV=1_15_Thermolysin_74_6_678.76068_5.46_0_Enterokinase_0_6_678.76068_5.46
AFPCNQ
>sp|O24031|GPX4_SOLLC Probable phospholipid hydroperoxide glutathione peroxidase OS=Solanum lycopersicum OX=4081 GN=GPXle-1 PE=2 SV=1_16_Thermolysin_82_8_804.81428_3.74_0_Enterokinase_0_8_804.81428_3.74
FGGQEPGN
>sp|O24031|GPX4_SOLLC Probable phospholipid hydroperoxide glutathione peroxidase OS=Solanum lycopersicum OX=4081 GN=GPXle-1 PE=2 SV=1_17_Thermolysin_88_6_744.79958_3.38_0_Enterokinase_0_6_744.79958_3.38
IEDIQQ
>sp|O24031|GPX4_SOLLC Probable phospholipid hydroperoxide glutathione peroxidase OS=Solanum lycopersicum OX=4081 GN=GPXle-1 PE=2 SV=1_24_Thermolysin_110_7_731.71718_3.27_0_Enterokinase_0_7_731.71718_3.27
VDVNGDN
>sp|O24031|GPX4_SOLLC Probable phospholipid hydroperoxide glutathione peroxidase OS=Solanum lycopersicum OX=4081 GN=GPXle-1 PE=2 SV=1_28_Thermolysin_124_7_675.78308_8.4_0_Enterokinase_0_7_675.78308_8.4
LKSSKGG
>sp|O24031|GPX4_SOLLC Probable phospholipid hydroperoxide glutathione peroxidase OS=Solanum lycopersicum OX=4081 GN=GPXle-1 PE=2 SV=1_35_Thermolysin_144_6_697.74588_5.53_0_Enterokinase_0_6_697.74588_5.53
IDKEGH
>sp|O24031|GPX4_SOLLC Probable phospholipid hydroperoxide glutathione peroxidase OS=Solanum lycopersicum OX=4081 GN=GPXle-1 PE=2 SV=1_37_Thermolysin_155_10_1122.19998_5.97_0_Enterokinase_0_10_1122.19998_5.97
VDRYSPTTSP
>sp|O24031|GPX4_SOLLC Probable phospholipid hydroperoxide glutathione peroxidase OS=Solanum lycopersicum OX=4081 GN=GPXle-1 PE=2 SV=1_39_Thermolysin_164_7_891.09368_7.64_0_Enterokinase_0_7_891.09368_7.64
MEKDIKK
>sp|P54767|DCE_SOLLC Glutamate decarboxylase OS=Solanum lycopersicum OX=4081 PE=2 SV=1_3_Thermolysin_14_7_834.83818_4.05_0_Enterokinase_0_7_834.83818_4.05
IRDSEES
>sp|P54767|DCE_SOLLC Glutamate decarboxylase OS=Solanum lycopersicum OX=4081 PE=2 SV=1_7_Thermolysin_30_7_809.96098_6.13_0_Enterokinase_0_7_809.96098_6.13
VQEPLPK
>sp|P54767|DCE_SOLLC Glutamate decarboxylase OS=Solanum lycopersicum OX=4081 PE=2 SV=1_8_Thermolysin_42_12_1421.77938_8.31_0_Enterokinase_0_12_1421.77938_8.31
FKMPKKSMPKEA
>sp|P54767|DCE_SOLLC Glutamate decarboxylase OS=Solanum lycopersicum OX=4081 PE=2 SV=1_13_Thermolysin_58_6_670.72318_5.98_0_Enterokinase_0_6_670.72318_5.98
LDGNPR
>sp|P54767|DCE_SOLLC Glutamate decarboxylase OS=Solanum lycopersicum OX=4081 PE=2 SV=1_19_Thermolysin_75_7_850.95708_4.05_0_Enterokinase_0_7_850.95708_4.05
MEPECDK
>sp|P54767|DCE_SOLLC Glutamate decarboxylase OS=Solanum lycopersicum OX=4081 PE=2 SV=1_24_Thermolysin_92_7_867.92588_3.23_0_Enterokinase_0_7_867.92588_3.23
VDMDEYP
>sp|P54767|DCE_SOLLC Glutamate decarboxylase OS=Solanum lycopersicum OX=4081 PE=2 SV=1_25_Thermolysin_101_9_1063.19378_6.23_0_Enterokinase_0_9_1063.19378_6.23
VTTELQNRC
>sp|P54767|DCE_SOLLC Glutamate decarboxylase OS=Solanum lycopersicum OX=4081 PE=2 SV=1_32_Thermolysin_118_6_634.59758_3.23_0_Enterokinase_0_6_634.59758_3.23
VGDDET
>sp|P54767|DCE_SOLLC Glutamate decarboxylase OS=Solanum lycopersicum OX=4081 PE=2 SV=1_36_Thermolysin_130_6_548.55048_3.74_0_Enterokinase_0_6_548.55048_3.74
VGSSEA
>sp|P54767|DCE_SOLLC Glutamate decarboxylase OS=Solanum lycopersicum OX=4081 PE=2 SV=1_43_Thermolysin_147_10_1391.68538_11.49_0_Enterokinase_0_10_1391.68538_11.49
FKRKWQSKRK
>sp|P54767|DCE_SOLLC Glutamate decarboxylase OS=Solanum lycopersicum OX=4081 PE=2 SV=1_53_Thermolysin_183_9_1120.31118_4.82_0_Enterokinase_0_9_1120.31118_4.82
FEVELKEVK
>sp|P54767|DCE_SOLLC Glutamate decarboxylase OS=Solanum lycopersicum OX=4081 PE=2 SV=1_54_Thermolysin_189_6_771.86818_6.12_0_Enterokinase_0_6_771.86818_6.12
LKEGYY
>sp|P54767|DCE_SOLLC Glutamate decarboxylase OS=Solanum lycopersicum OX=4081 PE=2 SV=1_67_Thermolysin_223_9_1037.13458_4.05_0_Enterokinase_0_9_1037.13458_4.05
LTGEFEDVK
>sp|P54767|DCE_SOLLC Glutamate decarboxylase OS=Solanum lycopersicum OX=4081 PE=2 SV=1_70_Thermolysin_241_13_1531.72888_7.64_0_Enterokinase_0_13_1531.72888_7.64
LTKKNKETGWETP
>sp|P54767|DCE_SOLLC Glutamate decarboxylase OS=Solanum lycopersicum OX=4081 PE=2 SV=1_77_Thermolysin_267_12_1586.81008_3.89_0_Enterokinase_0_12_1586.81008_3.89
LWPDLEWDFRLP
>sp|P54767|DCE_SOLLC Glutamate decarboxylase OS=Solanum lycopersicum OX=4081 PE=2 SV=1_81_Thermolysin_280_7_746.82108_8.02_0_Enterokinase_0_7_746.82108_8.02
VSGHKYG
>sp|P54767|DCE_SOLLC Glutamate decarboxylase OS=Solanum lycopersicum OX=4081 PE=2 SV=1_87_Thermolysin_301_12_1500.67138_4.26_0_Enterokinase_0_12_1500.67138_4.26
IWRSKEDLPDEL
>sp|P54767|DCE_SOLLC Glutamate decarboxylase OS=Solanum lycopersicum OX=4081 PE=2 SV=1_91_Thermolysin_314_7_716.74588_3.48_0_Enterokinase_0_7_716.74588_3.48
LGSDQPT
>sp|P54767|DCE_SOLLC Glutamate decarboxylase OS=Solanum lycopersicum OX=4081 PE=2 SV=1_94_Thermolysin_325_7_815.88098_8.0_0_Enterokinase_0_7_815.88098_8.0
FSKGSYQ
>sp|P54767|DCE_SOLLC Glutamate decarboxylase OS=Solanum lycopersicum OX=4081 PE=2 SV=1_101_Thermolysin_343_6_756.81318_6.12_0_Enterokinase_0_6_756.81318_6.12
FEGYKN
>sp|P54767|DCE_SOLLC Glutamate decarboxylase OS=Solanum lycopersicum OX=4081 PE=2 SV=1_111_Thermolysin_375_8_799.92258_5.87_0_Enterokinase_0_8_799.92258_5.87
VSKDVGVP
>sp|P54767|DCE_SOLLC Glutamate decarboxylase OS=Solanum lycopersicum OX=4081 PE=2 SV=1_116_Thermolysin_388_8_969.06238_7.99_0_Enterokinase_0_8_969.06238_7.99
LRDSSKYT
>sp|P54767|DCE_SOLLC Glutamate decarboxylase OS=Solanum lycopersicum OX=4081 PE=2 SV=1_118_Thermolysin_395_6_746.77478_4.52_0_Enterokinase_0_6_746.77478_4.52
FEVSEH
>sp|P54767|DCE_SOLLC Glutamate decarboxylase OS=Solanum lycopersicum OX=4081 PE=2 SV=1_122_Thermolysin_414_10_1131.22518_4.27_0_Enterokinase_0_10_1131.22518_4.27
AYTMPPDAEH
>sp|P54767|DCE_SOLLC Glutamate decarboxylase OS=Solanum lycopersicum OX=4081 PE=2 SV=1_129_Thermolysin_429_8_990.04038_5.53_0_Enterokinase_0_8_990.04038_5.53
IREDFSHS
>sp|P54767|DCE_SOLLC Glutamate decarboxylase OS=Solanum lycopersicum OX=4081 PE=2 SV=1_133_Thermolysin_440_6_689.76368_4.29_0_Enterokinase_0_6_689.76368_4.29
VSDIEK
>sp|P54767|DCE_SOLLC Glutamate decarboxylase OS=Solanum lycopersicum OX=4081 PE=2 SV=1_135_Thermolysin_455_14_1594.82838_6.19_0_Enterokinase_0_14_1594.82838_6.19
LSELDTQPPRLPTK
>sp|P54767|DCE_SOLLC Glutamate decarboxylase OS=Solanum lycopersicum OX=4081 PE=2 SV=1_139_Thermolysin_471_11_1190.18888_4.03_0_Enterokinase_0_11_1190.18888_4.03
AEEVRDDKGDG
>sp|P54767|DCE_SOLLC Glutamate decarboxylase OS=Solanum lycopersicum OX=4081 PE=2 SV=1_143_Thermolysin_486_7_831.92128_4.29_0_Enterokinase_0_7_831.92128_4.29
VETQKDI
>sp|P54767|DCE_SOLLC Glutamate decarboxylase OS=Solanum lycopersicum OX=4081 PE=2 SV=1_144_Thermolysin_492_6_867.06468_10.04_0_Enterokinase_0_6_867.06468_10.04
IKHWRK
>sp|P54767|DCE_SOLLC Glutamate decarboxylase OS=Solanum lycopersicum OX=4081 PE=2 SV=1_146_Thermolysin_500_7_647.72938_8.4_0_Enterokinase_0_7_647.72938_8.4
AGKKTSG
>NP_001316598.1 A20/AN1 zinc finger protein SAP4 [Solanum lycopersicum]_0_Thermolysin_14_14_1489.59468_3.38_0_Enterokinase_0_14_1489.59468_3.38
MEQNDTGCQAPQAP
>NP_001316598.1 A20/AN1 zinc finger protein SAP4 [Solanum lycopersicum]_9_Thermolysin_40_9_1108.36908_7.73_0_Enterokinase_0_9_1108.36908_7.73
MCSKCYKDM
>NP_001316598.1 A20/AN1 zinc finger protein SAP4 [Solanum lycopersicum]_18_Thermolysin_63_6_576.56378_5.46_0_Enterokinase_0_6_576.56378_5.46
VNGSSN
>NP_001316598.1 A20/AN1 zinc finger protein SAP4 [Solanum lycopersicum]_33_Thermolysin_114_14_1633.86698_10.32_0_Enterokinase_0_14_1633.86698_10.32
AKEGPNRCSTCRRR
>NP_001316598.1 A20/AN1 zinc finger protein SAP4 [Solanum lycopersicum]_36_Thermolysin_126_7_812.91648_8.52_0_Enterokinase_0_7_812.91648_8.52
FNCRCGN
>NP_001316598.1 A20/AN1 zinc finger protein SAP4 [Solanum lycopersicum]_39_Thermolysin_146_16_2068.25388_7.76_0_Enterokinase_0_16_2068.25388_7.76
AHRYSDKHECPYDYRK
>NP_001234670.1 MADS-box transcription factor RIN isoform 1 [Solanum lycopersicum]_6_Thermolysin_27_6_700.79888_11.49_0_Enterokinase_0_6_700.79888_11.49
AKRRNG
>NP_001234670.1 MADS-box transcription factor RIN isoform 1 [Solanum lycopersicum]_11_Thermolysin_43_6_662.75578_3.38_0_Enterokinase_0_6_662.75578_3.38
LCDAEI
>NP_001234670.1 MADS-box transcription factor RIN isoform 1 [Solanum lycopersicum]_16_Thermolysin_53_6_680.76178_9.93_0_Enterokinase_0_6_680.76178_9.93
FSSRGK
>NP_001234670.1 MADS-box transcription factor RIN isoform 1 [Solanum lycopersicum]_17_Thermolysin_62_9_1049.11998_3.74_0_Enterokinase_0_9_1049.11998_3.74
LYEFCSNSS
>NP_001234670.1 MADS-box transcription factor RIN isoform 1 [Solanum lycopersicum]_19_Thermolysin_77_11_1471.59508_8.26_0_Enterokinase_0_11_1471.59508_8.26
LERYHRYNYGT
>NP_001234670.1 MADS-box transcription factor RIN isoform 1 [Solanum lycopersicum]_20_Thermolysin_94_17_1963.94268_3.33_0_Enterokinase_0_17_1963.94268_3.33
LEGTQTSSDSQNNYQEY
>NP_001234670.1 MADS-box transcription factor RIN isoform 1 [Solanum lycopersicum]_24_Thermolysin_110_7_895.97358_9.73_0_Enterokinase_0_7_895.97358_9.73
LQQSQRH
>NP_001234670.1 MADS-box transcription factor RIN isoform 1 [Solanum lycopersicum]_26_Thermolysin_118_7_730.77268_3.38_0_Enterokinase_0_7_730.77268_3.38
LGEDLGQ
>NP_001234670.1 MADS-box transcription factor RIN isoform 1 [Solanum lycopersicum]_27_Thermolysin_126_8_902.99998_4.29_0_Enterokinase_0_8_902.99998_4.29
LGTKDLEQ
>NP_001234670.1 MADS-box transcription factor RIN isoform 1 [Solanum lycopersicum]_31_Thermolysin_145_8_970.09648_9.93_0_Enterokinase_0_8_970.09648_9.93
IRSTKTQH
>NP_001234670.1 MADS-box transcription factor RIN isoform 1 [Solanum lycopersicum]_35_Thermolysin_159_9_1060.12888_4.53_0_Enterokinase_0_9_1060.12888_4.53
AELQQKEQS
>NP_001234670.1 MADS-box transcription factor RIN isoform 1 [Solanum lycopersicum]_36_Thermolysin_166_7_821.94398_6.13_0_Enterokinase_0_7_821.94398_6.13
LTEMNKS
>NP_001234670.1 MADS-box transcription factor RIN isoform 1 [Solanum lycopersicum]_41_Thermolysin_188_11_1309.37528_5.48_0_Enterokinase_0_11_1309.37528_5.48
FQTSWHCGEQS
>NP_001234670.1 MADS-box transcription factor RIN isoform 1 [Solanum lycopersicum]_42_Thermolysin_201_13_1603.67388_6.71_0_Enterokinase_0_13_1603.67388_6.71
VQYRHEQPSHHEG
>NP_001234670.1 MADS-box transcription factor RIN isoform 1 [Solanum lycopersicum]_45_Thermolysin_213_8_873.97928_5.46_0_Enterokinase_0_8_873.97928_5.46
VNCNNTLP
>NP_001234670.1 MADS-box transcription factor RIN isoform 1 [Solanum lycopersicum]_46_Thermolysin_220_7_830.84918_3.48_0_Enterokinase_0_7_830.84918_3.48
ISYGYDN
>NP_001234670.1 MADS-box transcription factor RIN isoform 1 [Solanum lycopersicum]_48_Thermolysin_235_10_926.93838_5.22_0_Enterokinase_0_10_926.93838_5.22
AAPSTHDATG
>sp|P93207|14310_SOLLC 14-3-3 protein 10 OS=Solanum lycopersicum OX=4081 GN=TFT10 PE=2 SV=2_4_Thermolysin_14_6_734.82538_6.23_0_Enterokinase_0_6_734.82538_6.23
LSREQC
>sp|P93207|14310_SOLLC 14-3-3 protein 10 OS=Solanum lycopersicum OX=4081 GN=TFT10 PE=2 SV=2_10_Thermolysin_30_7_926.99668_4.25_0_Enterokinase_0_7_926.99668_4.25
AERYEEM
>sp|P93207|14310_SOLLC 14-3-3 protein 10 OS=Solanum lycopersicum OX=4081 GN=TFT10 PE=2 SV=2_30_Thermolysin_88_13_1655.74168_5.09_0_Enterokinase_0_13_1655.74168_5.09
IEQKEESRKNEEH
>sp|P93207|14310_SOLLC 14-3-3 protein 10 OS=Solanum lycopersicum OX=4081 GN=TFT10 PE=2 SV=2_33_Thermolysin_98_7_879.02698_8.32_0_Enterokinase_0_7_879.02698_8.32
VKEYRGK
>sp|P93207|14310_SOLLC 14-3-3 protein 10 OS=Solanum lycopersicum OX=4081 GN=TFT10 PE=2 SV=2_34_Thermolysin_105_7_817.85098_3.56_0_Enterokinase_0_7_817.85098_3.56
VENELSQ
>sp|P93207|14310_SOLLC 14-3-3 protein 10 OS=Solanum lycopersicum OX=4081 GN=TFT10 PE=2 SV=2_42_Thermolysin_128_7_722.75028_6.13_0_Enterokinase_0_7_722.75028_6.13
ATTSESK
>sp|P93207|14310_SOLLC 14-3-3 protein 10 OS=Solanum lycopersicum OX=4081 GN=TFT10 PE=2 SV=2_46_Thermolysin_141_8_1095.23798_7.91_0_Enterokinase_0_8_1095.23798_7.91
MKGDYYRY
>sp|P93207|14310_SOLLC 14-3-3 protein 10 OS=Solanum lycopersicum OX=4081 GN=TFT10 PE=2 SV=2_49_Thermolysin_153_7_844.92298_6.19_0_Enterokinase_0_7_844.92298_6.19
IGDERKQ
>sp|P93207|14310_SOLLC 14-3-3 protein 10 OS=Solanum lycopersicum OX=4081 GN=TFT10 PE=2 SV=2_56_Thermolysin_178_9_990.12408_5.22_0_Enterokinase_0_9_990.12408_5.22
LTDLPPTHP
>sp|P93207|14310_SOLLC 14-3-3 protein 10 OS=Solanum lycopersicum OX=4081 GN=TFT10 PE=2 SV=2_66_Thermolysin_200_6_662.69758_5.87_0_Enterokinase_0_6_662.69758_5.87
LNSSDK
>sp|P93207|14310_SOLLC 14-3-3 protein 10 OS=Solanum lycopersicum OX=4081 GN=TFT10 PE=2 SV=2_74_Thermolysin_228_10_1128.15778_4.05_0_Enterokinase_0_10_1128.15778_4.05
LGEESYKDST
>sp|P93207|14310_SOLLC 14-3-3 protein 10 OS=Solanum lycopersicum OX=4081 GN=TFT10 PE=2 SV=2_81_Thermolysin_248_9_1063.08858_3.27_0_Enterokinase_0_9_1063.08858_3.27
LWTSDAQDQ
>sp|P31542|CLPAB_SOLLC ATP-dependent Clp protease ATP-binding subunit ClpA homolog CD4B, chloroplastic OS=Solanum lycopersicum OX=4081 GN=CD4B PE=3 SV=1_4_Thermolysin_14_9_904.97258_5.46_0_Enterokinase_0_9_904.97258_5.46
VQSTSIPSS
>sp|P31542|CLPAB_SOLLC ATP-dependent Clp protease ATP-binding subunit ClpA homolog CD4B, chloroplastic OS=Solanum lycopersicum OX=4081 GN=CD4B PE=3 SV=1_6_Thermolysin_22_7_761.83328_8.06_0_Enterokinase_0_7_761.83328_8.06
AGERTTK
>sp|P31542|CLPAB_SOLLC ATP-dependent Clp protease ATP-binding subunit ClpA homolog CD4B, chloroplastic OS=Solanum lycopersicum OX=4081 GN=CD4B PE=3 SV=1_7_Thermolysin_31_9_994.11848_10.04_0_Enterokinase_0_9_994.11848_10.04
FNGSGKTKR
>sp|P31542|CLPAB_SOLLC ATP-dependent Clp protease ATP-binding subunit ClpA homolog CD4B, chloroplastic OS=Solanum lycopersicum OX=4081 GN=CD4B PE=3 SV=1_14_Thermolysin_51_6_707.78438_5.98_0_Enterokinase_0_6_707.78438_5.98
LRDFTG
>sp|P31542|CLPAB_SOLLC ATP-dependent Clp protease ATP-binding subunit ClpA homolog CD4B, chloroplastic OS=Solanum lycopersicum OX=4081 GN=CD4B PE=3 SV=1_19_Thermolysin_67_6_647.68608_6.23_0_Enterokinase_0_6_647.68608_6.23
VRSGET
>sp|P31542|CLPAB_SOLLC ATP-dependent Clp protease ATP-binding subunit ClpA homolog CD4B, chloroplastic OS=Solanum lycopersicum OX=4081 GN=CD4B PE=3 SV=1_25_Thermolysin_85_8_999.20528_11.49_0_Enterokinase_0_8_999.20528_11.49
VRRPRGCR
>sp|P31542|CLPAB_SOLLC ATP-dependent Clp protease ATP-binding subunit ClpA homolog CD4B, chloroplastic OS=Solanum lycopersicum OX=4081 GN=CD4B PE=3 SV=1_37_Thermolysin_112_7_858.90958_6.38_0_Enterokinase_0_7_858.90958_6.38
AQEEARR
>sp|P31542|CLPAB_SOLLC ATP-dependent Clp protease ATP-binding subunit ClpA homolog CD4B, chloroplastic OS=Solanum lycopersicum OX=4081 GN=CD4B PE=3 SV=1_45_Thermolysin_133_6_532.55098_3.74_0_Enterokinase_0_6_532.55098_3.74
IGEGTG
>sp|P31542|CLPAB_SOLLC ATP-dependent Clp protease ATP-binding subunit ClpA homolog CD4B, chloroplastic OS=Solanum lycopersicum OX=4081 GN=CD4B PE=3 SV=1_56_Thermolysin_162_6_545.59608_9.71_0_Enterokinase_0_6_545.59608_9.71
IGRGSG
>sp|P31542|CLPAB_SOLLC ATP-dependent Clp protease ATP-binding subunit ClpA homolog CD4B, chloroplastic OS=Solanum lycopersicum OX=4081 GN=CD4B PE=3 SV=1_65_Thermolysin_187_6_744.80268_4.53_0_Enterokinase_0_6_744.80268_4.53
LEEARQ
>sp|P31542|CLPAB_SOLLC ATP-dependent Clp protease ATP-binding subunit ClpA homolog CD4B, chloroplastic OS=Solanum lycopersicum OX=4081 GN=CD4B PE=3 SV=1_72_Thermolysin_208_6_659.69698_4.53_0_Enterokinase_0_6_659.69698_4.53
LREGEG
>sp|P31542|CLPAB_SOLLC ATP-dependent Clp protease ATP-binding subunit ClpA homolog CD4B, chloroplastic OS=Solanum lycopersicum OX=4081 GN=CD4B PE=3 SV=1_84_Thermolysin_238_7_704.69158_3.56_0_Enterokinase_0_7_704.69158_3.56
VGESNEA
>sp|P31542|CLPAB_SOLLC ATP-dependent Clp protease ATP-binding subunit ClpA homolog CD4B, chloroplastic OS=Solanum lycopersicum OX=4081 GN=CD4B PE=3 SV=1_87_Thermolysin_254_12_1119.25798_8.06_0_Enterokinase_0_12_1119.25798_8.06
VGGGTSGQKMPT
>sp|P31542|CLPAB_SOLLC ATP-dependent Clp protease ATP-binding subunit ClpA homolog CD4B, chloroplastic OS=Solanum lycopersicum OX=4081 GN=CD4B PE=3 SV=1_88_Thermolysin_261_7_824.84248_3.56_0_Enterokinase_0_7_824.84248_3.56
LEEYGTN
>sp|P31542|CLPAB_SOLLC ATP-dependent Clp protease ATP-binding subunit ClpA homolog CD4B, chloroplastic OS=Solanum lycopersicum OX=4081 GN=CD4B PE=3 SV=1_94_Thermolysin_280_6_683.76538_9.71_0_Enterokinase_0_6_683.76538_9.71
VGRQPQ
>sp|P31542|CLPAB_SOLLC ATP-dependent Clp protease ATP-binding subunit ClpA homolog CD4B, chloroplastic OS=Solanum lycopersicum OX=4081 GN=CD4B PE=3 SV=1_98_Thermolysin_297_10_1158.34388_10.33_0_Enterokinase_0_10_1158.34388_10.33
LGRRTKNNPC
>sp|P31542|CLPAB_SOLLC ATP-dependent Clp protease ATP-binding subunit ClpA homolog CD4B, chloroplastic OS=Solanum lycopersicum OX=4081 GN=CD4B PE=3 SV=1_108_Thermolysin_325_8_801.80828_3.38_0_Enterokinase_0_8_801.80828_3.38
ANGDVPET
>sp|P31542|CLPAB_SOLLC ATP-dependent Clp protease ATP-binding subunit ClpA homolog CD4B, chloroplastic OS=Solanum lycopersicum OX=4081 GN=CD4B PE=3 SV=1_116_Thermolysin_352_12_1442.55118_6.36_0_Enterokinase_0_12_1442.55118_6.36
AGTKYRGEFEER
>sp|P31542|CLPAB_SOLLC ATP-dependent Clp protease ATP-binding subunit ClpA homolog CD4B, chloroplastic OS=Solanum lycopersicum OX=4081 GN=CD4B PE=3 SV=1_119_Thermolysin_366_10_1221.34478_3.93_0_Enterokinase_0_10_1221.34478_3.93
MEEIKQSDEI
>sp|P31542|CLPAB_SOLLC ATP-dependent Clp protease ATP-binding subunit ClpA homolog CD4B, chloroplastic OS=Solanum lycopersicum OX=4081 GN=CD4B PE=3 SV=1_123_Thermolysin_375_6_712.75758_4.27_0_Enterokinase_0_6_712.75758_4.27
IDEVHT
>sp|P31542|CLPAB_SOLLC ATP-dependent Clp protease ATP-binding subunit ClpA homolog CD4B, chloroplastic OS=Solanum lycopersicum OX=4081 GN=CD4B PE=3 SV=1_136_Thermolysin_403_7_775.87788_6.23_0_Enterokinase_0_7_775.87788_6.23
ARGELQC
>sp|P31542|CLPAB_SOLLC ATP-dependent Clp protease ATP-binding subunit ClpA homolog CD4B, chloroplastic OS=Solanum lycopersicum OX=4081 GN=CD4B PE=3 SV=1_139_Thermolysin_415_7_960.05748_7.06_0_Enterokinase_0_7_960.05748_7.06
LDEYRKH
>sp|P31542|CLPAB_SOLLC ATP-dependent Clp protease ATP-binding subunit ClpA homolog CD4B, chloroplastic OS=Solanum lycopersicum OX=4081 GN=CD4B PE=3 SV=1_144_Thermolysin_435_7_768.90858_6.13_0_Enterokinase_0_7_768.90858_6.13
VKVPEPT
>sp|P31542|CLPAB_SOLLC ATP-dependent Clp protease ATP-binding subunit ClpA homolog CD4B, chloroplastic OS=Solanum lycopersicum OX=4081 GN=CD4B PE=3 SV=1_149_Thermolysin_455_10_1380.57238_8.03_0_Enterokinase_0_10_1380.57238_8.03
LRERYEIHHK
>sp|P31542|CLPAB_SOLLC ATP-dependent Clp protease ATP-binding subunit ClpA homolog CD4B, chloroplastic OS=Solanum lycopersicum OX=4081 GN=CD4B PE=3 SV=1_150_Thermolysin_463_8_1024.09538_3.89_0_Enterokinase_0_8_1024.09538_3.89
LRYTDEDL
>sp|P31542|CLPAB_SOLLC ATP-dependent Clp protease ATP-binding subunit ClpA homolog CD4B, chloroplastic OS=Solanum lycopersicum OX=4081 GN=CD4B PE=3 SV=1_160_Thermolysin_493_7_746.77518_4.29_0_Enterokinase_0_7_746.77518_4.29
IDEAGSR
>sp|P31542|CLPAB_SOLLC ATP-dependent Clp protease ATP-binding subunit ClpA homolog CD4B, chloroplastic OS=Solanum lycopersicum OX=4081 GN=CD4B PE=3 SV=1_163_Thermolysin_514_16_1911.14238_4.7_0_Enterokinase_0_16_1911.14238_4.7
AQLPEEAKELEKELRQ
>sp|P31542|CLPAB_SOLLC ATP-dependent Clp protease ATP-binding subunit ClpA homolog CD4B, chloroplastic OS=Solanum lycopersicum OX=4081 GN=CD4B PE=3 SV=1_164_Thermolysin_522_8_932.04158_6.21_0_Enterokinase_0_8_932.04158_6.21
ITKEKNEA
>sp|P31542|CLPAB_SOLLC ATP-dependent Clp protease ATP-binding subunit ClpA homolog CD4B, chloroplastic OS=Solanum lycopersicum OX=4081 GN=CD4B PE=3 SV=1_165_Thermolysin_530_8_978.07278_6.19_0_Enterokinase_0_8_978.07278_6.19
VRGQDFEK
>sp|P31542|CLPAB_SOLLC ATP-dependent Clp protease ATP-binding subunit ClpA homolog CD4B, chloroplastic OS=Solanum lycopersicum OX=4081 GN=CD4B PE=3 SV=1_166_Thermolysin_542_12_1432.61468_4.76_0_Enterokinase_0_12_1432.61468_4.76
AGELRDREMDLK
>sp|P31542|CLPAB_SOLLC ATP-dependent Clp protease ATP-binding subunit ClpA homolog CD4B, chloroplastic OS=Solanum lycopersicum OX=4081 GN=CD4B PE=3 SV=1_171_Thermolysin_557_9_1060.21568_7.64_0_Enterokinase_0_9_1060.21568_7.64
IDKNKEVSK
>sp|P31542|CLPAB_SOLLC ATP-dependent Clp protease ATP-binding subunit ClpA homolog CD4B, chloroplastic OS=Solanum lycopersicum OX=4081 GN=CD4B PE=3 SV=1_175_Thermolysin_576_8_911.96708_4.27_0_Enterokinase_0_8_911.96708_4.27
VTEADIQH
>sp|P31542|CLPAB_SOLLC ATP-dependent Clp protease ATP-binding subunit ClpA homolog CD4B, chloroplastic OS=Solanum lycopersicum OX=4081 GN=CD4B PE=3 SV=1_177_Thermolysin_585_8_845.95058_5.46_0_Enterokinase_0_8_845.95058_5.46
VSSWTGIP
>sp|P31542|CLPAB_SOLLC ATP-dependent Clp protease ATP-binding subunit ClpA homolog CD4B, chloroplastic OS=Solanum lycopersicum OX=4081 GN=CD4B PE=3 SV=1_179_Thermolysin_596_8_907.88958_3.89_0_Enterokinase_0_8_907.88958_3.89
VSTDESDR
>sp|P31542|CLPAB_SOLLC ATP-dependent Clp protease ATP-binding subunit ClpA homolog CD4B, chloroplastic OS=Solanum lycopersicum OX=4081 GN=CD4B PE=3 SV=1_185_Thermolysin_614_6_631.64018_3.38_0_Enterokinase_0_6_631.64018_3.38
IGQDEA
>sp|P31542|CLPAB_SOLLC ATP-dependent Clp protease ATP-binding subunit ClpA homolog CD4B, chloroplastic OS=Solanum lycopersicum OX=4081 GN=CD4B PE=3 SV=1_193_Thermolysin_635_7_837.97728_9.93_0_Enterokinase_0_7_837.97728_9.93
LKNPNRP
>sp|P31542|CLPAB_SOLLC ATP-dependent Clp protease ATP-binding subunit ClpA homolog CD4B, chloroplastic OS=Solanum lycopersicum OX=4081 GN=CD4B PE=3 SV=1_198_Thermolysin_646_6_564.59568_5.46_0_Enterokinase_0_6_564.59568_5.46
FSGPTG
>sp|P31542|CLPAB_SOLLC ATP-dependent Clp protease ATP-binding subunit ClpA homolog CD4B, chloroplastic OS=Solanum lycopersicum OX=4081 GN=CD4B PE=3 SV=1_199_Thermolysin_652_6_631.72698_6.13_0_Enterokinase_0_6_631.72698_6.13
VGKSEL
>sp|P31542|CLPAB_SOLLC ATP-dependent Clp protease ATP-binding subunit ClpA homolog CD4B, chloroplastic OS=Solanum lycopersicum OX=4081 GN=CD4B PE=3 SV=1_205_Thermolysin_666_6_638.63178_3.56_0_Enterokinase_0_6_638.63178_3.56
FGSEEA
>sp|P31542|CLPAB_SOLLC ATP-dependent Clp protease ATP-binding subunit ClpA homolog CD4B, chloroplastic OS=Solanum lycopersicum OX=4081 GN=CD4B PE=3 SV=1_208_Thermolysin_675_6_740.82618_3.38_0_Enterokinase_0_6_740.82618_3.38
LDMSEF
>sp|P31542|CLPAB_SOLLC ATP-dependent Clp protease ATP-binding subunit ClpA homolog CD4B, chloroplastic OS=Solanum lycopersicum OX=4081 GN=CD4B PE=3 SV=1_212_Thermolysin_691_7_689.76608_5.45_0_Enterokinase_0_7_689.76608_5.45
IGSPPGY
>sp|P31542|CLPAB_SOLLC ATP-dependent Clp protease ATP-binding subunit ClpA homolog CD4B, chloroplastic OS=Solanum lycopersicum OX=4081 GN=CD4B PE=3 SV=1_213_Thermolysin_699_8_809.83088_3.74_0_Enterokinase_0_8_809.83088_3.74
VGYTEGGQ
>sp|P31542|CLPAB_SOLLC ATP-dependent Clp protease ATP-binding subunit ClpA homolog CD4B, chloroplastic OS=Solanum lycopersicum OX=4081 GN=CD4B PE=3 SV=1_215_Thermolysin_710_7_947.10818_11.2_0_Enterokinase_0_7_947.10818_11.2
VRRRPYT
>sp|P31542|CLPAB_SOLLC ATP-dependent Clp protease ATP-binding subunit ClpA homolog CD4B, chloroplastic OS=Solanum lycopersicum OX=4081 GN=CD4B PE=3 SV=1_219_Thermolysin_719_6_779.84498_4.05_0_Enterokinase_0_6_779.84498_4.05
FDEIEK
>sp|P31542|CLPAB_SOLLC ATP-dependent Clp protease ATP-binding subunit ClpA homolog CD4B, chloroplastic OS=Solanum lycopersicum OX=4081 GN=CD4B PE=3 SV=1_227_Thermolysin_744_8_876.96518_8.06_0_Enterokinase_0_8_876.96518_8.06
LTDSKGRT
>sp|P31542|CLPAB_SOLLC ATP-dependent Clp protease ATP-binding subunit ClpA homolog CD4B, chloroplastic OS=Solanum lycopersicum OX=4081 GN=CD4B PE=3 SV=1_228_Thermolysin_750_6_722.79608_5.87_0_Enterokinase_0_6_722.79608_5.87
VDFKNT
>sp|P31542|CLPAB_SOLLC ATP-dependent Clp protease ATP-binding subunit ClpA homolog CD4B, chloroplastic OS=Solanum lycopersicum OX=4081 GN=CD4B PE=3 SV=1_235_Thermolysin_769_7_814.94308_9.78_0_Enterokinase_0_7_814.94308_9.78
IEKGGRR
>sp|P31542|CLPAB_SOLLC ATP-dependent Clp protease ATP-binding subunit ClpA homolog CD4B, chloroplastic OS=Solanum lycopersicum OX=4081 GN=CD4B PE=3 SV=1_237_Thermolysin_785_14_1716.77838_3.92_0_Enterokinase_0_14_1716.77838_3.92
FDLDLDEKDSSYNR
>sp|P31542|CLPAB_SOLLC ATP-dependent Clp protease ATP-binding subunit ClpA homolog CD4B, chloroplastic OS=Solanum lycopersicum OX=4081 GN=CD4B PE=3 SV=1_240_Thermolysin_797_8_1009.12418_4.53_0_Enterokinase_0_8_1009.12418_4.53
VTEELKQY
>sp|P31542|CLPAB_SOLLC ATP-dependent Clp protease ATP-binding subunit ClpA homolog CD4B, chloroplastic OS=Solanum lycopersicum OX=4081 GN=CD4B PE=3 SV=1_248_Thermolysin_823_6_729.87178_4.53_0_Enterokinase_0_6_729.87178_4.53
LEVKEI
>sp|P31542|CLPAB_SOLLC ATP-dependent Clp protease ATP-binding subunit ClpA homolog CD4B, chloroplastic OS=Solanum lycopersicum OX=4081 GN=CD4B PE=3 SV=1_254_Thermolysin_843_7_858.00248_4.53_0_Enterokinase_0_7_858.00248_4.53
VKEIELQ
>sp|P31542|CLPAB_SOLLC ATP-dependent Clp protease ATP-binding subunit ClpA homolog CD4B, chloroplastic OS=Solanum lycopersicum OX=4081 GN=CD4B PE=3 SV=1_258_Thermolysin_862_10_1100.10648_3.38_0_Enterokinase_0_10_1100.10648_3.38
VDEGYNPSYG
>sp|P31542|CLPAB_SOLLC ATP-dependent Clp protease ATP-binding subunit ClpA homolog CD4B, chloroplastic OS=Solanum lycopersicum OX=4081 GN=CD4B PE=3 SV=1_270_Thermolysin_892_9_961.98108_4.05_0_Enterokinase_0_9_961.98108_4.05
ANEIKEGDS
>sp|P31542|CLPAB_SOLLC ATP-dependent Clp protease ATP-binding subunit ClpA homolog CD4B, chloroplastic OS=Solanum lycopersicum OX=4081 GN=CD4B PE=3 SV=1_273_Thermolysin_902_8_819.78018_3.15_0_Enterokinase_0_8_819.78018_3.15
VDVDSDGN
>sp|P31542|CLPAB_SOLLC ATP-dependent Clp protease ATP-binding subunit ClpA homolog CD4B, chloroplastic OS=Solanum lycopersicum OX=4081 GN=CD4B PE=3 SV=1_276_Thermolysin_922_17_1635.74778_3.38_0_Enterokinase_0_17_1635.74778_3.38
LNGSSGTPSDPAPEPIP
>sp|P36181|HSP80_SOLLC Heat shock cognate protein 80 OS=Solanum lycopersicum OX=4081 GN=HSC80 PE=2 SV=1_0_Thermolysin_6_6_680.72788_3.38_0_Enterokinase_0_6_680.72788_3.38
MSDVET
>sp|P36181|HSP80_SOLLC Heat shock cognate protein 80 OS=Solanum lycopersicum OX=4081 GN=HSC80 PE=2 SV=1_10_Thermolysin_30_7_899.99888_6.12_0_Enterokinase_0_7_899.99888_6.12
FYSNKEI
>sp|P36181|HSP80_SOLLC Heat shock cognate protein 80 OS=Solanum lycopersicum OX=4081 GN=HSC80 PE=2 SV=1_13_Thermolysin_42_7_692.68048_3.48_0_Enterokinase_0_7_692.68048_3.48
ISNSSDA
>sp|P36181|HSP80_SOLLC Heat shock cognate protein 80 OS=Solanum lycopersicum OX=4081 GN=HSC80 PE=2 SV=1_17_Thermolysin_56_6_690.79478_7.79_0_Enterokinase_0_6_690.79478_7.79
LTDKSK
>sp|P36181|HSP80_SOLLC Heat shock cognate protein 80 OS=Solanum lycopersicum OX=4081 GN=HSC80 PE=2 SV=1_18_Thermolysin_63_7_770.83748_3.38_0_Enterokinase_0_7_770.83748_3.38
LDGQPEL
>sp|P36181|HSP80_SOLLC Heat shock cognate protein 80 OS=Solanum lycopersicum OX=4081 GN=HSC80 PE=2 SV=1_32_Thermolysin_105_8_894.98298_8.06_0_Enterokinase_0_8_894.98298_8.06
ARSGTKEF
>sp|P36181|HSP80_SOLLC Heat shock cognate protein 80 OS=Solanum lycopersicum OX=4081 GN=HSC80 PE=2 SV=1_49_Thermolysin_147_11_1349.37648_4.48_0_Enterokinase_0_11_1349.37648_4.48
VTTKHNDDEQY
>sp|P36181|HSP80_SOLLC Heat shock cognate protein 80 OS=Solanum lycopersicum OX=4081 GN=HSC80 PE=2 SV=1_53_Thermolysin_167_9_977.98358_4.29_0_Enterokinase_0_9_977.98358_4.29
VTRDTSGEN
>sp|P36181|HSP80_SOLLC Heat shock cognate protein 80 OS=Solanum lycopersicum OX=4081 GN=HSC80 PE=2 SV=1_54_Thermolysin_173_6_630.74518_9.93_0_Enterokinase_0_6_630.74518_9.93
LGRGTK
>sp|P36181|HSP80_SOLLC Heat shock cognate protein 80 OS=Solanum lycopersicum OX=4081 GN=HSC80 PE=2 SV=1_62_Thermolysin_201_7_888.03428_7.81_0_Enterokinase_0_7_888.03428_7.81
IKKHSEF
>sp|P36181|HSP80_SOLLC Heat shock cognate protein 80 OS=Solanum lycopersicum OX=4081 GN=HSC80 PE=2 SV=1_67_Thermolysin_233_20_2408.46588_4.07_0_Enterokinase_14_14_1721.74618_3.85
IEKEISDDEEEEEK
>sp|P36181|HSP80_SOLLC Heat shock cognate protein 80 OS=Solanum lycopersicum OX=4081 GN=HSC80 PE=2 SV=1_67_Thermolysin_233_20_2408.46588_4.07_1_Enterokinase_20_6_704.73498_4.67
KDEEGK
>sp|P36181|HSP80_SOLLC Heat shock cognate protein 80 OS=Solanum lycopersicum OX=4081 GN=HSC80 PE=2 SV=1_68_Thermolysin_250_17_2132.39628_5.3_0_Enterokinase_0_17_2132.39628_5.3
VEEVDEEKEKEEKKKKK
>sp|P36181|HSP80_SOLLC Heat shock cognate protein 80 OS=Solanum lycopersicum OX=4081 GN=HSC80 PE=2 SV=1_69_Thermolysin_259_9_1077.15898_4.53_0_Enterokinase_0_9_1077.15898_4.53
VKEVSNEWS
>sp|P36181|HSP80_SOLLC Heat shock cognate protein 80 OS=Solanum lycopersicum OX=4081 GN=HSC80 PE=2 SV=1_71_Thermolysin_266_6_712.84728_8.4_0_Enterokinase_0_6_712.84728_8.4
VNKQKP
>sp|P36181|HSP80_SOLLC Heat shock cognate protein 80 OS=Solanum lycopersicum OX=4081 GN=HSC80 PE=2 SV=1_73_Thermolysin_280_12_1552.76278_4.98_0_Enterokinase_0_12_1552.76278_4.98
MRKPEEITKEEY
>sp|P36181|HSP80_SOLLC Heat shock cognate protein 80 OS=Solanum lycopersicum OX=4081 GN=HSC80 PE=2 SV=1_77_Thermolysin_294_8_1043.05748_4.05_0_Enterokinase_0_8_1043.05748_4.05
LTNDWEEH
>sp|P36181|HSP80_SOLLC Heat shock cognate protein 80 OS=Solanum lycopersicum OX=4081 GN=HSC80 PE=2 SV=1_87_Thermolysin_319_7_813.99828_9.93_0_Enterokinase_0_7_813.99828_9.93
FVPKRAP
>sp|P36181|HSP80_SOLLC Heat shock cognate protein 80 OS=Solanum lycopersicum OX=4081 GN=HSC80 PE=2 SV=1_89_Thermolysin_331_9_1091.23218_8.11_0_Enterokinase_0_9_1091.23218_8.11
FDTKKKPNN
>sp|P36181|HSP80_SOLLC Heat shock cognate protein 80 OS=Solanum lycopersicum OX=4081 GN=HSC80 PE=2 SV=1_96_Thermolysin_352_11_1341.47018_3.19_0_Enterokinase_0_11_1341.47018_3.19
MDNCDELIPEY
>sp|P36181|HSP80_SOLLC Heat shock cognate protein 80 OS=Solanum lycopersicum OX=4081 GN=HSC80 PE=2 SV=1_101_Thermolysin_366_7_773.79488_3.23_0_Enterokinase_0_7_773.79488_3.23
VDSEDLP
>sp|P36181|HSP80_SOLLC Heat shock cognate protein 80 OS=Solanum lycopersicum OX=4081 GN=HSC80 PE=2 SV=1_114_Thermolysin_407_9_1110.14548_4.67_0_Enterokinase_0_9_1110.14548_4.67
AENKEDYNK
>sp|P36181|HSP80_SOLLC Heat shock cognate protein 80 OS=Solanum lycopersicum OX=4081 GN=HSC80 PE=2 SV=1_119_Thermolysin_427_8_998.02008_5.53_0_Enterokinase_0_8_998.02008_5.53
IHEDSQNR
>sp|P36181|HSP80_SOLLC Heat shock cognate protein 80 OS=Solanum lycopersicum OX=4081 GN=HSC80 PE=2 SV=1_123_Thermolysin_447_14_1611.74678_7.06_0_Enterokinase_0_14_1611.74678_7.06
LRYHSTKSGDEMTS
>sp|P36181|HSP80_SOLLC Heat shock cognate protein 80 OS=Solanum lycopersicum OX=4081 GN=HSC80 PE=2 SV=1_126_Thermolysin_464_10_1260.38388_4.29_0_Enterokinase_0_10_1260.38388_4.29
MKEGQNDIYY
>sp|P36181|HSP80_SOLLC Heat shock cognate protein 80 OS=Solanum lycopersicum OX=4081 GN=HSC80 PE=2 SV=1_127_Thermolysin_471_7_761.87358_7.79_0_Enterokinase_0_7_761.87358_7.79
ITGESKK
>sp|P36181|HSP80_SOLLC Heat shock cognate protein 80 OS=Solanum lycopersicum OX=4081 GN=HSC80 PE=2 SV=1_132_Thermolysin_489_8_964.17298_8.07_0_Enterokinase_0_8_964.17298_8.07
LKKKGYEV
>sp|P36181|HSP80_SOLLC Heat shock cognate protein 80 OS=Solanum lycopersicum OX=4081 GN=HSC80 PE=2 SV=1_138_Thermolysin_511_8_978.15648_7.64_0_Enterokinase_0_8_978.15648_7.64
LKEFEGKK
>sp|P36181|HSP80_SOLLC Heat shock cognate protein 80 OS=Solanum lycopersicum OX=4081 GN=HSC80 PE=2 SV=1_143_Thermolysin_538_17_2105.28368_4.61_0_Enterokinase_0_17_2105.28368_4.61
LDESEDEKKKQEELKEK
>sp|P36181|HSP80_SOLLC Heat shock cognate protein 80 OS=Solanum lycopersicum OX=4081 GN=HSC80 PE=2 SV=1_154_Thermolysin_569_6_622.70898_3.48_0_Enterokinase_0_6_622.70898_3.48
VDSPCC
>sp|P36181|HSP80_SOLLC Heat shock cognate protein 80 OS=Solanum lycopersicum OX=4081 GN=HSC80 PE=2 SV=1_156_Thermolysin_578_8_911.96658_3.74_0_Enterokinase_0_8_911.96658_3.74
VTGEYGWT
>sp|P36181|HSP80_SOLLC Heat shock cognate protein 80 OS=Solanum lycopersicum OX=4081 GN=HSC80 PE=2 SV=1_166_Thermolysin_604_6_680.81758_8.4_0_Enterokinase_0_6_680.81758_8.4
MSSKKT
>sp|P36181|HSP80_SOLLC Heat shock cognate protein 80 OS=Solanum lycopersicum OX=4081 GN=HSC80 PE=2 SV=1_167_Thermolysin_612_8_933.00078_3.56_0_Enterokinase_0_8_933.00078_3.56
MEINPENS
>sp|P36181|HSP80_SOLLC Heat shock cognate protein 80 OS=Solanum lycopersicum OX=4081 GN=HSC80 PE=2 SV=1_169_Thermolysin_620_7_947.12048_8.06_0_Enterokinase_0_7_947.12048_8.06
MDELRKR
>sp|P36181|HSP80_SOLLC Heat shock cognate protein 80 OS=Solanum lycopersicum OX=4081 GN=HSC80 PE=2 SV=1_170_Thermolysin_629_9_962.96888_4.3_0_Enterokinase_0_9_962.96888_4.3
ADADKNDKS
>sp|P36181|HSP80_SOLLC Heat shock cognate protein 80 OS=Solanum lycopersicum OX=4081 GN=HSC80 PE=2 SV=1_181_Thermolysin_654_6_701.73128_3.56_0_Enterokinase_0_6_701.73128_3.56
LEEPNT
>sp|P36181|HSP80_SOLLC Heat shock cognate protein 80 OS=Solanum lycopersicum OX=4081 GN=HSC80 PE=2 SV=1_188_Thermolysin_681_13_1364.35708_3.03_0_Enterokinase_0_13_1364.35708_3.03
IDEESGDADADMP
>sp|P36181|HSP80_SOLLC Heat shock cognate protein 80 OS=Solanum lycopersicum OX=4081 GN=HSC80 PE=2 SV=1_190_Thermolysin_694_12_1260.27688_3.73_0_Enterokinase_0_12_1260.27688_3.73
LEDPEADAEGSK
>sp|Q9AXQ6|IF5A1_SOLLC Eukaryotic translation initiation factor 5A-1 OS=Solanum lycopersicum OX=4081 PE=2 SV=1_0_Thermolysin_7_7_883.88788_4.66_0_Enterokinase_0_7_883.88788_4.66
MSDEEHH
>sp|Q9AXQ6|IF5A1_SOLLC Eukaryotic translation initiation factor 5A-1 OS=Solanum lycopersicum OX=4081 PE=2 SV=1_3_Thermolysin_23_8_922.00558_8.0_0_Enterokinase_0_8_922.00558_8.0
ASKTYPQQ
>sp|Q9AXQ6|IF5A1_SOLLC Eukaryotic translation initiation factor 5A-1 OS=Solanum lycopersicum OX=4081 PE=2 SV=1_5_Thermolysin_32_6_666.78118_9.93_0_Enterokinase_0_6_666.78118_9.93
IRKGGH
>sp|Q9AXQ6|IF5A1_SOLLC Eukaryotic translation initiation factor 5A-1 OS=Solanum lycopersicum OX=4081 PE=2 SV=1_8_Thermolysin_41_7_858.06968_9.07_0_Enterokinase_0_7_858.06968_9.07
IKNRPCK
>sp|Q9AXQ6|IF5A1_SOLLC Eukaryotic translation initiation factor 5A-1 OS=Solanum lycopersicum OX=4081 PE=2 SV=1_10_Thermolysin_55_13_1366.49678_7.84_0_Enterokinase_0_13_1366.49678_7.84
VEVSTSKTGKHGH
>sp|Q9AXQ6|IF5A1_SOLLC Eukaryotic translation initiation factor 5A-1 OS=Solanum lycopersicum OX=4081 PE=2 SV=1_17_Thermolysin_85_15_1661.80658_4.48_0_Enterokinase_0_15_1661.80658_4.48
LEDIVPSSHNCDVPH
>sp|Q9AXQ6|IF5A1_SOLLC Eukaryotic translation initiation factor 5A-1 OS=Solanum lycopersicum OX=4081 PE=2 SV=1_18_Thermolysin_92_7_894.93958_5.97_0_Enterokinase_0_7_894.93958_5.97
VNRTDYQ
>sp|Q9AXQ6|IF5A1_SOLLC Eukaryotic translation initiation factor 5A-1 OS=Solanum lycopersicum OX=4081 PE=2 SV=1_20_Thermolysin_100_7_747.75688_3.23_0_Enterokinase_0_7_747.75688_3.23
IDISEDG
>sp|Q9AXQ6|IF5A1_SOLLC Eukaryotic translation initiation factor 5A-1 OS=Solanum lycopersicum OX=4081 PE=2 SV=1_24_Thermolysin_122_18_2018.12158_3.92_0_Enterokinase_0_18_2018.12158_3.92
LTENGNTKDDLRLPTDDT
>sp|Q9AXQ6|IF5A1_SOLLC Eukaryotic translation initiation factor 5A-1 OS=Solanum lycopersicum OX=4081 PE=2 SV=1_30_Thermolysin_137_6_631.68358_4.29_0_Enterokinase_0_6_631.68358_4.29
AEGKDL
>sp|Q9AXQ6|IF5A1_SOLLC Eukaryotic translation initiation factor 5A-1 OS=Solanum lycopersicum OX=4081 PE=2 SV=1_38_Thermolysin_159_7_769.93948_7.79_0_Enterokinase_0_7_769.93948_7.79
IKDIGPK
>AAB18280.1 aspartic protease precursor [Solanum lycopersicum]_11_Thermolysin_27_6_548.55038_3.48_0_Enterokinase_0_6_548.55038_3.48
ASSGDL
>AAB18280.1 aspartic protease precursor [Solanum lycopersicum]_21_Thermolysin_57_8_1016.12458_8.02_0_Enterokinase_0_8_1016.12458_8.02
LQDRYGKH
>AAB18280.1 aspartic protease precursor [Solanum lycopersicum]_23_Thermolysin_74_14_1608.80898_6.1_0_Enterokinase_0_14_1608.80898_6.1
IEKKSSDSDIYKVP
>AAB18280.1 aspartic protease precursor [Solanum lycopersicum]_25_Thermolysin_88_10_1128.20348_3.38_0_Enterokinase_0_10_1128.20348_3.38
LDAQYYGEIG
>AAB18280.1 aspartic protease precursor [Solanum lycopersicum]_26_Thermolysin_95_7_725.84298_8.06_0_Enterokinase_0_7_725.84298_8.06
IGSPPQK
>AAB18280.1 aspartic protease precursor [Solanum lycopersicum]_30_Thermolysin_106_7_726.69768_3.48_0_Enterokinase_0_7_726.69768_3.48
FDTGSSN
>AAB18280.1 aspartic protease precursor [Solanum lycopersicum]_31_Thermolysin_115_9_1082.28248_7.98_0_Enterokinase_0_9_1082.28248_7.98
LWVPSSKCY
>AAB18280.1 aspartic protease precursor [Solanum lycopersicum]_35_Thermolysin_127_6_774.87478_8.02_0_Enterokinase_0_6_774.87478_8.02
IHSKYQ
>AAB18280.1 aspartic protease precursor [Solanum lycopersicum]_36_Thermolysin_142_15_1578.62768_6.17_0_Enterokinase_0_15_1578.62768_6.17
ASKSSTYTRDGESCS
>AAB18280.1 aspartic protease precursor [Solanum lycopersicum]_37_Thermolysin_149_7_752.82528_8.55_0_Enterokinase_0_7_752.82528_8.55
IRYGTGS
>AAB18280.1 aspartic protease precursor [Solanum lycopersicum]_47_Thermolysin_179_8_901.97198_4.53_0_Enterokinase_0_8_901.97198_4.53
IEATREPS
>AAB18280.1 aspartic protease precursor [Solanum lycopersicum]_58_Thermolysin_205_6_587.63048_5.46_0_Enterokinase_0_6_587.63048_5.46
VGNTTP
>AAB18280.1 aspartic protease precursor [Solanum lycopersicum]_67_Thermolysin_230_6_735.75438_5.98_0_Enterokinase_0_6_735.75438_5.98
FNRDAN
>AAB18280.1 aspartic protease precursor [Solanum lycopersicum]_68_Thermolysin_237_7_702.76238_4.53_0_Enterokinase_0_7_702.76238_4.53
AKEGGEL
>AAB18280.1 aspartic protease precursor [Solanum lycopersicum]_72_Thermolysin_255_9_1002.15598_8.05_0_Enterokinase_0_9_1002.15598_8.05
FKGNHTCVP
>AAB18280.1 aspartic protease precursor [Solanum lycopersicum]_73_Thermolysin_263_8_1023.15638_8.0_0_Enterokinase_0_8_1023.15638_8.0
LTQKGYWQ
>AAB18280.1 aspartic protease precursor [Solanum lycopersicum]_77_Thermolysin_279_9_914.98548_5.45_0_Enterokinase_0_9_914.98548_5.45
IGNTSTGYC
>AAB18280.1 aspartic protease precursor [Solanum lycopersicum]_82_Thermolysin_292_6_564.54988_3.48_0_Enterokinase_0_6_564.54988_3.48
VDSGTS
>AAB18280.1 aspartic protease precursor [Solanum lycopersicum]_96_Thermolysin_328_7_812.89278_3.74_0_Enterokinase_0_7_812.89278_3.74
VSQYGEM
>AAB18280.1 aspartic protease precursor [Solanum lycopersicum]_105_Thermolysin_356_6_655.66518_5.22_0_Enterokinase_0_6_655.66518_5.22
LDGSQH
>AAB18280.1 aspartic protease precursor [Solanum lycopersicum]_109_Thermolysin_373_9_992.99528_4.25_0_Enterokinase_0_9_992.99528_4.25
VERETEGSS
>AAB18280.1 aspartic protease precursor [Solanum lycopersicum]_117_Thermolysin_402_9_1131.29448_7.64_0_Enterokinase_0_9_1131.29448_7.64
LKQEQTKEK
>AAB18280.1 aspartic protease precursor [Solanum lycopersicum]_121_Thermolysin_417_8_886.07408_6.12_0_Enterokinase_0_8_886.07408_6.12
LCEKIPSP
>AAB18280.1 aspartic protease precursor [Solanum lycopersicum]_125_Thermolysin_435_8_862.99348_3.48_0_Enterokinase_0_8_862.99348_3.48
ISSMPDIT
>AAB18280.1 aspartic protease precursor [Solanum lycopersicum]_131_Thermolysin_450_6_749.81868_3.74_0_Enterokinase_0_6_749.81868_3.74
LTPEQY
>AAB18280.1 aspartic protease precursor [Solanum lycopersicum]_133_Thermolysin_457_6_603.67318_6.13_0_Enterokinase_0_6_603.67318_6.13
LKTGEG
>AAB18280.1 aspartic protease precursor [Solanum lycopersicum]_141_Thermolysin_477_9_947.10208_5.98_0_Enterokinase_0_9_947.10208_5.98
LDVPPPRGP
>AAB18280.1 aspartic protease precursor [Solanum lycopersicum]_146_Thermolysin_491_6_704.79868_7.17_0_Enterokinase_0_6_704.79868_7.17
MGPYHT
>AAB18280.1 aspartic protease precursor [Solanum lycopersicum]_148_Thermolysin_499_7_843.89138_5.87_0_Enterokinase_0_7_843.89138_5.87
FDYGKSQ
>ABQ42184.1 S-adenosylmethionine decarboxylase [Solanum lycopersicum]_0_Thermolysin_6_6_734.88068_3.38_0_Enterokinase_0_6_734.88068_3.38
MEMDLP
>ABQ42184.1 S-adenosylmethionine decarboxylase [Solanum lycopersicum]_11_Thermolysin_36_7_657.68108_5.87_0_Enterokinase_0_7_657.68108_5.87
ADPNGKG
>ABQ42184.1 S-adenosylmethionine decarboxylase [Solanum lycopersicum]_29_Thermolysin_91_8_851.02888_8.35_0_Enterokinase_0_8_851.02888_8.35
IKTCGTTK
>ABQ42184.1 S-adenosylmethionine decarboxylase [Solanum lycopersicum]_40_Thermolysin_119_10_1180.28598_8.55_0_Enterokinase_0_10_1180.28598_8.55
VQDVRYTRGS
>ABQ42184.1 S-adenosylmethionine decarboxylase [Solanum lycopersicum]_43_Thermolysin_132_8_979.06598_9.73_0_Enterokinase_0_8_979.06598_9.73
AQSFPHRH
>ABQ42184.1 S-adenosylmethionine decarboxylase [Solanum lycopersicum]_55_Thermolysin_166_11_1341.50718_7.81_0_Enterokinase_0_11_1341.50718_7.81
MGNPDKTQKWH
>ABQ42184.1 S-adenosylmethionine decarboxylase [Solanum lycopersicum]_59_Thermolysin_180_6_674.72648_3.48_0_Enterokinase_0_6_674.72648_3.48
VQCNDP
>ABQ42184.1 S-adenosylmethionine decarboxylase [Solanum lycopersicum]_66_Thermolysin_206_8_990.03448_4.53_0_Enterokinase_0_8_990.03448_4.53
FYKTEESS
>ABQ42184.1 S-adenosylmethionine decarboxylase [Solanum lycopersicum]_72_Thermolysin_236_18_2077.35118_3.93_0_Enterokinase_0_18_2077.35118_3.93
ILPKSEICDFEFEPCGYS
>ABQ42184.1 S-adenosylmethionine decarboxylase [Solanum lycopersicum]_79_Thermolysin_255_6_630.65248_3.38_0_Enterokinase_0_6_630.65248_3.38
ITPEDG
>ABQ42184.1 S-adenosylmethionine decarboxylase [Solanum lycopersicum]_83_Thermolysin_275_12_1289.40758_4.29_0_Enterokinase_0_12_1289.40758_4.29
VGYDPKTNELGP
>ABQ42184.1 S-adenosylmethionine decarboxylase [Solanum lycopersicum]_99_Thermolysin_314_7_766.84928_5.87_0_Enterokinase_0_7_766.84928_5.87
VDVKGYS
>ABQ42184.1 S-adenosylmethionine decarboxylase [Solanum lycopersicum]_101_Thermolysin_328_13_1380.43328_4.25_0_Enterokinase_0_13_1380.43328_4.25
AEWSPEEFGKGGS
>ABQ42184.1 S-adenosylmethionine decarboxylase [Solanum lycopersicum]_104_Thermolysin_345_12_1415.58378_7.98_0_Enterokinase_0_12_1415.58378_7.98
FTRTPYCESPKS
>ABQ42184.1 S-adenosylmethionine decarboxylase [Solanum lycopersicum]_106_Thermolysin_360_14_1692.90438_5.11_0_Enterokinase_0_14_1692.90438_5.11
LKGCWKEEEKEGKE
>sp|P42652|14334_SOLLC 14-3-3 protein 4 OS=Solanum lycopersicum OX=4081 GN=TFT4 PE=2 SV=1_1_Thermolysin_9_8_906.86138_4.05_0_Enterokinase_0_8_906.86138_4.05
ADSSREEN
>sp|P42652|14334_SOLLC 14-3-3 protein 4 OS=Solanum lycopersicum OX=4081 GN=TFT4 PE=2 SV=1_7_Thermolysin_25_7_926.99668_4.25_0_Enterokinase_0_7_926.99668_4.25
AERYEEM
>sp|P42652|14334_SOLLC 14-3-3 protein 4 OS=Solanum lycopersicum OX=4081 GN=TFT4 PE=2 SV=1_12_Thermolysin_42_7_775.81078_3.33_0_Enterokinase_0_7_775.81078_3.33
ADVEELT
>sp|P42652|14334_SOLLC 14-3-3 protein 4 OS=Solanum lycopersicum OX=4081 GN=TFT4 PE=2 SV=1_24_Thermolysin_82_13_1570.59258_4.6_0_Enterokinase_0_13_1570.59258_4.6
IEQKEESRGNEDH
>sp|P42652|14334_SOLLC 14-3-3 protein 4 OS=Solanum lycopersicum OX=4081 GN=TFT4 PE=2 SV=1_26_Thermolysin_92_7_923.08008_8.32_0_Enterokinase_0_7_923.08008_8.32
IKEYRSK
>sp|P42652|14334_SOLLC 14-3-3 protein 4 OS=Solanum lycopersicum OX=4081 GN=TFT4 PE=2 SV=1_27_Thermolysin_99_7_774.86928_4.29_0_Enterokinase_0_7_774.86928_4.29
IEADLSK
>sp|P42652|14334_SOLLC 14-3-3 protein 4 OS=Solanum lycopersicum OX=4081 GN=TFT4 PE=2 SV=1_39_Thermolysin_135_8_1069.20308_7.98_0_Enterokinase_0_8_1069.20308_7.98
MKGDYHRY
>sp|P42652|14334_SOLLC 14-3-3 protein 4 OS=Solanum lycopersicum OX=4081 GN=TFT4 PE=2 SV=1_41_Thermolysin_148_12_1366.49378_6.3_0_Enterokinase_0_12_1366.49378_6.3
AEFKTGTERKEA
>sp|P42652|14334_SOLLC 14-3-3 protein 4 OS=Solanum lycopersicum OX=4081 GN=TFT4 PE=2 SV=1_49_Thermolysin_172_8_834.92738_5.48_0_Enterokinase_0_8_834.92738_5.48
AELAPTHP
>sp|P42652|14334_SOLLC 14-3-3 protein 4 OS=Solanum lycopersicum OX=4081 GN=TFT4 PE=2 SV=1_58_Thermolysin_194_6_700.74948_5.98_0_Enterokinase_0_6_700.74948_5.98
LNSPDR
>sp|P42652|14334_SOLLC 14-3-3 protein 4 OS=Solanum lycopersicum OX=4081 GN=TFT4 PE=2 SV=1_64_Thermolysin_212_6_676.72148_3.38_0_Enterokinase_0_6_676.72148_3.38
ISELDT
>sp|P42652|14334_SOLLC 14-3-3 protein 4 OS=Solanum lycopersicum OX=4081 GN=TFT4 PE=2 SV=1_65_Thermolysin_222_10_1128.15778_4.05_0_Enterokinase_0_10_1128.15778_4.05
LGEESYKDST
>sp|P42652|14334_SOLLC 14-3-3 protein 4 OS=Solanum lycopersicum OX=4081 GN=TFT4 PE=2 SV=1_72_Thermolysin_239_6_734.76358_3.48_0_Enterokinase_0_6_734.76358_3.48
LWTSDN
>sp|P42652|14334_SOLLC 14-3-3 protein 4 OS=Solanum lycopersicum OX=4081 GN=TFT4 PE=2 SV=1_73_Thermolysin_260_21_2175.20418_3.81_0_Enterokinase_0_21_2175.20418_3.81
ADDVGDDIKEASKPESGEGQQ
>sp|P43280|METK1_SOLLC S-adenosylmethionine synthase 1 OS=Solanum lycopersicum OX=4081 GN=SAM1 PE=2 SV=1_4_Thermolysin_18_8_894.93958_5.53_0_Enterokinase_0_8_894.93958_5.53
VNEGHPDK
>sp|P43280|METK1_SOLLC S-adenosylmethionine synthase 1 OS=Solanum lycopersicum OX=4081 GN=SAM1 PE=2 SV=1_9_Thermolysin_39_8_944.99398_4.05_0_Enterokinase_0_8_944.99398_4.05
LEQDPESK
>sp|P43280|METK1_SOLLC S-adenosylmethionine synthase 1 OS=Solanum lycopersicum OX=4081 GN=SAM1 PE=2 SV=1_11_Thermolysin_49_9_970.08038_6.12_0_Enterokinase_0_9_970.08038_6.12
ACETCTKTN
>sp|P43280|METK1_SOLLC S-adenosylmethionine synthase 1 OS=Solanum lycopersicum OX=4081 GN=SAM1 PE=2 SV=1_16_Thermolysin_60_7_794.90298_6.13_0_Enterokinase_0_7_794.90298_6.13
FGEITTK
>sp|P43280|METK1_SOLLC S-adenosylmethionine synthase 1 OS=Solanum lycopersicum OX=4081 GN=SAM1 PE=2 SV=1_21_Thermolysin_75_7_862.95918_8.69_0_Enterokinase_0_7_862.95918_8.69
VRDTCRN
>sp|P43280|METK1_SOLLC S-adenosylmethionine synthase 1 OS=Solanum lycopersicum OX=4081 GN=SAM1 PE=2 SV=1_24_Thermolysin_84_6_590.58778_3.27_0_Enterokinase_0_6_590.58778_3.27
VSDDVG
>sp|P43280|METK1_SOLLC S-adenosylmethionine synthase 1 OS=Solanum lycopersicum OX=4081 GN=SAM1 PE=2 SV=1_25_Thermolysin_91_7_777.84738_4.04_0_Enterokinase_0_7_777.84738_4.04
LDADNCK
>sp|P43280|METK1_SOLLC S-adenosylmethionine synthase 1 OS=Solanum lycopersicum OX=4081 GN=SAM1 PE=2 SV=1_29_Thermolysin_103_8_928.99448_3.38_0_Enterokinase_0_8_928.99448_3.38
IEQQSPDI
>sp|P43280|METK1_SOLLC S-adenosylmethionine synthase 1 OS=Solanum lycopersicum OX=4081 GN=SAM1 PE=2 SV=1_32_Thermolysin_119_9_1042.20038_6.28_0_Enterokinase_0_9_1042.20038_6.28
LTKRPEEIG
>sp|P43280|METK1_SOLLC S-adenosylmethionine synthase 1 OS=Solanum lycopersicum OX=4081 GN=SAM1 PE=2 SV=1_33_Thermolysin_125_6_583.55828_5.22_0_Enterokinase_0_6_583.55828_5.22
AGDQGH
>sp|P43280|METK1_SOLLC S-adenosylmethionine synthase 1 OS=Solanum lycopersicum OX=4081 GN=SAM1 PE=2 SV=1_36_Thermolysin_139_10_1103.20928_3.33_0_Enterokinase_0_10_1103.20928_3.33
ATDETPELMP
>sp|P43280|METK1_SOLLC S-adenosylmethionine synthase 1 OS=Solanum lycopersicum OX=4081 GN=SAM1 PE=2 SV=1_43_Thermolysin_161_10_1120.28908_8.02_0_Enterokinase_0_10_1120.28908_8.02
LTEVRKNGTC
>sp|P43280|METK1_SOLLC S-adenosylmethionine synthase 1 OS=Solanum lycopersicum OX=4081 GN=SAM1 PE=2 SV=1_45_Thermolysin_171_8_914.02928_8.06_0_Enterokinase_0_8_914.02928_8.06
LRPDGKTQ
>sp|P43280|METK1_SOLLC S-adenosylmethionine synthase 1 OS=Solanum lycopersicum OX=4081 GN=SAM1 PE=2 SV=1_47_Thermolysin_181_8_896.86568_3.38_0_Enterokinase_0_8_896.86568_3.38
VEYSNDNG
>sp|P43280|METK1_SOLLC S-adenosylmethionine synthase 1 OS=Solanum lycopersicum OX=4081 GN=SAM1 PE=2 SV=1_54_Thermolysin_200_8_929.93898_4.27_0_Enterokinase_0_8_929.93898_4.27
ISTQHDET
>sp|P43280|METK1_SOLLC S-adenosylmethionine synthase 1 OS=Solanum lycopersicum OX=4081 GN=SAM1 PE=2 SV=1_55_Thermolysin_206_6_689.72028_3.38_0_Enterokinase_0_6_689.72028_3.38
VTNDEI
>sp|P43280|METK1_SOLLC S-adenosylmethionine synthase 1 OS=Solanum lycopersicum OX=4081 GN=SAM1 PE=2 SV=1_56_Thermolysin_213_7_867.96028_7.08_0_Enterokinase_0_7_867.96028_7.08
ARDLKEH
>sp|P43280|METK1_SOLLC S-adenosylmethionine synthase 1 OS=Solanum lycopersicum OX=4081 GN=SAM1 PE=2 SV=1_59_Thermolysin_223_6_747.88958_6.12_0_Enterokinase_0_6_747.88958_6.12
VIPEKY
>sp|P43280|METK1_SOLLC S-adenosylmethionine synthase 1 OS=Solanum lycopersicum OX=4081 GN=SAM1 PE=2 SV=1_63_Thermolysin_237_6_642.71278_9.71_0_Enterokinase_0_6_642.71278_9.71
LNPSGR
>sp|P43280|METK1_SOLLC S-adenosylmethionine synthase 1 OS=Solanum lycopersicum OX=4081 GN=SAM1 PE=2 SV=1_66_Thermolysin_248_9_779.80748_5.22_0_Enterokinase_0_9_779.80748_5.22
IGGPHGDAG
>sp|P43280|METK1_SOLLC S-adenosylmethionine synthase 1 OS=Solanum lycopersicum OX=4081 GN=SAM1 PE=2 SV=1_70_Thermolysin_263_8_867.91328_3.48_0_Enterokinase_0_8_867.91328_3.48
IDTYGGWG
>sp|P43280|METK1_SOLLC S-adenosylmethionine synthase 1 OS=Solanum lycopersicum OX=4081 GN=SAM1 PE=2 SV=1_73_Thermolysin_277_8_878.98058_7.79_0_Enterokinase_0_8_878.98058_7.79
FSGKDPTK
>sp|P43280|METK1_SOLLC S-adenosylmethionine synthase 1 OS=Solanum lycopersicum OX=4081 GN=SAM1 PE=2 SV=1_89_Thermolysin_315_6_610.70808_3.74_0_Enterokinase_0_6_610.70808_3.74
IGVPEP
>sp|P43280|METK1_SOLLC S-adenosylmethionine synthase 1 OS=Solanum lycopersicum OX=4081 GN=SAM1 PE=2 SV=1_93_Thermolysin_333_14_1563.72768_4.49_0_Enterokinase_0_14_1563.72768_4.49
VDTYGTGKIPDREI
>sp|P43280|METK1_SOLLC S-adenosylmethionine synthase 1 OS=Solanum lycopersicum OX=4081 GN=SAM1 PE=2 SV=1_97_Thermolysin_346_6_737.81318_5.98_0_Enterokinase_0_6_737.81318_5.98
FDFRPG
>sp|P43280|METK1_SOLLC S-adenosylmethionine synthase 1 OS=Solanum lycopersicum OX=4081 GN=SAM1 PE=2 SV=1_101_Thermolysin_361_10_1184.36688_11.19_0_Enterokinase_0_10_1184.36688_11.19
LDLKRGGNRR
>sp|P43280|METK1_SOLLC S-adenosylmethionine synthase 1 OS=Solanum lycopersicum OX=4081 GN=SAM1 PE=2 SV=1_106_Thermolysin_382_12_1483.55678_3.68_0_Enterokinase_0_12_1483.55678_3.68
FGRDDPDFTWEV
>sp|P43280|METK1_SOLLC S-adenosylmethionine synthase 1 OS=Solanum lycopersicum OX=4081 GN=SAM1 PE=2 SV=1_108_Thermolysin_393_8_1043.18758_6.12_0_Enterokinase_0_8_1043.18758_6.12
LKWEKPQD
>CAH60890.1 carbonic anhydrase [Solanum lycopersicum]_2_Thermolysin_12_9_1054.16818_8.06_0_Enterokinase_0_9_1054.16818_8.06
FSTSREVTK
>CAH60890.1 carbonic anhydrase [Solanum lycopersicum]_4_Thermolysin_21_8_898.83528_3.19_0_Enterokinase_0_8_898.83528_3.19
AEDSYEDA
>CAH60890.1 carbonic anhydrase [Solanum lycopersicum]_9_Thermolysin_38_10_1177.23038_3.93_0_Enterokinase_0_10_1177.23038_3.93
LSEKNELEDT
>CAH60890.1 carbonic anhydrase [Solanum lycopersicum]_16_Thermolysin_63_11_1189.24448_4.63_0_Enterokinase_0_11_1189.24448_4.63
ADGKKSDPDEK
>CAH60890.1 carbonic anhydrase [Solanum lycopersicum]_21_Thermolysin_82_10_1220.34468_4.82_0_Enterokinase_0_10_1220.34468_4.82
AEKYEKNPEL
>CAH60890.1 carbonic anhydrase [Solanum lycopersicum]_24_Thermolysin_93_7_714.81978_8.4_0_Enterokinase_0_7_714.81978_8.4
AKGQSPK
>CAH60890.1 carbonic anhydrase [Solanum lycopersicum]_29_Thermolysin_103_6_637.66538_5.97_0_Enterokinase_0_6_637.66538_5.97
ACSDSR
>CAH60890.1 carbonic anhydrase [Solanum lycopersicum]_33_Thermolysin_117_6_647.68548_3.74_0_Enterokinase_0_6_647.68548_3.74
FQPGEA
>CAH60890.1 carbonic anhydrase [Solanum lycopersicum]_39_Thermolysin_137_12_1385.55448_5.86_0_Enterokinase_0_12_1385.55448_5.86
MVPPYDQTKYSG
>CAH60890.1 carbonic anhydrase [Solanum lycopersicum]_52_Thermolysin_164_8_732.82728_7.17_0_Enterokinase_0_8_732.82728_7.17
IGHSCCGG
>CAH60890.1 carbonic anhydrase [Solanum lycopersicum]_55_Thermolysin_181_13_1399.49208_3.75_0_Enterokinase_0_13_1399.49208_3.75
MSIPDDGSTKSDF
>CAH60890.1 carbonic anhydrase [Solanum lycopersicum]_62_Thermolysin_211_14_1625.74508_4.26_0_Enterokinase_0_14_1625.74508_4.26
AEFCDLDHSEQCTK
>CAH60890.1 carbonic anhydrase [Solanum lycopersicum]_75_Thermolysin_252_12_1323.38428_5.53_0_Enterokinase_0_12_1323.38428_5.53
LKGGHYDFENGS
>AAC97494.1 annexin p34 [Solanum lycopersicum]_5_Thermolysin_19_6_693.68318_3.33_0_Enterokinase_0_6_693.68318_3.33
AEDCEQ
>AAC97494.1 annexin p34 [Solanum lycopersicum]_8_Thermolysin_32_9_1066.18148_7.79_0_Enterokinase_0_9_1066.18148_7.79
FKGWGTNEK
>AAC97494.1 annexin p34 [Solanum lycopersicum]_21_Thermolysin_75_14_1772.97568_4.93_0_Enterokinase_0_14_1772.97568_4.93
LKELDRELTHDFEK
>AAC97494.1 annexin p34 [Solanum lycopersicum]_27_Thermolysin_90_6_723.74048_4.29_0_Enterokinase_0_6_723.74048_4.29
AERDAY
>AAC97494.1 annexin p34 [Solanum lycopersicum]_29_Thermolysin_103_12_1419.60358_8.59_0_Enterokinase_0_12_1419.60358_8.59
AKEATKRWTKSN
>AAC97494.1 annexin p34 [Solanum lycopersicum]_34_Thermolysin_118_9_1004.16938_8.02_0_Enterokinase_0_9_1004.16938_8.02
ACTRSPKEL
>AAC97494.1 annexin p34 [Solanum lycopersicum]_37_Thermolysin_126_6_745.79298_7.18_0_Enterokinase_0_6_745.79298_7.18
AREAYH
>AAC97494.1 annexin p34 [Solanum lycopersicum]_38_Thermolysin_132_6_702.81178_10.04_0_Enterokinase_0_6_702.81178_10.04
ARNKKS
>AAC97494.1 annexin p34 [Solanum lycopersicum]_40_Thermolysin_147_10_1185.26458_8.03_0_Enterokinase_0_10_1185.26458_8.03
AYHTTGDHRK
>AAC97494.1 annexin p34 [Solanum lycopersicum]_44_Thermolysin_166_14_1615.71978_4.49_0_Enterokinase_0_14_1615.71978_4.49
VSSYRYGGDEVDLR
>AAC97494.1 annexin p34 [Solanum lycopersicum]_51_Thermolysin_189_7_797.77358_3.23_0_Enterokinase_0_7_797.77358_3.23
AYSDDEV
>AAC97494.1 annexin p34 [Solanum lycopersicum]_59_Thermolysin_216_12_1495.56518_4.26_0_Enterokinase_0_12_1495.56518_4.26
LNHYKDEYGEDI
>AAC97494.1 annexin p34 [Solanum lycopersicum]_61_Thermolysin_226_7_895.87498_3.17_0_Enterokinase_0_7_895.87498_3.17
LEDEDEF
>AAC97494.1 annexin p34 [Solanum lycopersicum]_69_Thermolysin_243_6_806.87318_5.48_0_Enterokinase_0_6_806.87318_5.48
VYPEHY
>AAC97494.1 annexin p34 [Solanum lycopersicum]_73_Thermolysin_261_10_1226.27118_5.67_0_Enterokinase_0_10_1226.27118_5.67
INRRGTEEDH
>AAC97494.1 annexin p34 [Solanum lycopersicum]_78_Thermolysin_276_7_774.86938_4.29_0_Enterokinase_0_7_774.86938_4.29
AEVDLKT
>AAC97494.1 annexin p34 [Solanum lycopersicum]_80_Thermolysin_288_11_1306.39778_6.17_0_Enterokinase_0_11_1306.39778_6.17
ANEYQKRDSVP
>AAC97494.1 annexin p34 [Solanum lycopersicum]_84_Thermolysin_303_10_1069.04958_3.89_0_Enterokinase_0_10_1069.04958_3.89
AKDTGGDYEN
>AAC97494.1 annexin p34 [Solanum lycopersicum]_90_Thermolysin_314_6_703.70378_3.47_0_Enterokinase_0_6_703.70378_3.47
LGQEEE
>AAC63088.1 expansin [Solanum lycopersicum]_14_Thermolysin_26_7_726.83078_6.23_0_Enterokinase_0_7_726.83078_6.23
VEGRIPG
>AAC63088.1 expansin [Solanum lycopersicum]_15_Thermolysin_35_9_985.01788_3.74_0_Enterokinase_0_9_985.01788_3.74
VYSGGSWET
>AAC63088.1 expansin [Solanum lycopersicum]_18_Thermolysin_49_10_960.95248_3.48_0_Enterokinase_0_10_960.95248_3.48
FYGGSDASGT
>AAC63088.1 expansin [Solanum lycopersicum]_20_Thermolysin_58_6_583.61648_5.45_0_Enterokinase_0_6_583.61648_5.45
ACGYGN
>AAC63088.1 expansin [Solanum lycopersicum]_21_Thermolysin_65_7_786.83938_5.43_0_Enterokinase_0_7_786.83938_5.43
LYSQGYG
>AAC63088.1 expansin [Solanum lycopersicum]_31_Thermolysin_105_20_2335.68018_7.76_0_Enterokinase_0_20_2335.68018_7.76
FELKCTNTPNWKWCLPGNPS
>AAC63088.1 expansin [Solanum lycopersicum]_36_Thermolysin_118_6_739.84388_5.45_0_Enterokinase_0_6_739.84388_5.45
FCPPNY
>AAC63088.1 expansin [Solanum lycopersicum]_37_Thermolysin_134_16_1744.90468_7.18_0_Enterokinase_0_16_1744.90468_7.18
ALPNDNGGWCNPPRPH
>AAC63088.1 expansin [Solanum lycopersicum]_47_Thermolysin_167_13_1533.81498_10.33_0_Enterokinase_0_13_1533.81498_10.33
VTYRRIPCRKQGG
>AAC63088.1 expansin [Solanum lycopersicum]_62_Thermolysin_206_10_1143.35128_8.4_0_Enterokinase_0_10_1143.35128_8.4
VKGTKTNWIP
>AAC63088.1 expansin [Solanum lycopersicum]_63_Thermolysin_218_12_1489.56968_9.71_0_Enterokinase_0_12_1489.56968_9.71
LSRNWGQNWQSN
>AAC63088.1 expansin [Solanum lycopersicum]_70_Thermolysin_242_11_1247.24618_7.2_0_Enterokinase_0_11_1247.24618_7.2
ASDHRSSTSWN
>AAC63088.1 expansin [Solanum lycopersicum]_71_Thermolysin_249_7_884.02038_7.2_0_Enterokinase_0_7_884.02038_7.2
MVPSHWQ
>AAV36519.1 phosphosulfolactate synthase-related protein [Solanum lycopersicum]_2_Thermolysin_8_6_809.92308_8.8_0_Enterokinase_0_6_809.92308_8.8
AYRWKS
>AAV36519.1 phosphosulfolactate synthase-related protein [Solanum lycopersicum]_3_Thermolysin_23_15_1821.92678_6.25_0_Enterokinase_0_15_1821.92678_6.25
FNDDGDRPEKPRRYG
>AAV36519.1 phosphosulfolactate synthase-related protein [Solanum lycopersicum]_4_Thermolysin_33_10_1125.26178_6.12_0_Enterokinase_0_10_1125.26178_6.12
VTEMKGPNYS
>AAV36519.1 phosphosulfolactate synthase-related protein [Solanum lycopersicum]_14_Thermolysin_62_7_731.77838_5.22_0_Enterokinase_0_7_731.77838_5.22
LCDGSHT
>AAV36519.1 phosphosulfolactate synthase-related protein [Solanum lycopersicum]_15_Thermolysin_68_6_750.91108_8.0_0_Enterokinase_0_6_750.91108_8.0
VMPKNY
>AAV36519.1 phosphosulfolactate synthase-related protein [Solanum lycopersicum]_16_Thermolysin_75_7_834.98318_4.29_0_Enterokinase_0_7_834.98318_4.29
IKEVTDM
>AAV36519.1 phosphosulfolactate synthase-related protein [Solanum lycopersicum]_19_Thermolysin_88_6_550.52298_3.48_0_Enterokinase_0_6_550.52298_3.48
VSSGDS
>AAV36519.1 phosphosulfolactate synthase-related protein [Solanum lycopersicum]_23_Thermolysin_99_6_649.70438_9.71_0_Enterokinase_0_6_649.70438_9.71
FRGPSS
>AAV36519.1 phosphosulfolactate synthase-related protein [Solanum lycopersicum]_25_Thermolysin_109_6_748.84928_4.53_0_Enterokinase_0_6_748.84928_4.53
IEECKQ
>AAV36519.1 phosphosulfolactate synthase-related protein [Solanum lycopersicum]_30_Thermolysin_128_7_757.83878_3.56_0_Enterokinase_0_7_757.83878_3.56
LGLPEET
>AAV36519.1 phosphosulfolactate synthase-related protein [Solanum lycopersicum]_40_Thermolysin_156_6_722.79598_5.87_0_Enterokinase_0_6_722.79598_5.87
FNKSDI
>AAV36519.1 phosphosulfolactate synthase-related protein [Solanum lycopersicum]_47_Thermolysin_177_10_1072.24158_3.74_0_Enterokinase_0_10_1072.24158_3.74
VIPAPQTSEM
>AAV36519.1 phosphosulfolactate synthase-related protein [Solanum lycopersicum]_48_Thermolysin_183_6_688.73258_3.23_0_Enterokinase_0_6_688.73258_3.23
VEDVDL
>AAV36519.1 phosphosulfolactate synthase-related protein [Solanum lycopersicum]_57_Thermolysin_209_7_819.88768_4.04_0_Enterokinase_0_7_819.88768_4.04
ADDLCRQ
>AAV36519.1 phosphosulfolactate synthase-related protein [Solanum lycopersicum]_68_Thermolysin_238_7_791.85898_6.13_0_Enterokinase_0_7_791.85898_6.13
FEASNPK
>AAV36519.1 phosphosulfolactate synthase-related protein [Solanum lycopersicum]_71_Thermolysin_250_7_847.02818_8.93_0_Enterokinase_0_7_847.02818_8.93
VKRYGPK
>AAV36519.1 phosphosulfolactate synthase-related protein [Solanum lycopersicum]_79_Thermolysin_277_7_741.75858_7.2_0_Enterokinase_0_7_741.75858_7.2
LGQNHSS
>sp|P38546|RAN1_SOLLC GTP-binding nuclear protein Ran1 OS=Solanum lycopersicum OX=4081 GN=RAN1 PE=2 SV=1_1_Thermolysin_8_7_770.84048_5.46_0_Enterokinase_0_7_770.84048_5.46
ALPNQQT
>sp|P38546|RAN1_SOLLC GTP-binding nuclear protein Ran1 OS=Solanum lycopersicum OX=4081 GN=RAN1 PE=2 SV=1_7_Thermolysin_28_10_891.93348_5.87_0_Enterokinase_0_10_891.93348_5.87
VGDGGTGKTT
>sp|P38546|RAN1_SOLLC GTP-binding nuclear protein Ran1 OS=Solanum lycopersicum OX=4081 GN=RAN1 PE=2 SV=1_10_Thermolysin_45_12_1441.60078_4.82_0_Enterokinase_0_12_1441.60078_4.82
LTGEFEKKYEPT
>sp|P38546|RAN1_SOLLC GTP-binding nuclear protein Ran1 OS=Solanum lycopersicum OX=4081 GN=RAN1 PE=2 SV=1_14_Thermolysin_61_6_668.76558_8.02_0_Enterokinase_0_6_668.76558_8.02
FTNCGK
>sp|P38546|RAN1_SOLLC GTP-binding nuclear protein Ran1 OS=Solanum lycopersicum OX=4081 GN=RAN1 PE=2 SV=1_16_Thermolysin_69_6_833.91358_3.48_0_Enterokinase_0_6_833.91358_3.48
FYCWDT
>sp|P38546|RAN1_SOLLC GTP-binding nuclear protein Ran1 OS=Solanum lycopersicum OX=4081 GN=RAN1 PE=2 SV=1_19_Thermolysin_83_6_785.85468_5.95_0_Enterokinase_0_6_785.85468_5.95
LRDGYY
>sp|P38546|RAN1_SOLLC GTP-binding nuclear protein Ran1 OS=Solanum lycopersicum OX=4081 GN=RAN1 PE=2 SV=1_27_Thermolysin_113_15_1902.20418_8.67_0_Enterokinase_0_15_1902.20418_8.67
LTYKNVPTWHRDLCR
>sp|P38546|RAN1_SOLLC GTP-binding nuclear protein Ran1 OS=Solanum lycopersicum OX=4081 GN=RAN1 PE=2 SV=1_28_Thermolysin_119_6_673.78208_3.74_0_Enterokinase_0_6_673.78208_3.74
VCENIP
>sp|P38546|RAN1_SOLLC GTP-binding nuclear protein Ran1 OS=Solanum lycopersicum OX=4081 GN=RAN1 PE=2 SV=1_32_Thermolysin_133_7_857.96518_8.06_0_Enterokinase_0_7_857.96518_8.06
VDVKNRQ
>sp|P38546|RAN1_SOLLC GTP-binding nuclear protein Ran1 OS=Solanum lycopersicum OX=4081 GN=RAN1 PE=2 SV=1_36_Thermolysin_146_6_828.97248_10.04_0_Enterokinase_0_6_828.97248_10.04
FHRKKN
>sp|P38546|RAN1_SOLLC GTP-binding nuclear protein Ran1 OS=Solanum lycopersicum OX=4081 GN=RAN1 PE=2 SV=1_37_Thermolysin_153_7_915.01048_3.74_0_Enterokinase_0_7_915.01048_3.74
LQYYEIS
>sp|P38546|RAN1_SOLLC GTP-binding nuclear protein Ran1 OS=Solanum lycopersicum OX=4081 GN=RAN1 PE=2 SV=1_38_Thermolysin_159_6_695.72998_8.0_0_Enterokinase_0_6_695.72998_8.0
AKSNYN
>sp|P38546|RAN1_SOLLC GTP-binding nuclear protein Ran1 OS=Solanum lycopersicum OX=4081 GN=RAN1 PE=2 SV=1_50_Thermolysin_191_7_761.87608_5.48_0_Enterokinase_0_7_761.87608_5.48
LAPPEVH
>sp|P38546|RAN1_SOLLC GTP-binding nuclear protein Ran1 OS=Solanum lycopersicum OX=4081 GN=RAN1 PE=2 SV=1_55_Thermolysin_206_8_1025.08308_4.23_0_Enterokinase_0_8_1025.08308_4.23
LHEEELQQ
>sp|P38546|RAN1_SOLLC GTP-binding nuclear protein Ran1 OS=Solanum lycopersicum OX=4081 GN=RAN1 PE=2 SV=1_57_Thermolysin_219_12_1299.27008_3.04_0_Enterokinase_0_12_1299.27008_3.04
ANQPLPDDDDEA
>AAB65766.1 lipoxygenase [Solanum lycopersicum]_2_Thermolysin_12_7_838.91578_8.06_0_Enterokinase_0_7_838.91578_8.06
FQQSTKT
>AAB65766.1 lipoxygenase [Solanum lycopersicum]_3_Thermolysin_21_9_1045.15998_5.46_0_Enterokinase_0_9_1045.15998_5.46
LIPSWNTNT
>AAB65766.1 lipoxygenase [Solanum lycopersicum]_13_Thermolysin_43_6_743.90458_8.59_0_Enterokinase_0_6_743.90458_8.59
LKKKNN
>AAB65766.1 lipoxygenase [Solanum lycopersicum]_15_Thermolysin_52_7_839.86558_7.35_0_Enterokinase_0_7_839.86558_7.35
VHHNYNG
>AAB65766.1 lipoxygenase [Solanum lycopersicum]_20_Thermolysin_66_7_776.84478_8.06_0_Enterokinase_0_7_776.84478_8.06
LNSTQKS
>AAB65766.1 lipoxygenase [Solanum lycopersicum]_40_Thermolysin_112_8_869.92978_5.53_0_Enterokinase_0_8_869.92978_5.53
AELDHKTG
>AAB65766.1 lipoxygenase [Solanum lycopersicum]_44_Thermolysin_148_23_2595.66578_2.93_0_Enterokinase_0_23_2595.66578_2.93
LDVDGDTYYEADFEIPEDFGEVG
>AAB65766.1 lipoxygenase [Solanum lycopersicum]_48_Thermolysin_161_10_1315.42308_5.57_0_Enterokinase_0_10_1315.42308_5.57
VENEHHKEMY
>AAB65766.1 lipoxygenase [Solanum lycopersicum]_56_Thermolysin_182_8_951.06188_3.74_0_Enterokinase_0_8_951.06188_3.74
VEITCNSW
>AAB65766.1 lipoxygenase [Solanum lycopersicum]_59_Thermolysin_193_6_699.76478_8.06_0_Enterokinase_0_6_699.76478_8.06
ANPDKR
>AAB65766.1 lipoxygenase [Solanum lycopersicum]_62_Thermolysin_209_14_1526.66598_8.0_0_Enterokinase_0_14_1526.66598_8.0
FTNKSYLPSQTPSG
>AAB65766.1 lipoxygenase [Solanum lycopersicum]_65_Thermolysin_220_8_988.11478_11.19_0_Enterokinase_0_8_988.11478_11.19
LREGRTRT
>AAB65766.1 lipoxygenase [Solanum lycopersicum]_70_Thermolysin_247_13_1577.66428_3.12_0_Enterokinase_0_13_1577.66428_3.12
IYDYDVYNDLGEV
>AAB65766.1 lipoxygenase [Solanum lycopersicum]_71_Thermolysin_257_10_1115.16798_6.02_0_Enterokinase_0_10_1115.16798_6.02
VSNNDDAKRP
>AAB65766.1 lipoxygenase [Solanum lycopersicum]_73_Thermolysin_281_23_2698.19118_10.92_0_Enterokinase_0_23_2698.19118_10.92
LGGKKLPYPRRCRTGRQRSKKDP
>AAB65766.1 lipoxygenase [Solanum lycopersicum]_74_Thermolysin_288_7_868.94208_6.21_0_Enterokinase_0_7_868.94208_6.21
LYETRST
>AAB65766.1 lipoxygenase [Solanum lycopersicum]_76_Thermolysin_297_8_948.04358_4.29_0_Enterokinase_0_8_948.04358_4.29
VYVPRDEA
>AAB65766.1 lipoxygenase [Solanum lycopersicum]_90_Thermolysin_337_12_1327.45898_4.04_0_Enterokinase_0_12_1327.45898_4.04
VSDPDLGFPHFP
>AAB65766.1 lipoxygenase [Solanum lycopersicum]_97_Thermolysin_358_7_763.84608_7.79_0_Enterokinase_0_7_763.84608_7.79
LSDKKSS
>AAB65766.1 lipoxygenase [Solanum lycopersicum]_103_Thermolysin_377_8_847.92068_4.29_0_Enterokinase_0_8_847.92068_4.29
ISETGKDV
>AAB65766.1 lipoxygenase [Solanum lycopersicum]_110_Thermolysin_399_6_811.89268_4.29_0_Enterokinase_0_6_811.89268_4.29
FRDVEF
>AAB65766.1 lipoxygenase [Solanum lycopersicum]_120_Thermolysin_440_13_1385.53408_4.25_0_Enterokinase_0_13_1385.53408_4.25
VSGPPESEITKEL
>AAB65766.1 lipoxygenase [Solanum lycopersicum]_121_Thermolysin_448_8_901.92838_3.56_0_Enterokinase_0_8_901.92838_3.56
IENEIGNN
>AAB65766.1 lipoxygenase [Solanum lycopersicum]_129_Thermolysin_468_6_774.82838_4.04_0_Enterokinase_0_6_774.82838_4.04
LDYHDL
>AAB65766.1 lipoxygenase [Solanum lycopersicum]_132_Thermolysin_482_7_745.83078_6.13_0_Enterokinase_0_7_745.83078_6.13
VNELKGS
>AAB65766.1 lipoxygenase [Solanum lycopersicum]_134_Thermolysin_489_6_695.77338_8.55_0_Enterokinase_0_6_695.77338_8.55
LYGSRT
>AAB65766.1 lipoxygenase [Solanum lycopersicum]_138_Thermolysin_498_6_624.69458_7.2_0_Enterokinase_0_6_624.69458_7.2
LTPHGT
>AAB65766.1 lipoxygenase [Solanum lycopersicum]_142_Thermolysin_510_7_824.97558_6.23_0_Enterokinase_0_7_824.97558_6.23
IELTRPP
>AAB65766.1 lipoxygenase [Solanum lycopersicum]_143_Thermolysin_527_17_2133.30428_4.49_0_Enterokinase_0_17_2133.30428_4.49
IDDKPQWKEVYSPNNWN
>AAB65766.1 lipoxygenase [Solanum lycopersicum]_151_Thermolysin_550_9_1043.06048_6.42_0_Enterokinase_0_9_1043.06048_6.42
LSHDSGYHQ
>AAB65766.1 lipoxygenase [Solanum lycopersicum]_154_Thermolysin_565_10_1222.39928_7.16_0_Enterokinase_0_10_1222.39928_7.16
LRTHCCTEPY
>AAB65766.1 lipoxygenase [Solanum lycopersicum]_174_Thermolysin_618_7_844.96538_8.0_0_Enterokinase_0_7_844.96538_8.0
FFPGKYS
>AAB65766.1 lipoxygenase [Solanum lycopersicum]_179_Thermolysin_640_9_1061.11608_3.38_0_Enterokinase_0_9_1061.11608_3.38
FDQEALPQN
>AAB65766.1 lipoxygenase [Solanum lycopersicum]_183_Thermolysin_656_10_1094.05938_3.93_0_Enterokinase_0_10_1094.05938_3.93
AEEDPNEPHG
>AAB65766.1 lipoxygenase [Solanum lycopersicum]_195_Thermolysin_693_9_1135.20108_7.16_0_Enterokinase_0_9_1135.20108_7.16
VNHYYPQTN
>AAB65766.1 lipoxygenase [Solanum lycopersicum]_197_Thermolysin_702_8_961.03668_4.05_0_Enterokinase_0_8_961.03668_4.05
IESDKELQ
>AAB65766.1 lipoxygenase [Solanum lycopersicum]_198_Thermolysin_710_8_1033.15148_6.13_0_Enterokinase_0_8_1033.15148_6.13
AWWSEIKN
>AAB65766.1 lipoxygenase [Solanum lycopersicum]_199_Thermolysin_731_21_2461.71608_4.83_0_Enterokinase_0_21_2461.71608_4.83
VGHGDKKDEPWWPELKTPNDL
>AAB65766.1 lipoxygenase [Solanum lycopersicum]_205_Thermolysin_746_6_636.66528_7.38_0_Enterokinase_0_6_636.66528_7.38
VTSGHH
>AAB65766.1 lipoxygenase [Solanum lycopersicum]_209_Thermolysin_766_16_1854.99598_8.25_0_Enterokinase_0_16_1854.99598_8.25
FGQYSYGGYFPNRPTT
>AAB65766.1 lipoxygenase [Solanum lycopersicum]_210_Thermolysin_777_11_1232.37418_6.19_0_Enterokinase_0_11_1232.37418_6.19
ARSKMPTEDPT
>AAB65766.1 lipoxygenase [Solanum lycopersicum]_211_Thermolysin_783_6_848.86698_3.47_0_Enterokinase_0_6_848.86698_3.47
AEEWEW
>AAB65766.1 lipoxygenase [Solanum lycopersicum]_213_Thermolysin_791_7_799.87908_4.53_0_Enterokinase_0_7_799.87908_4.53
LNKPEEA
>AAB65766.1 lipoxygenase [Solanum lycopersicum]_215_Thermolysin_799_7_850.00318_8.7_0_Enterokinase_0_7_850.00318_8.7
LRCFPSQ
>AAB65766.1 lipoxygenase [Solanum lycopersicum]_222_Thermolysin_821_10_1190.18828_4.05_0_Enterokinase_0_10_1190.18828_4.05
LSNHSPDEEY
>AAB65766.1 lipoxygenase [Solanum lycopersicum]_232_Thermolysin_852_6_687.79108_4.53_0_Enterokinase_0_6_687.79108_4.53
LKELEG
>AAB65766.1 lipoxygenase [Solanum lycopersicum]_234_Thermolysin_862_9_1032.07808_6.02_0_Enterokinase_0_9_1032.07808_6.02
IDARNNDSK
>AAB65766.1 lipoxygenase [Solanum lycopersicum]_235_Thermolysin_868_6_686.72548_9.71_0_Enterokinase_0_6_686.72548_9.71
LNNRNG
>AAB65766.1 lipoxygenase [Solanum lycopersicum]_237_Thermolysin_876_6_750.90808_3.74_0_Enterokinase_0_6_750.90808_3.74
VMPYEL
>AAB65766.1 lipoxygenase [Solanum lycopersicum]_238_Thermolysin_884_8_890.00378_6.12_0_Enterokinase_0_8_890.00378_6.12
LKPYSEPG
>AAB65766.1 lipoxygenase [Solanum lycopersicum]_239_Thermolysin_893_9_907.03438_8.0_0_Enterokinase_0_9_907.03438_8.0
VTGKGVPYS
>CAA12232.1 histone H1 [Solanum lycopersicum]_11_Thermolysin_29_7_756.76738_3.56_0_Enterokinase_0_7_756.76738_3.56
ATEENPP
>CAA12232.1 histone H1 [Solanum lycopersicum]_12_Thermolysin_42_13_1544.72228_5.04_0_Enterokinase_0_13_1544.72228_5.04
AETDEPKKEKEIK
>CAA12232.1 histone H1 [Solanum lycopersicum]_13_Thermolysin_60_18_2022.29758_10.25_0_Enterokinase_0_18_2022.29758_10.25
AKKSSAPRKRNPPTHPSY
>CAA12232.1 histone H1 [Solanum lycopersicum]_18_Thermolysin_80_10_1126.23158_7.76_0_Enterokinase_0_10_1126.23158_7.76
LKDKTGSSQY
>CAA12232.1 histone H1 [Solanum lycopersicum]_22_Thermolysin_96_11_1285.41958_6.12_0_Enterokinase_0_11_1285.41958_6.12
IEDKQKNLPSN
>CAA12232.1 histone H1 [Solanum lycopersicum]_34_Thermolysin_127_11_1217.47418_8.5_0_Enterokinase_0_11_1217.47418_8.5
VKSSYKLPAPK
>CAA12232.1 histone H1 [Solanum lycopersicum]_46_Thermolysin_160_8_893.14058_8.73_0_Enterokinase_0_8_893.14058_8.73
AKPKPKPK
>CAA12232.1 histone H1 [Solanum lycopersicum]_65_Thermolysin_206_6_638.80828_8.4_0_Enterokinase_0_6_638.80828_8.4
VKPKAP
>CAA12232.1 histone H1 [Solanum lycopersicum]_75_Thermolysin_237_12_1347.49728_11.79_0_Enterokinase_0_12_1347.49728_11.79
ARTSTRSTPSRK
>AAL29690.1 profilin [Solanum lycopersicum]_0_Thermolysin_6_6_814.91108_5.45_0_Enterokinase_0_6_814.91108_5.45
MSWQTY
>AAL29690.1 profilin [Solanum lycopersicum]_3_Thermolysin_19_8_918.00698_4.27_0_Enterokinase_0_8_918.00698_4.27
MCDIEGNH
>AAL29690.1 profilin [Solanum lycopersicum]_8_Thermolysin_31_6_575.57598_3.48_0_Enterokinase_0_6_575.57598_3.48
IGQDGS
>AAL29690.1 profilin [Solanum lycopersicum]_12_Thermolysin_48_7_862.97818_4.53_0_Enterokinase_0_7_862.97818_4.53
FKPEEIT
>AAL29690.1 profilin [Solanum lycopersicum]_19_Thermolysin_72_6_637.73368_8.0_0_Enterokinase_0_6_637.73368_8.0
LGGTKY
>AAL29690.1 profilin [Solanum lycopersicum]_22_Thermolysin_80_6_573.60348_3.74_0_Enterokinase_0_6_573.60348_3.74
IQGEAG
>AAL29690.1 profilin [Solanum lycopersicum]_25_Thermolysin_88_6_657.81418_10.04_0_Enterokinase_0_6_657.81418_10.04
IRGKKG
>AAL29690.1 profilin [Solanum lycopersicum]_28_Thermolysin_99_6_716.83568_8.4_0_Enterokinase_0_6_716.83568_8.4
VKKTNQ
>AAL29690.1 profilin [Solanum lycopersicum]_34_Thermolysin_116_7_749.85488_5.46_0_Enterokinase_0_7_749.85488_5.46
MTPGQCN
>sp|P37222|MAOC_SOLLC NADP-dependent malic enzyme, chloroplastic (Fragment) OS=Solanum lycopersicum OX=4081 PE=2 SV=1_0_Thermolysin_6_6_741.80208_7.2_0_Enterokinase_0_6_741.80208_7.2
IRHEST
>sp|P37222|MAOC_SOLLC NADP-dependent malic enzyme, chloroplastic (Fragment) OS=Solanum lycopersicum OX=4081 PE=2 SV=1_2_Thermolysin_19_9_1011.00998_3.23_0_Enterokinase_0_9_1011.00998_3.23
VQDVYGEDS
>sp|P37222|MAOC_SOLLC NADP-dependent malic enzyme, chloroplastic (Fragment) OS=Solanum lycopersicum OX=4081 PE=2 SV=1_3_Thermolysin_25_6_649.61218_3.38_0_Enterokinase_0_6_649.61218_3.38
ATEDQS
>sp|P37222|MAOC_SOLLC NADP-dependent malic enzyme, chloroplastic (Fragment) OS=Solanum lycopersicum OX=4081 PE=2 SV=1_10_Thermolysin_48_9_1098.22958_8.81_0_Enterokinase_0_9_1098.22958_8.81
LRNPHYNKG
>sp|P37222|MAOC_SOLLC NADP-dependent malic enzyme, chloroplastic (Fragment) OS=Solanum lycopersicum OX=4081 PE=2 SV=1_13_Thermolysin_60_10_1339.38688_5.67_0_Enterokinase_0_10_1339.38688_5.67
FSERERDTHY
>sp|P37222|MAOC_SOLLC NADP-dependent malic enzyme, chloroplastic (Fragment) OS=Solanum lycopersicum OX=4081 PE=2 SV=1_18_Thermolysin_75_6_711.77268_5.22_0_Enterokinase_0_6_711.77268_5.22
ISHDLQ
>sp|P37222|MAOC_SOLLC NADP-dependent malic enzyme, chloroplastic (Fragment) OS=Solanum lycopersicum OX=4081 PE=2 SV=1_22_Thermolysin_89_7_890.05018_7.99_0_Enterokinase_0_7_890.05018_7.99
IRKYDVP
>sp|P37222|MAOC_SOLLC NADP-dependent malic enzyme, chloroplastic (Fragment) OS=Solanum lycopersicum OX=4081 PE=2 SV=1_27_Thermolysin_105_9_1165.30148_4.05_0_Enterokinase_0_9_1165.30148_4.05
MDLQEMNER
>sp|P37222|MAOC_SOLLC NADP-dependent malic enzyme, chloroplastic (Fragment) OS=Solanum lycopersicum OX=4081 PE=2 SV=1_33_Thermolysin_120_6_698.81438_3.56_0_Enterokinase_0_6_698.81438_3.56
VEELLP
>sp|P37222|MAOC_SOLLC NADP-dependent malic enzyme, chloroplastic (Fragment) OS=Solanum lycopersicum OX=4081 PE=2 SV=1_36_Thermolysin_136_10_1140.27878_6.12_0_Enterokinase_0_10_1140.27878_6.12
VGEACQKYGW
>sp|P37222|MAOC_SOLLC NADP-dependent malic enzyme, chloroplastic (Fragment) OS=Solanum lycopersicum OX=4081 PE=2 SV=1_38_Thermolysin_143_6_731.85278_9.93_0_Enterokinase_0_6_731.85278_9.93
FKRPQG
>sp|P37222|MAOC_SOLLC NADP-dependent malic enzyme, chloroplastic (Fragment) OS=Solanum lycopersicum OX=4081 PE=2 SV=1_42_Thermolysin_153_6_701.86438_8.11_0_Enterokinase_0_6_701.86438_8.11
LKEKGK
>sp|P37222|MAOC_SOLLC NADP-dependent malic enzyme, chloroplastic (Fragment) OS=Solanum lycopersicum OX=4081 PE=2 SV=1_44_Thermolysin_165_8_1042.24618_8.11_0_Enterokinase_0_8_1042.24618_8.11
LKNWPEKK
>sp|P37222|MAOC_SOLLC NADP-dependent malic enzyme, chloroplastic (Fragment) OS=Solanum lycopersicum OX=4081 PE=2 SV=1_49_Thermolysin_176_6_675.69648_4.29_0_Enterokinase_0_6_675.69648_4.29
VTDGER
>sp|P37222|MAOC_SOLLC NADP-dependent malic enzyme, chloroplastic (Fragment) OS=Solanum lycopersicum OX=4081 PE=2 SV=1_52_Thermolysin_187_8_761.84788_3.48_0_Enterokinase_0_8_761.84788_3.48
LGDLGCQG
>sp|P37222|MAOC_SOLLC NADP-dependent malic enzyme, chloroplastic (Fragment) OS=Solanum lycopersicum OX=4081 PE=2 SV=1_62_Thermolysin_219_6_631.68358_3.48_0_Enterokinase_0_6_631.68358_3.48
IDVGQT
>sp|P37222|MAOC_SOLLC NADP-dependent malic enzyme, chloroplastic (Fragment) OS=Solanum lycopersicum OX=4081 PE=2 SV=1_65_Thermolysin_228_6_786.79318_3.23_0_Enterokinase_0_6_786.79318_3.23
VDDEFY
>sp|P37222|MAOC_SOLLC NADP-dependent malic enzyme, chloroplastic (Fragment) OS=Solanum lycopersicum OX=4081 PE=2 SV=1_68_Thermolysin_244_9_997.02638_3.56_0_Enterokinase_0_9_997.02638_3.56
ATGQEYSEL
>sp|P37222|MAOC_SOLLC NADP-dependent malic enzyme, chloroplastic (Fragment) OS=Solanum lycopersicum OX=4081 PE=2 SV=1_72_Thermolysin_259_8_965.07398_7.76_0_Enterokinase_0_8_965.07398_7.76
VKQNYGEK
>sp|P37222|MAOC_SOLLC NADP-dependent malic enzyme, chloroplastic (Fragment) OS=Solanum lycopersicum OX=4081 PE=2 SV=1_82_Thermolysin_283_7_762.82048_8.02_0_Enterokinase_0_7_762.82048_8.02
AKYGTSH
>sp|P37222|MAOC_SOLLC NADP-dependent malic enzyme, chloroplastic (Fragment) OS=Solanum lycopersicum OX=4081 PE=2 SV=1_85_Thermolysin_293_8_908.91998_3.27_0_Enterokinase_0_8_908.91998_3.27
FNDDIQGT
>sp|P37222|MAOC_SOLLC NADP-dependent malic enzyme, chloroplastic (Fragment) OS=Solanum lycopersicum OX=4081 PE=2 SV=1_103_Thermolysin_328_7_561.54918_3.74_0_Enterokinase_0_7_561.54918_3.74
AGEAGTG
>sp|P37222|MAOC_SOLLC NADP-dependent malic enzyme, chloroplastic (Fragment) OS=Solanum lycopersicum OX=4081 PE=2 SV=1_108_Thermolysin_344_10_1103.29888_6.13_0_Enterokinase_0_10_1103.29888_6.13
LEMSKQTGIP
>sp|P37222|MAOC_SOLLC NADP-dependent malic enzyme, chloroplastic (Fragment) OS=Solanum lycopersicum OX=4081 PE=2 SV=1_109_Thermolysin_351_7_903.04648_7.79_0_Enterokinase_0_7_903.04648_7.79
LEETRKK
>sp|P37222|MAOC_SOLLC NADP-dependent malic enzyme, chloroplastic (Fragment) OS=Solanum lycopersicum OX=4081 PE=2 SV=1_119_Thermolysin_382_6_704.69708_5.38_0_Enterokinase_0_6_704.69708_5.38
AHDHEP
>sp|P37222|MAOC_SOLLC NADP-dependent malic enzyme, chloroplastic (Fragment) OS=Solanum lycopersicum OX=4081 PE=2 SV=1_139_Thermolysin_438_11_1166.22498_3.74_0_Enterokinase_0_11_1166.22498_3.74
LSNPTSQSECT
>sp|P37222|MAOC_SOLLC NADP-dependent malic enzyme, chloroplastic (Fragment) OS=Solanum lycopersicum OX=4081 PE=2 SV=1_140_Thermolysin_449_11_1284.30438_4.25_0_Enterokinase_0_11_1284.30438_4.25
AEEAYSWSEGR
>sp|P37222|MAOC_SOLLC NADP-dependent malic enzyme, chloroplastic (Fragment) OS=Solanum lycopersicum OX=4081 PE=2 SV=1_146_Thermolysin_466_6_708.76918_6.12_0_Enterokinase_0_6_708.76918_6.12
VEYNGK
>sp|P37222|MAOC_SOLLC NADP-dependent malic enzyme, chloroplastic (Fragment) OS=Solanum lycopersicum OX=4081 PE=2 SV=1_165_Thermolysin_514_8_890.85898_3.33_0_Enterokinase_0_8_890.85898_3.33
ADEVSQEN
>sp|P37222|MAOC_SOLLC NADP-dependent malic enzyme, chloroplastic (Fragment) OS=Solanum lycopersicum OX=4081 PE=2 SV=1_166_Thermolysin_523_9_1025.17238_7.08_0_Enterokinase_0_9_1025.17238_7.08
FEKGTHIPP
>sp|P37222|MAOC_SOLLC NADP-dependent malic enzyme, chloroplastic (Fragment) OS=Solanum lycopersicum OX=4081 PE=2 SV=1_178_Thermolysin_556_10_1138.33228_8.06_0_Enterokinase_0_10_1138.33228_8.06
ATRLPQPKDL
>sp|P37222|MAOC_SOLLC NADP-dependent malic enzyme, chloroplastic (Fragment) OS=Solanum lycopersicum OX=4081 PE=2 SV=1_183_Thermolysin_573_6_814.89928_9.19_0_Enterokinase_0_6_814.89928_9.19
AYRSYR
>sp|Q41344|PROF1_SOLLC Profilin-1 OS=Solanum lycopersicum OX=4081 GN=PRO1 PE=2 SV=1_0_Thermolysin_6_6_814.91108_5.45_0_Enterokinase_0_6_814.91108_5.45
MSWQTY
>sp|Q41344|PROF1_SOLLC Profilin-1 OS=Solanum lycopersicum OX=4081 GN=PRO1 PE=2 SV=1_3_Thermolysin_21_10_1099.20128_5.38_0_Enterokinase_0_10_1099.20128_5.38
MCDIEGTGHH
>sp|Q41344|PROF1_SOLLC Profilin-1 OS=Solanum lycopersicum OX=4081 GN=PRO1 PE=2 SV=1_11_Thermolysin_43_8_887.99088_8.06_0_Enterokinase_0_8_887.99088_8.06
AQSPNFPK
>sp|Q41344|PROF1_SOLLC Profilin-1 OS=Solanum lycopersicum OX=4081 GN=PRO1 PE=2 SV=1_13_Thermolysin_51_6_675.69338_3.56_0_Enterokinase_0_6_675.69338_3.56
AEEITN
>sp|Q41344|PROF1_SOLLC Profilin-1 OS=Solanum lycopersicum OX=4081 GN=PRO1 PE=2 SV=1_15_Thermolysin_61_9_1075.16098_4.48_0_Enterokinase_0_9_1075.16098_4.48
MKDFDEPGH
>sp|Q41344|PROF1_SOLLC Profilin-1 OS=Solanum lycopersicum OX=4081 GN=PRO1 PE=2 SV=1_23_Thermolysin_82_6_599.64138_3.74_0_Enterokinase_0_6_599.64138_3.74
IQGEPG
>sp|Q41344|PROF1_SOLLC Profilin-1 OS=Solanum lycopersicum OX=4081 GN=PRO1 PE=2 SV=1_26_Thermolysin_93_9_869.03468_10.04_0_Enterokinase_0_9_869.03468_10.04
IRGKKGPGG
>sp|Q41344|PROF1_SOLLC Profilin-1 OS=Solanum lycopersicum OX=4081 GN=PRO1 PE=2 SV=1_35_Thermolysin_118_7_717.79488_5.46_0_Enterokinase_0_7_717.79488_5.46
VTPGQCN
>sp|P62980|RS27A_SOLLC Ubiquitin-ribosomal protein eS31 fusion protein OS=Solanum lycopersicum OX=4081 GN=UBI3 PE=1 SV=2_6_Thermolysin_22_8_878.88838_3.33_0_Enterokinase_0_8_878.88838_3.33
LEVESSDT
>sp|P62980|RS27A_SOLLC Ubiquitin-ribosomal protein eS31 fusion protein OS=Solanum lycopersicum OX=4081 GN=UBI3 PE=1 SV=2_10_Thermolysin_42_13_1523.66578_4.49_0_Enterokinase_0_13_1523.66578_4.49
IQDKEGIPPDQQR
>sp|P62980|RS27A_SOLLC Ubiquitin-ribosomal protein eS31 fusion protein OS=Solanum lycopersicum OX=4081 GN=UBI3 PE=1 SV=2_15_Thermolysin_55_6_689.72328_4.29_0_Enterokinase_0_6_689.72328_4.29
LEDGRT
>sp|P62980|RS27A_SOLLC Ubiquitin-ribosomal protein eS31 fusion protein OS=Solanum lycopersicum OX=4081 GN=UBI3 PE=1 SV=2_18_Thermolysin_66_6_704.77828_6.13_0_Enterokinase_0_6_704.77828_6.13
IQKEST
>sp|P62980|RS27A_SOLLC Ubiquitin-ribosomal protein eS31 fusion protein OS=Solanum lycopersicum OX=4081 GN=UBI3 PE=1 SV=2_24_Thermolysin_90_14_1733.17728_9.3_0_Enterokinase_0_14_1733.17728_9.3
AKKRKKKTYTKPKK
>sp|P62980|RS27A_SOLLC Ubiquitin-ribosomal protein eS31 fusion protein OS=Solanum lycopersicum OX=4081 GN=UBI3 PE=1 SV=2_25_Thermolysin_97_7_909.18628_8.84_0_Enterokinase_0_7_909.18628_8.84
IKHKKKK
>sp|P62980|RS27A_SOLLC Ubiquitin-ribosomal protein eS31 fusion protein OS=Solanum lycopersicum OX=4081 GN=UBI3 PE=1 SV=2_32_Thermolysin_113_6_633.65618_4.04_0_Enterokinase_0_6_633.65618_4.04
VDDTGK
>sp|P62980|RS27A_SOLLC Ubiquitin-ribosomal protein eS31 fusion protein OS=Solanum lycopersicum OX=4081 GN=UBI3 PE=1 SV=2_34_Thermolysin_123_7_859.01108_8.02_0_Enterokinase_0_7_859.01108_8.02
LRKECPN
>sp|P62980|RS27A_SOLLC Ubiquitin-ribosomal protein eS31 fusion protein OS=Solanum lycopersicum OX=4081 GN=UBI3 PE=1 SV=2_40_Thermolysin_145_10_1185.34058_7.96_0_Enterokinase_0_10_1185.34058_7.96
FDRHYCGKCG
>sp|P27065|RBL_SOLLC Ribulose bisphosphate carboxylase large chain OS=Solanum lycopersicum OX=4081 GN=rbcL PE=1 SV=4_0_Thermolysin_8_8_921.03328_6.13_0_Enterokinase_0_8_921.03328_6.13
MSPQTETK
>sp|P27065|RBL_SOLLC Ribulose bisphosphate carboxylase large chain OS=Solanum lycopersicum OX=4081 GN=rbcL PE=1 SV=4_6_Thermolysin_36_15_1850.99668_3.89_0_Enterokinase_0_15_1850.99668_3.89
LTYYTPEYQTKDTDI
>sp|P27065|RBL_SOLLC Ribulose bisphosphate carboxylase large chain OS=Solanum lycopersicum OX=4081 GN=rbcL PE=1 SV=4_11_Thermolysin_54_13_1277.39668_3.56_0_Enterokinase_0_13_1277.39668_3.56
VTPQPGVPPEEAG
>sp|P27065|RBL_SOLLC Ribulose bisphosphate carboxylase large chain OS=Solanum lycopersicum OX=4081 GN=rbcL PE=1 SV=4_16_Thermolysin_68_10_1040.05148_3.74_0_Enterokinase_0_10_1040.05148_3.74
AESSTGTWTT
>sp|P27065|RBL_SOLLC Ribulose bisphosphate carboxylase large chain OS=Solanum lycopersicum OX=4081 GN=rbcL PE=1 SV=4_19_Thermolysin_86_10_1329.54258_9.06_0_Enterokinase_0_10_1329.54258_9.06
LDRYKGRCYR
>sp|P27065|RBL_SOLLC Ribulose bisphosphate carboxylase large chain OS=Solanum lycopersicum OX=4081 GN=rbcL PE=1 SV=4_22_Thermolysin_97_7_837.88468_4.29_0_Enterokinase_0_7_837.88468_4.29
VGEKDQY
>sp|P27065|RBL_SOLLC Ribulose bisphosphate carboxylase large chain OS=Solanum lycopersicum OX=4081 GN=rbcL PE=1 SV=4_41_Thermolysin_142_8_952.11848_4.29_0_Enterokinase_0_8_952.11848_4.29
LEDLRIPP
>sp|P27065|RBL_SOLLC Ribulose bisphosphate carboxylase large chain OS=Solanum lycopersicum OX=4081 GN=rbcL PE=1 SV=4_44_Thermolysin_154_7_738.80088_7.2_0_Enterokinase_0_7_738.80088_7.2
FQGPPHG
>sp|P27065|RBL_SOLLC Ribulose bisphosphate carboxylase large chain OS=Solanum lycopersicum OX=4081 GN=rbcL PE=1 SV=4_47_Thermolysin_168_7_846.98468_8.8_0_Enterokinase_0_7_846.98468_8.8
LNKYGRP
>sp|P27065|RBL_SOLLC Ribulose bisphosphate carboxylase large chain OS=Solanum lycopersicum OX=4081 GN=rbcL PE=1 SV=4_53_Thermolysin_187_6_707.78738_8.8_0_Enterokinase_0_6_707.78738_8.8
AKNYGR
>sp|P27065|RBL_SOLLC Ribulose bisphosphate carboxylase large chain OS=Solanum lycopersicum OX=4081 GN=rbcL PE=1 SV=4_57_Thermolysin_205_9_1096.11558_3.68_0_Enterokinase_0_9_1096.11558_3.68
LDFTKDDEN
>sp|P27065|RBL_SOLLC Ribulose bisphosphate carboxylase large chain OS=Solanum lycopersicum OX=4081 GN=rbcL PE=1 SV=4_60_Thermolysin_217_6_919.07218_11.19_0_Enterokinase_0_6_919.07218_11.19
MRWRDR
>sp|P27065|RBL_SOLLC Ribulose bisphosphate carboxylase large chain OS=Solanum lycopersicum OX=4081 GN=rbcL PE=1 SV=4_67_Thermolysin_239_12_1333.42038_5.63_0_Enterokinase_0_12_1333.42038_5.63
AQTETGEIKGHY
>sp|P27065|RBL_SOLLC Ribulose bisphosphate carboxylase large chain OS=Solanum lycopersicum OX=4081 GN=rbcL PE=1 SV=4_70_Thermolysin_250_7_739.81348_3.56_0_Enterokinase_0_7_739.81348_3.56
AGTCEEM
>sp|P27065|RBL_SOLLC Ribulose bisphosphate carboxylase large chain OS=Solanum lycopersicum OX=4081 GN=rbcL PE=1 SV=4_75_Thermolysin_263_7_740.85768_6.23_0_Enterokinase_0_7_740.85768_6.23
ARELGVP
>sp|P27065|RBL_SOLLC Ribulose bisphosphate carboxylase large chain OS=Solanum lycopersicum OX=4081 GN=rbcL PE=1 SV=4_83_Thermolysin_288_8_934.98178_7.17_0_Enterokinase_0_8_934.98178_7.17
AHYCRDNG
>sp|P27065|RBL_SOLLC Ribulose bisphosphate carboxylase large chain OS=Solanum lycopersicum OX=4081 GN=rbcL PE=1 SV=4_92_Thermolysin_308_8_967.05238_8.07_0_Enterokinase_0_8_967.05238_8.07
IDRQKNHG
>sp|P27065|RBL_SOLLC Ribulose bisphosphate carboxylase large chain OS=Solanum lycopersicum OX=4081 GN=rbcL PE=1 SV=4_100_Thermolysin_325_6_602.61958_5.22_0_Enterokinase_0_6_602.61958_5.22
MSGGDH
>sp|P27065|RBL_SOLLC Ribulose bisphosphate carboxylase large chain OS=Solanum lycopersicum OX=4081 GN=rbcL PE=1 SV=4_104_Thermolysin_342_8_931.99818_4.05_0_Enterokinase_0_8_931.99818_4.05
LEGERDIT
>sp|P27065|RBL_SOLLC Ribulose bisphosphate carboxylase large chain OS=Solanum lycopersicum OX=4081 GN=rbcL PE=1 SV=4_109_Thermolysin_361_8_945.98778_6.28_0_Enterokinase_0_8_945.98778_6.28
VEQDRSRG
>sp|P27065|RBL_SOLLC Ribulose bisphosphate carboxylase large chain OS=Solanum lycopersicum OX=4081 GN=rbcL PE=1 SV=4_124_Thermolysin_416_10_1005.10068_7.2_0_Enterokinase_0_10_1005.10068_7.2
LGHPWGNAPG
>sp|P27065|RBL_SOLLC Ribulose bisphosphate carboxylase large chain OS=Solanum lycopersicum OX=4081 GN=rbcL PE=1 SV=4_132_Thermolysin_437_8_929.98828_6.28_0_Enterokinase_0_8_929.98828_6.28
ARNEGRDL
>sp|P27065|RBL_SOLLC Ribulose bisphosphate carboxylase large chain OS=Solanum lycopersicum OX=4081 GN=rbcL PE=1 SV=4_133_Thermolysin_444_7_787.82768_4.53_0_Enterokinase_0_7_787.82768_4.53
AREGNEI
>sp|P27065|RBL_SOLLC Ribulose bisphosphate carboxylase large chain OS=Solanum lycopersicum OX=4081 GN=rbcL PE=1 SV=4_134_Thermolysin_455_11_1331.55238_6.27_0_Enterokinase_0_11_1331.55238_6.27
IREACKWSPEL
>sp|P27065|RBL_SOLLC Ribulose bisphosphate carboxylase large chain OS=Solanum lycopersicum OX=4081 GN=rbcL PE=1 SV=4_137_Thermolysin_465_8_977.14318_4.53_0_Enterokinase_0_8_977.14318_4.53
ACEVWKEI
>sp|Q2MI98|RR4_SOLLC Small ribosomal subunit protein uS4c OS=Solanum lycopersicum OX=4081 GN=rps4 PE=3 SV=1_0_Thermolysin_8_8_1022.19318_11.2_0_Enterokinase_0_8_1022.19318_11.2
MSRYRGPR
>sp|Q2MI98|RR4_SOLLC Small ribosomal subunit protein uS4c OS=Solanum lycopersicum OX=4081 GN=rps4 PE=3 SV=1_5_Thermolysin_45_25_2906.25758_11.03_0_Enterokinase_0_25_2906.25758_11.03
LTNKKPRTGSDLRNQSRSGKKSQYR
>sp|Q2MI98|RR4_SOLLC Small ribosomal subunit protein uS4c OS=Solanum lycopersicum OX=4081 GN=rps4 PE=3 SV=1_7_Thermolysin_53_6_773.88458_6.21_0_Enterokinase_0_6_773.88458_6.21
LEEKQK
>sp|Q2MI98|RR4_SOLLC Small ribosomal subunit protein uS4c OS=Solanum lycopersicum OX=4081 GN=rps4 PE=3 SV=1_16_Thermolysin_81_7_647.68598_8.06_0_Enterokinase_0_7_647.68598_8.06
AKGSTGQ
>sp|Q2MI98|RR4_SOLLC Small ribosomal subunit protein uS4c OS=Solanum lycopersicum OX=4081 GN=rps4 PE=3 SV=1_37_Thermolysin_135_13_1561.81938_7.98_0_Enterokinase_0_13_1561.81938_7.98
VDIPSYRCKPRDI
>sp|Q2MI98|RR4_SOLLC Small ribosomal subunit protein uS4c OS=Solanum lycopersicum OX=4081 GN=rps4 PE=3 SV=1_39_Thermolysin_145_8_961.04278_7.79_0_Enterokinase_0_8_961.04278_7.79
AKDEQKSR
>sp|Q2MI98|RR4_SOLLC Small ribosomal subunit protein uS4c OS=Solanum lycopersicum OX=4081 GN=rps4 PE=3 SV=1_44_Thermolysin_163_12_1374.42948_4.66_0_Enterokinase_0_12_1374.42948_4.66
LDSSPHEELPNH
>sp|Q2MI98|RR4_SOLLC Small ribosomal subunit protein uS4c OS=Solanum lycopersicum OX=4081 GN=rps4 PE=3 SV=1_57_Thermolysin_201_8_1045.11688_6.21_0_Enterokinase_0_8_1045.11688_6.21
VEYYSRQT
>sp|K4D422|U73C4_SOLLC UDP-glycosyltransferase 73C4 OS=Solanum lycopersicum OX=4081 GN=UGT73C4 PE=2 SV=1_5_Thermolysin_17_6_746.81798_4.29_0_Enterokinase_0_6_746.81798_4.29
LKDWEG
>sp|K4D422|U73C4_SOLLC UDP-glycosyltransferase 73C4 OS=Solanum lycopersicum OX=4081 GN=UGT73C4 PE=2 SV=1_7_Thermolysin_27_7_855.85358_3.33_0_Enterokinase_0_7_855.85358_3.33
IESDTEY
>sp|K4D422|U73C4_SOLLC UDP-glycosyltransferase 73C4 OS=Solanum lycopersicum OX=4081 GN=UGT73C4 PE=2 SV=1_11_Thermolysin_43_7_844.96328_6.13_0_Enterokinase_0_7_844.96328_6.13
IELTKNQ
>sp|K4D422|U73C4_SOLLC UDP-glycosyltransferase 73C4 OS=Solanum lycopersicum OX=4081 GN=UGT73C4 PE=2 SV=1_14_Thermolysin_56_9_1213.32128_9.48_0_Enterokinase_0_9_1213.32128_9.48
ARPRNEEWR
>sp|K4D422|U73C4_SOLLC UDP-glycosyltransferase 73C4 OS=Solanum lycopersicum OX=4081 GN=UGT73C4 PE=2 SV=1_18_Thermolysin_71_7_767.74728_3.47_0_Enterokinase_0_7_767.74728_3.47
AEEEAYG
>sp|K4D422|U73C4_SOLLC UDP-glycosyltransferase 73C4 OS=Solanum lycopersicum OX=4081 GN=UGT73C4 PE=2 SV=1_22_Thermolysin_84_8_1072.13648_3.93_0_Enterokinase_0_8_1072.13648_3.93
FEDLEKEY
>sp|K4D422|U73C4_SOLLC UDP-glycosyltransferase 73C4 OS=Solanum lycopersicum OX=4081 GN=UGT73C4 PE=2 SV=1_30_Thermolysin_112_9_1105.27438_7.62_0_Enterokinase_0_9_1105.27438_7.62
LCNKEKQDK
>sp|K4D422|U73C4_SOLLC UDP-glycosyltransferase 73C4 OS=Solanum lycopersicum OX=4081 GN=UGT73C4 PE=2 SV=1_31_Thermolysin_119_7_745.74708_4.53_0_Enterokinase_0_7_745.74708_4.53
AERGNEA
>sp|K4D422|U73C4_SOLLC UDP-glycosyltransferase 73C4 OS=Solanum lycopersicum OX=4081 GN=UGT73C4 PE=2 SV=1_33_Thermolysin_126_6_743.83278_5.53_0_Enterokinase_0_6_743.83278_5.53
IDEHKC
>sp|K4D422|U73C4_SOLLC UDP-glycosyltransferase 73C4 OS=Solanum lycopersicum OX=4081 GN=UGT73C4 PE=2 SV=1_35_Thermolysin_137_8_977.98288_3.38_0_Enterokinase_0_8_977.98288_3.38
LDSWEQNS
>sp|K4D422|U73C4_SOLLC UDP-glycosyltransferase 73C4 OS=Solanum lycopersicum OX=4081 GN=UGT73C4 PE=2 SV=1_46_Thermolysin_167_7_843.93828_9.56_0_Enterokinase_0_7_843.93828_9.56
LESSRRP
>sp|K4D422|U73C4_SOLLC UDP-glycosyltransferase 73C4 OS=Solanum lycopersicum OX=4081 GN=UGT73C4 PE=2 SV=1_51_Thermolysin_182_8_1056.15788_4.29_0_Enterokinase_0_8_1056.15788_4.29
MSDEFKNW
>sp|K4D422|U73C4_SOLLC UDP-glycosyltransferase 73C4 OS=Solanum lycopersicum OX=4081 GN=UGT73C4 PE=2 SV=1_53_Thermolysin_191_8_1052.06258_3.83_0_Enterokinase_0_8_1052.06258_3.83
VEEDFEER
>sp|K4D422|U73C4_SOLLC UDP-glycosyltransferase 73C4 OS=Solanum lycopersicum OX=4081 GN=UGT73C4 PE=2 SV=1_57_Thermolysin_205_7_826.95348_9.71_0_Enterokinase_0_7_826.95348_9.71
IRGWAPQ
>sp|K4D422|U73C4_SOLLC UDP-glycosyltransferase 73C4 OS=Solanum lycopersicum OX=4081 GN=UGT73C4 PE=2 SV=1_65_Thermolysin_226_9_1004.08498_7.18_0_Enterokinase_0_9_1004.08498_7.18
LTHCGWNSS
>sp|K4D422|U73C4_SOLLC UDP-glycosyltransferase 73C4 OS=Solanum lycopersicum OX=4081 GN=UGT73C4 PE=2 SV=1_85_Thermolysin_275_6_737.76438_4.25_0_Enterokinase_0_6_737.76438_4.25
FGEEEK
>sp|K4D422|U73C4_SOLLC UDP-glycosyltransferase 73C4 OS=Solanum lycopersicum OX=4081 GN=UGT73C4 PE=2 SV=1_87_Thermolysin_287_8_932.08498_7.62_0_Enterokinase_0_8_932.08498_7.62
VSKDDIKK
>sp|K4D422|U73C4_SOLLC UDP-glycosyltransferase 73C4 OS=Solanum lycopersicum OX=4081 GN=UGT73C4 PE=2 SV=1_91_Thermolysin_305_13_1696.93218_5.04_0_Enterokinase_0_13_1696.93218_5.04
MDEEMEGEMRRKR
>sp|K4D422|U73C4_SOLLC UDP-glycosyltransferase 73C4 OS=Solanum lycopersicum OX=4081 GN=UGT73C4 PE=2 SV=1_92_Thermolysin_312_7_773.88458_6.21_0_Enterokinase_0_7_773.88458_6.21
AKELGEK
>sp|K4D422|U73C4_SOLLC UDP-glycosyltransferase 73C4 OS=Solanum lycopersicum OX=4081 GN=UGT73C4 PE=2 SV=1_95_Thermolysin_324_8_904.90378_4.23_0_Enterokinase_0_8_904.90378_4.23
MEEEGSSH
>sp|K4D422|U73C4_SOLLC UDP-glycosyltransferase 73C4 OS=Solanum lycopersicum OX=4081 GN=UGT73C4 PE=2 SV=1_99_Thermolysin_337_7_831.87788_3.38_0_Enterokinase_0_7_831.87788_3.38
IQDVTEQ
>sp|P49037|SUS_SOLLC Sucrose synthase OS=Solanum lycopersicum OX=4081 PE=2 SV=1_8_Thermolysin_27_6_738.80138_7.2_0_Enterokinase_0_6_738.80138_7.2
AHRNEI
>sp|P49037|SUS_SOLLC Sucrose synthase OS=Solanum lycopersicum OX=4081 PE=2 SV=1_13_Thermolysin_40_7_726.78738_7.08_0_Enterokinase_0_7_726.78738_7.08
IESHGKG
>sp|P49037|SUS_SOLLC Sucrose synthase OS=Solanum lycopersicum OX=4081 PE=2 SV=1_15_Thermolysin_47_6_735.88148_7.08_0_Enterokinase_0_6_735.88148_7.08
LKPHEL
>sp|P49037|SUS_SOLLC Sucrose synthase OS=Solanum lycopersicum OX=4081 PE=2 SV=1_18_Thermolysin_61_8_1017.10688_6.04_0_Enterokinase_0_8_1017.10688_6.04
IRQDDKDK
>sp|P49037|SUS_SOLLC Sucrose synthase OS=Solanum lycopersicum OX=4081 PE=2 SV=1_22_Thermolysin_77_7_775.85708_6.13_0_Enterokinase_0_7_775.85708_6.13
LKSTQEA
>sp|P49037|SUS_SOLLC Sucrose synthase OS=Solanum lycopersicum OX=4081 PE=2 SV=1_38_Thermolysin_115_9_1064.15728_3.47_0_Enterokinase_0_9_1064.15728_3.47
VEELSVPEY
>sp|P49037|SUS_SOLLC Sucrose synthase OS=Solanum lycopersicum OX=4081 PE=2 SV=1_45_Thermolysin_139_7_861.94698_3.33_0_Enterokinase_0_7_861.94698_3.33
LELDFEP
>sp|P49037|SUS_SOLLC Sucrose synthase OS=Solanum lycopersicum OX=4081 PE=2 SV=1_47_Thermolysin_148_7_746.86148_8.06_0_Enterokinase_0_7_746.86148_8.06
ASFPKPT
>sp|P49037|SUS_SOLLC Sucrose synthase OS=Solanum lycopersicum OX=4081 PE=2 SV=1_55_Thermolysin_174_6_761.78938_5.53_0_Enterokinase_0_6_761.78938_5.53
FHDKES
>sp|P49037|SUS_SOLLC Sucrose synthase OS=Solanum lycopersicum OX=4081 PE=2 SV=1_60_Thermolysin_191_8_941.05748_8.33_0_Enterokinase_0_8_941.05748_8.33
AHHYKGKT
>sp|P49037|SUS_SOLLC Sucrose synthase OS=Solanum lycopersicum OX=4081 PE=2 SV=1_64_Thermolysin_203_6_684.70668_7.2_0_Enterokinase_0_6_684.70668_7.2
IHNSNT
>sp|P49037|SUS_SOLLC Sucrose synthase OS=Solanum lycopersicum OX=4081 PE=2 SV=1_71_Thermolysin_223_7_783.93798_3.74_0_Enterokinase_0_7_783.93798_3.74
MLPPETP
>sp|P49037|SUS_SOLLC Sucrose synthase OS=Solanum lycopersicum OX=4081 PE=2 SV=1_73_Thermolysin_230_6_835.91468_5.63_0_Enterokinase_0_6_835.91468_5.63
FEFEHK
>sp|P49037|SUS_SOLLC Sucrose synthase OS=Solanum lycopersicum OX=4081 PE=2 SV=1_75_Thermolysin_243_8_904.97498_4.29_0_Enterokinase_0_8_904.97498_4.29
LEKGWGDT
>sp|P49037|SUS_SOLLC Sucrose synthase OS=Solanum lycopersicum OX=4081 PE=2 SV=1_83_Thermolysin_265_8_834.89638_3.38_0_Enterokinase_0_8_834.89638_3.38
LEAPDSCT
>sp|P49037|SUS_SOLLC Sucrose synthase OS=Solanum lycopersicum OX=4081 PE=2 SV=1_93_Thermolysin_287_6_672.73858_7.17_0_Enterokinase_0_6_672.73858_7.17
LSPHGY
>sp|P49037|SUS_SOLLC Sucrose synthase OS=Solanum lycopersicum OX=4081 PE=2 SV=1_97_Thermolysin_302_9_906.94748_3.48_0_Enterokinase_0_9_906.94748_3.48
LGYPDTGGQ
>sp|P49037|SUS_SOLLC Sucrose synthase OS=Solanum lycopersicum OX=4081 PE=2 SV=1_106_Thermolysin_331_6_725.88628_5.98_0_Enterokinase_0_6_725.88628_5.98
LDIIPR
>sp|P49037|SUS_SOLLC Sucrose synthase OS=Solanum lycopersicum OX=4081 PE=2 SV=1_112_Thermolysin_350_8_820.91888_8.7_0_Enterokinase_0_8_820.91888_8.7
VGTTCGQR
>sp|P49037|SUS_SOLLC Sucrose synthase OS=Solanum lycopersicum OX=4081 PE=2 SV=1_114_Thermolysin_361_8_928.95678_6.42_0_Enterokinase_0_8_928.95678_6.42
VYGTEHSH
>sp|P49037|SUS_SOLLC Sucrose synthase OS=Solanum lycopersicum OX=4081 PE=2 SV=1_117_Thermolysin_372_6_637.69038_6.13_0_Enterokinase_0_6_637.69038_6.13
FGTEKG
>sp|P49037|SUS_SOLLC Sucrose synthase OS=Solanum lycopersicum OX=4081 PE=2 SV=1_121_Thermolysin_386_6_839.94588_3.74_0_Enterokinase_0_6_839.94588_3.74
FEVWPY
>sp|P49037|SUS_SOLLC Sucrose synthase OS=Solanum lycopersicum OX=4081 PE=2 SV=1_129_Thermolysin_417_8_852.85578_3.74_0_Enterokinase_0_8_852.85578_3.74
IGNYSEGN
>sp|P49037|SUS_SOLLC Sucrose synthase OS=Solanum lycopersicum OX=4081 PE=2 SV=1_141_Thermolysin_452_15_1914.18838_7.49_0_Enterokinase_0_15_1914.18838_7.49
LEKTKYPDSDIYWKK
>sp|P49037|SUS_SOLLC Sucrose synthase OS=Solanum lycopersicum OX=4081 PE=2 SV=1_142_Thermolysin_458_6_837.88718_5.53_0_Enterokinase_0_6_837.88718_5.53
FDEKYH
>sp|P49037|SUS_SOLLC Sucrose synthase OS=Solanum lycopersicum OX=4081 PE=2 SV=1_148_Thermolysin_475_6_763.82308_5.22_0_Enterokinase_0_6_763.82308_5.22
MNHTDF
>sp|P49037|SUS_SOLLC Sucrose synthase OS=Solanum lycopersicum OX=4081 PE=2 SV=1_152_Thermolysin_490_6_577.59198_5.87_0_Enterokinase_0_6_577.59198_5.87
AGSKDT
>sp|P49037|SUS_SOLLC Sucrose synthase OS=Solanum lycopersicum OX=4081 PE=2 SV=1_153_Thermolysin_497_7_818.84128_5.48_0_Enterokinase_0_7_818.84128_5.48
VGQYESH
>sp|P49037|SUS_SOLLC Sucrose synthase OS=Solanum lycopersicum OX=4081 PE=2 SV=1_167_Thermolysin_540_11_1418.56898_6.25_0_Enterokinase_0_11_1418.56898_6.25
LYFPYSESEKR
>sp|P49037|SUS_SOLLC Sucrose synthase OS=Solanum lycopersicum OX=4081 PE=2 SV=1_170_Thermolysin_551_8_999.08808_4.05_0_Enterokinase_0_8_999.08808_4.05
FHPEIDEL
>sp|P49037|SUS_SOLLC Sucrose synthase OS=Solanum lycopersicum OX=4081 PE=2 SV=1_171_Thermolysin_561_10_1220.21458_3.79_0_Enterokinase_0_10_1220.21458_3.79
LYSDVENDEH
>sp|P49037|SUS_SOLLC Sucrose synthase OS=Solanum lycopersicum OX=4081 PE=2 SV=1_174_Thermolysin_571_7_857.02078_8.4_0_Enterokinase_0_7_857.02078_8.4
LKDRTKP
>sp|P49037|SUS_SOLLC Sucrose synthase OS=Solanum lycopersicum OX=4081 PE=2 SV=1_192_Thermolysin_621_15_1745.86688_4.94_0_Enterokinase_0_15_1745.86688_4.94
VGGDRRKESKDLEEQ
>sp|P49037|SUS_SOLLC Sucrose synthase OS=Solanum lycopersicum OX=4081 PE=2 SV=1_200_Thermolysin_658_9_1169.30548_8.36_0_Enterokinase_0_9_1169.30548_8.36
VRNGELYRY
>sp|P49037|SUS_SOLLC Sucrose synthase OS=Solanum lycopersicum OX=4081 PE=2 SV=1_212_Thermolysin_689_7_721.88488_5.46_0_Enterokinase_0_7_721.88488_5.46
MTCGLPT
>sp|P49037|SUS_SOLLC Sucrose synthase OS=Solanum lycopersicum OX=4081 PE=2 SV=1_214_Thermolysin_697_7_652.66458_7.2_0_Enterokinase_0_7_652.66458_7.2
ATNHGGP
>sp|P49037|SUS_SOLLC Sucrose synthase OS=Solanum lycopersicum OX=4081 PE=2 SV=1_217_Thermolysin_707_6_583.64508_8.07_0_Enterokinase_0_6_583.64508_8.07
VHGKSG
>sp|P49037|SUS_SOLLC Sucrose synthase OS=Solanum lycopersicum OX=4081 PE=2 SV=1_219_Thermolysin_717_8_957.99518_4.27_0_Enterokinase_0_8_957.99518_4.27
IDPYHGEQ
>sp|P49037|SUS_SOLLC Sucrose synthase OS=Solanum lycopersicum OX=4081 PE=2 SV=1_224_Thermolysin_738_13_1648.85378_6.92_0_Enterokinase_0_13_1648.85378_6.92
FEKCKKEPSHWET
>sp|P49037|SUS_SOLLC Sucrose synthase OS=Solanum lycopersicum OX=4081 PE=2 SV=1_227_Thermolysin_754_8_1095.21998_6.12_0_Enterokinase_0_8_1095.21998_6.12
IQEKYTWQ
>sp|P49037|SUS_SOLLC Sucrose synthase OS=Solanum lycopersicum OX=4081 PE=2 SV=1_238_Thermolysin_784_6_849.00058_8.55_0_Enterokinase_0_6_849.00058_8.55
LEIRRY
>sp|Q84K11|PPP5_SOLLC Serine/threonine-protein phosphatase 5 OS=Solanum lycopersicum OX=4081 GN=PP5 PE=1 SV=1_1_Thermolysin_10_7_793.80348_3.56_0_Enterokinase_0_7_793.80348_3.56
MEAENSN
>sp|Q84K11|PPP5_SOLLC Serine/threonine-protein phosphatase 5 OS=Solanum lycopersicum OX=4081 GN=PP5 PE=1 SV=1_3_Thermolysin_19_6_716.78928_4.53_0_Enterokinase_0_6_716.78928_4.53
AEELKQ
>sp|Q84K11|PPP5_SOLLC Serine/threonine-protein phosphatase 5 OS=Solanum lycopersicum OX=4081 GN=PP5 PE=1 SV=1_6_Thermolysin_32_8_994.11798_8.32_0_Enterokinase_0_8_994.11798_8.32
FKGHKYSQ
>sp|Q84K11|PPP5_SOLLC Serine/threonine-protein phosphatase 5 OS=Solanum lycopersicum OX=4081 GN=PP5 PE=1 SV=1_8_Thermolysin_39_6_751.83448_3.48_0_Enterokinase_0_6_751.83448_3.48
IDLYTQ
>sp|Q84K11|PPP5_SOLLC Serine/threonine-protein phosphatase 5 OS=Solanum lycopersicum OX=4081 GN=PP5 PE=1 SV=1_10_Thermolysin_47_7_787.82458_3.56_0_Enterokinase_0_7_787.82458_3.56
IELNGEN
>sp|Q84K11|PPP5_SOLLC Serine/threonine-protein phosphatase 5 OS=Solanum lycopersicum OX=4081 GN=PP5 PE=1 SV=1_17_Thermolysin_66_6_696.71178_3.56_0_Enterokinase_0_6_696.71178_3.56
LEEYGS
>sp|Q84K11|PPP5_SOLLC Serine/threonine-protein phosphatase 5 OS=Solanum lycopersicum OX=4081 GN=PP5 PE=1 SV=1_19_Thermolysin_73_6_688.73848_5.98_0_Enterokinase_0_6_688.73848_5.98
IQDGTR
>sp|Q84K11|PPP5_SOLLC Serine/threonine-protein phosphatase 5 OS=Solanum lycopersicum OX=4081 GN=PP5 PE=1 SV=1_21_Thermolysin_89_15_1873.10148_8.5_0_Enterokinase_0_15_1873.10148_8.5
IEIDPRYSKGYYRRG
>sp|Q84K11|PPP5_SOLLC Serine/threonine-protein phosphatase 5 OS=Solanum lycopersicum OX=4081 GN=PP5 PE=1 SV=1_28_Thermolysin_107_6_777.87538_5.87_0_Enterokinase_0_6_777.87538_5.87
LKDFQQ
>sp|Q84K11|PPP5_SOLLC Serine/threonine-protein phosphatase 5 OS=Solanum lycopersicum OX=4081 GN=PP5 PE=1 SV=1_30_Thermolysin_121_11_1201.35998_5.94_0_Enterokinase_0_11_1201.35998_5.94
LCPNDPDATKK
>sp|Q84K11|PPP5_SOLLC Serine/threonine-protein phosphatase 5 OS=Solanum lycopersicum OX=4081 GN=PP5 PE=1 SV=1_31_Thermolysin_127_6_748.89268_6.2_0_Enterokinase_0_6_748.89268_6.2
LKECEK
>sp|Q84K11|PPP5_SOLLC Serine/threonine-protein phosphatase 5 OS=Solanum lycopersicum OX=4081 GN=PP5 PE=1 SV=1_37_Thermolysin_147_10_1158.27978_9.56_0_Enterokinase_0_10_1158.27978_9.56
ISVPESQRRS
>sp|Q84K11|PPP5_SOLLC Serine/threonine-protein phosphatase 5 OS=Solanum lycopersicum OX=4081 GN=PP5 PE=1 SV=1_41_Thermolysin_171_15_1437.56958_8.0_0_Enterokinase_0_15_1437.56958_8.0
VGSGPGSSYVPTKTT
>sp|Q84K11|PPP5_SOLLC Serine/threonine-protein phosphatase 5 OS=Solanum lycopersicum OX=4081 GN=PP5 PE=1 SV=1_72_Thermolysin_218_8_892.98478_5.97_0_Enterokinase_0_8_892.98478_5.97
LWGRCSDG
>sp|Q84K11|PPP5_SOLLC Serine/threonine-protein phosphatase 5 OS=Solanum lycopersicum OX=4081 GN=PP5 PE=1 SV=1_74_Thermolysin_225_6_738.84188_9.93_0_Enterokinase_0_6_738.84188_9.93
FTKSRT
>sp|Q84K11|PPP5_SOLLC Serine/threonine-protein phosphatase 5 OS=Solanum lycopersicum OX=4081 GN=PP5 PE=1 SV=1_75_Thermolysin_234_9_1119.23658_3.47_0_Enterokinase_0_9_1119.23658_3.47
LELEVEPQY
>sp|Q84K11|PPP5_SOLLC Serine/threonine-protein phosphatase 5 OS=Solanum lycopersicum OX=4081 GN=PP5 PE=1 SV=1_83_Thermolysin_261_9_1121.21498_5.94_0_Enterokinase_0_9_1121.21498_5.94
LDDFKNQKN
>sp|Q84K11|PPP5_SOLLC Serine/threonine-protein phosphatase 5 OS=Solanum lycopersicum OX=4081 GN=PP5 PE=1 SV=1_88_Thermolysin_277_6_776.90608_6.23_0_Enterokinase_0_6_776.90608_6.23
LQTREM
>sp|Q84K11|PPP5_SOLLC Serine/threonine-protein phosphatase 5 OS=Solanum lycopersicum OX=4081 GN=PP5 PE=1 SV=1_93_Thermolysin_294_7_764.87978_7.08_0_Enterokinase_0_7_764.87978_7.08
VVPEGKH
>sp|Q84K11|PPP5_SOLLC Serine/threonine-protein phosphatase 5 OS=Solanum lycopersicum OX=4081 GN=PP5 PE=1 SV=1_95_Thermolysin_304_8_813.88348_5.22_0_Enterokinase_0_8_813.88348_5.22
VCGDVHGQ
>sp|Q84K11|PPP5_SOLLC Serine/threonine-protein phosphatase 5 OS=Solanum lycopersicum OX=4081 GN=PP5 PE=1 SV=1_99_Thermolysin_324_13_1494.57738_3.33_0_Enterokinase_0_13_1494.57738_3.33
FELNGLPSEDNPY
>sp|Q84K11|PPP5_SOLLC Serine/threonine-protein phosphatase 5 OS=Solanum lycopersicum OX=4081 GN=PP5 PE=1 SV=1_115_Thermolysin_366_9_985.02438_8.07_0_Enterokinase_0_9_985.02438_8.07
ARGNHESKS
>sp|Q84K11|PPP5_SOLLC Serine/threonine-protein phosphatase 5 OS=Solanum lycopersicum OX=4081 GN=PP5 PE=1 SV=1_118_Thermolysin_380_8_951.04718_6.28_0_Enterokinase_0_8_951.04718_6.28
FEGEVRSK
>sp|Q84K11|PPP5_SOLLC Serine/threonine-protein phosphatase 5 OS=Solanum lycopersicum OX=4081 GN=PP5 PE=1 SV=1_140_Thermolysin_437_8_906.96248_3.47_0_Enterokinase_0_8_906.96248_3.47
FCEPPEEG
>sp|Q84K11|PPP5_SOLLC Serine/threonine-protein phosphatase 5 OS=Solanum lycopersicum OX=4081 GN=PP5 PE=1 SV=1_143_Thermolysin_459_17_1863.06588_9.78_0_Enterokinase_0_17_1863.06588_9.78
LWSDPQPQPGRGPSKRG
>sp|Q84K11|PPP5_SOLLC Serine/threonine-protein phosphatase 5 OS=Solanum lycopersicum OX=4081 GN=PP5 PE=1 SV=1_146_Thermolysin_471_8_878.98358_8.06_0_Enterokinase_0_8_878.98358_8.06
FGGDVTKR
>sp|Q84K11|PPP5_SOLLC Serine/threonine-protein phosphatase 5 OS=Solanum lycopersicum OX=4081 GN=PP5 PE=1 SV=1_151_Thermolysin_499_18_2127.25498_5.04_0_Enterokinase_0_18_2127.25498_5.04
VRSHEVKDEGYEIEHDGK
>sp|Q84K11|PPP5_SOLLC Serine/threonine-protein phosphatase 5 OS=Solanum lycopersicum OX=4081 GN=PP5 PE=1 SV=1_155_Thermolysin_512_9_1044.10348_3.48_0_Enterokinase_0_9_1044.10348_3.48
FSAPNYCDQ
>sp|Q84K11|PPP5_SOLLC Serine/threonine-protein phosphatase 5 OS=Solanum lycopersicum OX=4081 GN=PP5 PE=1 SV=1_160_Thermolysin_530_9_1048.17868_4.29_0_Enterokinase_0_9_1048.17868_4.29
FEAPDMKPN
>sp|Q84K11|PPP5_SOLLC Serine/threonine-protein phosphatase 5 OS=Solanum lycopersicum OX=4081 GN=PP5 PE=1 SV=1_164_Thermolysin_544_9_959.11318_7.08_0_Enterokinase_0_9_959.11318_7.08
AVPHPDVKP
