# Supplementary material for: A Novel Workflow for In Silico Prediction of Bioactive Peptides: An Exploration of Solanum lycopersicum By-Products
Source: Biomolecules. 2024 Jul 31;14(8):930. doi: 10.3390/biom14080930 (PMC11352670; doi:10.3390/biom14080930)
Supplement: Supplementary file 1 [file biomolecules-14-00930-s001.zip › Supplementary_data-files/AHP/3.Screening_Generated_BAPs&Selection_of_Best_in_class_BAPs-AHP.csv]

Sequence	ToxinPred3	iBitter	HLP	PlifePred	AHPpin
ATRGNG	Toxin	Bitter	High	852.61	Non-AHT
VSRKQN	Non-Toxin	Non-Bitter	High	832.51	Non-AHT
ASNGGR	Non-Toxin	Bitter	Normal	824.01	Non-AHT
MKKYET	Non-Toxin	Non-Bitter	High	831.21	Non-AHT
LSEIEY	Toxin	non-Bitter	High	869.21	Non-AHT
LSWQRT	Non-Toxin	Non-Bitter	High	1147.71	Non-AHT
ILPDGQ	Non-Toxin	Non-Bitter	High	856.61	AHT
LVPPPG	Non-Toxin	Bitter	High	834.81	AHT
VYETSN	Non-Toxin	Non-Bitter	High	811.41	Non-AHT
AVPGTG	Non-Toxin	Bitter	High	828.81	AHT
VEEIES	Non-Toxin	Non-Bitter	High	834.91	Non-AHT
LSELTP	Non-Toxin	non-Bitter	Normal	778.71	Non-AHT
AQGGRT	Non-Toxin	Bitter	High	861.91	Non-AHT
FSNSKT	Non-Toxin	Non-Bitter	High	825.91	Non-AHT
LSRRGY	Non-Toxin	Bitter	High	777.91	Non-AHT
ANEIDA	Non-Toxin	Bitter	High	828.01	Non-AHT
LTGDEL	Non-Toxin	Non-Bitter	High	834.81	Non-AHT
LKEIKC	Toxin	non-Bitter	High	834.11	Non-AHT
VTHPPY	Non-Toxin	Bitter	High	828.31	AHT
AKQPKS	Toxin	non-Bitter	High	819.61	Non-AHT
VREGNR	Non-Toxin	Bitter	Normal	834.01	Non-AHT
IAPESK	Non-Toxin	Non-Bitter	High	832.51	Non-AHT
LSDEDI	Toxin	non-Bitter	High	831.01	Non-AHT
VTDKWR	Non-Toxin	non-Bitter	Normal	860.11	Non-AHT
VTELSS	Non-Toxin	Bitter	Normal	777.21	Non-AHT
VSKSKK	Toxin	non-Bitter	High	833.51	Non-AHT
ITKVPQ	Non-Toxin	non-Bitter	High	795.91	AHT
IKHKEI	Toxin	Bitter	High	835.21	Non-AHT
LQGTRQ	Non-Toxin	Non-Bitter	High	825.51	Non-AHT
ASWRDT	Toxin	non-Bitter	High	849.01	Non-AHT
LHQNHW	Non-Toxin	Non-Bitter	High	835.91	Non-AHT
LSNDKY	Non-Toxin	non-Bitter	High	709.51	Non-AHT
LNSSEG	Non-Toxin	Non-Bitter	High	817.21	Non-AHT
AGDLGN	Non-Toxin	Bitter	High	852.71	Non-AHT
VGEDGT	Non-Toxin	Bitter	High	865.61	Non-AHT
LTGPQS	Non-Toxin	Bitter	High	687.81	Non-AHT
ISGERN	Non-Toxin	Bitter	High	791.21	Non-AHT
FRLPEN	Non-Toxin	Non-Bitter	High	817.11	AHT
IESNNN	Non-Toxin	Non-Bitter	High	834.71	Non-AHT
LEASSK	Non-Toxin	Bitter	Normal	867.11	Non-AHT
VGGGGT	Non-Toxin	Bitter	High	834.81	AHT
INGNGQ	Non-Toxin	Non-Bitter	High	834.51	Non-AHT
FWNCKN	Toxin	Bitter	High	830.51	Non-AHT
FESCTN	Toxin	non-Bitter	High	789.81	Non-AHT
VSNTQY	Non-Toxin	Non-Bitter	High	806.71	AHT
VSGSQN	Non-Toxin	Non-Bitter	High	813.91	Non-AHT
INTDRG	Non-Toxin	Bitter	High	841.51	Non-AHT
VECTGH	Toxin	Bitter	High	818.81	Non-AHT
VHDGWG	Non-Toxin	Bitter	High	830.91	Non-AHT
ITHTLP	Non-Toxin	Non-Bitter	High	833.11	Non-AHT
ATKQYG	Non-Toxin	Non-Bitter	High	889.21	AHT
LSEELS	Toxin	Bitter	High	837.61	Non-AHT
IQDGGN	Non-Toxin	Bitter	High	837.11	Non-AHT
FDDVPS	Non-Toxin	Non-Bitter	High	836.21	Non-AHT
LDFWPS	Non-Toxin	Non-Bitter	High	839.11	Non-AHT
IHKKIP	Toxin	non-Bitter	High	835.11	Non-AHT
IHNGKP	Toxin	non-Bitter	High	847.21	AHT
INSNGS	Non-Toxin	Non-Bitter	High	832.61	Non-AHT
MYKTDR	Non-Toxin	non-Bitter	Normal	845.61	Non-AHT
AKYETT	Non-Toxin	Non-Bitter	High	832.11	Non-AHT
LDKTEF	Non-Toxin	Bitter	High	846.01	Non-AHT
VRCQPS	Toxin	non-Bitter	Normal	827.01	Non-AHT
ASPGRG	Non-Toxin	Bitter	High	980.01	Non-AHT
ATCGKR	Toxin	non-Bitter	High	971.41	Non-AHT
AYYQQG	Non-Toxin	Non-Bitter	High	834.61	AHT
ISQDNG	Non-Toxin	Bitter	High	847.41	Non-AHT
LDGEHN	Non-Toxin	Bitter	High	820.11	Non-AHT
AECKDR	Toxin	Bitter	High	857.11	Non-AHT
MKGKDL	Toxin	non-Bitter	High	877.01	Non-AHT
IEGDAN	Non-Toxin	Non-Bitter	High	823.11	Non-AHT
VHGSDG	Non-Toxin	Non-Bitter	High	832.21	Non-AHT
ARSSPS	Non-Toxin	Non-Bitter	High	835.31	Non-AHT
LWKCRT	Toxin	Bitter	High	989.61	Non-AHT
LHSDEI	Non-Toxin	Non-Bitter	High	839.21	Non-AHT
IRGKKS	Toxin	Bitter	High	835.71	Non-AHT
IGYYGN	Non-Toxin	Bitter	High	832.61	AHT
VSDNRY	Non-Toxin	Non-Bitter	High	810.21	Non-AHT
LQDIYN	Non-Toxin	non-Bitter	Normal	859.01	AHT
VGPRGP	Toxin	Bitter	High	826.21	AHT
IRDIRG	Non-Toxin	Bitter	High	833.61	Non-AHT
VGNNVP	Non-Toxin	Bitter	High	834.61	AHT
IQENWR	Non-Toxin	Bitter	High	853.61	Non-AHT
INKEGK	Non-Toxin	Bitter	High	829.71	Non-AHT
MSEEEA	Non-Toxin	Bitter	High	834.31	Non-AHT
FDPCRP	Toxin	Bitter	High	842.81	AHT
LDLKRY	Toxin	non-Bitter	High	831.11	Non-AHT
ASFPSR	Non-Toxin	Bitter	High	818.81	Non-AHT
FQPKDG	Non-Toxin	Non-Bitter	High	888.81	Non-AHT
LNSDGT	Non-Toxin	non-Bitter	High	693.21	Non-AHT
VTGDYW	Non-Toxin	Non-Bitter	High	828.21	Non-AHT
LSRQTR	Non-Toxin	Non-Bitter	High	874.71	Non-AHT
FLPRKP	Toxin	non-Bitter	High	792.81	AHT
ITPEGP	Non-Toxin	Bitter	High	830.11	AHT
IRKNGY	Toxin	non-Bitter	High	844.51	Non-AHT
LTDITP	Non-Toxin	non-Bitter	Normal	832.91	Non-AHT
LEEWDR	Toxin	Bitter	High	848.31	Non-AHT
VKKSDF	Non-Toxin	Non-Bitter	High	840.11	Non-AHT
IQGDKT	Non-Toxin	Bitter	High	978.91	Non-AHT
LNHHDI	Non-Toxin	Non-Bitter	High	833.71	Non-AHT
LQDDRT	Non-Toxin	Non-Bitter	High	835.41	Non-AHT
LTYDGG	Non-Toxin	Bitter	High	832.21	Non-AHT
VTEYCK	Toxin	Bitter	Normal	983.31	Non-AHT
ASDEVY	Non-Toxin	non-Bitter	Normal	812.91	Non-AHT
LGQRDS	Non-Toxin	non-Bitter	High	676.91	Non-AHT
VNVPYT	Non-Toxin	Bitter	High	832.51	AHT
AFPCNQ	Toxin	Bitter	High	786.91	AHT
IEDIQQ	Non-Toxin	Bitter	High	835.51	Non-AHT
IDKEGH	Non-Toxin	Bitter	High	851.21	Non-AHT
LDGNPR	Non-Toxin	Non-Bitter	High	828.51	Non-AHT
VGDDET	Non-Toxin	Non-Bitter	High	834.11	Non-AHT
VGSSEA	Non-Toxin	Non-Bitter	High	841.21	Non-AHT
LKEGYY	Non-Toxin	Non-Bitter	High	831.21	Non-AHT
FEGYKN	Non-Toxin	Bitter	High	818.11	Non-AHT
FEVSEH	Non-Toxin	Non-Bitter	High	831.01	Non-AHT
VSDIEK	Non-Toxin	Non-Bitter	High	858.31	Non-AHT
IKHWRK	Toxin	non-Bitter	High	870.71	Non-AHT
VNGSSN	Non-Toxin	Non-Bitter	High	832.71	Non-AHT
AKRRNG	Non-Toxin	Bitter	High	874.01	Non-AHT
LCDAEI	Toxin	non-Bitter	High	883.01	Non-AHT
FSSRGK	Non-Toxin	Bitter	Normal	784.41	Non-AHT
LSREQC	Toxin	Bitter	High	870.71	Non-AHT
LNSSDK	Non-Toxin	Non-Bitter	High	855.81	Non-AHT
LRDFTG	Non-Toxin	Bitter	High	809.91	Non-AHT
VRSGET	Non-Toxin	Bitter	High	809.41	Non-AHT
IGEGTG	Non-Toxin	Bitter	High	836.01	Non-AHT
IGRGSG	Non-Toxin	Bitter	High	827.41	Non-AHT
LEEARQ	Toxin	Bitter	High	1058.01	Non-AHT
LREGEG	Non-Toxin	Bitter	High	840.51	Non-AHT
VGRQPQ	Toxin	non-Bitter	High	797.41	Non-AHT
IDEVHT	Non-Toxin	Non-Bitter	High	821.41	Non-AHT
IGQDEA	Non-Toxin	Non-Bitter	High	889.21	Non-AHT
FSGPTG	Non-Toxin	Bitter	High	873.61	Non-AHT
VGKSEL	Non-Toxin	Non-Bitter	High	934.91	Non-AHT
FGSEEA	Non-Toxin	Bitter	High	823.51	Non-AHT
LDMSEF	Non-Toxin	Non-Bitter	High	824.01	Non-AHT
FDEIEK	Non-Toxin	Non-Bitter	High	836.31	Non-AHT
VDFKNT	Non-Toxin	Non-Bitter	High	861.11	Non-AHT
LEVKEI	Non-Toxin	Bitter	Normal	847.71	AHT
MSDVET	Non-Toxin	Bitter	High	843.31	Non-AHT
LTDKSK	Non-Toxin	Bitter	High	834.21	Non-AHT
LGRGTK	Non-Toxin	Bitter	High	856.21	Non-AHT
KDEEGK	Toxin	Bitter	High	834.61	Non-AHT
VNKQKP	Non-Toxin	Non-Bitter	High	834.41	Non-AHT
VDSPCC	Toxin	non-Bitter	High	819.91	Non-AHT
MSSKKT	Non-Toxin	Non-Bitter	High	835.81	Non-AHT
LEEPNT	Non-Toxin	Non-Bitter	High	843.61	Non-AHT
IRKGGH	Toxin	Bitter	High	834.51	Non-AHT
AEGKDL	Non-Toxin	Non-Bitter	High	881.31	Non-AHT
ASSGDL	Non-Toxin	Non-Bitter	High	809.51	Non-AHT
IHSKYQ	Toxin	non-Bitter	High	898.51	Non-AHT
VGNTTP	Non-Toxin	Non-Bitter	High	825.91	Non-AHT
FNRDAN	Non-Toxin	Bitter	High	835.81	Non-AHT
VDSGTS	Non-Toxin	Non-Bitter	High	831.91	Non-AHT
LDGSQH	Non-Toxin	non-Bitter	High	791.51	Non-AHT
LTPEQY	Non-Toxin	Bitter	High	813.51	AHT
LKTGEG	Non-Toxin	Non-Bitter	High	834.51	Non-AHT
MGPYHT	Non-Toxin	Bitter	High	808.81	AHT
MEMDLP	Non-Toxin	Bitter	High	841.21	Non-AHT
VQCNDP	Toxin	Bitter	High	855.01	Non-AHT
ITPEDG	Non-Toxin	Bitter	High	814.41	Non-AHT
LNSPDR	Non-Toxin	Non-Bitter	High	859.11	Non-AHT
ISELDT	Non-Toxin	Bitter	High	850.21	Non-AHT
LWTSDN	Non-Toxin	Non-Bitter	High	812.91	Non-AHT
VSDDVG	Non-Toxin	Non-Bitter	High	834.31	Non-AHT
AGDQGH	Non-Toxin	Non-Bitter	High	845.51	Non-AHT
VTNDEI	Non-Toxin	Bitter	High	828.21	Non-AHT
VIPEKY	Non-Toxin	non-Bitter	High	790.41	AHT
LNPSGR	Non-Toxin	non-Bitter	High	757.81	Non-AHT
IGVPEP	Non-Toxin	Bitter	High	832.61	AHT
FDFRPG	Toxin	Bitter	High	833.51	Non-AHT
ACSDSR	Toxin	non-Bitter	High	801.21	Non-AHT
FQPGEA	Non-Toxin	Non-Bitter	High	841.61	Non-AHT
AEDCEQ	Toxin	non-Bitter	High	835.51	Non-AHT
AERDAY	Non-Toxin	Non-Bitter	High	879.91	Non-AHT
AREAYH	Non-Toxin	Non-Bitter	High	862.21	Non-AHT
ARNKKS	Toxin	non-Bitter	High	812.91	Non-AHT
VYPEHY	Non-Toxin	Bitter	High	826.11	AHT
LGQEEE	Toxin	Bitter	High	836.31	Non-AHT
ACGYGN	Toxin	Bitter	High	835.51	AHT
FCPPNY	Toxin	non-Bitter	High	819.91	AHT
AYRWKS	Toxin	non-Bitter	High	910.61	Non-AHT
VMPKNY	Non-Toxin	Bitter	High	833.41	Non-AHT
VSSGDS	Non-Toxin	Non-Bitter	High	835.51	Non-AHT
FRGPSS	Non-Toxin	Bitter	High	802.71	Non-AHT
IEECKQ	Toxin	Bitter	High	840.21	Non-AHT
FNKSDI	Non-Toxin	Bitter	High	861.21	Non-AHT
VEDVDL	Non-Toxin	Bitter	High	834.91	Non-AHT
FTNCGK	Toxin	non-Bitter	High	649.01	Non-AHT
FYCWDT	Toxin	non-Bitter	High	839.41	Non-AHT
LRDGYY	Non-Toxin	Bitter	High	801.31	AHT
VCENIP	Toxin	non-Bitter	High	831.01	AHT
FHRKKN	Toxin	non-Bitter	High	841.61	Non-AHT
AKSNYN	Non-Toxin	Non-Bitter	High	820.61	Non-AHT
LKKKNN	Toxin	non-Bitter	High	832.11	Non-AHT
ANPDKR	Non-Toxin	Non-Bitter	High	847.61	Non-AHT
FRDVEF	Non-Toxin	Bitter	High	831.91	Non-AHT
LDYHDL	Non-Toxin	Non-Bitter	High	834.41	Non-AHT
LYGSRT	Non-Toxin	non-Bitter	High	775.11	Non-AHT
LTPHGT	Non-Toxin	Non-Bitter	High	815.31	Non-AHT
VTSGHH	Non-Toxin	Non-Bitter	High	832.01	Non-AHT
AEEWEW	Toxin	Bitter	High	834.71	Non-AHT
LKELEG	Toxin	Bitter	Normal	839.51	Non-AHT
LNNRNG	Non-Toxin	Non-Bitter	High	834.81	Non-AHT
VMPYEL	Non-Toxin	Bitter	Normal	816.91	AHT
VKPKAP	Non-Toxin	Non-Bitter	High	833.01	AHT
MSWQTY	Non-Toxin	Non-Bitter	High	843.41	AHT
IGQDGS	Non-Toxin	Non-Bitter	High	828.61	Non-AHT
LGGTKY	Non-Toxin	Bitter	High	833.41	Non-AHT
IQGEAG	Non-Toxin	Bitter	High	848.51	Non-AHT
IRGKKG	Toxin	Bitter	High	839.21	Non-AHT
VKKTNQ	Non-Toxin	Non-Bitter	High	835.11	Non-AHT
IRHEST	Non-Toxin	Non-Bitter	High	864.51	Non-AHT
ATEDQS	Non-Toxin	Non-Bitter	High	818.61	Non-AHT
ISHDLQ	Non-Toxin	Bitter	High	824.01	Non-AHT
VEELLP	Non-Toxin	Bitter	High	837.51	AHT
FKRPQG	Toxin	Bitter	High	791.41	Non-AHT
LKEKGK	Non-Toxin	non-Bitter	Normal	792.81	Non-AHT
VTDGER	Non-Toxin	Non-Bitter	High	811.71	Non-AHT
IDVGQT	Non-Toxin	Non-Bitter	High	839.61	Non-AHT
VDDEFY	Non-Toxin	Non-Bitter	High	833.21	Non-AHT
AHDHEP	Non-Toxin	Bitter	High	834.01	Non-AHT
VEYNGK	Non-Toxin	Bitter	High	799.21	Non-AHT
AYRSYR	Non-Toxin	Non-Bitter	High	830.71	Non-AHT
MSWQTY	Non-Toxin	Non-Bitter	High	843.41	AHT
AEEITN	Non-Toxin	Bitter	High	796.81	Non-AHT
IQGEPG	Non-Toxin	Bitter	High	839.81	Non-AHT
LEDGRT	Non-Toxin	Bitter	Normal	831.91	Non-AHT
IQKEST	Non-Toxin	Non-Bitter	High	836.11	Non-AHT
VDDTGK	Non-Toxin	Non-Bitter	High	838.61	Non-AHT
AKNYGR	Non-Toxin	Non-Bitter	High	859.11	Non-AHT
MRWRDR	Non-Toxin	Bitter	High	839.31	Non-AHT
MSGGDH	Non-Toxin	Bitter	High	824.11	Non-AHT
LEEKQK	Toxin	Bitter	Normal	843.81	Non-AHT
LKDWEG	Toxin	non-Bitter	High	883.21	Non-AHT
IDEHKC	Toxin	Bitter	High	829.41	Non-AHT
FGEEEK	Toxin	Bitter	High	834.61	Non-AHT
AHRNEI	Non-Toxin	Bitter	High	805.31	Non-AHT
LKPHEL	Toxin	non-Bitter	High	839.41	AHT
FHDKES	Non-Toxin	Non-Bitter	High	835.31	Non-AHT
IHNSNT	Non-Toxin	Non-Bitter	High	833.61	Non-AHT
FEFEHK	Non-Toxin	Non-Bitter	High	834.81	Non-AHT
LSPHGY	Non-Toxin	Non-Bitter	High	872.91	AHT
LDIIPR	Non-Toxin	non-Bitter	Normal	833.21	AHT
FGTEKG	Non-Toxin	Bitter	High	837.61	Non-AHT
FEVWPY	Non-Toxin	Bitter	High	823.61	AHT
FDEKYH	Non-Toxin	non-Bitter	Normal	840.11	Non-AHT
MNHTDF	Non-Toxin	Bitter	High	832.61	Non-AHT
AGSKDT	Non-Toxin	Non-Bitter	High	911.41	Non-AHT
VHGKSG	Non-Toxin	Non-Bitter	High	831.81	Non-AHT
LEIRRY	Non-Toxin	Bitter	High	827.31	Non-AHT
AEELKQ	Toxin	non-Bitter	High	999.41	Non-AHT
IDLYTQ	Non-Toxin	Bitter	High	848.11	AHT
LEEYGS	Toxin	Bitter	High	844.51	Non-AHT
IQDGTR	Non-Toxin	Bitter	High	852.51	Non-AHT
LKDFQQ	Non-Toxin	Non-Bitter	High	841.71	AHT
LKECEK	Toxin	non-Bitter	Normal	835.81	Non-AHT
FTKSRT	Non-Toxin	Non-Bitter	High	827.21	Non-AHT
LQTREM	Non-Toxin	non-Bitter	Normal	869.31	Non-AHT
AYKPEGY	Non-Toxin	Bitter	High	791.01	AHT
FQPQKNW	Toxin	non-Bitter	High	849.61	Non-AHT
MNDPNGP	Non-Toxin	Bitter	High	846.81	Non-AHT
LDYGKYY	Non-Toxin	Non-Bitter	High	833.91	Non-AHT
ADLQKGW	Non-Toxin	Bitter	High	1150.81	AHT
VQSIPRT	Non-Toxin	Non-Bitter	High	901.61	Non-AHT
VDLQPGS	Non-Toxin	Bitter	High	1010.61	AHT
VYGSSVP	Non-Toxin	non-Bitter	Normal	840.31	Non-AHT
LDGEKHS	Non-Toxin	non-Bitter	Normal	858.01	Non-AHT
AYYKEGS	Non-Toxin	Bitter	High	803.91	AHT
IGEVENP	Non-Toxin	Bitter	High	815.11	AHT
ATPKPKK	Non-Toxin	Non-Bitter	High	830.01	Non-AHT
MTPERRR	Non-Toxin	Bitter	High	836.51	Non-AHT
LDRWENR	Toxin	non-Bitter	High	857.81	Non-AHT
FDEAEKG	Non-Toxin	non-Bitter	High	795.41	Non-AHT
LVPPTKT	Non-Toxin	Non-Bitter	High	807.11	AHT
VEESYDK	Non-Toxin	Non-Bitter	High	819.51	Non-AHT
VLPPKDR	Non-Toxin	Non-Bitter	High	918.81	AHT
MAPNPPS	Non-Toxin	Non-Bitter	High	833.71	Non-AHT
IQHTDIG	Non-Toxin	Bitter	Normal	850.91	Non-AHT
VKDHTSY	Non-Toxin	non-Bitter	High	768.81	Non-AHT
ITDKQIP	Non-Toxin	Non-Bitter	High	868.11	AHT
LKKEEVK	Toxin	non-Bitter	High	829.41	Non-AHT
VEVEEDR	Non-Toxin	Bitter	High	834.01	Non-AHT
MERSSGK	Non-Toxin	non-Bitter	High	786.31	Non-AHT
VGPEKTS	Non-Toxin	Bitter	High	806.41	AHT
MEMGESP	Non-Toxin	Non-Bitter	High	835.51	AHT
ISTCRSN	Toxin	Bitter	High	819.31	Non-AHT
IGTGDDC	Toxin	non-Bitter	High	835.91	Non-AHT
VTPHCTS	Toxin	non-Bitter	High	812.31	Non-AHT
AWEAGKP	Non-Toxin	Non-Bitter	High	864.01	AHT
LCHTDVY	Toxin	Bitter	High	773.51	Non-AHT
LNDGKSR	Non-Toxin	non-Bitter	High	611.71	Non-AHT
AEMTDGG	Non-Toxin	Bitter	High	889.01	Non-AHT
IKQNPQK	Toxin	non-Bitter	High	837.41	AHT
LETNETH	Non-Toxin	Bitter	High	835.61	AHT
AYEVYGN	Non-Toxin	Bitter	Normal	815.61	AHT
LRQRIPP	Toxin	non-Bitter	High	872.91	AHT
INYHKPK	Toxin	Bitter	High	845.51	AHT
FYKYNSS	Non-Toxin	Non-Bitter	High	830.81	Non-AHT
IEGPNKK	Non-Toxin	Bitter	High	848.81	AHT
VNCNGEG	Toxin	Bitter	High	832.61	Non-AHT
IKPPCPY	Toxin	Bitter	High	841.51	AHT
FYTREGN	Non-Toxin	Bitter	High	758.21	Non-AHT
IYYSEDK	Non-Toxin	non-Bitter	Normal	834.31	AHT
ADTQRHR	Non-Toxin	Non-Bitter	High	861.21	Non-AHT
VIPKENN	Non-Toxin	Non-Bitter	High	848.01	AHT
VTHEIRS	Non-Toxin	Non-Bitter	High	890.11	Non-AHT
MGRWYEI	Non-Toxin	Bitter	High	828.31	AHT
IDEDYQY	Non-Toxin	Non-Bitter	High	835.41	AHT
VDQSDGN	Non-Toxin	Non-Bitter	High	859.81	Non-AHT
LDEDQEA	Non-Toxin	Non-Bitter	High	854.21	AHT
IKGRPCK	Toxin	Bitter	High	945.51	AHT
VNRTDYQ	Non-Toxin	Bitter	High	829.21	Non-AHT
IDISEDG	Non-Toxin	Bitter	Normal	833.01	Non-AHT
FEEGKDL	Non-Toxin	Bitter	High	820.21	Non-AHT
FRYKSDR	Non-Toxin	Non-Bitter	High	828.91	Non-AHT
LQTDGQG	Non-Toxin	Non-Bitter	High	839.51	Non-AHT
LKYPTPQ	Non-Toxin	non-Bitter	High	788.01	AHT
LMPEPGS	Non-Toxin	Bitter	High	842.51	AHT
FEVSSRH	Non-Toxin	non-Bitter	Normal	821.91	Non-AHT
LSDIENR	Non-Toxin	Bitter	High	931.11	Non-AHT
VDVNGDN	Non-Toxin	Non-Bitter	High	835.91	Non-AHT
LKSSKGG	Toxin	Bitter	High	844.51	Non-AHT
MEKDIKK	Non-Toxin	non-Bitter	Normal	823.51	AHT
IRDSEES	Non-Toxin	Non-Bitter	High	831.41	Non-AHT
VQEPLPK	Toxin	non-Bitter	High	942.91	AHT
VDMDEYP	Non-Toxin	Bitter	High	856.51	AHT
VSGHKYG	Non-Toxin	Non-Bitter	High	835.31	AHT
LGSDQPT	Non-Toxin	non-Bitter	High	770.61	AHT
FSKGSYQ	Non-Toxin	Non-Bitter	High	894.61	Non-AHT
VETQKDI	Non-Toxin	Bitter	Normal	900.91	AHT
AGKKTSG	Non-Toxin	Non-Bitter	High	865.71	Non-AHT
FNCRCGN	Toxin	Bitter	High	783.61	Non-AHT
LQQSQRH	Non-Toxin	Non-Bitter	High	835.91	Non-AHT
LGEDLGQ	Non-Toxin	Bitter	High	928.21	Non-AHT
LTEMNKS	Non-Toxin	non-Bitter	High	785.81	Non-AHT
ISYGYDN	Non-Toxin	Bitter	High	792.61	AHT
AERYEEM	Non-Toxin	Non-Bitter	High	827.01	Non-AHT
VKEYRGK	Non-Toxin	Bitter	Normal	574.21	AHT
VENELSQ	Non-Toxin	Bitter	Normal	1019.51	Non-AHT
ATTSESK	Non-Toxin	Non-Bitter	High	806.41	Non-AHT
IGDERKQ	Non-Toxin	Non-Bitter	High	1016.21	Non-AHT
AGERTTK	Non-Toxin	Non-Bitter	High	833.01	Non-AHT
AQEEARR	Non-Toxin	Bitter	High	875.91	Non-AHT
VGESNEA	Non-Toxin	Non-Bitter	High	800.31	Non-AHT
LEEYGTN	Toxin	Bitter	High	828.71	AHT
ARGELQC	Toxin	Bitter	Normal	980.71	Non-AHT
LDEYRKH	Non-Toxin	Non-Bitter	High	822.61	Non-AHT
VKVPEPT	Non-Toxin	Non-Bitter	High	833.91	AHT
IDEAGSR	Non-Toxin	non-Bitter	High	714.21	Non-AHT
LKNPNRP	Toxin	non-Bitter	High	843.31	AHT
IGSPPGY	Non-Toxin	Bitter	High	845.71	AHT
VRRRPYT	Non-Toxin	Bitter	High	841.61	Non-AHT
IEKGGRR	Non-Toxin	Bitter	High	845.51	AHT
VKEIELQ	Non-Toxin	Bitter	High	941.01	Non-AHT
FYSNKEI	Non-Toxin	non-Bitter	Normal	847.71	Non-AHT
ISNSSDA	Non-Toxin	Bitter	High	834.31	Non-AHT
LDGQPEL	Non-Toxin	Non-Bitter	High	904.81	AHT
IKKHSEF	Toxin	non-Bitter	High	857.31	Non-AHT
FVPKRAP	Non-Toxin	non-Bitter	High	775.31	AHT
VDSEDLP	Non-Toxin	Non-Bitter	High	854.81	AHT
ITGESKK	Non-Toxin	Non-Bitter	High	834.81	Non-AHT
IKNRPCK	Toxin	Bitter	High	884.41	AHT
VNRTDYQ	Non-Toxin	Bitter	High	829.21	Non-AHT
IDISEDG	Non-Toxin	Bitter	Normal	833.01	Non-AHT
IKDIGPK	Toxin	Bitter	Normal	845.61	AHT
IGSPPQK	Toxin	non-Bitter	High	822.11	AHT
FDTGSSN	Non-Toxin	non-Bitter	High	772.41	Non-AHT
IRYGTGS	Non-Toxin	non-Bitter	High	602.31	Non-AHT
AKEGGEL	Non-Toxin	Bitter	Normal	855.31	Non-AHT
VSQYGEM	Non-Toxin	non-Bitter	High	799.71	Non-AHT
FDYGKSQ	Non-Toxin	Non-Bitter	High	930.91	Non-AHT
ADPNGKG	Non-Toxin	Bitter	High	892.91	Non-AHT
VDVKGYS	Non-Toxin	Bitter	High	828.81	Non-AHT
AERYEEM	Non-Toxin	Non-Bitter	High	827.01	Non-AHT
ADVEELT	Non-Toxin	Bitter	High	865.41	Non-AHT
IKEYRSK	Toxin	non-Bitter	High	866.11	AHT
IEADLSK	Non-Toxin	Bitter	High	891.51	Non-AHT
FGEITTK	Non-Toxin	Bitter	High	861.81	AHT
VRDTCRN	Toxin	Bitter	High	840.21	Non-AHT
LDADNCK	Toxin	Bitter	High	823.61	Non-AHT
ARDLKEH	Non-Toxin	Non-Bitter	High	882.51	Non-AHT
AKGQSPK	Toxin	non-Bitter	High	858.81	Non-AHT
AYSDDEV	Non-Toxin	Non-Bitter	High	827.01	Non-AHT
LEDEDEF	Toxin	Bitter	High	835.01	Non-AHT
AEVDLKT	Non-Toxin	non-Bitter	High	765.41	Non-AHT
VEGRIPG	Non-Toxin	Bitter	High	836.71	AHT
LYSQGYG	Non-Toxin	non-Bitter	Normal	822.81	AHT
MVPSHWQ	Non-Toxin	Non-Bitter	High	867.41	AHT
LCDGSHT	Toxin	non-Bitter	High	718.31	Non-AHT
IKEVTDM	Non-Toxin	Bitter	Normal	867.71	Non-AHT
LGLPEET	Toxin	Bitter	High	839.91	AHT
ADDLCRQ	Toxin	non-Bitter	High	832.31	Non-AHT
FEASNPK	Non-Toxin	non-Bitter	Normal	672.61	Non-AHT
VKRYGPK	Non-Toxin	Bitter	High	834.81	AHT
LGQNHSS	Non-Toxin	non-Bitter	High	786.41	Non-AHT
ALPNQQT	Non-Toxin	Non-Bitter	High	838.31	Non-AHT
VDVKNRQ	Non-Toxin	Bitter	High	823.21	Non-AHT
LQYYEIS	Non-Toxin	Bitter	High	848.31	AHT
LAPPEVH	Non-Toxin	Bitter	High	815.31	AHT
FQQSTKT	Non-Toxin	Non-Bitter	High	821.41	Non-AHT
VHHNYNG	Non-Toxin	Non-Bitter	High	833.21	Non-AHT
LNSTQKS	Non-Toxin	Non-Bitter	High	845.11	Non-AHT
LYETRST	Non-Toxin	Bitter	Normal	788.71	Non-AHT
LSDKKSS	Non-Toxin	Non-Bitter	High	895.21	Non-AHT
VNELKGS	Non-Toxin	non-Bitter	Normal	864.81	Non-AHT
IELTRPP	Non-Toxin	Bitter	High	835.81	AHT
FFPGKYS	Toxin	Bitter	High	796.01	AHT
LNKPEEA	Non-Toxin	Bitter	High	835.71	Non-AHT
LRCFPSQ	Toxin	Bitter	High	723.41	AHT
ATEENPP	Non-Toxin	Non-Bitter	High	828.21	AHT
FKPEEIT	Non-Toxin	Bitter	High	822.71	Non-AHT
MTPGQCN	Non-Toxin	Bitter	High	808.31	Non-AHT
IRKYDVP	Non-Toxin	non-Bitter	High	570.61	AHT
AKYGTSH	Non-Toxin	Non-Bitter	High	894.41	Non-AHT
AGEAGTG	Non-Toxin	Non-Bitter	High	808.81	AHT
LEETRKK	Toxin	Bitter	High	839.01	Non-AHT
VTPGQCN	Non-Toxin	Bitter	High	798.21	Non-AHT
IKHKKKK	Toxin	non-Bitter	High	830.51	Non-AHT
LRKECPN	Toxin	non-Bitter	High	806.31	AHT
VGEKDQY	Non-Toxin	non-Bitter	Normal	838.81	Non-AHT
FQGPPHG	Toxin	Bitter	High	836.51	AHT
LNKYGRP	Non-Toxin	Bitter	High	770.81	AHT
ARELGVP	Non-Toxin	Bitter	Normal	826.21	Non-AHT
AREGNEI	Non-Toxin	Bitter	High	748.21	Non-AHT
AKGSTGQ	Non-Toxin	Non-Bitter	High	936.21	Non-AHT
IESDTEY	Non-Toxin	Non-Bitter	High	824.31	Non-AHT
IELTKNQ	Non-Toxin	Bitter	High	1045.51	Non-AHT
AEEEAYG	Non-Toxin	Bitter	High	832.41	Non-AHT
AERGNEA	Non-Toxin	Bitter	High	803.11	Non-AHT
LESSRRP	Non-Toxin	Bitter	Normal	834.51	Non-AHT
IRGWAPQ	Non-Toxin	Bitter	High	939.81	AHT
AKELGEK	Toxin	Bitter	Normal	830.61	Non-AHT
IQDVTEQ	Non-Toxin	Bitter	High	831.51	Non-AHT
IESHGKG	Non-Toxin	Non-Bitter	High	853.41	Non-AHT
LKSTQEA	Non-Toxin	Non-Bitter	High	888.21	Non-AHT
LELDFEP	Non-Toxin	Bitter	Normal	842.71	AHT
MLPPETP	Non-Toxin	Non-Bitter	High	834.51	AHT
VGQYESH	Non-Toxin	non-Bitter	High	796.91	Non-AHT
LKDRTKP	Non-Toxin	Non-Bitter	High	930.01	Non-AHT
MTCGLPT	Toxin	non-Bitter	High	790.61	AHT
ATNHGGP	Non-Toxin	Bitter	High	816.81	Non-AHT
MEAENSN	Non-Toxin	Non-Bitter	High	832.81	Non-AHT
IELNGEN	Toxin	Bitter	High	840.71	AHT
VVPEGKH	Non-Toxin	Bitter	High	806.81	AHT
LKNGWVPC	Toxin	non-Bitter	High	827.21	Non-AHT
FGCTDATQ	Toxin	non-Bitter	High	807.31	Non-AHT
AEVQEAKK	Non-Toxin	Non-Bitter	High	831.31	Non-AHT
LYHKGWYH	Toxin	Bitter	High	839.21	Non-AHT
FYQYNPDS	Non-Toxin	Non-Bitter	High	803.11	AHT
VSTKKTNG	Non-Toxin	Non-Bitter	High	809.21	Non-AHT
IGETDSES	Non-Toxin	Non-Bitter	High	829.61	Non-AHT
AELDIEAS	Non-Toxin	Non-Bitter	High	936.01	Non-AHT
AKGVPRSN	Non-Toxin	Non-Bitter	High	850.71	Non-AHT
MQKSGEES	Non-Toxin	non-Bitter	High	796.71	AHT
LKHRSGSN	Non-Toxin	non-Bitter	High	610.81	Non-AHT
LWEVQGKW	Toxin	non-Bitter	High	948.81	Non-AHT
LEGETQEA	Non-Toxin	Bitter	High	858.71	Non-AHT
FDSSRHRN	Non-Toxin	non-Bitter	High	794.41	Non-AHT
FGDRRSSS	Non-Toxin	Bitter	High	755.91	Non-AHT
VVPKNKNY	Non-Toxin	Bitter	High	835.41	AHT
FSGPCRSS	Toxin	Bitter	High	779.01	AHT
ISDYKDRR	Non-Toxin	Bitter	High	802.11	Non-AHT
ITCGPGHG	Toxin	Bitter	High	845.61	Non-AHT
LEISEDEA	Non-Toxin	Bitter	Normal	848.01	Non-AHT
AKPTKGSS	Non-Toxin	Non-Bitter	High	897.21	Non-AHT
VGVPHKEA	Non-Toxin	non-Bitter	High	752.01	AHT
AYDAEARR	Non-Toxin	Bitter	High	873.31	Non-AHT
VNFPDEAP	Non-Toxin	Bitter	High	822.91	AHT
LDGGSDDS	Non-Toxin	Bitter	High	829.41	Non-AHT
MGPTDSPY	Non-Toxin	Bitter	High	834.51	Non-AHT
ARSWTQKY	Non-Toxin	Non-Bitter	High	1740.51	Non-AHT
VSIPNGPS	Non-Toxin	Non-Bitter	High	850.11	AHT
VTSHETKR	Non-Toxin	non-Bitter	High	795.61	AHT
LSEIDDQG	Non-Toxin	Non-Bitter	High	844.01	Non-AHT
FGNEEMEV	Non-Toxin	Bitter	High	829.51	Non-AHT
LKPNPKSH	Toxin	non-Bitter	High	842.91	Non-AHT
VGGTNHSH	Non-Toxin	Bitter	High	803.81	Non-AHT
ATKDLYDS	Non-Toxin	non-Bitter	High	730.41	AHT
AGNYPEWK	Non-Toxin	Non-Bitter	High	838.81	AHT
MDPEDVDK	Non-Toxin	Bitter	High	846.11	AHT
ADKSCGQK	Toxin	non-Bitter	High	1003.21	Non-AHT
LDDEIYNQ	Non-Toxin	Non-Bitter	High	880.81	Non-AHT
LKSGRNGR	Non-Toxin	non-Bitter	High	749.31	Non-AHT
AYPKGDVT	Non-Toxin	Non-Bitter	High	852.41	AHT
ASKTYPQQ	Non-Toxin	Non-Bitter	High	903.41	AHT
VKDIGTKT	Non-Toxin	Bitter	High	909.71	Non-AHT
LGKDDRPK	Non-Toxin	Bitter	High	969.31	Non-AHT
LRGDGTGK	Non-Toxin	Bitter	High	862.31	Non-AHT
IKLPEGPW	Toxin	Bitter	High	843.91	Non-AHT
IYGNQNST	Non-Toxin	Non-Bitter	High	837.51	AHT
FYYKSDET	Non-Toxin	Non-Bitter	High	809.91	Non-AHT
VEKDTELQ	Non-Toxin	Bitter	Normal	899.71	Non-AHT
LFPTSEEG	Non-Toxin	Bitter	High	746.71	AHT
FGGQEPGN	Non-Toxin	Bitter	High	838.91	AHT
VSKDVGVP	Non-Toxin	Non-Bitter	High	834.71	Non-AHT
LRDSSKYT	Non-Toxin	Bitter	High	780.11	Non-AHT
IREDFSHS	Non-Toxin	non-Bitter	High	736.61	Non-AHT
LGTKDLEQ	Non-Toxin	Bitter	High	841.81	Non-AHT
IRSTKTQH	Non-Toxin	Non-Bitter	High	896.01	AHT
VNCNNTLP	Toxin	non-Bitter	High	832.81	Non-AHT
MKGDYYRY	Non-Toxin	Non-Bitter	High	824.31	AHT
ANGDVPET	Non-Toxin	Bitter	High	736.91	Non-AHT
LRYTDEDL	Non-Toxin	Bitter	High	831.11	AHT
ITKEKNEA	Non-Toxin	Bitter	High	830.81	Non-AHT
VRGQDFEK	Non-Toxin	Bitter	Normal	700.81	Non-AHT
VTEADIQH	Non-Toxin	Bitter	Normal	887.61	Non-AHT
VSSWTGIP	Non-Toxin	non-Bitter	Normal	939.11	Non-AHT
VSTDESDR	Non-Toxin	Non-Bitter	High	830.51	Non-AHT
VGYTEGGQ	Non-Toxin	Bitter	High	841.81	AHT
LTDSKGRT	Non-Toxin	Bitter	High	767.31	Non-AHT
VTEELKQY	Non-Toxin	Non-Bitter	High	866.21	Non-AHT
VDVDSDGN	Non-Toxin	Bitter	High	836.21	Non-AHT
LTNDWEEH	Non-Toxin	Bitter	High	902.61	Non-AHT
IHEDSQNR	Non-Toxin	Non-Bitter	High	928.81	Non-AHT
LKKKGYEV	Toxin	non-Bitter	High	809.91	Non-AHT
LKEFEGKK	Toxin	non-Bitter	Normal	827.81	Non-AHT
VTGEYGWT	Non-Toxin	Bitter	Normal	821.91	AHT
MEINPENS	Non-Toxin	Non-Bitter	High	832.01	AHT
ASKTYPQQ	Non-Toxin	Non-Bitter	High	903.41	AHT
IEATREPS	Non-Toxin	non-Bitter	High	730.51	Non-AHT
LTQKGYWQ	Non-Toxin	Non-Bitter	High	955.01	Non-AHT
LCEKIPSP	Toxin	non-Bitter	Normal	805.91	AHT
IKTCGTTK	Toxin	non-Bitter	High	851.21	AHT
AQSFPHRH	Non-Toxin	Non-Bitter	High	840.71	AHT
FYKTEESS	Non-Toxin	Non-Bitter	High	828.71	Non-AHT
ADSSREEN	Non-Toxin	Bitter	High	811.51	Non-AHT
AELAPTHP	Non-Toxin	Non-Bitter	High	804.31	Non-AHT
VNEGHPDK	Non-Toxin	Bitter	High	809.51	Non-AHT
LEQDPESK	Non-Toxin	Bitter	High	1038.31	AHT
IEQQSPDI	Non-Toxin	Non-Bitter	High	842.41	Non-AHT
LRPDGKTQ	Non-Toxin	Bitter	High	1181.11	Non-AHT
VEYSNDNG	Non-Toxin	Bitter	Normal	829.91	Non-AHT
ISTQHDET	Non-Toxin	Bitter	High	819.71	Non-AHT
IDTYGGWG	Non-Toxin	Bitter	High	838.31	Non-AHT
FSGKDPTK	Non-Toxin	Bitter	High	1008.61	Non-AHT
LKWEKPQD	Non-Toxin	Non-Bitter	High	1076.61	Non-AHT
AEDSYEDA	Non-Toxin	Bitter	High	827.61	Non-AHT
LHEEELQQ	Non-Toxin	Bitter	High	857.41	Non-AHT
AELDHKTG	Non-Toxin	Bitter	High	793.21	Non-AHT
VEITCNSW	Toxin	Bitter	High	842.81	Non-AHT
LREGRTRT	Non-Toxin	Bitter	Normal	837.11	AHT
VYVPRDEA	Non-Toxin	Bitter	Normal	760.01	AHT
ISETGKDV	Non-Toxin	Bitter	High	877.61	Non-AHT
IENEIGNN	Non-Toxin	Bitter	High	834.41	AHT
IESDKELQ	Non-Toxin	Non-Bitter	High	1278.01	Non-AHT
AWWSEIKN	Toxin	non-Bitter	High	893.71	AHT
LKPYSEPG	Non-Toxin	Non-Bitter	High	833.01	AHT
AKPKPKPK	Toxin	non-Bitter	High	834.61	Non-AHT
MCDIEGNH	Toxin	Bitter	High	817.31	Non-AHT
LKNWPEKK	Toxin	non-Bitter	High	828.11	Non-AHT
LGDLGCQG	Toxin	Bitter	High	846.51	Non-AHT
VKQNYGEK	Non-Toxin	non-Bitter	Normal	829.71	Non-AHT
FNDDIQGT	Non-Toxin	Non-Bitter	High	863.91	Non-AHT
ADEVSQEN	Non-Toxin	Non-Bitter	High	841.01	Non-AHT
AQSPNFPK	Non-Toxin	non-Bitter	High	748.21	AHT
LEVESSDT	Non-Toxin	Bitter	Normal	838.61	AHT
LEDLRIPP	Toxin	Bitter	Normal	844.71	AHT
AHYCRDNG	Toxin	non-Bitter	High	789.91	Non-AHT
IDRQKNHG	Non-Toxin	Non-Bitter	High	1239.01	AHT
VEQDRSRG	Non-Toxin	Bitter	High	831.51	Non-AHT
ARNEGRDL	Non-Toxin	Bitter	Normal	832.21	Non-AHT
MSRYRGPR	Non-Toxin	Bitter	High	846.21	Non-AHT
AKDEQKSR	Non-Toxin	Non-Bitter	High	992.11	Non-AHT
VEYYSRQT	Non-Toxin	Bitter	Normal	806.61	Non-AHT
FEDLEKEY	Non-Toxin	Bitter	Low	841.11	Non-AHT
LDSWEQNS	Non-Toxin	Bitter	High	1114.81	Non-AHT
VEEDFEER	Non-Toxin	Bitter	High	834.51	Non-AHT
VSKDDIKK	Toxin	non-Bitter	Normal	837.11	AHT
MEEEGSSH	Non-Toxin	Bitter	High	834.41	AHT
IRQDDKDK	Non-Toxin	Non-Bitter	High	844.21	AHT
AHHYKGKT	Non-Toxin	Non-Bitter	High	839.81	Non-AHT
VGTTCGQR	Toxin	non-Bitter	High	744.11	AHT
VYGTEHSH	Non-Toxin	Non-Bitter	High	810.71	Non-AHT
IGNYSEGN	Non-Toxin	Bitter	High	811.71	AHT
FHPEIDEL	Non-Toxin	Bitter	High	843.91	AHT
IDPYHGEQ	Non-Toxin	Bitter	High	830.01	AHT
IQEKYTWQ	Non-Toxin	Bitter	High	997.71	Non-AHT
FKGHKYSQ	Toxin	non-Bitter	Normal	923.01	Non-AHT
VCGDVHGQ	Toxin	non-Bitter	High	810.41	Non-AHT
FEGEVRSK	Non-Toxin	Bitter	Normal	726.41	Non-AHT
FCEPPEEG	Non-Toxin	Bitter	High	832.21	AHT
LNNQSPDLQ	Non-Toxin	Non-Bitter	High	843.61	Non-AHT
LYTGDTDDY	Non-Toxin	Bitter	High	833.01	Non-AHT
VKDFRDPTT	Non-Toxin	Bitter	High	833.11	Non-AHT
LDTSYNGPG	Non-Toxin	Bitter	High	722.41	Non-AHT
LDDNKQDHY	Non-Toxin	Non-Bitter	High	845.81	Non-AHT
VKTSWVPDP	Non-Toxin	Bitter	High	842.51	AHT
AEGGCEDEG	Non-Toxin	Bitter	High	863.21	AHT
VQRPTEASK	Non-Toxin	Bitter	High	746.51	Non-AHT
AKKTEVPKK	Non-Toxin	non-Bitter	High	729.51	Non-AHT
VRDASEKWG	Non-Toxin	non-Bitter	Normal	896.61	Non-AHT
LDLYKSSVP	Non-Toxin	non-Bitter	Normal	1003.31	AHT
VDVPPTPGS	Non-Toxin	Bitter	High	831.81	AHT
MSTGPHYNP	Non-Toxin	Bitter	High	802.71	AHT
LGSGNSEAY	Non-Toxin	Bitter	High	757.51	AHT
VEMQDVKYP	Non-Toxin	Non-Bitter	High	839.61	AHT
FWEAKGQNP	Toxin	non-Bitter	High	993.41	Non-AHT
AHCKSEESN	Toxin	non-Bitter	High	813.61	Non-AHT
VNPKDYSKP	Non-Toxin	Non-Bitter	High	839.91	AHT
ISDLVPPSR	Non-Toxin	Bitter	High	875.51	Non-AHT
AEIRDPRKG	Non-Toxin	Bitter	High	982.41	AHT
FSSDEASNT	Non-Toxin	non-Bitter	Normal	812.41	Non-AHT
LLPSDPYER	Non-Toxin	Bitter	High	763.71	AHT
LTDPNPDDP	Non-Toxin	Bitter	High	835.41	Non-AHT
VKNDKGEKG	Non-Toxin	Bitter	High	844.91	Non-AHT
FDREKIPER	Non-Toxin	Non-Bitter	High	876.61	AHT
VHERGSPES	Non-Toxin	Bitter	High	852.41	AHT
AEQYPIPSC	Toxin	non-Bitter	High	816.51	AHT
ADPNSDEAK	Non-Toxin	Bitter	High	825.21	Non-AHT
LEDVPNYGK	Non-Toxin	Bitter	High	770.11	AHT
LRKYRENEL	Non-Toxin	non-Bitter	Normal	800.11	AHT
LQEFPPKSK	Non-Toxin	Bitter	High	803.71	Non-AHT
VEDLSSPHG	Non-Toxin	Bitter	High	1117.71	AHT
IEWTKDKEP	Non-Toxin	Bitter	High	922.61	AHT
ATQTSNPQS	Non-Toxin	Non-Bitter	High	815.01	AHT
VTTELQNRC	Non-Toxin	Bitter	Normal	790.21	Non-AHT
LTGEFEDVK	Non-Toxin	Bitter	High	701.51	Non-AHT
AELQQKEQS	Non-Toxin	Non-Bitter	High	975.71	Non-AHT
LTDLPPTHP	Non-Toxin	Non-Bitter	High	832.21	AHT
LWTSDAQDQ	Non-Toxin	Non-Bitter	High	850.61	Non-AHT
VQSTSIPSS	Non-Toxin	Non-Bitter	High	852.11	Non-AHT
VTRDTSGEN	Non-Toxin	non-Bitter	High	771.31	Non-AHT
VKEVSNEWS	Non-Toxin	non-Bitter	Normal	846.61	Non-AHT
FDTKKKPNN	Non-Toxin	Non-Bitter	High	853.21	Non-AHT
ADADKNDKS	Non-Toxin	Bitter	High	836.01	AHT
FKGNHTCVP	Toxin	Bitter	High	769.41	Non-AHT
VERETEGSS	Non-Toxin	Bitter	High	826.31	Non-AHT
LKQEQTKEK	Non-Toxin	Non-Bitter	High	846.91	Non-AHT
LDVPPPRGP	Non-Toxin	Bitter	High	887.41	AHT
IGGPHGDAG	Non-Toxin	Bitter	High	852.61	Non-AHT
ACTRSPKEL	Toxin	Bitter	Normal	942.11	AHT
FDQEALPQN	Non-Toxin	Non-Bitter	High	932.71	Non-AHT
VNHYYPQTN	Non-Toxin	Non-Bitter	High	816.21	Non-AHT
IDARNNDSK	Non-Toxin	Bitter	High	817.91	Non-AHT
VTGKGVPYS	Non-Toxin	non-Bitter	Normal	826.81	AHT
VQDVYGEDS	Non-Toxin	Bitter	High	813.61	Non-AHT
LRNPHYNKG	Non-Toxin	non-Bitter	High	735.81	AHT
MDLQEMNER	Non-Toxin	Bitter	High	985.11	Non-AHT
ATGQEYSEL	Non-Toxin	non-Bitter	Normal	918.31	Non-AHT
FEKGTHIPP	Non-Toxin	Non-Bitter	High	801.21	AHT
MKDFDEPGH	Non-Toxin	Non-Bitter	High	863.31	Non-AHT
IRGKKGPGG	Non-Toxin	Bitter	High	838.71	Non-AHT
LDFTKDDEN	Non-Toxin	Non-Bitter	High	827.51	Non-AHT
ARPRNEEWR	Toxin	Bitter	High	827.41	Non-AHT
LCNKEKQDK	Toxin	Bitter	Normal	860.31	Non-AHT
VEELSVPEY	Non-Toxin	Bitter	High	832.81	AHT
LGYPDTGGQ	Non-Toxin	Bitter	High	857.61	Non-AHT
VRNGELYRY	Non-Toxin	non-Bitter	Normal	737.21	AHT
LELEVEPQY	Non-Toxin	Bitter	Normal	873.91	AHT
LDDFKNQKN	Non-Toxin	Non-Bitter	High	862.11	Non-AHT
ARGNHESKS	Non-Toxin	Bitter	High	652.71	Non-AHT
FEAPDMKPN	Non-Toxin	Non-Bitter	High	840.11	Non-AHT
AVPHPDVKP	Non-Toxin	Non-Bitter	High	830.11	AHT
ATQCYDPENS	Toxin	Bitter	High	803.31	Non-AHT
AWTGPQNGQW	Toxin	non-Bitter	High	860.21	AHT
VTGYYRPEGQ	Non-Toxin	Bitter	High	751.71	AHT
LNEKGGSSPY	Non-Toxin	Bitter	High	940.41	AHT
FGESPYQSSK	Non-Toxin	Non-Bitter	High	959.81	AHT
LSEDNPPKYR	Non-Toxin	non-Bitter	High	698.71	AHT
IDWKETPEPH	Non-Toxin	Non-Bitter	High	856.01	AHT
AKGDGKTYDN	Non-Toxin	Non-Bitter	High	949.01	Non-AHT
IKTWQGGSGQ	Non-Toxin	Bitter	High	870.41	Non-AHT
FDDDSRPEKK	Non-Toxin	Non-Bitter	High	864.51	Non-AHT
LKTWSGRPEN	Toxin	Bitter	High	1416.81	Non-AHT
IETHKEEELT	Non-Toxin	Bitter	High	840.81	Non-AHT
AYLPSETPQP	Non-Toxin	non-Bitter	High	708.81	AHT
LDIYVPRDER	Non-Toxin	Bitter	Normal	680.51	AHT
VDRYSPTTSP	Non-Toxin	Non-Bitter	High	809.41	Non-AHT
LGEESYKDST	Non-Toxin	Non-Bitter	High	848.81	Non-AHT
MEEIKQSDEI	Non-Toxin	Non-Bitter	High	832.81	Non-AHT
MKEGQNDIYY	Non-Toxin	Non-Bitter	High	986.81	AHT
LDAQYYGEIG	Non-Toxin	Non-Bitter	High	889.01	AHT
LGEESYKDST	Non-Toxin	Non-Bitter	High	848.81	Non-AHT
LSEKNELEDT	Non-Toxin	Bitter	Normal	1070.81	Non-AHT
AEKYEKNPEL	Non-Toxin	non-Bitter	Normal	825.81	Non-AHT
AKDTGGDYEN	Non-Toxin	Bitter	High	889.51	Non-AHT
VIPAPQTSEM	Non-Toxin	Non-Bitter	High	826.91	AHT
VGDGGTGKTT	Non-Toxin	Bitter	High	833.41	Non-AHT
VENEHHKEMY	Non-Toxin	Bitter	Normal	828.61	Non-AHT
VSNNDDAKRP	Non-Toxin	Bitter	High	861.01	Non-AHT
AEEDPNEPHG	Non-Toxin	Bitter	High	801.11	AHT
LKDKTGSSQY	Non-Toxin	non-Bitter	Normal	1056.21	Non-AHT
ATRLPQPKDL	Toxin	non-Bitter	High	773.31	AHT
MCDIEGTGHH	Toxin	Bitter	High	820.81	Non-AHT
LGHPWGNAPG	Toxin	Bitter	High	790.01	AHT
MEEVDVAPPQK	Non-Toxin	Non-Bitter	High	856.71	AHT
LGEKPYYGGDN	Non-Toxin	Bitter	High	847.51	AHT
ADGKKSDPDEK	Non-Toxin	Bitter	Normal	885.81	AHT
AEEAYSWSEGR	Non-Toxin	non-Bitter	High	747.31	Non-AHT
LYFPYSESEKR	Non-Toxin	non-Bitter	Normal	773.61	Non-AHT
LCPNDPDATKK	Toxin	Bitter	High	879.01	Non-AHT
ANQPLPDDDDEA	Non-Toxin	Non-Bitter	High	837.61	AHT
