# Supplementary material for: A Novel Workflow for In Silico Prediction of Bioactive Peptides: An Exploration of Solanum lycopersicum By-Products
Source: Biomolecules. 2024 Jul 31;14(8):930. doi: 10.3390/biom14080930 (PMC11352670; doi:10.3390/biom14080930)
Supplement: Supplementary file 1 [file biomolecules-14-00930-s001.zip › Supplementary_data-files/AIP/1a.Filtered_5aa_30aa-filtered_output_file_2_32.fasta]

>sp|P05349|RBS4_SOLLC Ribulose bisphosphate carboxylase small subunit, chloroplastic 4 OS=Solanum lycopersicum OX=4081 GN=RBCS4 PE=3 SV=1_0_Asp-N_43_43_4297.91488_11.49_1_Papain_43_13_1434.61518_9.93
STASFPVSRKQNL
>sp|P05349|RBS4_SOLLC Ribulose bisphosphate carboxylase small subunit, chloroplastic 4 OS=Solanum lycopersicum OX=4081 GN=RBCS4 PE=3 SV=1_1_Asp-N_56_13_1276.36888_5.98_0_Papain_0_13_1276.36888_5.98
DITSIASNGGRVS
>sp|P05349|RBS4_SOLLC Ribulose bisphosphate carboxylase small subunit, chloroplastic 4 OS=Solanum lycopersicum OX=4081 GN=RBCS4 PE=3 SV=1_2_Asp-N_76_20_2441.94688_7.73_0_Papain_0_20_2441.94688_7.73
CMQVWPPINMKKYETLSYLP
>sp|P05349|RBS4_SOLLC Ribulose bisphosphate carboxylase small subunit, chloroplastic 4 OS=Solanum lycopersicum OX=4081 GN=RBCS4 PE=3 SV=1_4_Asp-N_97_18_2146.42458_3.93_0_Papain_13_13_1592.80638_3.93
DEQLLSEIEYLLK
>sp|P05349|RBS4_SOLLC Ribulose bisphosphate carboxylase small subunit, chloroplastic 4 OS=Solanum lycopersicum OX=4081 GN=RBCS4 PE=3 SV=1_5_Asp-N_119_22_2705.94068_5.64_0_Papain_13_13_1629.80738_4.81
CLEFETEHGFVYR
>sp|P05349|RBS4_SOLLC Ribulose bisphosphate carboxylase small subunit, chloroplastic 4 OS=Solanum lycopersicum OX=4081 GN=RBCS4 PE=3 SV=1_5_Asp-N_119_22_2705.94068_5.64_1_Papain_22_9_1094.14858_7.05
ENHKSPGYY
>sp|P05349|RBS4_SOLLC Ribulose bisphosphate carboxylase small subunit, chloroplastic 4 OS=Solanum lycopersicum OX=4081 GN=RBCS4 PE=3 SV=1_6_Asp-N_133_14_1788.11468_7.99_0_Papain_9_9_1242.41748_7.99
DGRYWTMWK
>sp|P05349|RBS4_SOLLC Ribulose bisphosphate carboxylase small subunit, chloroplastic 4 OS=Solanum lycopersicum OX=4081 GN=RBCS4 PE=3 SV=1_8_Asp-N_161_26_2932.37218_6.23_0_Papain_13_13_1401.53648_4.05
DATQVLAEVQEAK
>sp|P05349|RBS4_SOLLC Ribulose bisphosphate carboxylase small subunit, chloroplastic 4 OS=Solanum lycopersicum OX=4081 GN=RBCS4 PE=3 SV=1_8_Asp-N_161_26_2932.37218_6.23_1_Papain_22_9_1118.30368_8.8
KAYPQAWVR
>sp|P05349|RBS4_SOLLC Ribulose bisphosphate carboxylase small subunit, chloroplastic 4 OS=Solanum lycopersicum OX=4081 GN=RBCS4 PE=3 SV=1_10_Asp-N_180_12_1390.61668_6.1_0_Papain_8_8_944.15658_7.98
CISFIAYK
>sp|P29000|INVA_SOLLC Acid beta-fructofuranosidase OS=Solanum lycopersicum OX=4081 GN=TIV1 PE=2 SV=1_2_Asp-N_19_13_1462.57918_4.29_0_Papain_0_13_1462.57918_4.29
DPENSASRYTLLP
>sp|P29000|INVA_SOLLC Acid beta-fructofuranosidase OS=Solanum lycopersicum OX=4081 GN=TIV1 PE=2 SV=1_4_Asp-N_57_35_3859.56978_8.4_0_Papain_9_9_1027.14838_8.4
DSGHRKSLK
>sp|P29000|INVA_SOLLC Acid beta-fructofuranosidase OS=Solanum lycopersicum OX=4081 GN=TIV1 PE=2 SV=1_4_Asp-N_57_35_3859.56978_8.4_1_Papain_35_26_2850.43668_5.46
IISGIFLSVFLLLSVAFFPILNNQSP
>sp|P29000|INVA_SOLLC Acid beta-fructofuranosidase OS=Solanum lycopersicum OX=4081 GN=TIV1 PE=2 SV=1_6_Asp-N_78_17_1683.79848_9.56_0_Papain_0_17_1683.79848_9.56
DSRSPAPPSRGVSQGVS
>sp|P29000|INVA_SOLLC Acid beta-fructofuranosidase OS=Solanum lycopersicum OX=4081 GN=TIV1 PE=2 SV=1_9_Asp-N_137_20_2509.76498_7.2_0_Papain_0_20_2509.76498_7.2
DPNGPLYHKGWYHLFYQYNP
>sp|P29000|INVA_SOLLC Acid beta-fructofuranosidase OS=Solanum lycopersicum OX=4081 GN=TIV1 PE=2 SV=1_10_Asp-N_153_16_1741.92358_7.08_0_Papain_0_16_1741.92358_7.08
DSAIWGNITWGHAVSK
>sp|P29000|INVA_SOLLC Acid beta-fructofuranosidase OS=Solanum lycopersicum OX=4081 GN=TIV1 PE=2 SV=1_11_Asp-N_167_14_1715.08578_5.22_0_Papain_0_14_1715.08578_5.22
DLIHWLYLPFAMVP
>sp|P29000|INVA_SOLLC Acid beta-fructofuranosidase OS=Solanum lycopersicum OX=4081 GN=TIV1 PE=2 SV=1_13_Asp-N_185_14_1443.61938_3.48_0_Papain_0_14_1443.61938_3.48
DINGVWTGSATILP
>sp|P29000|INVA_SOLLC Acid beta-fructofuranosidase OS=Solanum lycopersicum OX=4081 GN=TIV1 PE=2 SV=1_14_Asp-N_195_10_1128.32348_3.48_0_Papain_0_10_1128.32348_3.48
DGQIMMLYTG
>sp|P29000|INVA_SOLLC Acid beta-fructofuranosidase OS=Solanum lycopersicum OX=4081 GN=TIV1 PE=2 SV=1_17_Asp-N_213_15_1694.86138_3.48_0_Papain_0_15_1694.86138_3.48
DYVQVQNLAYPANLS
>sp|P29000|INVA_SOLLC Acid beta-fructofuranosidase OS=Solanum lycopersicum OX=4081 GN=TIV1 PE=2 SV=1_19_Asp-N_238_20_2147.59148_8.11_2_Papain_20_14_1343.63228_8.06
GNPVLVPPPGIGVK
>sp|P29000|INVA_SOLLC Acid beta-fructofuranosidase OS=Solanum lycopersicum OX=4081 GN=TIV1 PE=2 SV=1_22_Asp-N_297_14_1468.64718_4.27_0_Papain_0_14_1468.64718_4.27
DGVLHAVPGTGMWE
>sp|P29000|INVA_SOLLC Acid beta-fructofuranosidase OS=Solanum lycopersicum OX=4081 GN=TIV1 PE=2 SV=1_24_Asp-N_312_13_1469.65748_7.76_0_Papain_0_13_1469.65748_7.76
DFYPVSTKKTNGL
>sp|P29000|INVA_SOLLC Acid beta-fructofuranosidase OS=Solanum lycopersicum OX=4081 GN=TIV1 PE=2 SV=1_25_Asp-N_329_17_1786.01778_7.79_0_Papain_10_10_1037.09418_5.87
DTSYNGPGVK
>sp|P29000|INVA_SOLLC Acid beta-fructofuranosidase OS=Solanum lycopersicum OX=4081 GN=TIV1 PE=2 SV=1_28_Asp-N_342_8_938.99218_5.22_0_Papain_0_8_938.99218_5.22
DHYAIGTY
>sp|P29000|INVA_SOLLC Acid beta-fructofuranosidase OS=Solanum lycopersicum OX=4081 GN=TIV1 PE=2 SV=1_29_Asp-N_351_9_1058.20218_7.79_0_Papain_0_9_1058.20218_7.79
DLGKNKWTP
>sp|P29000|INVA_SOLLC Acid beta-fructofuranosidase OS=Solanum lycopersicum OX=4081 GN=TIV1 PE=2 SV=1_32_Asp-N_364_7_730.92358_8.7_0_Papain_6_6_617.76418_8.7
CGIGLR
>sp|P29000|INVA_SOLLC Acid beta-fructofuranosidase OS=Solanum lycopersicum OX=4081 GN=TIV1 PE=2 SV=1_33_Asp-N_376_12_1505.64668_7.69_0_Papain_0_12_1505.64668_7.69
DYGKYYASKTFY
>sp|P29000|INVA_SOLLC Acid beta-fructofuranosidase OS=Solanum lycopersicum OX=4081 GN=TIV1 PE=2 SV=1_34_Asp-N_392_16_1970.26148_7.79_0_Papain_0_16_1970.26148_7.79
DPKKERRVLWGWIGET
>sp|P29000|INVA_SOLLC Acid beta-fructofuranosidase OS=Solanum lycopersicum OX=4081 GN=TIV1 PE=2 SV=1_36_Asp-N_415_18_2061.36838_7.99_0_Papain_0_18_2061.36838_7.99
DLQKGWASVQSIPRTVLY
>sp|P29000|INVA_SOLLC Acid beta-fructofuranosidase OS=Solanum lycopersicum OX=4081 GN=TIV1 PE=2 SV=1_37_Asp-N_437_22_2535.88278_5.75_0_Papain_0_22_2535.88278_5.75
DKKTGTHLLQWPVEEIESLRVG
>sp|P29000|INVA_SOLLC Acid beta-fructofuranosidase OS=Solanum lycopersicum OX=4081 GN=TIV1 PE=2 SV=1_39_Asp-N_456_12_1339.55458_4.29_0_Papain_0_12_1339.55458_4.29
DLQPGSIELLRV
>sp|P29000|INVA_SOLLC Acid beta-fructofuranosidase OS=Solanum lycopersicum OX=4081 GN=TIV1 PE=2 SV=1_40_Asp-N_462_6_604.61458_3.38_0_Papain_0_6_604.61458_3.38
DSAAEL
>sp|P29000|INVA_SOLLC Acid beta-fructofuranosidase OS=Solanum lycopersicum OX=4081 GN=TIV1 PE=2 SV=1_41_Asp-N_470_8_908.96048_3.33_0_Papain_0_8_908.96048_3.33
DIEASFEV
>sp|P29000|INVA_SOLLC Acid beta-fructofuranosidase OS=Solanum lycopersicum OX=4081 GN=TIV1 PE=2 SV=1_42_Asp-N_481_11_1156.34448_4.29_0_Papain_0_11_1156.34448_4.29
DKVALQGIIEA
>sp|P29000|INVA_SOLLC Acid beta-fructofuranosidase OS=Solanum lycopersicum OX=4081 GN=TIV1 PE=2 SV=1_43_Asp-N_487_6_660.68428_5.22_0_Papain_0_6_660.68428_5.22
DHVGFS
>sp|P29000|INVA_SOLLC Acid beta-fructofuranosidase OS=Solanum lycopersicum OX=4081 GN=TIV1 PE=2 SV=1_44_Asp-N_509_22_2033.37328_8.7_0_Papain_0_22_2033.37328_8.7
CSTSGGAASRGILGPFGVIVIA
>sp|P29000|INVA_SOLLC Acid beta-fructofuranosidase OS=Solanum lycopersicum OX=4081 GN=TIV1 PE=2 SV=1_45_Asp-N_527_18_2032.27758_4.29_0_Papain_0_18_2032.27758_4.29
DQTLSELTPVYFYISKGA
>sp|P29000|INVA_SOLLC Acid beta-fructofuranosidase OS=Solanum lycopersicum OX=4081 GN=TIV1 PE=2 SV=1_46_Asp-N_535_8_931.96038_5.53_0_Papain_0_8_931.96038_5.53
DGRAETHF
>sp|P29000|INVA_SOLLC Acid beta-fructofuranosidase OS=Solanum lycopersicum OX=4081 GN=TIV1 PE=2 SV=1_48_Asp-N_560_23_2361.59398_6.17_0_Papain_0_23_2361.59398_6.17
DQTRSSEAPGVGKQVYGSSVPVL
>sp|P29000|INVA_SOLLC Acid beta-fructofuranosidase OS=Solanum lycopersicum OX=4081 GN=TIV1 PE=2 SV=1_49_Asp-N_571_11_1284.49618_7.08_0_Papain_0_11_1284.49618_7.08
DGEKHSMRLLV
>sp|P29000|INVA_SOLLC Acid beta-fructofuranosidase OS=Solanum lycopersicum OX=4081 GN=TIV1 PE=2 SV=1_50_Asp-N_634_63_6725.58288_8.32_1_Papain_48_17_1725.96228_8.06
LFVFNNATGASVTASVK
>sp|P29000|INVA_SOLLC Acid beta-fructofuranosidase OS=Solanum lycopersicum OX=4081 GN=TIV1 PE=2 SV=1_50_Asp-N_634_63_6725.58288_8.32_2_Papain_63_15_1732.95348_3.74
IWSLESANIQSFPLQ
>AAA86424.1 heat shock protein [Solanum lycopersicum]_0_Asp-N_16_16_1732.97218_9.93_1_Papain_16_13_1374.51328_8.06
SFSNSKTLSAFVS
>AAA86424.1 heat shock protein [Solanum lycopersicum]_1_Asp-N_64_48_4971.59808_8.5_0_Papain_25_25_2455.71298_8.8
DSVSAFLSRRGYAAASQGAVSGVAK
>AAA86424.1 heat shock protein [Solanum lycopersicum]_1_Asp-N_64_48_4971.59808_8.5_1_Papain_43_18_1963.25458_7.79
GVPRSNVMMQKSGEESVK
>AAA86424.1 heat shock protein [Solanum lycopersicum]_2_Asp-N_80_16_1808.92198_4.05_0_Papain_8_8_970.04968_5.95
DPVTGYYR
>AAA86424.1 heat shock protein [Solanum lycopersicum]_2_Asp-N_80_16_1808.92198_4.05_1_Papain_16_8_856.88758_3.56
PEGQANEI
>AAA86424.1 heat shock protein [Solanum lycopersicum]_3_Asp-N_97_17_1926.22418_8.4_0_Papain_6_6_673.72388_4.29
DAAELR
>AAA86424.1 heat shock protein [Solanum lycopersicum]_3_Asp-N_97_17_1926.22418_8.4_2_Papain_17_6_656.65598_9.73
HRSGSN
>sp|Q6DUX3|TCTP_SOLLC Translationally-controlled tumor protein homolog OS=Solanum lycopersicum OX=4081 GN=TCTP PE=2 SV=1_3_Asp-N_41_26_2964.32718_4.4_0_Papain_6_6_755.82548_5.87
DSFPYK
>sp|Q6DUX3|TCTP_SOLLC Translationally-controlled tumor protein homolog OS=Solanum lycopersicum OX=4081 GN=TCTP PE=2 SV=1_3_Asp-N_41_26_2964.32718_4.4_1_Papain_26_20_2226.51698_4.25
EVENGVLWEVQGKWVVQGAV
>sp|Q6DUX3|TCTP_SOLLC Translationally-controlled tumor protein homolog OS=Solanum lycopersicum OX=4081 GN=TCTP PE=2 SV=1_4_Asp-N_54_13_1200.22718_3.38_0_Papain_0_13_1200.22718_3.38
DVNIGANPSAEGG
>sp|Q6DUX3|TCTP_SOLLC Translationally-controlled tumor protein homolog OS=Solanum lycopersicum OX=4081 GN=TCTP PE=2 SV=1_8_Asp-N_68_7_785.89868_5.98_0_Papain_0_7_785.89868_5.98
DQAVRVV
>sp|Q6DUX3|TCTP_SOLLC Translationally-controlled tumor protein homolog OS=Solanum lycopersicum OX=4081 GN=TCTP PE=2 SV=1_10_Asp-N_82_11_1351.48148_4.29_1_Papain_11_7_831.92368_3.74
LQEQPAF
>sp|Q6DUX3|TCTP_SOLLC Translationally-controlled tumor protein homolog OS=Solanum lycopersicum OX=4081 GN=TCTP PE=2 SV=1_11_Asp-N_126_44_5246.24288_8.21_0_Papain_14_14_1832.23738_8.62
DKKQFVTFMKRYIK
>sp|Q6DUX3|TCTP_SOLLC Translationally-controlled tumor protein homolog OS=Solanum lycopersicum OX=4081 GN=TCTP PE=2 SV=1_11_Asp-N_126_44_5246.24288_8.21_1_Papain_29_15_1704.89748_4.82
NLTPKLEGETQEAFK
>sp|Q6DUX3|TCTP_SOLLC Translationally-controlled tumor protein homolog OS=Solanum lycopersicum OX=4081 GN=TCTP PE=2 SV=1_11_Asp-N_126_44_5246.24288_8.21_2_Papain_44_15_1745.13858_8.31
KNIEAATKFLLQKIK
>sp|Q6DUX3|TCTP_SOLLC Translationally-controlled tumor protein homolog OS=Solanum lycopersicum OX=4081 GN=TCTP PE=2 SV=1_12_Asp-N_137_11_1309.45908_4.27_0_Papain_0_11_1309.45908_4.27
DLQFFVGESMH
>sp|Q6DUX3|TCTP_SOLLC Translationally-controlled tumor protein homolog OS=Solanum lycopersicum OX=4081 GN=TCTP PE=2 SV=1_14_Asp-N_152_14_1490.63248_4.29_0_Papain_10_10_1146.30808_5.86
DGALVFAYYK
>sp|Q6DUX3|TCTP_SOLLC Translationally-controlled tumor protein homolog OS=Solanum lycopersicum OX=4081 GN=TCTP PE=2 SV=1_15_Asp-N_167_15_1701.03858_6.1_0_Papain_12_12_1330.58958_5.87
DPPFLYIAPGLK
>tr|Q43511|Q43511_SOLLC H1 histone-like protein OS=Solanum lycopersicum OX=4081 PE=2 SV=1_0_Asp-N_84_84_9183.65558_7.95_0_Papain_23_23_2454.82448_6.3
MTAIGEVENPAVVQRPTEASKVK
>tr|Q43511|Q43511_SOLLC H1 histone-like protein OS=Solanum lycopersicum OX=4081 PE=2 SV=1_0_Asp-N_84_84_9183.65558_7.95_1_Papain_34_11_1161.27748_6.21
EQASATEKAVK
>tr|Q43511|Q43511_SOLLC H1 histone-like protein OS=Solanum lycopersicum OX=4081 PE=2 SV=1_0_Asp-N_84_84_9183.65558_7.95_2_Papain_50_16_1850.23838_8.62
EKKPRAPKEKKPKSAK
>tr|Q43511|Q43511_SOLLC H1 histone-like protein OS=Solanum lycopersicum OX=4081 PE=2 SV=1_0_Asp-N_84_84_9183.65558_7.95_3_Papain_62_12_1431.71568_8.02
AVTHPPYFQMIK
>tr|Q43511|Q43511_SOLLC H1 histone-like protein OS=Solanum lycopersicum OX=4081 PE=2 SV=1_0_Asp-N_84_84_9183.65558_7.95_4_Papain_81_19_1934.17658_6.2
EALLSLNEKGGSSPYAVAK
>tr|Q43511|Q43511_SOLLC H1 histone-like protein OS=Solanum lycopersicum OX=4081 PE=2 SV=1_2_Asp-N_141_53_5786.88628_8.52_0_Papain_8_8_961.04218_4.29
DELPANFR
>tr|Q43511|Q43511_SOLLC H1 histone-like protein OS=Solanum lycopersicum OX=4081 PE=2 SV=1_2_Asp-N_141_53_5786.88628_8.52_1_Papain_16_8_912.18368_8.4
KILGLQLK
>tr|Q43511|Q43511_SOLLC H1 histone-like protein OS=Solanum lycopersicum OX=4081 PE=2 SV=1_2_Asp-N_141_53_5786.88628_8.52_6_Papain_53_21_2247.61778_8.26
LSEAGKKETTTKTSTKKLPKA
>tr|Q43511|Q43511_SOLLC H1 histone-like protein OS=Solanum lycopersicum OX=4081 PE=2 SV=1_3_Asp-N_207_66_7078.50548_11.33_0_Papain_17_17_1833.07828_10.01
DSKKKPRSTRATSTAAK
>tr|Q43511|Q43511_SOLLC H1 histone-like protein OS=Solanum lycopersicum OX=4081 PE=2 SV=1_3_Asp-N_207_66_7078.50548_11.33_1_Papain_26_9_1028.26038_8.31
KTEVPKKAK
>tr|Q43511|Q43511_SOLLC H1 histone-like protein OS=Solanum lycopersicum OX=4081 PE=2 SV=1_3_Asp-N_207_66_7078.50548_11.33_2_Papain_37_11_1124.39228_8.73
ATPKPKKVGAK
>tr|Q43511|Q43511_SOLLC H1 histone-like protein OS=Solanum lycopersicum OX=4081 PE=2 SV=1_3_Asp-N_207_66_7078.50548_11.33_3_Papain_46_9_1044.22238_11.49
RTRKSTPAK
>tr|Q43511|Q43511_SOLLC H1 histone-like protein OS=Solanum lycopersicum OX=4081 PE=2 SV=1_3_Asp-N_207_66_7078.50548_11.33_5_Papain_54_6_699.84848_8.4
QPKSIK
>sp|P08196|PSY1_SOLLC Phytoene synthase 1, chloroplastic OS=Solanum lycopersicum OX=4081 GN=PSY1 PE=1 SV=2_0_Asp-N_11_11_1201.48958_5.46_0_Papain_0_11_1201.48958_5.46
MSVALLWVVSP
>sp|P08196|PSY1_SOLLC Phytoene synthase 1, chloroplastic OS=Solanum lycopersicum OX=4081 GN=PSY1 PE=1 SV=2_2_Asp-N_31_19_2179.34858_4.67_0_Papain_13_13_1428.53668_4.29
DVSNGTSFMESVR
>sp|P08196|PSY1_SOLLC Phytoene synthase 1, chloroplastic OS=Solanum lycopersicum OX=4081 GN=PSY1 PE=1 SV=2_2_Asp-N_31_19_2179.34858_4.67_1_Papain_19_6_768.82718_6.23
EGNRFF
>sp|P08196|PSY1_SOLLC Phytoene synthase 1, chloroplastic OS=Solanum lycopersicum OX=4081 GN=PSY1 PE=1 SV=2_3_Asp-N_82_51_5695.30738_10.73_1_Papain_51_20_2172.45318_4.53
SAILATPSGERTMTSEQMVY
>sp|P08196|PSY1_SOLLC Phytoene synthase 1, chloroplastic OS=Solanum lycopersicum OX=4081 GN=PSY1 PE=1 SV=2_4_Asp-N_106_24_2763.23638_8.4_1_Papain_11_6_628.76968_8.06
QAALVK
>sp|P08196|PSY1_SOLLC Phytoene synthase 1, chloroplastic OS=Solanum lycopersicum OX=4081 GN=PSY1 PE=1 SV=2_4_Asp-N_106_24_2763.23638_8.4_3_Papain_23_8_918.99948_4.53
STNELEVK
>sp|P08196|PSY1_SOLLC Phytoene synthase 1, chloroplastic OS=Solanum lycopersicum OX=4081 GN=PSY1 PE=1 SV=2_5_Asp-N_121_15_1571.79038_3.38_0_Papain_0_15_1571.79038_3.38
DIPIPGNLGLLSEAY
>sp|P08196|PSY1_SOLLC Phytoene synthase 1, chloroplastic OS=Solanum lycopersicum OX=4081 GN=PSY1 PE=1 SV=2_8_Asp-N_156_29_3492.13498_8.54_0_Papain_6_6_683.77728_6.12
CAEYAK
>sp|P08196|PSY1_SOLLC Phytoene synthase 1, chloroplastic OS=Solanum lycopersicum OX=4081 GN=PSY1 PE=1 SV=2_8_Asp-N_156_29_3492.13498_8.54_1_Papain_29_23_2826.37298_10.08
TFNLGTMLMTPERRRAIWAIYVW
>sp|P08196|PSY1_SOLLC Phytoene synthase 1, chloroplastic OS=Solanum lycopersicum OX=4081 GN=PSY1 PE=1 SV=2_11_Asp-N_177_13_1289.40748_3.48_0_Papain_0_13_1289.40748_3.48
DGPNASYITPAAL
>sp|P08196|PSY1_SOLLC Phytoene synthase 1, chloroplastic OS=Solanum lycopersicum OX=4081 GN=PSY1 PE=1 SV=2_12_Asp-N_185_8_1117.18628_4.67_0_Papain_0_8_1117.18628_4.67
DRWENRLE
>sp|P08196|PSY1_SOLLC Phytoene synthase 1, chloroplastic OS=Solanum lycopersicum OX=4081 GN=PSY1 PE=1 SV=2_13_Asp-N_193_8_951.04958_5.98_0_Papain_0_8_951.04958_5.98
DVFNGRPF
>sp|P08196|PSY1_SOLLC Phytoene synthase 1, chloroplastic OS=Solanum lycopersicum OX=4081 GN=PSY1 PE=1 SV=2_16_Asp-N_209_8_877.94948_3.48_0_Papain_0_8_877.94948_3.48
DTVSNFPV
>sp|P08196|PSY1_SOLLC Phytoene synthase 1, chloroplastic OS=Solanum lycopersicum OX=4081 GN=PSY1 PE=1 SV=2_17_Asp-N_215_6_774.87478_5.98_0_Papain_0_6_774.87478_5.98
DIQPFR
>sp|P08196|PSY1_SOLLC Phytoene synthase 1, chloroplastic OS=Solanum lycopersicum OX=4081 GN=PSY1 PE=1 SV=2_18_Asp-N_223_8_982.19598_4.29_0_Papain_0_8_982.19598_4.29
DMIEGMRM
>sp|P08196|PSY1_SOLLC Phytoene synthase 1, chloroplastic OS=Solanum lycopersicum OX=4081 GN=PSY1 PE=1 SV=2_20_Asp-N_239_6_814.89018_3.38_0_Papain_0_6_814.89018_3.38
DELYLY
>sp|P08196|PSY1_SOLLC Phytoene synthase 1, chloroplastic OS=Solanum lycopersicum OX=4081 GN=PSY1 PE=1 SV=2_23_Asp-N_301_11_1330.51248_10.08_1_Papain_11_8_988.15758_10.18
RGRVYLPQ
>sp|P08196|PSY1_SOLLC Phytoene synthase 1, chloroplastic OS=Solanum lycopersicum OX=4081 GN=PSY1 PE=1 SV=2_24_Asp-N_310_9_902.95658_3.38_0_Papain_0_9_902.95658_3.38
DELAQAGLS
>sp|P08196|PSY1_SOLLC Phytoene synthase 1, chloroplastic OS=Solanum lycopersicum OX=4081 GN=PSY1 PE=1 SV=2_26_Asp-N_320_8_877.99578_5.98_0_Papain_0_8_877.99578_5.98
DIFAGRVT
>sp|P08196|PSY1_SOLLC Phytoene synthase 1, chloroplastic OS=Solanum lycopersicum OX=4081 GN=PSY1 PE=1 SV=2_27_Asp-N_338_18_2435.96778_11.19_1_Papain_15_11_1427.77708_11.49
IFMKKQIHRAR
>sp|P08196|PSY1_SOLLC Phytoene synthase 1, chloroplastic OS=Solanum lycopersicum OX=4081 GN=PSY1 PE=1 SV=2_28_Asp-N_367_29_3265.75708_6.31_0_Papain_26_26_2911.26418_4.89
DEAEKGVTELSSASRFPVWASLVLYR
>sp|P08196|PSY1_SOLLC Phytoene synthase 1, chloroplastic OS=Solanum lycopersicum OX=4081 GN=PSY1 PE=1 SV=2_29_Asp-N_373_6_689.67688_3.33_0_Papain_0_6_689.67688_3.33
DEIEAN
>sp|P08196|PSY1_SOLLC Phytoene synthase 1, chloroplastic OS=Solanum lycopersicum OX=4081 GN=PSY1 PE=1 SV=2_30_Asp-N_412_39_4383.16018_8.89_0_Papain_26_26_3003.53768_8.57
DYNNFTKRAYVSKSKKLIALPIAYAK
>sp|P08196|PSY1_SOLLC Phytoene synthase 1, chloroplastic OS=Solanum lycopersicum OX=4081 GN=PSY1 PE=1 SV=2_30_Asp-N_412_39_4383.16018_8.89_1_Papain_39_13_1397.63778_9.93
SLVPPTKTASLQR
>sp|P10967|ACCH3_SOLLC 1-aminocyclopropane-1-carboxylate oxidase homolog OS=Solanum lycopersicum OX=4081 GN=ACO3 PE=2 SV=1_0_Asp-N_10_10_1226.32358_4.25_0_Papain_0_10_1226.32358_4.25
MESPRVEESY
>sp|P10967|ACCH3_SOLLC 1-aminocyclopropane-1-carboxylate oxidase homolog OS=Solanum lycopersicum OX=4081 GN=ACO3 PE=2 SV=1_1_Asp-N_19_9_1068.25318_6.12_0_Papain_7_7_849.99778_6.12
DKMSELK
>sp|P10967|ACCH3_SOLLC 1-aminocyclopropane-1-carboxylate oxidase homolog OS=Solanum lycopersicum OX=4081 GN=ACO3 PE=2 SV=1_3_Asp-N_30_10_987.16438_7.79_0_Papain_7_7_717.82048_7.79
DTKAGVK
>sp|P10967|ACCH3_SOLLC 1-aminocyclopropane-1-carboxylate oxidase homolog OS=Solanum lycopersicum OX=4081 GN=ACO3 PE=2 SV=1_4_Asp-N_46_16_1739.08808_7.79_0_Papain_0_16_1739.08808_7.79
DSGITKVPQIFVLPPK
>sp|P10967|ACCH3_SOLLC 1-aminocyclopropane-1-carboxylate oxidase homolog OS=Solanum lycopersicum OX=4081 GN=ACO3 PE=2 SV=1_6_Asp-N_61_10_1191.41028_5.48_0_Papain_0_10_1191.41028_5.48
CETHFVFPVI
>sp|P10967|ACCH3_SOLLC 1-aminocyclopropane-1-carboxylate oxidase homolog OS=Solanum lycopersicum OX=4081 GN=ACO3 PE=2 SV=1_11_Asp-N_102_21_2331.61288_5.53_0_Papain_0_21_2331.61288_5.53
DASEKWGFFQVVNHGIPTSVL
>sp|P10967|ACCH3_SOLLC 1-aminocyclopropane-1-carboxylate oxidase homolog OS=Solanum lycopersicum OX=4081 GN=ACO3 PE=2 SV=1_12_Asp-N_115_13_1625.76118_6.28_0_Papain_0_13_1625.76118_6.28
DRTLQGTRQFFEQ
>sp|P10967|ACCH3_SOLLC 1-aminocyclopropane-1-carboxylate oxidase homolog OS=Solanum lycopersicum OX=4081 GN=ACO3 PE=2 SV=1_13_Asp-N_126_11_1443.57928_7.73_1_Papain_11_6_857.96468_8.61
KQYYTR
>sp|P10967|ACCH3_SOLLC 1-aminocyclopropane-1-carboxylate oxidase homolog OS=Solanum lycopersicum OX=4081 GN=ACO3 PE=2 SV=1_14_Asp-N_138_12_1338.52368_7.76_1_Papain_12_8_923.07708_8.0
KVVYTSNL
>sp|P10967|ACCH3_SOLLC 1-aminocyclopropane-1-carboxylate oxidase homolog OS=Solanum lycopersicum OX=4081 GN=ACO3 PE=2 SV=1_15_Asp-N_151_13_1479.65558_7.99_1_Papain_13_9_960.05748_9.71
SSVPAASWR
>sp|P10967|ACCH3_SOLLC 1-aminocyclopropane-1-carboxylate oxidase homolog OS=Solanum lycopersicum OX=4081 GN=ACO3 PE=2 SV=1_17_Asp-N_171_16_1792.05428_3.74_0_Papain_0_16_1792.05428_3.74
CYMAPNPPSLQEFPTP
>sp|P10967|ACCH3_SOLLC 1-aminocyclopropane-1-carboxylate oxidase homolog OS=Solanum lycopersicum OX=4081 GN=ACO3 PE=2 SV=1_18_Asp-N_177_6_620.71848_3.74_0_Papain_0_6_620.71848_3.74
CGESLI
>sp|P10967|ACCH3_SOLLC 1-aminocyclopropane-1-carboxylate oxidase homolog OS=Solanum lycopersicum OX=4081 GN=ACO3 PE=2 SV=1_20_Asp-N_200_19_2045.44708_4.67_1_Papain_19_16_1703.05178_4.53
KLGFTLLELLSEGLGL
>sp|P10967|ACCH3_SOLLC 1-aminocyclopropane-1-carboxylate oxidase homolog OS=Solanum lycopersicum OX=4081 GN=ACO3 PE=2 SV=1_21_Asp-N_206_6_780.87908_7.99_0_Papain_0_6_780.87908_7.99
DRSYLK
>sp|P10967|ACCH3_SOLLC 1-aminocyclopropane-1-carboxylate oxidase homolog OS=Solanum lycopersicum OX=4081 GN=ACO3 PE=2 SV=1_26_Asp-N_223_6_755.84328_5.43_0_Papain_0_6_755.84328_5.43
CNYYPP
>sp|P10967|ACCH3_SOLLC 1-aminocyclopropane-1-carboxylate oxidase homolog OS=Solanum lycopersicum OX=4081 GN=ACO3 PE=2 SV=1_27_Asp-N_237_14_1555.78408_5.48_0_Papain_0_14_1555.78408_5.48
CPQPELTMGTIQHT
>sp|P10967|ACCH3_SOLLC 1-aminocyclopropane-1-carboxylate oxidase homolog OS=Solanum lycopersicum OX=4081 GN=ACO3 PE=2 SV=1_28_Asp-N_247_10_1118.33838_3.48_0_Papain_0_10_1118.33838_3.48
DIGFVTILLQ
>sp|P10967|ACCH3_SOLLC 1-aminocyclopropane-1-carboxylate oxidase homolog OS=Solanum lycopersicum OX=4081 GN=ACO3 PE=2 SV=1_30_Asp-N_262_14_1633.84488_6.42_0_Papain_0_14_1633.84488_6.42
DMGGLQVLHQNHWV
>sp|P10967|ACCH3_SOLLC 1-aminocyclopropane-1-carboxylate oxidase homolog OS=Solanum lycopersicum OX=4081 GN=ACO3 PE=2 SV=1_31_Asp-N_276_14_1364.56148_3.48_0_Papain_0_14_1364.56148_3.48
DVPPTPGSLVVNIG
>sp|P10967|ACCH3_SOLLC 1-aminocyclopropane-1-carboxylate oxidase homolog OS=Solanum lycopersicum OX=4081 GN=ACO3 PE=2 SV=1_32_Asp-N_284_8_949.07138_3.48_0_Papain_0_8_949.07138_3.48
DFLQLLSN
>sp|P10967|ACCH3_SOLLC 1-aminocyclopropane-1-carboxylate oxidase homolog OS=Solanum lycopersicum OX=4081 GN=ACO3 PE=2 SV=1_33_Asp-N_306_22_2477.77778_8.02_0_Papain_0_22_2477.77778_8.02
DKYLSVEHRAISNNVGSRMSIT
>sp|P10967|ACCH3_SOLLC 1-aminocyclopropane-1-carboxylate oxidase homolog OS=Solanum lycopersicum OX=4081 GN=ACO3 PE=2 SV=1_34_Asp-N_329_23_2595.90328_4.25_0_Papain_0_23_2595.90328_4.25
CFFGESPYQSSKLYGPITELLSE
>sp|P10967|ACCH3_SOLLC 1-aminocyclopropane-1-carboxylate oxidase homolog OS=Solanum lycopersicum OX=4081 GN=ACO3 PE=2 SV=1_35_Asp-N_341_12_1389.57438_8.32_0_Papain_7_7_888.97868_7.99
DNPPKYR
>sp|P10967|ACCH3_SOLLC 1-aminocyclopropane-1-carboxylate oxidase homolog OS=Solanum lycopersicum OX=4081 GN=ACO3 PE=2 SV=1_36_Asp-N_352_11_1312.40738_7.35_0_Papain_0_11_1312.40738_7.35
DHTSYLHNRGL
>sp|P10967|ACCH3_SOLLC 1-aminocyclopropane-1-carboxylate oxidase homolog OS=Solanum lycopersicum OX=4081 GN=ACO3 PE=2 SV=1_37_Asp-N_363_11_1210.35248_7.99_0_Papain_10_10_1097.19308_7.99
DGTSALSRYK
>sp|Q43779|SODC2_SOLLC Superoxide dismutase [Cu-Zn] 2 OS=Solanum lycopersicum OX=4081 GN=SODCC.5 PE=3 SV=3_0_Asp-N_22_22_2251.62338_6.13_1_Papain_22_19_1893.12408_3.74
AVAVLNSSEGVSGTILFTQ
>sp|Q43779|SODC2_SOLLC Superoxide dismutase [Cu-Zn] 2 OS=Solanum lycopersicum OX=4081 GN=SODCC.5 PE=3 SV=3_1_Asp-N_50_28_2738.05788_7.35_0_Papain_16_16_1514.65538_5.87
DGAAPTTVNGNISGLK
>sp|Q43779|SODC2_SOLLC Superoxide dismutase [Cu-Zn] 2 OS=Solanum lycopersicum OX=4081 GN=SODCC.5 PE=3 SV=3_1_Asp-N_50_28_2738.05788_7.35_1_Papain_28_12_1241.41778_7.47
PGLHGFHVHALG
>sp|Q43779|SODC2_SOLLC Superoxide dismutase [Cu-Zn] 2 OS=Solanum lycopersicum OX=4081 GN=SODCC.5 PE=3 SV=3_3_Asp-N_74_19_1983.16048_6.42_0_Papain_0_19_1983.16048_6.42
CMSTGPHYNPAGKEHGAPE
>sp|Q43779|SODC2_SOLLC Superoxide dismutase [Cu-Zn] 2 OS=Solanum lycopersicum OX=4081 GN=SODCC.5 PE=3 SV=3_5_Asp-N_90_9_916.98348_3.38_0_Papain_0_9_916.98348_3.38
DLGNITVGE
>sp|Q43779|SODC2_SOLLC Superoxide dismutase [Cu-Zn] 2 OS=Solanum lycopersicum OX=4081 GN=SODCC.5 PE=3 SV=3_6_Asp-N_99_9_911.96408_3.48_0_Papain_0_9_911.96408_3.48
DGTASFTIT
>sp|Q43779|SODC2_SOLLC Superoxide dismutase [Cu-Zn] 2 OS=Solanum lycopersicum OX=4081 GN=SODCC.5 PE=3 SV=3_7_Asp-N_120_21_2199.58148_8.07_0_Papain_0_21_2199.58148_8.07
DKQIPLTGPQSIIGRAVVVHA
>sp|Q43779|SODC2_SOLLC Superoxide dismutase [Cu-Zn] 2 OS=Solanum lycopersicum OX=4081 GN=SODCC.5 PE=3 SV=3_10_Asp-N_144_21_2025.20868_7.81_0_Papain_0_21_2025.20868_7.81
DLGKGGHELSKSTGNAGGRIA
>sp|Q43779|SODC2_SOLLC Superoxide dismutase [Cu-Zn] 2 OS=Solanum lycopersicum OX=4081 GN=SODCC.5 PE=3 SV=3_11_Asp-N_152_8_759.91868_5.46_0_Papain_0_8_759.91868_5.46
CGIIGLQG
>sp|P30221|HSP11_SOLLC 17.8 kDa class I heat shock protein OS=Solanum lycopersicum OX=4081 PE=2 SV=1_0_Asp-N_9_9_1033.29698_9.71_0_Papain_0_9_1033.29698_9.71
MSLIPRIFG
>sp|P30221|HSP11_SOLLC 17.8 kDa class I heat shock protein OS=Solanum lycopersicum OX=4081 PE=2 SV=1_1_Asp-N_17_8_985.08268_9.56_0_Papain_0_8_985.08268_9.56
DRRSSSMF
>sp|P30221|HSP11_SOLLC 17.8 kDa class I heat shock protein OS=Solanum lycopersicum OX=4081 PE=2 SV=1_4_Asp-N_49_24_2600.78388_4.67_1_Papain_24_20_2085.21448_4.53
ELGFPSTNSGESSAFANTRI
>sp|P30221|HSP11_SOLLC 17.8 kDa class I heat shock protein OS=Solanum lycopersicum OX=4081 PE=2 SV=1_5_Asp-N_62_13_1611.81768_5.65_1_Papain_13_10_1182.34178_5.63
ETPEPHVFKV
>sp|P30221|HSP11_SOLLC 17.8 kDa class I heat shock protein OS=Solanum lycopersicum OX=4081 PE=2 SV=1_6_Asp-N_78_16_1841.08888_4.44_0_Papain_6_6_641.76538_5.87
DLPGLK
>sp|P30221|HSP11_SOLLC 17.8 kDa class I heat shock protein OS=Solanum lycopersicum OX=4081 PE=2 SV=1_6_Asp-N_78_16_1841.08888_4.44_1_Papain_16_10_1217.33878_4.34
KEEVKVEVEE
>sp|P30221|HSP11_SOLLC 17.8 kDa class I heat shock protein OS=Solanum lycopersicum OX=4081 PE=2 SV=1_7_Asp-N_93_15_1771.94808_4.89_0_Papain_0_15_1771.94808_4.89
DRVLQISGERNVEKE
>sp|P30221|HSP11_SOLLC 17.8 kDa class I heat shock protein OS=Solanum lycopersicum OX=4081 PE=2 SV=1_9_Asp-N_121_25_3194.74698_10.89_0_Papain_18_18_2410.80608_11.31
DKWHRMERSSGKFMRRFR
>sp|P30221|HSP11_SOLLC 17.8 kDa class I heat shock protein OS=Solanum lycopersicum OX=4081 PE=2 SV=1_9_Asp-N_121_25_3194.74698_10.89_1_Papain_24_6_670.76358_6.13
LPENAK
>sp|P30221|HSP11_SOLLC 17.8 kDa class I heat shock protein OS=Solanum lycopersicum OX=4081 PE=2 SV=1_10_Asp-N_154_33_3570.11358_5.15_1_Papain_22_18_1931.23198_4.82
ASMENGVLTVTVPKEEVK
>sp|P30221|HSP11_SOLLC 17.8 kDa class I heat shock protein OS=Solanum lycopersicum OX=4081 PE=2 SV=1_10_Asp-N_154_33_3570.11358_5.15_3_Papain_33_6_604.65788_3.74
SIEISG
>NP_001234021.1 polygalacturonase-2 precursor [Solanum lycopersicum]_0_Asp-N_21_21_2332.87038_9.71_0_Papain_0_21_2332.87038_9.71
MVIQRNSILLLIIIFASSIST
>NP_001234021.1 polygalacturonase-2 precursor [Solanum lycopersicum]_1_Asp-N_27_6_690.81558_8.7_0_Papain_0_6_690.81558_8.7
CRSNVI
>NP_001234021.1 polygalacturonase-2 precursor [Solanum lycopersicum]_4_Asp-N_46_10_1215.28468_4.05_0_Papain_0_10_1215.28468_4.05
DNILEQEFAH
>NP_001234021.1 polygalacturonase-2 precursor [Solanum lycopersicum]_5_Asp-N_65_19_2233.41898_4.29_0_Papain_0_19_2233.41898_4.29
DFQAYLSYLSKNIESNNNI
>NP_001234021.1 polygalacturonase-2 precursor [Solanum lycopersicum]_7_Asp-N_85_17_1760.06648_8.11_0_Papain_16_16_1703.01458_8.11
DKNGIKVINVLSFGAK
>NP_001234021.1 polygalacturonase-2 precursor [Solanum lycopersicum]_9_Asp-N_102_12_1407.45878_3.33_0_Papain_0_12_1407.45878_3.33
DNIAFEQAWNEA
>NP_001234021.1 polygalacturonase-2 precursor [Solanum lycopersicum]_10_Asp-N_129_27_3052.58488_8.89_0_Papain_20_20_2321.76628_8.89
CSSRTPVQFVVPKNKNYLLK
>NP_001234021.1 polygalacturonase-2 precursor [Solanum lycopersicum]_10_Asp-N_129_27_3052.58488_8.89_1_Papain_27_7_748.83388_5.46
QITFSGP
>NP_001234021.1 polygalacturonase-2 precursor [Solanum lycopersicum]_11_Asp-N_149_20_2099.43018_8.35_0_Papain_8_8_879.04228_8.93
CRSSISVK
>NP_001234021.1 polygalacturonase-2 precursor [Solanum lycopersicum]_11_Asp-N_149_20_2099.43018_8.35_1_Papain_20_12_1238.40318_6.13
IFGSLEASSKIS
>NP_001234021.1 polygalacturonase-2 precursor [Solanum lycopersicum]_13_Asp-N_160_8_1076.26628_9.56_0_Papain_0_8_1076.26628_9.56
DRRLWIAF
>NP_001234021.1 polygalacturonase-2 precursor [Solanum lycopersicum]_14_Asp-N_185_25_2528.72008_3.48_0_Papain_0_25_2528.72008_3.48
DSVQNLVVGGGGTINGNGQVWWPSS
>NP_001234021.1 polygalacturonase-2 precursor [Solanum lycopersicum]_15_Asp-N_193_8_902.11978_8.35_0_Papain_0_8_902.11978_8.35
CKINKSLP
>NP_001234021.1 polygalacturonase-2 precursor [Solanum lycopersicum]_17_Asp-N_205_10_1135.24138_3.48_0_Papain_0_10_1135.24138_3.48
DAPTALTFWN
>NP_001234021.1 polygalacturonase-2 precursor [Solanum lycopersicum]_18_Asp-N_228_23_2685.13978_8.42_0_Papain_10_10_1173.43918_8.54
CKNLKVNNLK
>NP_001234021.1 polygalacturonase-2 precursor [Solanum lycopersicum]_18_Asp-N_228_23_2685.13978_8.42_1_Papain_20_10_1166.34558_8.4
SKNAQQIHIK
>NP_001234021.1 polygalacturonase-2 precursor [Solanum lycopersicum]_19_Asp-N_248_20_2035.31788_8.02_0_Papain_16_16_1635.91408_8.02
CTNVVASNLMINASAK
>NP_001234021.1 polygalacturonase-2 precursor [Solanum lycopersicum]_20_Asp-N_262_14_1560.68358_5.22_0_Papain_0_14_1560.68358_5.22
DGVHVSNTQYIQIS
>NP_001234021.1 polygalacturonase-2 precursor [Solanum lycopersicum]_21_Asp-N_269_7_675.73668_3.48_0_Papain_0_7_675.73668_3.48
DTIIGTG
>NP_001234021.1 polygalacturonase-2 precursor [Solanum lycopersicum]_24_Asp-N_288_17_1734.94198_5.46_0_Papain_0_17_1734.94198_5.46
CISIVSGSQNVQATNIT
>NP_001234021.1 polygalacturonase-2 precursor [Solanum lycopersicum]_25_Asp-N_349_61_6233.93888_6.92_1_Papain_39_9_928.05608_6.23
IIGAENGVR
>NP_001234021.1 polygalacturonase-2 precursor [Solanum lycopersicum]_25_Asp-N_349_61_6233.93888_6.92_3_Papain_54_13_1333.42318_8.06
TWQGGSGQASNIK
>NP_001234021.1 polygalacturonase-2 precursor [Solanum lycopersicum]_25_Asp-N_349_61_6233.93888_6.92_4_Papain_61_7_880.02648_3.74
FLNVEMQ
>NP_001234021.1 polygalacturonase-2 precursor [Solanum lycopersicum]_30_Asp-N_397_30_3314.89098_8.24_0_Papain_11_11_1250.47848_8.02
CIQQFSAVQVK
>NP_001234021.1 polygalacturonase-2 precursor [Solanum lycopersicum]_30_Asp-N_397_30_3314.89098_8.24_1_Papain_19_8_978.11308_6.12
NVVYENIK
>NP_001234021.1 polygalacturonase-2 precursor [Solanum lycopersicum]_30_Asp-N_397_30_3314.89098_8.24_2_Papain_29_10_975.15338_8.4
GTSATKVAIK
>NP_001234021.1 polygalacturonase-2 precursor [Solanum lycopersicum]_32_Asp-N_404_6_667.73448_5.46_0_Papain_0_6_667.73448_5.46
CSTNFP
>NP_001234021.1 polygalacturonase-2 precursor [Solanum lycopersicum]_33_Asp-N_426_22_2291.57328_4.07_0_Papain_0_22_2291.57328_4.07
CEGIIMENINLVGESGKPSEAT
>NP_001234021.1 polygalacturonase-2 precursor [Solanum lycopersicum]_34_Asp-N_441_15_1746.92078_7.33_0_Papain_0_15_1746.92078_7.33
CKNVHFNNAEHVTPH
>NP_001234021.1 polygalacturonase-2 precursor [Solanum lycopersicum]_35_Asp-N_449_8_880.96538_3.56_0_Papain_0_8_880.96538_3.56
CTSLEISE
>NP_001234021.1 polygalacturonase-2 precursor [Solanum lycopersicum]_36_Asp-N_457_8_1000.07278_3.38_0_Papain_0_8_1000.07278_3.38
DEALLYNY
>sp|P28032|ADH2_SOLLC Alcohol dehydrogenase 2 OS=Solanum lycopersicum OX=4081 GN=ADH2 PE=2 SV=2_0_Asp-N_10_10_1091.29098_9.71_0_Papain_0_10_1091.29098_9.71
MSTTVGQVIR
>sp|P28032|ADH2_SOLLC Alcohol dehydrogenase 2 OS=Solanum lycopersicum OX=4081 GN=ADH2 PE=2 SV=2_1_Asp-N_28_18_1931.29558_4.82_0_Papain_0_18_1931.29558_4.82
CKAAVAWEAGKPLVMEEV
>sp|P28032|ADH2_SOLLC Alcohol dehydrogenase 2 OS=Solanum lycopersicum OX=4081 GN=ADH2 PE=2 SV=2_2_Asp-N_47_19_2201.65268_7.76_0_Papain_11_11_1269.48168_6.19
DVAPPQKMEVR
>sp|P28032|ADH2_SOLLC Alcohol dehydrogenase 2 OS=Solanum lycopersicum OX=4081 GN=ADH2 PE=2 SV=2_2_Asp-N_47_19_2201.65268_7.76_2_Papain_19_6_708.85278_5.45
ILYTSL
>sp|P28032|ADH2_SOLLC Alcohol dehydrogenase 2 OS=Solanum lycopersicum OX=4081 GN=ADH2 PE=2 SV=2_4_Asp-N_84_34_3673.09928_4.6_0_Papain_8_8_1057.17068_4.29
DVYFWEAK
>sp|P28032|ADH2_SOLLC Alcohol dehydrogenase 2 OS=Solanum lycopersicum OX=4081 GN=ADH2 PE=2 SV=2_4_Asp-N_84_34_3673.09928_4.6_1_Papain_34_26_2633.94388_4.81
GQNPVFPRILGHEAAGIVESVGEGVT
>sp|P28032|ADH2_SOLLC Alcohol dehydrogenase 2 OS=Solanum lycopersicum OX=4081 GN=ADH2 PE=2 SV=2_6_Asp-N_99_10_1113.23538_4.27_0_Papain_0_10_1113.23538_4.27
DHVLPVFTGE
>sp|P28032|ADH2_SOLLC Alcohol dehydrogenase 2 OS=Solanum lycopersicum OX=4081 GN=ADH2 PE=2 SV=2_10_Asp-N_113_8_927.01198_4.53_0_Papain_0_8_927.01198_4.53
CKSEESNM
>sp|P28032|ADH2_SOLLC Alcohol dehydrogenase 2 OS=Solanum lycopersicum OX=4081 GN=ADH2 PE=2 SV=2_12_Asp-N_128_7_803.93168_5.98_0_Papain_0_7_803.93168_5.98
DRGVMLN
>sp|P28032|ADH2_SOLLC Alcohol dehydrogenase 2 OS=Solanum lycopersicum OX=4081 GN=ADH2 PE=2 SV=2_14_Asp-N_170_11_1138.43378_8.02_1_Papain_11_7_736.90948_5.46
INPLAPL
>sp|P28032|ADH2_SOLLC Alcohol dehydrogenase 2 OS=Solanum lycopersicum OX=4081 GN=ADH2 PE=2 SV=2_17_Asp-N_226_49_4511.26308_9.06_0_Papain_15_15_1390.61758_8.02
CGISTGLGASLNVAK
>sp|P28032|ADH2_SOLLC Alcohol dehydrogenase 2 OS=Solanum lycopersicum OX=4081 GN=ADH2 PE=2 SV=2_17_Asp-N_226_49_4511.26308_9.06_1_Papain_39_24_2200.52288_8.06
PTKGSSVAIFGLGAVGLAAAEGAR
>sp|P28032|ADH2_SOLLC Alcohol dehydrogenase 2 OS=Solanum lycopersicum OX=4081 GN=ADH2 PE=2 SV=2_17_Asp-N_226_49_4511.26308_9.06_2_Papain_49_10_956.15318_9.71
IAGASRIIGV
>sp|P28032|ADH2_SOLLC Alcohol dehydrogenase 2 OS=Solanum lycopersicum OX=4081 GN=ADH2 PE=2 SV=2_18_Asp-N_248_22_2525.84688_7.64_0_Papain_11_11_1278.38728_6.19
DLNASRFEQAK
>sp|P28032|ADH2_SOLLC Alcohol dehydrogenase 2 OS=Solanum lycopersicum OX=4081 GN=ADH2 PE=2 SV=2_18_Asp-N_248_22_2525.84688_7.64_1_Papain_22_11_1265.47488_7.79
KFGVTEFVNPK
>sp|P28032|ADH2_SOLLC Alcohol dehydrogenase 2 OS=Solanum lycopersicum OX=4081 GN=ADH2 PE=2 SV=2_19_Asp-N_262_14_1609.81168_4.05_0_Papain_0_14_1609.81168_4.05
DYSKPVQEVIAEMT
>sp|P28032|ADH2_SOLLC Alcohol dehydrogenase 2 OS=Solanum lycopersicum OX=4081 GN=ADH2 PE=2 SV=2_23_Asp-N_284_8_882.98378_3.38_0_Papain_0_8_882.98378_3.38
DAMISAFE
>sp|P28032|ADH2_SOLLC Alcohol dehydrogenase 2 OS=Solanum lycopersicum OX=4081 GN=ADH2 PE=2 SV=2_25_Asp-N_330_43_4828.55678_8.26_0_Papain_19_19_2008.35088_6.99
DGWGVAVLVGVPHKEAVFK
>sp|P28032|ADH2_SOLLC Alcohol dehydrogenase 2 OS=Solanum lycopersicum OX=4081 GN=ADH2 PE=2 SV=2_25_Asp-N_330_43_4828.55678_8.26_1_Papain_32_13_1582.82278_8.07
THPLNFLNERTLK
>sp|P28032|ADH2_SOLLC Alcohol dehydrogenase 2 OS=Solanum lycopersicum OX=4081 GN=ADH2 PE=2 SV=2_25_Asp-N_330_43_4828.55678_8.26_2_Papain_40_8_933.03128_8.0
GTFFGNYK
>sp|P28032|ADH2_SOLLC Alcohol dehydrogenase 2 OS=Solanum lycopersicum OX=4081 GN=ADH2 PE=2 SV=2_29_Asp-N_379_6_650.84938_5.46_0_Papain_0_6_650.84938_5.46
CIITMA
>AAK95687.1 transcription factor JERF1 [Solanum lycopersicum]_1_Asp-N_8_7_619.73368_5.46_0_Papain_0_7_619.73368_5.46
CGGAIIS
>AAK95687.1 transcription factor JERF1 [Solanum lycopersicum]_2_Asp-N_22_14_1580.85088_11.19_0_Papain_0_14_1580.85088_11.19
DLVPPSRISRRLTA
>AAK95687.1 transcription factor JERF1 [Solanum lycopersicum]_3_Asp-N_29_7_824.88828_3.48_0_Papain_0_7_824.88828_3.48
DFLWGTS
>AAK95687.1 transcription factor JERF1 [Solanum lycopersicum]_4_Asp-N_51_22_2643.08728_8.78_0_Papain_18_18_2167.49898_8.7
DLNKKKKNPSNYHSKPLR
>AAK95687.1 transcription factor JERF1 [Solanum lycopersicum]_7_Asp-N_65_6_820.90298_7.08_0_Papain_0_6_820.90298_7.08
DFQHFK
>AAK95687.1 transcription factor JERF1 [Solanum lycopersicum]_13_Asp-N_85_13_1347.53708_8.4_1_Papain_11_8_861.01168_9.93
AFGPKSVR
>AAK95687.1 transcription factor JERF1 [Solanum lycopersicum]_16_Asp-N_119_28_3528.04918_11.37_0_Papain_13_13_1721.94308_11.03
DRSSKRKRKNQYR
>AAK95687.1 transcription factor JERF1 [Solanum lycopersicum]_16_Asp-N_119_28_3528.04918_11.37_2_Papain_28_12_1497.72258_9.78
QRPWGKWAAEIR
>AAK95687.1 transcription factor JERF1 [Solanum lycopersicum]_17_Asp-N_142_23_2607.91148_7.99_0_Papain_21_21_2373.65668_8.06
DPRKGIRVWLGTFNSAEEAAR
>AAK95687.1 transcription factor JERF1 [Solanum lycopersicum]_18_Asp-N_159_17_1956.28158_9.86_2_Papain_17_9_988.19798_8.59
GKKAKVNFP
>AAK95687.1 transcription factor JERF1 [Solanum lycopersicum]_19_Asp-N_197_38_4312.86818_7.76_0_Papain_13_13_1427.62378_8.06
DEAPVSVSRRAIK
>AAK95687.1 transcription factor JERF1 [Solanum lycopersicum]_19_Asp-N_197_38_4312.86818_7.76_1_Papain_21_8_954.09698_9.93
QNPQKALR
>AAK95687.1 transcription factor JERF1 [Solanum lycopersicum]_19_Asp-N_197_38_4312.86818_7.76_2_Papain_38_17_1967.17798_3.56
EETLNTVQPNMTYISNL
>AAK95687.1 transcription factor JERF1 [Solanum lycopersicum]_22_Asp-N_227_25_2876.12828_4.4_0_Papain_0_25_2876.12828_4.4
DSFSFFEEKPATKQYGFENVSFTAV
>AAK95687.1 transcription factor JERF1 [Solanum lycopersicum]_23_Asp-N_246_19_1876.02478_3.48_0_Papain_0_19_1876.02478_3.48
DMGLGSVSPSAGTNVYFSS
>AAK95687.1 transcription factor JERF1 [Solanum lycopersicum]_24_Asp-N_253_7_782.76188_3.38_0_Papain_0_7_782.76188_3.38
DEASNTF
>AAK95687.1 transcription factor JERF1 [Solanum lycopersicum]_27_Asp-N_263_7_820.85658_3.38_0_Papain_0_7_820.85658_3.38
DFGWAEP
>AAK95687.1 transcription factor JERF1 [Solanum lycopersicum]_28_Asp-N_285_22_2462.71388_4.52_1_Papain_22_19_2132.30878_4.07
TPEISSVLSEVLETNETHF
>AAK95687.1 transcription factor JERF1 [Solanum lycopersicum]_31_Asp-N_297_10_1187.36168_8.11_0_Papain_9_9_1100.28348_8.11
DSRPEKKLK
>AAK95687.1 transcription factor JERF1 [Solanum lycopersicum]_32_Asp-N_305_8_796.89088_5.46_0_Papain_0_8_796.89088_5.46
CSSTSLTV
>AAK95687.1 transcription factor JERF1 [Solanum lycopersicum]_35_Asp-N_350_10_1079.17468_3.48_0_Papain_0_10_1079.17468_3.48
DAFLNTSAIQ
>AAK95687.1 transcription factor JERF1 [Solanum lycopersicum]_36_Asp-N_356_6_563.58288_3.48_0_Papain_0_6_563.58288_3.48
DGGNAM
>AAK95687.1 transcription factor JERF1 [Solanum lycopersicum]_39_Asp-N_372_10_1009.14198_3.48_0_Papain_0_10_1009.14198_3.48
DVPSLMGGAY
>NP_001234157.2 glutathione S-transferase-like protein [Solanum lycopersicum]_1_Asp-N_9_6_700.83018_3.38_0_Papain_0_6_700.83018_3.38
DEVILL
>NP_001234157.2 glutathione S-transferase-like protein [Solanum lycopersicum]_2_Asp-N_34_25_3166.70608_7.72_0_Papain_12_12_1558.83608_8.55
DFWPSMYGMRLR
>NP_001234157.2 glutathione S-transferase-like protein [Solanum lycopersicum]_2_Asp-N_34_25_3166.70608_7.72_1_Papain_21_9_1014.23028_6.21
IALAEKEIK
>NP_001234157.2 glutathione S-transferase-like protein [Solanum lycopersicum]_4_Asp-N_65_29_3328.06878_8.73_1_Papain_29_26_2943.63328_8.73
NKSPLLLQMNPIHKKIPVLIHNGKPI
>NP_001234157.2 glutathione S-transferase-like protein [Solanum lycopersicum]_5_Asp-N_75_10_1125.30198_3.56_0_Papain_0_10_1125.30198_3.56
CESIIGVEYI
>NP_001234157.2 glutathione S-transferase-like protein [Solanum lycopersicum]_7_Asp-N_88_8_839.98718_5.87_0_Papain_0_8_839.98718_5.87
DKAPLLPS
>NP_001234157.2 glutathione S-transferase-like protein [Solanum lycopersicum]_8_Asp-N_100_12_1509.64398_6.27_0_Papain_9_9_1105.17538_6.27
DPYERAQAR
>NP_001234157.2 glutathione S-transferase-like protein [Solanum lycopersicum]_10_Asp-N_119_16_1716.95188_8.05_0_Papain_0_16_1716.95188_8.05
DKKLYATGSKIYTATG
>NP_001234157.2 glutathione S-transferase-like protein [Solanum lycopersicum]_11_Asp-N_127_8_903.94448_4.67_0_Papain_0_8_903.94448_4.67
DEQEAGKK
>NP_001234157.2 glutathione S-transferase-like protein [Solanum lycopersicum]_12_Asp-N_148_21_2297.63308_4.4_0_Papain_0_21_2297.63308_4.4
DFVEILKVLEGALGEKPYYGG
>NP_001234157.2 glutathione S-transferase-like protein [Solanum lycopersicum]_13_Asp-N_154_6_655.66468_3.48_0_Papain_0_6_655.66468_3.48
DNFGFG
>NP_001234157.2 glutathione S-transferase-like protein [Solanum lycopersicum]_14_Asp-N_162_8_911.06538_3.48_0_Papain_0_8_911.06538_3.48
DIALIGFY
>NP_001234157.2 glutathione S-transferase-like protein [Solanum lycopersicum]_15_Asp-N_179_17_2065.24358_4.23_0_Papain_0_17_2065.24358_4.23
CWFHAYEVYGNFSIEAE
>NP_001234157.2 glutathione S-transferase-like protein [Solanum lycopersicum]_16_Asp-N_189_10_1157.39898_8.93_0_Papain_9_9_1001.21148_8.02
CPNLVAWAK
>NP_001234157.2 glutathione S-transferase-like protein [Solanum lycopersicum]_19_Asp-N_220_19_2308.74948_6.94_0_Papain_10_10_1256.46738_6.99
DQHKIIEFVK
>NP_001234157.2 glutathione S-transferase-like protein [Solanum lycopersicum]_19_Asp-N_220_19_2308.74948_6.94_2_Papain_19_6_687.79108_4.53
EKLGLE
>sp|P35135|UBC4_SOLLC Ubiquitin-conjugating enzyme E2-17 kDa OS=Solanum lycopersicum OX=4081 PE=2 SV=1_0_Asp-N_11_11_1316.66838_8.59_0_Papain_8_8_946.21938_10.04
MASKRILK
>sp|P35135|UBC4_SOLLC Ubiquitin-conjugating enzyme E2-17 kDa OS=Solanum lycopersicum OX=4081 PE=2 SV=1_3_Asp-N_28_8_732.80658_3.74_0_Papain_0_8_732.80658_3.74
CSAGPVAE
>sp|P35135|UBC4_SOLLC Ubiquitin-conjugating enzyme E2-17 kDa OS=Solanum lycopersicum OX=4081 PE=2 SV=1_4_Asp-N_41_13_1534.76768_5.22_0_Papain_0_13_1534.76768_5.22
DMFHWQATIMGPT
>sp|P35135|UBC4_SOLLC Ubiquitin-conjugating enzyme E2-17 kDa OS=Solanum lycopersicum OX=4081 PE=2 SV=1_5_Asp-N_58_17_1803.04728_5.22_0_Papain_0_17_1803.04728_5.22
DSPYAGGVFLVSIHFPP
>sp|P35135|UBC4_SOLLC Ubiquitin-conjugating enzyme E2-17 kDa OS=Solanum lycopersicum OX=4081 PE=2 SV=1_6_Asp-N_84_26_2974.41498_8.5_1_Papain_12_7_813.99828_9.93
PPKVAFR
>sp|P35135|UBC4_SOLLC Ubiquitin-conjugating enzyme E2-17 kDa OS=Solanum lycopersicum OX=4081 PE=2 SV=1_6_Asp-N_84_26_2974.41498_8.5_2_Papain_26_14_1527.69998_8.07
TKVFHPNINSNGSI
>sp|P35135|UBC4_SOLLC Ubiquitin-conjugating enzyme E2-17 kDa OS=Solanum lycopersicum OX=4081 PE=2 SV=1_8_Asp-N_106_20_2254.69508_6.12_1_Papain_20_16_1785.11358_6.13
EQWSPALTISKVLLSI
>sp|P35135|UBC4_SOLLC Ubiquitin-conjugating enzyme E2-17 kDa OS=Solanum lycopersicum OX=4081 PE=2 SV=1_12_Asp-N_129_13_1513.77188_5.53_0_Papain_12_12_1412.66678_5.53
DPLVPEIAHMYK
>sp|P35135|UBC4_SOLLC Ubiquitin-conjugating enzyme E2-17 kDa OS=Solanum lycopersicum OX=4081 PE=2 SV=1_13_Asp-N_148_19_2263.51288_8.25_1_Papain_10_6_739.78328_6.21
YETTAR
>sp|P35135|UBC4_SOLLC Ubiquitin-conjugating enzyme E2-17 kDa OS=Solanum lycopersicum OX=4081 PE=2 SV=1_13_Asp-N_148_19_2263.51288_8.25_2_Papain_19_9_1071.21588_8.0
SWTQKYAMG
>NP_001294934.1 fructose-bisphosphate aldolase [Solanum lycopersicum]_0_Asp-N_13_13_1317.60678_8.06_0_Papain_8_8_820.01478_8.06
MASASLLK
>NP_001294934.1 fructose-bisphosphate aldolase [Solanum lycopersicum]_1_Asp-N_32_19_2146.47478_8.4_0_Papain_7_7_865.98188_6.12
DKTEFVK
>NP_001294934.1 fructose-bisphosphate aldolase [Solanum lycopersicum]_1_Asp-N_32_19_2146.47478_8.4_2_Papain_19_7_756.90048_9.71
LPSVSVR
>NP_001294934.1 fructose-bisphosphate aldolase [Solanum lycopersicum]_2_Asp-N_46_14_1453.63308_8.43_0_Papain_9_9_974.14308_8.7
CQPSALTVR
>NP_001294934.1 fructose-bisphosphate aldolase [Solanum lycopersicum]_3_Asp-N_66_20_2071.46318_7.79_2_Papain_20_12_1186.43498_9.71
TIASPGRGILAM
>NP_001294934.1 fructose-bisphosphate aldolase [Solanum lycopersicum]_4_Asp-N_72_6_635.58528_3.38_0_Papain_0_6_635.58528_3.38
DESNAT
>NP_001294934.1 fructose-bisphosphate aldolase [Solanum lycopersicum]_5_Asp-N_127_55_6007.93278_6.38_0_Papain_21_21_2352.67148_8.93
CGKRLASIGMENTEANRQAFR
>NP_001294934.1 fructose-bisphosphate aldolase [Solanum lycopersicum]_6_Asp-N_141_14_1522.80518_4.29_0_Papain_0_14_1522.80518_4.29
DVLVEQNIVPGIKV
>NP_001294934.1 fructose-bisphosphate aldolase [Solanum lycopersicum]_7_Asp-N_156_15_1586.72138_4.29_0_Papain_0_15_1586.72138_4.29
DKGLVPLAGSNNESW
>NP_001294934.1 fructose-bisphosphate aldolase [Solanum lycopersicum]_9_Asp-N_210_50_5326.02198_9.03_0_Papain_16_16_1713.82708_8.36
DGLASRSAAYYQQGAR
>NP_001294934.1 fructose-bisphosphate aldolase [Solanum lycopersicum]_9_Asp-N_210_50_5326.02198_9.03_3_Papain_36_15_1452.71418_8.06
TVVSIPNGPSALAVK
>NP_001294934.1 fructose-bisphosphate aldolase [Solanum lycopersicum]_9_Asp-N_210_50_5326.02198_9.03_4_Papain_44_8_872.97918_6.23
EAAWGLAR
>NP_001294934.1 fructose-bisphosphate aldolase [Solanum lycopersicum]_9_Asp-N_210_50_5326.02198_9.03_5_Papain_50_6_651.71718_5.45
YAAISQ
>NP_001294934.1 fructose-bisphosphate aldolase [Solanum lycopersicum]_10_Asp-N_224_14_1520.78618_3.33_0_Papain_0_14_1520.78618_3.33
DNGLVPIVEPEILL
>NP_001294934.1 fructose-bisphosphate aldolase [Solanum lycopersicum]_11_Asp-N_230_6_683.67558_4.27_0_Papain_0_6_683.67558_4.27
DGEHNI
>NP_001294934.1 fructose-bisphosphate aldolase [Solanum lycopersicum]_12_Asp-N_270_40_4577.29278_4.6_0_Papain_8_8_965.07408_6.19
DRTFEVAK
>NP_001294934.1 fructose-bisphosphate aldolase [Solanum lycopersicum]_12_Asp-N_270_40_4577.29278_4.6_1_Papain_31_23_2760.24588_4.53
QVWAEVFFYLAQNNVMFEGILLK
>NP_001294934.1 fructose-bisphosphate aldolase [Solanum lycopersicum]_12_Asp-N_270_40_4577.29278_4.6_2_Papain_40_9_888.00338_3.74
PSMVTPGAE
>NP_001294934.1 fructose-bisphosphate aldolase [Solanum lycopersicum]_14_Asp-N_281_9_985.06478_5.98_0_Papain_0_9_985.06478_5.98
DRATPQQVA
>NP_001294934.1 fructose-bisphosphate aldolase [Solanum lycopersicum]_15_Asp-N_338_57_6303.13398_7.17_0_Papain_8_8_980.12888_5.97
DYTLSLLR
>NP_001294934.1 fructose-bisphosphate aldolase [Solanum lycopersicum]_16_Asp-N_354_16_1788.05448_8.35_1_Papain_13_10_1173.29388_8.06
TWSGRPENVK
>NP_001294934.1 fructose-bisphosphate aldolase [Solanum lycopersicum]_17_Asp-N_378_24_2491.78368_6.23_0_Papain_6_6_685.82158_5.98
DALLVR
>NP_001294934.1 fructose-bisphosphate aldolase [Solanum lycopersicum]_17_Asp-N_378_24_2491.78368_6.23_2_Papain_24_16_1624.72448_4.53
ANSLAQLGKYTGEGES
>NP_001294934.1 fructose-bisphosphate aldolase [Solanum lycopersicum]_18_Asp-N_392_14_1634.91068_7.59_1_Papain_10_6_708.91718_8.4
KGMFVK
>AAS48091.1 alcohol acyl transferase [Solanum lycopersicum]_2_Asp-N_58_24_2878.44318_8.43_0_Papain_6_6_734.80998_5.98
DQGFIR
>AAS48091.1 alcohol acyl transferase [Solanum lycopersicum]_2_Asp-N_58_24_2878.44318_8.43_1_Papain_16_10_1265.61958_8.0
LQIPILMFYK
>AAS48091.1 alcohol acyl transferase [Solanum lycopersicum]_2_Asp-N_58_24_2878.44318_8.43_2_Papain_24_8_914.04418_8.32
YNSSMKGK
>AAS48091.1 alcohol acyl transferase [Solanum lycopersicum]_4_Asp-N_93_28_3137.73078_8.05_0_Papain_0_28_3137.73078_8.05
DGLSKTLVFYYPLAGRLIEGPNKKLMVN
>AAS48091.1 alcohol acyl transferase [Solanum lycopersicum]_5_Asp-N_104_11_1137.27258_3.56_0_Papain_0_11_1137.27258_3.56
CNGEGVLFIEG
>AAS48091.1 alcohol acyl transferase [Solanum lycopersicum]_6_Asp-N_120_16_1752.98228_4.4_0_Papain_14_14_1558.74888_4.4
DANIELEKLGESIK
>AAS48091.1 alcohol acyl transferase [Solanum lycopersicum]_8_Asp-N_134_10_1104.23078_6.42_0_Papain_0_10_1104.23078_6.42
DLLLHNVHGS
>AAS48091.1 alcohol acyl transferase [Solanum lycopersicum]_9_Asp-N_151_17_1843.19658_5.98_0_Papain_0_17_1843.19658_5.98
DGIIGSPLLLIQVTRFT
>AAS48091.1 alcohol acyl transferase [Solanum lycopersicum]_10_Asp-N_166_15_1674.97368_8.7_0_Papain_9_9_913.06188_8.7
CGGFAVGFR
>AAS48091.1 alcohol acyl transferase [Solanum lycopersicum]_10_Asp-N_166_15_1674.97368_8.7_1_Papain_15_6_779.92708_7.2
FNHTMM
>AAS48091.1 alcohol acyl transferase [Solanum lycopersicum]_11_Asp-N_208_42_4605.28848_7.06_0_Papain_6_6_699.76128_5.87
DAYGFK
>AAS48091.1 alcohol acyl transferase [Solanum lycopersicum]_11_Asp-N_208_42_4605.28848_7.06_2_Papain_42_6_590.63108_5.46
SSPSIT
>AAS48091.1 alcohol acyl transferase [Solanum lycopersicum]_12_Asp-N_214_6_784.88778_6.42_0_Papain_0_6_784.88778_6.42
CIHHEF
>AAS48091.1 alcohol acyl transferase [Solanum lycopersicum]_13_Asp-N_228_14_1695.81528_3.77_0_Papain_0_14_1695.81528_3.77
DEEIESKIAWESME
>AAS48091.1 alcohol acyl transferase [Solanum lycopersicum]_14_Asp-N_255_27_3244.62288_4.25_0_Papain_19_19_2302.62708_4.4
DKLIQQSFFFGNEEMEVIK
>AAS48091.1 alcohol acyl transferase [Solanum lycopersicum]_14_Asp-N_255_27_3244.62288_4.25_1_Papain_27_8_960.01108_3.74
NQVPPNYE
>AAS48091.1 alcohol acyl transferase [Solanum lycopersicum]_15_Asp-N_268_13_1630.03888_7.77_0_Papain_0_13_1630.03888_7.77
CTKFELLMAFLWK
>AAS48091.1 alcohol acyl transferase [Solanum lycopersicum]_16_Asp-N_278_10_1127.32678_8.7_0_Papain_0_10_1127.32678_8.7
CRTIALNLHS
>AAS48091.1 alcohol acyl transferase [Solanum lycopersicum]_17_Asp-N_321_43_4748.62978_8.02_1_Papain_13_8_991.19848_8.55
LTYVINIR
>AAS48091.1 alcohol acyl transferase [Solanum lycopersicum]_18_Asp-N_337_16_1792.16708_8.06_0_Papain_13_13_1436.68628_6.12
CSNPVTYAVELIK
>AAS48091.1 alcohol acyl transferase [Solanum lycopersicum]_19_Asp-N_349_12_1473.64568_4.66_0_Papain_9_9_1160.24868_4.66
DHINEEYIK
>AAS48091.1 alcohol acyl transferase [Solanum lycopersicum]_20_Asp-N_369_20_2321.71988_7.79_0_Papain_0_20_2321.71988_7.79
DLMVTKGRPELTKSWNFLVS
>AAS48091.1 alcohol acyl transferase [Solanum lycopersicum]_21_Asp-N_376_7_883.95908_5.97_0_Papain_0_7_883.95908_5.97
DNRYIGF
>AAS48091.1 alcohol acyl transferase [Solanum lycopersicum]_23_Asp-N_406_27_2859.27678_7.79_0_Papain_14_14_1520.75068_5.87
DFGWGNPIFGGILK
>AAS48091.1 alcohol acyl transferase [Solanum lycopersicum]_23_Asp-N_406_27_2859.27678_7.79_1_Papain_26_12_1242.43758_8.06
AISFTSFGVSVK
>AAS48091.1 alcohol acyl transferase [Solanum lycopersicum]_24_Asp-N_428_22_2349.90108_7.95_0_Papain_0_22_2349.90108_7.95
DKGEKGVLIAISLPPLAMKKLQ
>AAS48091.1 alcohol acyl transferase [Solanum lycopersicum]_25_Asp-N_442_14_1698.99768_5.97_0_Papain_0_14_1698.99768_5.97
DIYNMTFRVIISNI
>sp|P30264|CATA1_SOLLC Catalase isozyme 1 OS=Solanum lycopersicum OX=4081 GN=CAT1 PE=2 SV=1_1_Asp-N_12_11_1270.36428_7.95_0_Papain_6_6_764.83638_7.99
DPSKYR
>sp|P30264|CATA1_SOLLC Catalase isozyme 1 OS=Solanum lycopersicum OX=4081 GN=CAT1 PE=2 SV=1_3_Asp-N_54_11_1375.58418_4.29_0_Papain_0_11_1375.58418_4.29
DYYLIEKLATF
>sp|P30264|CATA1_SOLLC Catalase isozyme 1 OS=Solanum lycopersicum OX=4081 GN=CAT1 PE=2 SV=1_4_Asp-N_79_25_2837.19388_7.84_0_Papain_13_13_1604.83268_8.07
DREKIPERVVHAR
>sp|P30264|CATA1_SOLLC Catalase isozyme 1 OS=Solanum lycopersicum OX=4081 GN=CAT1 PE=2 SV=1_4_Asp-N_79_25_2837.19388_7.84_2_Papain_25_7_835.91468_5.48
GFFEVTH
>sp|P30264|CATA1_SOLLC Catalase isozyme 1 OS=Solanum lycopersicum OX=4081 GN=CAT1 PE=2 SV=1_5_Asp-N_85_6_684.74708_5.22_0_Papain_0_6_684.74708_5.22
DISHLT
>sp|P30264|CATA1_SOLLC Catalase isozyme 1 OS=Solanum lycopersicum OX=4081 GN=CAT1 PE=2 SV=1_7_Asp-N_100_13_1384.59808_5.98_1_Papain_13_9_852.98598_5.46
APGAQTPVI
>sp|P30264|CATA1_SOLLC Catalase isozyme 1 OS=Solanum lycopersicum OX=4081 GN=CAT1 PE=2 SV=1_8_Asp-N_117_17_1960.19818_8.7_0_Papain_0_17_1960.19818_8.7
CRFSTVVHERGSPESIR
>sp|P30264|CATA1_SOLLC Catalase isozyme 1 OS=Solanum lycopersicum OX=4081 GN=CAT1 PE=2 SV=1_9_Asp-N_133_16_1920.15778_7.99_2_Papain_16_8_1033.10828_6.21
FYTREGNF
>sp|P30264|CATA1_SOLLC Catalase isozyme 1 OS=Solanum lycopersicum OX=4081 GN=CAT1 PE=2 SV=1_10_Asp-N_146_13_1490.68178_5.98_0_Papain_0_13_1490.68178_5.98
DLVGNNVPVFFNR
>sp|P30264|CATA1_SOLLC Catalase isozyme 1 OS=Solanum lycopersicum OX=4081 GN=CAT1 PE=2 SV=1_12_Asp-N_173_21_2529.92768_8.4_2_Papain_19_12_1505.65598_8.07
PNPKSHIQENWR
>sp|P30264|CATA1_SOLLC Catalase isozyme 1 OS=Solanum lycopersicum OX=4081 GN=CAT1 PE=2 SV=1_13_Asp-N_190_17_2115.37188_4.27_0_Papain_0_17_2115.37188_4.27
DFFSFLPESLHTFAFFY
>sp|P30264|CATA1_SOLLC Catalase isozyme 1 OS=Solanum lycopersicum OX=4081 GN=CAT1 PE=2 SV=1_17_Asp-N_229_32_3888.42378_7.92_1_Papain_26_23_2657.04488_7.69
HMEGFGVHAYQLINKEGKAHYVK
>sp|P30264|CATA1_SOLLC Catalase isozyme 1 OS=Solanum lycopersicum OX=4081 GN=CAT1 PE=2 SV=1_19_Asp-N_253_20_2157.36078_6.43_0_Papain_0_20_2157.36078_6.43
CMSEEEAIRVGGTNHSHATK
>sp|P30264|CATA1_SOLLC Catalase isozyme 1 OS=Solanum lycopersicum OX=4081 GN=CAT1 PE=2 SV=1_21_Asp-N_274_18_2084.37408_4.29_0_Papain_12_12_1350.45028_4.29
DSIAAGNYPEWK
>sp|P30264|CATA1_SOLLC Catalase isozyme 1 OS=Solanum lycopersicum OX=4081 GN=CAT1 PE=2 SV=1_21_Asp-N_274_18_2084.37408_4.29_1_Papain_18_6_751.93908_5.46
LFIQTM
>sp|P30264|CATA1_SOLLC Catalase isozyme 1 OS=Solanum lycopersicum OX=4081 GN=CAT1 PE=2 SV=1_27_Asp-N_295_8_975.06618_4.29_0_Papain_0_8_975.06618_4.29
DVTKTWPE
>sp|P30264|CATA1_SOLLC Catalase isozyme 1 OS=Solanum lycopersicum OX=4081 GN=CAT1 PE=2 SV=1_28_Asp-N_312_17_1915.35278_9.56_0_Papain_0_17_1915.35278_9.56
DLLPLIPVGRLVLNRNI
>sp|P30264|CATA1_SOLLC Catalase isozyme 1 OS=Solanum lycopersicum OX=4081 GN=CAT1 PE=2 SV=1_29_Asp-N_337_25_2872.09918_3.93_0_Papain_0_25_2872.09918_3.93
DNFFAENEQLAFNPGHIVPGIYYSE
>sp|P30264|CATA1_SOLLC Catalase isozyme 1 OS=Solanum lycopersicum OX=4081 GN=CAT1 PE=2 SV=1_30_Asp-N_349_12_1438.68968_7.99_0_Papain_0_12_1438.68968_7.99
DKLLQTRIFAYA
>sp|P30264|CATA1_SOLLC Catalase isozyme 1 OS=Solanum lycopersicum OX=4081 GN=CAT1 PE=2 SV=1_31_Asp-N_369_20_2335.66898_8.8_0_Papain_0_20_2335.66898_8.8
DTQRHRIGPNYMQLPVNAPK
>sp|P30264|CATA1_SOLLC Catalase isozyme 1 OS=Solanum lycopersicum OX=4081 GN=CAT1 PE=2 SV=1_32_Asp-N_377_8_974.02438_8.73_0_Papain_0_8_974.02438_8.73
CGHHNNHR
>sp|P30264|CATA1_SOLLC Catalase isozyme 1 OS=Solanum lycopersicum OX=4081 GN=CAT1 PE=2 SV=1_33_Asp-N_386_9_1032.15728_7.2_0_Papain_0_9_1032.15728_7.2
DGAMNMTHR
>sp|P30264|CATA1_SOLLC Catalase isozyme 1 OS=Solanum lycopersicum OX=4081 GN=CAT1 PE=2 SV=1_35_Asp-N_397_7_896.99828_5.97_0_Papain_0_7_896.99828_5.97
DYLPSRF
>sp|P30264|CATA1_SOLLC Catalase isozyme 1 OS=Solanum lycopersicum OX=4081 GN=CAT1 PE=2 SV=1_37_Asp-N_410_11_1260.43028_6.21_0_Papain_0_11_1260.43028_6.21
CRPAEQYPIPS
>sp|P30264|CATA1_SOLLC Catalase isozyme 1 OS=Solanum lycopersicum OX=4081 GN=CAT1 PE=2 SV=1_38_Asp-N_419_9_1032.18568_10.32_0_Papain_0_9_1032.18568_10.32
CVLNGRRTN
>sp|P30264|CATA1_SOLLC Catalase isozyme 1 OS=Solanum lycopersicum OX=4081 GN=CAT1 PE=2 SV=1_39_Asp-N_440_21_2551.86218_7.75_0_Papain_10_10_1191.41068_7.77
CVIPKENNFK
>sp|P30264|CATA1_SOLLC Catalase isozyme 1 OS=Solanum lycopersicum OX=4081 GN=CAT1 PE=2 SV=1_39_Asp-N_440_21_2551.86218_7.75_1_Papain_17_7_878.94318_8.55
QAGERYR
>sp|P30264|CATA1_SOLLC Catalase isozyme 1 OS=Solanum lycopersicum OX=4081 GN=CAT1 PE=2 SV=1_41_Asp-N_455_12_1509.68178_6.17_0_Papain_0_12_1509.68178_6.17
DRYINKWVESLS
>sp|P30264|CATA1_SOLLC Catalase isozyme 1 OS=Solanum lycopersicum OX=4081 GN=CAT1 PE=2 SV=1_42_Asp-N_474_19_2271.56078_7.18_0_Papain_9_9_1122.24928_7.2
DPRVTHEIR
>sp|P30264|CATA1_SOLLC Catalase isozyme 1 OS=Solanum lycopersicum OX=4081 GN=CAT1 PE=2 SV=1_42_Asp-N_474_19_2271.56078_7.18_1_Papain_19_10_1167.32678_5.45
SIWISYLSQA
>sp|P30264|CATA1_SOLLC Catalase isozyme 1 OS=Solanum lycopersicum OX=4081 GN=CAT1 PE=2 SV=1_44_Asp-N_492_15_1618.97348_9.07_0_Papain_12_12_1289.55908_9.07
CGQKVASRLTVK
>ABB02390.1 temperature-induced lipocalin [Solanum lycopersicum]_0_Asp-N_12_12_1362.70908_7.79_0_Papain_10_10_1135.44588_7.79
MATKVMEVVK
>ABB02390.1 temperature-induced lipocalin [Solanum lycopersicum]_1_Asp-N_34_22_2776.21108_8.74_1_Papain_22_19_2419.78898_9.25
RYMGRWYEIASFPSRFQPK
>ABB02390.1 temperature-induced lipocalin [Solanum lycopersicum]_3_Asp-N_47_10_1141.20288_5.97_0_Papain_0_10_1141.20288_5.97
DTRATYTLNS
>ABB02390.1 temperature-induced lipocalin [Solanum lycopersicum]_4_Asp-N_58_11_1270.36418_4.27_0_Papain_0_11_1270.36418_4.27
DGTVHVLNETW
>ABB02390.1 temperature-induced lipocalin [Solanum lycopersicum]_5_Asp-N_73_15_1614.83948_8.28_0_Papain_14_14_1543.76068_8.28
CNGKRGFIEGTAYK
>ABB02390.1 temperature-induced lipocalin [Solanum lycopersicum]_7_Asp-N_99_22_2500.02228_7.76_2_Papain_22_14_1559.91168_5.45
FYVPPFLPIIPVTG
>ABB02390.1 temperature-induced lipocalin [Solanum lycopersicum]_8_Asp-N_106_7_971.12048_3.48_0_Papain_0_7_971.12048_3.48
DYWVLYI
>ABB02390.1 temperature-induced lipocalin [Solanum lycopersicum]_10_Asp-N_132_24_2997.45248_9.45_0_Papain_0_24_2997.45248_9.45
DYQYALIGQPSRRYLWILSRQTRL
>ABB02390.1 temperature-induced lipocalin [Solanum lycopersicum]_12_Asp-N_149_16_1928.08268_4.25_0_Papain_12_12_1449.62378_4.67
DEIYNQLVEKAK
>ABB02390.1 temperature-induced lipocalin [Solanum lycopersicum]_13_Asp-N_160_11_1239.39408_7.81_0_Papain_0_11_1239.39408_7.81
DVSKLHKTPQS
>ABB02390.1 temperature-induced lipocalin [Solanum lycopersicum]_17_Asp-N_185_14_1644.97728_8.11_0_Papain_9_9_1146.35428_7.79
DTKGIWWIK
>sp|Q43517|FER1_SOLLC Ferredoxin-1, chloroplastic OS=Solanum lycopersicum OX=4081 GN=SEND33 PE=2 SV=1_0_Asp-N_45_45_4666.47788_11.19_0_Papain_24_24_2524.03218_10.04
MASISGTMISTSFLPRKPAVTSLK
>sp|Q43517|FER1_SOLLC Ferredoxin-1, chloroplastic OS=Solanum lycopersicum OX=4081 GN=SEND33 PE=2 SV=1_0_Asp-N_45_45_4666.47788_11.19_1_Papain_37_13_1318.53568_6.13
AISNVGEALFGLK
>sp|Q43517|FER1_SOLLC Ferredoxin-1, chloroplastic OS=Solanum lycopersicum OX=4081 GN=SEND33 PE=2 SV=1_0_Asp-N_45_45_4666.47788_11.19_2_Papain_45_8_859.94058_11.49
SGRNGRIT
>sp|Q43517|FER1_SOLLC Ferredoxin-1, chloroplastic OS=Solanum lycopersicum OX=4081 GN=SEND33 PE=2 SV=1_1_Asp-N_64_19_2155.55218_4.82_0_Papain_8_8_929.16048_8.28
CMASYKVK
>sp|Q43517|FER1_SOLLC Ferredoxin-1, chloroplastic OS=Solanum lycopersicum OX=4081 GN=SEND33 PE=2 SV=1_1_Asp-N_64_19_2155.55218_4.82_1_Papain_19_11_1244.40698_3.47
LITPEGPIEFE
>sp|Q43517|FER1_SOLLC Ferredoxin-1, chloroplastic OS=Solanum lycopersicum OX=4081 GN=SEND33 PE=2 SV=1_5_Asp-N_80_8_913.85288_3.93_0_Papain_0_8_913.85288_3.93
DQAEEEGH
>sp|Q43517|FER1_SOLLC Ferredoxin-1, chloroplastic OS=Solanum lycopersicum OX=4081 GN=SEND33 PE=2 SV=1_9_Asp-N_103_10_892.03808_8.02_0_Papain_0_10_892.03808_8.02
CAGKVTAGSV
>sp|Q43517|FER1_SOLLC Ferredoxin-1, chloroplastic OS=Solanum lycopersicum OX=4081 GN=SEND33 PE=2 SV=1_13_Asp-N_123_10_1050.13328_3.38_0_Papain_0_10_1050.13328_3.38
DQEAAGFVLT
>sp|Q43517|FER1_SOLLC Ferredoxin-1, chloroplastic OS=Solanum lycopersicum OX=4081 GN=SEND33 PE=2 SV=1_14_Asp-N_130_7_736.88418_7.98_0_Papain_0_7_736.88418_7.98
CVAYPKG
>sp|Q43517|FER1_SOLLC Ferredoxin-1, chloroplastic OS=Solanum lycopersicum OX=4081 GN=SEND33 PE=2 SV=1_15_Asp-N_144_14_1614.72658_4.23_0_Papain_0_14_1614.72658_4.23
DVTIETHKEEELTA
>NP_001234715.1 eukaryotic translation initiation factor 5A-4 [Solanum lycopersicum]_1_Asp-N_12_10_1228.24028_4.86_0_Papain_0_10_1228.24028_4.86
DEEHHFESKA
>NP_001234715.1 eukaryotic translation initiation factor 5A-4 [Solanum lycopersicum]_2_Asp-N_39_27_2890.29498_8.83_0_Papain_16_16_1663.80758_7.99
DAGASKTYPQQAGTIR
>NP_001234715.1 eukaryotic translation initiation factor 5A-4 [Solanum lycopersicum]_2_Asp-N_39_27_2890.29498_8.83_1_Papain_24_8_934.14658_8.32
KNGYIVIK
>NP_001234715.1 eukaryotic translation initiation factor 5A-4 [Solanum lycopersicum]_3_Asp-N_57_18_1896.19518_8.29_0_Papain_0_18_1896.19518_8.29
CKVVEVSTSKTGKHGHAK
>NP_001234715.1 eukaryotic translation initiation factor 5A-4 [Solanum lycopersicum]_4_Asp-N_63_6_688.84258_7.18_0_Papain_0_6_688.84258_7.18
CHFVAI
>NP_001234715.1 eukaryotic translation initiation factor 5A-4 [Solanum lycopersicum]_5_Asp-N_72_9_1077.24558_6.12_0_Papain_6_6_706.79658_5.87
DIFNAK
>NP_001234715.1 eukaryotic translation initiation factor 5A-4 [Solanum lycopersicum]_6_Asp-N_80_8_867.91388_5.22_0_Papain_0_8_867.91388_5.22
DIVPSSHN
>NP_001234715.1 eukaryotic translation initiation factor 5A-4 [Solanum lycopersicum]_8_Asp-N_89_8_937.02328_7.2_0_Papain_0_8_937.02328_7.2
DVPHVNRT
>NP_001234715.1 eukaryotic translation initiation factor 5A-4 [Solanum lycopersicum]_11_Asp-N_112_14_1494.62128_4.29_0_Papain_0_14_1494.62128_4.29
DGFVSLLTENGNTK
>NP_001234715.1 eukaryotic translation initiation factor 5A-4 [Solanum lycopersicum]_15_Asp-N_135_15_1634.80638_4.67_0_Papain_8_8_930.06898_5.87
DTLLNQVK
>NP_001234715.1 eukaryotic translation initiation factor 5A-4 [Solanum lycopersicum]_15_Asp-N_135_15_1634.80638_4.67_1_Papain_15_7_722.75268_4.53
GGFEEGK
>NP_001234715.1 eukaryotic translation initiation factor 5A-4 [Solanum lycopersicum]_16_Asp-N_150_15_1621.88128_3.33_0_Papain_0_15_1621.88128_3.33
DLVLSVMSAMGEEQI
>NP_001234715.1 eukaryotic translation initiation factor 5A-4 [Solanum lycopersicum]_18_Asp-N_160_6_633.69948_5.87_0_Papain_0_6_633.69948_5.87
DIGTKT
>sp|P38416|LOXB_SOLLC Linoleate 9S-lipoxygenase B OS=Solanum lycopersicum OX=4081 GN=LOX1.2 PE=2 SV=1_0_Asp-N_7_7_675.84128_5.46_0_Papain_0_7_675.84128_5.46
MSLGGIV
>sp|P38416|LOXB_SOLLC Linoleate 9S-lipoxygenase B OS=Solanum lycopersicum OX=4081 GN=LOX1.2 PE=2 SV=1_1_Asp-N_13_6_615.72748_5.87_0_Papain_0_6_615.72748_5.87
DAILGK
>sp|P38416|LOXB_SOLLC Linoleate 9S-lipoxygenase B OS=Solanum lycopersicum OX=4081 GN=LOX1.2 PE=2 SV=1_3_Asp-N_31_17_1994.51628_10.01_0_Papain_6_6_741.88888_8.4
DRPKVK
>sp|P38416|LOXB_SOLLC Linoleate 9S-lipoxygenase B OS=Solanum lycopersicum OX=4081 GN=LOX1.2 PE=2 SV=1_3_Asp-N_31_17_1994.51628_10.01_1_Papain_17_11_1270.64268_10.04
GRVILMKKNVL
>sp|P38416|LOXB_SOLLC Linoleate 9S-lipoxygenase B OS=Solanum lycopersicum OX=4081 GN=LOX1.2 PE=2 SV=1_4_Asp-N_41_10_1034.17718_3.48_0_Papain_0_10_1034.17718_3.48
DFINIGASVV
>sp|P38416|LOXB_SOLLC Linoleate 9S-lipoxygenase B OS=Solanum lycopersicum OX=4081 GN=LOX1.2 PE=2 SV=1_6_Asp-N_63_18_1934.21978_5.87_0_Papain_0_18_1934.21978_5.87
DLLGQKVSIQLISGSVNY
>sp|P38416|LOXB_SOLLC Linoleate 9S-lipoxygenase B OS=Solanum lycopersicum OX=4081 GN=LOX1.2 PE=2 SV=1_7_Asp-N_81_18_1993.20038_4.05_0_Papain_0_18_1993.20038_4.05
DGLEGKLSNPAYLESWLT
>sp|P38416|LOXB_SOLLC Linoleate 9S-lipoxygenase B OS=Solanum lycopersicum OX=4081 GN=LOX1.2 PE=2 SV=1_8_Asp-N_97_16_1685.84818_3.38_0_Papain_0_16_1685.84818_3.38
DITPITAGESTFSVTF
>sp|P38416|LOXB_SOLLC Linoleate 9S-lipoxygenase B OS=Solanum lycopersicum OX=4081 GN=LOX1.2 PE=2 SV=1_11_Asp-N_128_27_3092.58468_4.87_0_Papain_12_12_1292.49738_4.29
DEFGVPGAFIIK
>sp|P38416|LOXB_SOLLC Linoleate 9S-lipoxygenase B OS=Solanum lycopersicum OX=4081 GN=LOX1.2 PE=2 SV=1_11_Asp-N_128_27_3092.58468_4.87_1_Papain_22_10_1274.48498_7.08
NLHLNEFFLK
>sp|P38416|LOXB_SOLLC Linoleate 9S-lipoxygenase B OS=Solanum lycopersicum OX=4081 GN=LOX1.2 PE=2 SV=1_12_Asp-N_139_11_1288.46868_7.06_0_Papain_0_11_1288.46868_7.06
DVPNYGKIHFV
>sp|P38416|LOXB_SOLLC Linoleate 9S-lipoxygenase B OS=Solanum lycopersicum OX=4081 GN=LOX1.2 PE=2 SV=1_13_Asp-N_152_13_1620.84578_8.54_0_Papain_10_10_1242.41748_8.43
CNSWVYPAFR
>sp|P38416|LOXB_SOLLC Linoleate 9S-lipoxygenase B OS=Solanum lycopersicum OX=4081 GN=LOX1.2 PE=2 SV=1_14_Asp-N_184_32_3793.29998_7.95_0_Papain_20_20_2363.65798_6.27
DRIFFANQAYLPSETPQPLR
>sp|P38416|LOXB_SOLLC Linoleate 9S-lipoxygenase B OS=Solanum lycopersicum OX=4081 GN=LOX1.2 PE=2 SV=1_14_Asp-N_184_32_3793.29998_7.95_2_Papain_31_8_943.06778_4.53
ENELVALR
>sp|P38416|LOXB_SOLLC Linoleate 9S-lipoxygenase B OS=Solanum lycopersicum OX=4081 GN=LOX1.2 PE=2 SV=1_15_Asp-N_193_9_1034.09048_4.05_0_Papain_0_9_1034.09048_4.05
DGTGKLEEW
>sp|P38416|LOXB_SOLLC Linoleate 9S-lipoxygenase B OS=Solanum lycopersicum OX=4081 GN=LOX1.2 PE=2 SV=1_20_Asp-N_240_32_3594.94888_8.21_0_Papain_8_8_967.00318_4.67
DKGEEYAR
>sp|P38416|LOXB_SOLLC Linoleate 9S-lipoxygenase B OS=Solanum lycopersicum OX=4081 GN=LOX1.2 PE=2 SV=1_20_Asp-N_240_32_3594.94888_8.21_1_Papain_32_24_2645.96098_9.25
PILGGSSEYPYPRRGRTGREPTKA
>sp|P38416|LOXB_SOLLC Linoleate 9S-lipoxygenase B OS=Solanum lycopersicum OX=4081 GN=LOX1.2 PE=2 SV=1_22_Asp-N_254_11_1246.46208_6.23_0_Papain_0_11_1246.46208_6.23
CESRNPLPMSL
>sp|P38416|LOXB_SOLLC Linoleate 9S-lipoxygenase B OS=Solanum lycopersicum OX=4081 GN=LOX1.2 PE=2 SV=1_23_Asp-N_260_6_761.87608_5.97_0_Papain_0_6_761.87608_5.97
DIYVPR
>sp|P38416|LOXB_SOLLC Linoleate 9S-lipoxygenase B OS=Solanum lycopersicum OX=4081 GN=LOX1.2 PE=2 SV=1_24_Asp-N_270_10_1202.33548_7.81_0_Papain_8_8_987.08318_7.08
DERFGHVK
>sp|P38416|LOXB_SOLLC Linoleate 9S-lipoxygenase B OS=Solanum lycopersicum OX=4081 GN=LOX1.2 PE=2 SV=1_25_Asp-N_291_21_2280.68968_7.79_0_Papain_8_8_910.03488_5.87
DFLTSSLK
>sp|P38416|LOXB_SOLLC Linoleate 9S-lipoxygenase B OS=Solanum lycopersicum OX=4081 GN=LOX1.2 PE=2 SV=1_25_Asp-N_291_21_2280.68968_7.79_1_Papain_19_11_1204.43188_8.06
SSLQTLLPAFK
>sp|P38416|LOXB_SOLLC Linoleate 9S-lipoxygenase B OS=Solanum lycopersicum OX=4081 GN=LOX1.2 PE=2 SV=1_27_Asp-N_303_11_1255.26278_3.38_0_Papain_0_11_1255.26278_3.38
DNTPNEFNSFA
>sp|P38416|LOXB_SOLLC Linoleate 9S-lipoxygenase B OS=Solanum lycopersicum OX=4081 GN=LOX1.2 PE=2 SV=1_28_Asp-N_325_22_2426.83808_4.67_0_Papain_11_11_1220.38788_4.29
DVLNLYEGGIK
>sp|P38416|LOXB_SOLLC Linoleate 9S-lipoxygenase B OS=Solanum lycopersicum OX=4081 GN=LOX1.2 PE=2 SV=1_28_Asp-N_325_22_2426.83808_4.67_1_Papain_19_8_939.12218_6.13
LPEGPWLK
>sp|P38416|LOXB_SOLLC Linoleate 9S-lipoxygenase B OS=Solanum lycopersicum OX=4081 GN=LOX1.2 PE=2 SV=1_29_Asp-N_334_9_1018.13188_4.29_0_Papain_0_9_1018.13188_4.29
DNISSEILK
>sp|P38416|LOXB_SOLLC Linoleate 9S-lipoxygenase B OS=Solanum lycopersicum OX=4081 GN=LOX1.2 PE=2 SV=1_31_Asp-N_355_16_1713.95108_5.87_0_Papain_7_7_729.83128_5.87
DGQGLLK
>sp|P38416|LOXB_SOLLC Linoleate 9S-lipoxygenase B OS=Solanum lycopersicum OX=4081 GN=LOX1.2 PE=2 SV=1_31_Asp-N_355_16_1713.95108_5.87_1_Papain_16_9_1002.13508_5.45
YPTPQVIQG
>sp|P38416|LOXB_SOLLC Linoleate 9S-lipoxygenase B OS=Solanum lycopersicum OX=4081 GN=LOX1.2 PE=2 SV=1_32_Asp-N_362_7_876.96768_8.06_0_Papain_6_6_775.86258_8.06
DKTAWR
>sp|P38416|LOXB_SOLLC Linoleate 9S-lipoxygenase B OS=Solanum lycopersicum OX=4081 GN=LOX1.2 PE=2 SV=1_33_Asp-N_391_29_3288.76628_5.04_0_Papain_0_29_3288.76628_5.04
DEEFGREMLAGSNPVLISRLQEFPPKSKL
>sp|P38416|LOXB_SOLLC Linoleate 9S-lipoxygenase B OS=Solanum lycopersicum OX=4081 GN=LOX1.2 PE=2 SV=1_34_Asp-N_409_18_2018.12408_4.27_0_Papain_0_18_2018.12408_4.27
DPTIYGNQNSTITTEHVQ
>sp|P38416|LOXB_SOLLC Linoleate 9S-lipoxygenase B OS=Solanum lycopersicum OX=4081 GN=LOX1.2 PE=2 SV=1_35_Asp-N_432_23_2647.03208_7.84_0_Papain_13_13_1414.62178_6.12
DKLNGLTVNEAIK
>sp|P38416|LOXB_SOLLC Linoleate 9S-lipoxygenase B OS=Solanum lycopersicum OX=4081 GN=LOX1.2 PE=2 SV=1_35_Asp-N_432_23_2647.03208_7.84_1_Papain_23_10_1250.42558_9.73
SNRLFILNHH
>sp|P38416|LOXB_SOLLC Linoleate 9S-lipoxygenase B OS=Solanum lycopersicum OX=4081 GN=LOX1.2 PE=2 SV=1_36_Asp-N_460_28_3208.87128_8.93_0_Papain_8_8_956.21148_5.98
DIVMPLLR
>sp|P38416|LOXB_SOLLC Linoleate 9S-lipoxygenase B OS=Solanum lycopersicum OX=4081 GN=LOX1.2 PE=2 SV=1_36_Asp-N_460_28_3208.87128_8.93_1_Papain_28_20_2270.67508_8.93
KINMSANTKAYASRTLLFLQ
>sp|P38416|LOXB_SOLLC Linoleate 9S-lipoxygenase B OS=Solanum lycopersicum OX=4081 GN=LOX1.2 PE=2 SV=1_38_Asp-N_477_16_1800.13128_7.08_1_Papain_16_11_1186.41658_5.48
PLAIELSLPHP
>sp|P38416|LOXB_SOLLC Linoleate 9S-lipoxygenase B OS=Solanum lycopersicum OX=4081 GN=LOX1.2 PE=2 SV=1_40_Asp-N_492_13_1412.56228_5.87_0_Papain_0_13_1412.56228_5.87
DQFGTVSKVYTPA
>sp|P38416|LOXB_SOLLC Linoleate 9S-lipoxygenase B OS=Solanum lycopersicum OX=4081 GN=LOX1.2 PE=2 SV=1_41_Asp-N_511_19_2082.30008_4.29_0_Papain_13_13_1464.59748_4.29
DQGVEGSIWQFAK
>sp|P38416|LOXB_SOLLC Linoleate 9S-lipoxygenase B OS=Solanum lycopersicum OX=4081 GN=LOX1.2 PE=2 SV=1_41_Asp-N_511_19_2082.30008_4.29_1_Papain_19_6_635.71788_5.45
AYVAVN
>sp|P38416|LOXB_SOLLC Linoleate 9S-lipoxygenase B OS=Solanum lycopersicum OX=4081 GN=LOX1.2 PE=2 SV=1_42_Asp-N_570_59_6869.97928_8.13_1_Papain_54_10_1117.28828_9.71
NTMNINALAR
>sp|P38416|LOXB_SOLLC Linoleate 9S-lipoxygenase B OS=Solanum lycopersicum OX=4081 GN=LOX1.2 PE=2 SV=1_43_Asp-N_593_23_2501.80828_4.67_0_Papain_12_12_1268.38868_4.29
DGGFETSLFPAK
>sp|P38416|LOXB_SOLLC Linoleate 9S-lipoxygenase B OS=Solanum lycopersicum OX=4081 GN=LOX1.2 PE=2 SV=1_43_Asp-N_593_23_2501.80828_4.67_1_Papain_23_11_1251.43488_6.12
YSMEMSAAAYK
>sp|P38416|LOXB_SOLLC Linoleate 9S-lipoxygenase B OS=Solanum lycopersicum OX=4081 GN=LOX1.2 PE=2 SV=1_44_Asp-N_604_11_1272.42288_3.38_0_Papain_0_11_1272.42288_3.38
DWVFPEQALPA
>sp|P38416|LOXB_SOLLC Linoleate 9S-lipoxygenase B OS=Solanum lycopersicum OX=4081 GN=LOX1.2 PE=2 SV=1_45_Asp-N_614_10_1099.29568_6.19_1_Papain_10_6_629.71418_6.23
RGVAVE
>sp|P38416|LOXB_SOLLC Linoleate 9S-lipoxygenase B OS=Solanum lycopersicum OX=4081 GN=LOX1.2 PE=2 SV=1_46_Asp-N_627_13_1433.71388_7.2_0_Papain_9_9_981.07628_7.2
DLSSPHGIR
>sp|P38416|LOXB_SOLLC Linoleate 9S-lipoxygenase B OS=Solanum lycopersicum OX=4081 GN=LOX1.2 PE=2 SV=1_47_Asp-N_633_6_726.78398_3.48_0_Papain_0_6_726.78398_3.48
DYPYAV
>sp|P38416|LOXB_SOLLC Linoleate 9S-lipoxygenase B OS=Solanum lycopersicum OX=4081 GN=LOX1.2 PE=2 SV=1_48_Asp-N_649_16_1881.11498_4.05_0_Papain_10_10_1115.29438_4.29
DGLEIWAAIK
>sp|P38416|LOXB_SOLLC Linoleate 9S-lipoxygenase B OS=Solanum lycopersicum OX=4081 GN=LOX1.2 PE=2 SV=1_48_Asp-N_649_16_1881.11498_4.05_1_Papain_16_6_783.83588_3.74
SWVTEY
>sp|P38416|LOXB_SOLLC Linoleate 9S-lipoxygenase B OS=Solanum lycopersicum OX=4081 GN=LOX1.2 PE=2 SV=1_49_Asp-N_656_7_938.10908_8.22_0_Papain_6_6_851.03088_8.22
CKFYYK
>sp|P38416|LOXB_SOLLC Linoleate 9S-lipoxygenase B OS=Solanum lycopersicum OX=4081 GN=LOX1.2 PE=2 SV=1_50_Asp-N_662_6_719.74668_4.05_0_Papain_0_6_719.74668_4.05
DETVEK
>sp|P38416|LOXB_SOLLC Linoleate 9S-lipoxygenase B OS=Solanum lycopersicum OX=4081 GN=LOX1.2 PE=2 SV=1_51_Asp-N_679_17_2084.23218_4.6_0_Papain_9_9_1176.29388_4.29
DTELQAWWK
>sp|P38416|LOXB_SOLLC Linoleate 9S-lipoxygenase B OS=Solanum lycopersicum OX=4081 GN=LOX1.2 PE=2 SV=1_53_Asp-N_697_15_1956.19118_6.31_0_Papain_0_15_1956.19118_6.31
DEAWWPKLQTRQELR
>sp|P38416|LOXB_SOLLC Linoleate 9S-lipoxygenase B OS=Solanum lycopersicum OX=4081 GN=LOX1.2 PE=2 SV=1_57_Asp-N_751_19_2150.40308_4.07_0_Papain_16_16_1838.07748_4.07
CNLMPEPGSVEYEELK
>sp|P38416|LOXB_SOLLC Linoleate 9S-lipoxygenase B OS=Solanum lycopersicum OX=4081 GN=LOX1.2 PE=2 SV=1_58_Asp-N_780_29_3319.84868_6.99_0_Papain_6_6_748.92068_7.79
DKVFLK
>sp|P38416|LOXB_SOLLC Linoleate 9S-lipoxygenase B OS=Solanum lycopersicum OX=4081 GN=LOX1.2 PE=2 SV=1_58_Asp-N_780_29_3319.84868_6.99_1_Papain_29_23_2588.94328_5.64
TFVPQLQSLLEISIFEVSSRHAS
>sp|P38416|LOXB_SOLLC Linoleate 9S-lipoxygenase B OS=Solanum lycopersicum OX=4081 GN=LOX1.2 PE=2 SV=1_59_Asp-N_788_8_979.05748_4.29_0_Papain_0_8_979.05748_4.29
DEVYLGQR
>sp|P38416|LOXB_SOLLC Linoleate 9S-lipoxygenase B OS=Solanum lycopersicum OX=4081 GN=LOX1.2 PE=2 SV=1_60_Asp-N_795_7_877.94938_4.29_0_Papain_0_7_877.94938_4.29
DSIEWTK
>sp|P38416|LOXB_SOLLC Linoleate 9S-lipoxygenase B OS=Solanum lycopersicum OX=4081 GN=LOX1.2 PE=2 SV=1_61_Asp-N_811_16_1867.19338_6.24_0_Papain_0_16_1867.19338_6.24
DKEPLVAFERFGKMLS
>sp|P38416|LOXB_SOLLC Linoleate 9S-lipoxygenase B OS=Solanum lycopersicum OX=4081 GN=LOX1.2 PE=2 SV=1_62_Asp-N_859_48_5329.09068_7.65_0_Papain_16_16_2002.33678_7.81
DIENRIMIMNSHKSWK
>sp|O24031|GPX4_SOLLC Probable phospholipid hydroperoxide glutathione peroxidase OS=Solanum lycopersicum OX=4081 GN=GPXle-1 PE=2 SV=1_0_Asp-N_12_12_1326.44378_5.45_0_Papain_0_12_1326.44378_5.45
MATQTSNPQSVY
>sp|O24031|GPX4_SOLLC Probable phospholipid hydroperoxide glutathione peroxidase OS=Solanum lycopersicum OX=4081 GN=GPXle-1 PE=2 SV=1_4_Asp-N_42_18_1960.34448_7.76_0_Papain_6_6_737.85098_5.87
DLSIYK
>sp|O24031|GPX4_SOLLC Probable phospholipid hydroperoxide glutathione peroxidase OS=Solanum lycopersicum OX=4081 GN=GPXle-1 PE=2 SV=1_4_Asp-N_42_18_1960.34448_7.76_1_Papain_18_12_1240.50878_8.06
GKVLIIVNVASQ
>sp|O24031|GPX4_SOLLC Probable phospholipid hydroperoxide glutathione peroxidase OS=Solanum lycopersicum OX=4081 GN=GPXle-1 PE=2 SV=1_5_Asp-N_51_9_972.03738_5.45_0_Papain_0_9_972.03738_5.45
CGLTNSNYT
>sp|O24031|GPX4_SOLLC Probable phospholipid hydroperoxide glutathione peroxidase OS=Solanum lycopersicum OX=4081 GN=GPXle-1 PE=2 SV=1_6_Asp-N_61_10_1318.55078_7.59_0_Papain_7_7_899.02658_4.29
DMTELYK
>sp|O24031|GPX4_SOLLC Probable phospholipid hydroperoxide glutathione peroxidase OS=Solanum lycopersicum OX=4081 GN=GPXle-1 PE=2 SV=1_7_Asp-N_71_10_1102.25228_3.38_0_Papain_0_10_1102.25228_3.38
DQGLEILAFP
>sp|O24031|GPX4_SOLLC Probable phospholipid hydroperoxide glutathione peroxidase OS=Solanum lycopersicum OX=4081 GN=GPXle-1 PE=2 SV=1_8_Asp-N_84_13_1392.46248_3.56_0_Papain_0_13_1392.46248_3.56
CNQFGGQEPGNIE
>sp|O24031|GPX4_SOLLC Probable phospholipid hydroperoxide glutathione peroxidase OS=Solanum lycopersicum OX=4081 GN=GPXle-1 PE=2 SV=1_9_Asp-N_90_6_732.84988_3.48_0_Papain_0_6_732.84988_3.48
DIQQMV
>sp|O24031|GPX4_SOLLC Probable phospholipid hydroperoxide glutathione peroxidase OS=Solanum lycopersicum OX=4081 GN=GPXle-1 PE=2 SV=1_10_Asp-N_101_11_1374.62038_7.98_1_Papain_11_6_738.83828_3.74
AEYPIF
>sp|O24031|GPX4_SOLLC Probable phospholipid hydroperoxide glutathione peroxidase OS=Solanum lycopersicum OX=4081 GN=GPXle-1 PE=2 SV=1_13_Asp-N_127_19_2075.35438_8.32_0_Papain_8_8_919.00488_5.97
DNAAPLYR
>sp|O24031|GPX4_SOLLC Probable phospholipid hydroperoxide glutathione peroxidase OS=Solanum lycopersicum OX=4081 GN=GPXle-1 PE=2 SV=1_13_Asp-N_127_19_2075.35438_8.32_2_Papain_19_8_785.85468_8.06
SSKGGFFG
>sp|O24031|GPX4_SOLLC Probable phospholipid hydroperoxide glutathione peroxidase OS=Solanum lycopersicum OX=4081 GN=GPXle-1 PE=2 SV=1_14_Asp-N_139_12_1467.73058_7.79_1_Papain_12_8_1054.25658_8.06
WNFSKFLI
>sp|O24031|GPX4_SOLLC Probable phospholipid hydroperoxide glutathione peroxidase OS=Solanum lycopersicum OX=4081 GN=GPXle-1 PE=2 SV=1_15_Asp-N_146_7_782.85168_5.53_0_Papain_0_7_782.85168_5.53
DKEGHVV
>sp|O24031|GPX4_SOLLC Probable phospholipid hydroperoxide glutathione peroxidase OS=Solanum lycopersicum OX=4081 GN=GPXle-1 PE=2 SV=1_16_Asp-N_160_14_1569.70658_6.17_0_Papain_0_14_1569.70658_6.17
DRYSPTTSPASMEK
>sp|O24031|GPX4_SOLLC Probable phospholipid hydroperoxide glutathione peroxidase OS=Solanum lycopersicum OX=4081 GN=GPXle-1 PE=2 SV=1_17_Asp-N_169_9_956.19358_7.79_1_Papain_9_6_599.77148_8.06
KLLGVA
>sp|P54767|DCE_SOLLC Glutamate decarboxylase OS=Solanum lycopersicum OX=4081 PE=2 SV=1_0_Asp-N_9_9_1021.24028_9.71_0_Papain_0_9_1021.24028_9.71
MVLTTTSIR
>sp|P54767|DCE_SOLLC Glutamate decarboxylase OS=Solanum lycopersicum OX=4081 PE=2 SV=1_1_Asp-N_16_7_815.79178_4.05_0_Papain_0_7_815.79178_4.05
DSEESLH
>sp|P54767|DCE_SOLLC Glutamate decarboxylase OS=Solanum lycopersicum OX=4081 PE=2 SV=1_2_Asp-N_48_32_3731.44738_8.33_0_Papain_16_16_1914.25268_8.28
CTFASRYVQEPLPKFK
>sp|P54767|DCE_SOLLC Glutamate decarboxylase OS=Solanum lycopersicum OX=4081 PE=2 SV=1_2_Asp-N_48_32_3731.44738_8.33_1_Papain_32_16_1835.20998_8.07
MPKKSMPKEAAYQIVN
>sp|P54767|DCE_SOLLC Glutamate decarboxylase OS=Solanum lycopersicum OX=4081 PE=2 SV=1_4_Asp-N_72_19_2163.38938_4.05_0_Papain_0_19_2163.38938_4.05
DGNPRLNLASFVSTWMEPE
>sp|P54767|DCE_SOLLC Glutamate decarboxylase OS=Solanum lycopersicum OX=4081 PE=2 SV=1_6_Asp-N_86_13_1524.79548_7.76_0_Papain_0_13_1524.79548_7.76
DKLIMSSINKNYV
>sp|P54767|DCE_SOLLC Glutamate decarboxylase OS=Solanum lycopersicum OX=4081 PE=2 SV=1_8_Asp-N_100_12_1464.55178_4.05_0_Papain_0_12_1464.55178_4.05
DEYPVTTELQNR
>sp|P54767|DCE_SOLLC Glutamate decarboxylase OS=Solanum lycopersicum OX=4081 PE=2 SV=1_9_Asp-N_114_14_1508.81948_7.36_0_Papain_0_14_1508.81948_7.36
CVNMLAHLFHAPVG
>sp|P54767|DCE_SOLLC Glutamate decarboxylase OS=Solanum lycopersicum OX=4081 PE=2 SV=1_11_Asp-N_153_38_4051.67658_8.13_0_Papain_24_24_2323.64358_4.05
DETAVGVGTVGSSEAIMLAGLAFK
>sp|P54767|DCE_SOLLC Glutamate decarboxylase OS=Solanum lycopersicum OX=4081 PE=2 SV=1_11_Asp-N_153_38_4051.67658_8.13_1_Papain_38_14_1746.04828_10.01
RKWQSKRKAEGKPF
>sp|P54767|DCE_SOLLC Glutamate decarboxylase OS=Solanum lycopersicum OX=4081 PE=2 SV=1_12_Asp-N_166_13_1354.52598_5.87_0_Papain_0_13_1354.52598_5.87
DKPNIVTGANVQV
>sp|P54767|DCE_SOLLC Glutamate decarboxylase OS=Solanum lycopersicum OX=4081 PE=2 SV=1_13_Asp-N_191_25_3188.74978_6.3_0_Papain_7_7_939.09978_8.02
CWEKFAR
>sp|P54767|DCE_SOLLC Glutamate decarboxylase OS=Solanum lycopersicum OX=4081 PE=2 SV=1_13_Asp-N_191_25_3188.74978_6.3_1_Papain_14_7_927.06498_4.53
YFEVELK
>sp|P54767|DCE_SOLLC Glutamate decarboxylase OS=Solanum lycopersicum OX=4081 PE=2 SV=1_13_Asp-N_191_25_3188.74978_6.3_4_Papain_25_6_760.85988_3.74
EGYYVM
>sp|P54767|DCE_SOLLC Glutamate decarboxylase OS=Solanum lycopersicum OX=4081 PE=2 SV=1_16_Asp-N_220_15_1510.72228_3.56_0_Papain_0_15_1510.72228_3.56
CVAAILGSTLTGEFE
>sp|P54767|DCE_SOLLC Glutamate decarboxylase OS=Solanum lycopersicum OX=4081 PE=2 SV=1_17_Asp-N_244_24_2806.25478_6.88_1_Papain_24_21_2463.85948_6.94
LLNELLTKKNKETGWETPIHV
>sp|P54767|DCE_SOLLC Glutamate decarboxylase OS=Solanum lycopersicum OX=4081 PE=2 SV=1_18_Asp-N_258_14_1448.64088_3.48_0_Papain_0_14_1448.64088_3.48
DAASGGFIAPFLWP
>sp|P54767|DCE_SOLLC Glutamate decarboxylase OS=Solanum lycopersicum OX=4081 PE=2 SV=1_20_Asp-N_295_33_3775.41428_8.43_2_Papain_30_22_2461.85158_8.61
SINVSGHKYGLVYAGVGWVIWR
>sp|P54767|DCE_SOLLC Glutamate decarboxylase OS=Solanum lycopersicum OX=4081 PE=2 SV=1_22_Asp-N_310_12_1406.55778_4.27_0_Papain_0_12_1406.55778_4.27
DELVFHINYLGS
>sp|P54767|DCE_SOLLC Glutamate decarboxylase OS=Solanum lycopersicum OX=4081 PE=2 SV=1_23_Asp-N_347_37_4376.99658_7.99_0_Papain_25_25_2995.38428_7.91
DQPTFTLNFSKGSYQIIAQYYQLIR
>sp|P54767|DCE_SOLLC Glutamate decarboxylase OS=Solanum lycopersicum OX=4081 PE=2 SV=1_23_Asp-N_347_37_4376.99658_7.99_1_Papain_32_7_812.92068_6.12
LGFEGYK
>sp|P54767|DCE_SOLLC Glutamate decarboxylase OS=Solanum lycopersicum OX=4081 PE=2 SV=1_24_Asp-N_365_18_1968.36008_8.35_0_Papain_0_18_1968.36008_8.35
CLSNAKVLTEGITKMGRF
>sp|P54767|DCE_SOLLC Glutamate decarboxylase OS=Solanum lycopersicum OX=4081 PE=2 SV=1_26_Asp-N_382_12_1258.48338_5.98_0_Papain_0_12_1258.48338_5.98
DVGVPVVAFSLR
>sp|P54767|DCE_SOLLC Glutamate decarboxylase OS=Solanum lycopersicum OX=4081 PE=2 SV=1_27_Asp-N_410_28_3313.77828_7.06_0_Papain_15_15_1796.95448_5.67
DSSKYTVFEVSEHLR
>sp|P54767|DCE_SOLLC Glutamate decarboxylase OS=Solanum lycopersicum OX=4081 PE=2 SV=1_27_Asp-N_410_28_3313.77828_7.06_1_Papain_28_13_1534.83908_8.55
RFGWIVPAYTMPP
>sp|P54767|DCE_SOLLC Glutamate decarboxylase OS=Solanum lycopersicum OX=4081 PE=2 SV=1_28_Asp-N_424_14_1619.88458_5.67_0_Papain_13_13_1490.76908_7.2
DAEHIAVLRVVIR
>sp|P54767|DCE_SOLLC Glutamate decarboxylase OS=Solanum lycopersicum OX=4081 PE=2 SV=1_29_Asp-N_436_12_1360.48938_5.53_0_Papain_0_12_1360.48938_5.53
DFSHSLAERLVS
>sp|P54767|DCE_SOLLC Glutamate decarboxylase OS=Solanum lycopersicum OX=4081 PE=2 SV=1_30_Asp-N_445_9_1059.22478_4.05_0_Papain_0_9_1059.22478_4.05
DIEKILSEL
>sp|P54767|DCE_SOLLC Glutamate decarboxylase OS=Solanum lycopersicum OX=4081 PE=2 SV=1_31_Asp-N_465_20_2263.58238_8.06_0_Papain_0_20_2263.58238_8.06
DTQPPRLPTKAVRVTAEEVR
>sp|P54767|DCE_SOLLC Glutamate decarboxylase OS=Solanum lycopersicum OX=4081 PE=2 SV=1_34_Asp-N_477_8_993.10768_6.71_0_Papain_0_8_993.10768_6.71
DGLHHFHM
>sp|P54767|DCE_SOLLC Glutamate decarboxylase OS=Solanum lycopersicum OX=4081 PE=2 SV=1_35_Asp-N_484_7_819.86698_4.29_0_Papain_0_7_819.86698_4.29
DTVETQK
>sp|P54767|DCE_SOLLC Glutamate decarboxylase OS=Solanum lycopersicum OX=4081 PE=2 SV=1_36_Asp-N_501_17_1937.31878_8.73_2_Papain_17_10_988.19548_8.59
KIAGKKTSGV
>NP_001316598.1 A20/AN1 zinc finger protein SAP4 [Solanum lycopersicum]_2_Asp-N_16_9_926.09848_5.46_0_Papain_0_9_926.09848_5.46
CQAPQAPVL
>NP_001316598.1 A20/AN1 zinc finger protein SAP4 [Solanum lycopersicum]_4_Asp-N_32_12_1250.46788_5.46_0_Papain_0_12_1250.46788_5.46
CGFFGTAATMNM
>NP_001316598.1 A20/AN1 zinc finger protein SAP4 [Solanum lycopersicum]_7_Asp-N_69_31_3277.60998_4.67_1_Papain_29_24_2472.60728_4.53
QEQANFAASSIESFVNGSSNASVK
>NP_001316598.1 A20/AN1 zinc finger protein SAP4 [Solanum lycopersicum]_10_Asp-N_121_11_1278.49788_11.2_0_Papain_0_11_1278.49788_11.2
CRRRVGLTGFN
>NP_001316598.1 A20/AN1 zinc finger protein SAP4 [Solanum lycopersicum]_13_Asp-N_135_7_822.89388_8.44_0_Papain_0_7_822.89388_8.44
CSAHRYS
>NP_001316598.1 A20/AN1 zinc finger protein SAP4 [Solanum lycopersicum]_17_Asp-N_164_15_1566.86138_7.64_1_Papain_11_6_626.75388_8.06
ANPVVK
>NP_001234670.1 MADS-box transcription factor RIN isoform 1 [Solanum lycopersicum]_0_Asp-N_38_38_4472.36818_10.08_0_Papain_9_9_1017.25488_8.4
MGRGKVELK
>NP_001234670.1 MADS-box transcription factor RIN isoform 1 [Solanum lycopersicum]_0_Asp-N_38_38_4472.36818_10.08_1_Papain_23_14_1717.00418_9.89
RIENKINRQVTFAK
>NP_001234670.1 MADS-box transcription factor RIN isoform 1 [Solanum lycopersicum]_0_Asp-N_38_38_4472.36818_10.08_2_Papain_30_7_856.03888_11.49
RRNGLLK
>NP_001234670.1 MADS-box transcription factor RIN isoform 1 [Solanum lycopersicum]_0_Asp-N_38_38_4472.36818_10.08_3_Papain_38_8_936.11608_6.12
KAYELSIL
>NP_001234670.1 MADS-box transcription factor RIN isoform 1 [Solanum lycopersicum]_2_Asp-N_57_18_2072.38858_4.67_0_Papain_0_18_2072.38858_4.67
DAEIALIIFSSRGKLYEF
>NP_001234670.1 MADS-box transcription factor RIN isoform 1 [Solanum lycopersicum]_3_Asp-N_85_28_3201.44638_7.91_0_Papain_0_28_3201.44638_7.91
CSNSSMSKTLERYHRYNYGTLEGTQTSS
>NP_001234670.1 MADS-box transcription factor RIN isoform 1 [Solanum lycopersicum]_4_Asp-N_114_29_3549.96338_6.98_0_Papain_11_11_1401.45208_4.29
DSQNNYQEYLK
>NP_001234670.1 MADS-box transcription factor RIN isoform 1 [Solanum lycopersicum]_4_Asp-N_114_29_3549.96338_6.98_2_Papain_29_16_1925.19308_7.2
TRVEMLQQSQRHLLGE
>NP_001234670.1 MADS-box transcription factor RIN isoform 1 [Solanum lycopersicum]_5_Asp-N_122_8_830.93638_5.87_0_Papain_0_8_830.93638_5.87
DLGQLGTK
>NP_001234670.1 MADS-box transcription factor RIN isoform 1 [Solanum lycopersicum]_6_Asp-N_131_9_1143.26198_4.05_0_Papain_0_9_1143.26198_4.05
DLEQLERQL
>NP_001234670.1 MADS-box transcription factor RIN isoform 1 [Solanum lycopersicum]_7_Asp-N_147_16_1883.13788_9.78_2_Papain_16_8_927.06838_8.07
STKTQHIL
>NP_001234670.1 MADS-box transcription factor RIN isoform 1 [Solanum lycopersicum]_8_Asp-N_183_36_4259.80098_5.12_0_Papain_21_21_2489.78318_4.89
DQLAELQQKEQSLTEMNKSLR
>NP_001234670.1 MADS-box transcription factor RIN isoform 1 [Solanum lycopersicum]_8_Asp-N_183_36_4259.80098_5.12_2_Papain_36_13_1546.69958_4.52
LEELGVTFQTSWH
>NP_001234670.1 MADS-box transcription factor RIN isoform 1 [Solanum lycopersicum]_9_Asp-N_207_24_2881.05038_6.45_0_Papain_9_9_1069.15718_6.21
CGEQSVQYR
>NP_001234670.1 MADS-box transcription factor RIN isoform 1 [Solanum lycopersicum]_9_Asp-N_207_24_2881.05038_6.45_1_Papain_24_15_1829.90848_6.43
HEQPSHHEGFFQHVN
>NP_001234670.1 MADS-box transcription factor RIN isoform 1 [Solanum lycopersicum]_10_Asp-N_218_11_1244.38438_5.43_0_Papain_0_11_1244.38438_5.43
CNNTLPISYGY
>NP_001234670.1 MADS-box transcription factor RIN isoform 1 [Solanum lycopersicum]_11_Asp-N_231_13_1379.40568_4.27_0_Papain_0_13_1379.40568_4.27
DNVQPENAAPSTH
>NP_001234670.1 MADS-box transcription factor RIN isoform 1 [Solanum lycopersicum]_12_Asp-N_242_11_1145.33868_3.48_0_Papain_0_11_1145.33868_3.48
DATGVVPGWML
>sp|P93207|14310_SOLLC 14-3-3 protein 10 OS=Solanum lycopersicum OX=4081 GN=TFT10 PE=2 SV=2_0_Asp-N_13_13_1471.69158_4.53_0_Papain_0_13_1471.69158_4.53
MAALIPENLSREQ
>sp|P93207|14310_SOLLC 14-3-3 protein 10 OS=Solanum lycopersicum OX=4081 GN=TFT10 PE=2 SV=2_1_Asp-N_34_21_2566.00008_4.52_0_Papain_6_6_709.90178_7.98
CLYLAK
>sp|P93207|14310_SOLLC 14-3-3 protein 10 OS=Solanum lycopersicum OX=4081 GN=TFT10 PE=2 SV=2_1_Asp-N_34_21_2566.00008_4.52_1_Papain_21_15_1874.11358_4.07
LAEQAERYEEMVQFM
>sp|P93207|14310_SOLLC 14-3-3 protein 10 OS=Solanum lycopersicum OX=4081 GN=TFT10 PE=2 SV=2_2_Asp-N_106_72_8218.27628_6.43_0_Papain_26_26_2860.25728_4.89
DKLVLNSTPAGELTVEERNLLSVAYK
>sp|P93207|14310_SOLLC 14-3-3 protein 10 OS=Solanum lycopersicum OX=4081 GN=TFT10 PE=2 SV=2_2_Asp-N_106_72_8218.27628_6.43_1_Papain_33_7_757.88808_9.71
NVIGSLR
>sp|P93207|14310_SOLLC 14-3-3 protein 10 OS=Solanum lycopersicum OX=4081 GN=TFT10 PE=2 SV=2_2_Asp-N_106_72_8218.27628_6.43_3_Papain_59_22_2618.92988_6.42
IVSSIEQKEESRKNEEHVHLVK
>sp|P93207|14310_SOLLC 14-3-3 protein 10 OS=Solanum lycopersicum OX=4081 GN=TFT10 PE=2 SV=2_2_Asp-N_106_72_8218.27628_6.43_5_Papain_72_10_1102.20958_4.53
GKVENELSQV
>sp|P93207|14310_SOLLC 14-3-3 protein 10 OS=Solanum lycopersicum OX=4081 GN=TFT10 PE=2 SV=2_3_Asp-N_136_30_3228.85318_7.91_0_Papain_6_6_603.77768_8.02
CAGILK
>sp|P93207|14310_SOLLC 14-3-3 protein 10 OS=Solanum lycopersicum OX=4081 GN=TFT10 PE=2 SV=2_3_Asp-N_136_30_3228.85318_7.91_1_Papain_27_21_2326.67218_6.2
LLESNLVPSATTSESKVFYLK
>sp|P93207|14310_SOLLC 14-3-3 protein 10 OS=Solanum lycopersicum OX=4081 GN=TFT10 PE=2 SV=2_4_Asp-N_148_12_1537.73508_6.16_1_Papain_10_6_769.89568_6.12
YLAEFK
>sp|P93207|14310_SOLLC 14-3-3 protein 10 OS=Solanum lycopersicum OX=4081 GN=TFT10 PE=2 SV=2_5_Asp-N_156_8_945.98478_4.67_0_Papain_0_8_945.98478_4.67
DERKQAAE
>sp|P93207|14310_SOLLC 14-3-3 protein 10 OS=Solanum lycopersicum OX=4081 GN=TFT10 PE=2 SV=2_6_Asp-N_171_15_1655.84018_4.29_0_Papain_7_7_857.93368_5.87
DTMNSYK
>sp|P93207|14310_SOLLC 14-3-3 protein 10 OS=Solanum lycopersicum OX=4081 GN=TFT10 PE=2 SV=2_6_Asp-N_171_15_1655.84018_4.29_1_Papain_15_8_815.92178_3.74
AAQEIALT
>sp|P93207|14310_SOLLC 14-3-3 protein 10 OS=Solanum lycopersicum OX=4081 GN=TFT10 PE=2 SV=2_7_Asp-N_198_27_3061.53028_5.53_0_Papain_9_9_1045.20648_7.2
DLPPTHPIR
>sp|P93207|14310_SOLLC 14-3-3 protein 10 OS=Solanum lycopersicum OX=4081 GN=TFT10 PE=2 SV=2_7_Asp-N_198_27_3061.53028_5.53_1_Papain_27_18_2034.33908_3.74
LGLALNFSVFYFEILNSS
>sp|P93207|14310_SOLLC 14-3-3 protein 10 OS=Solanum lycopersicum OX=4081 GN=TFT10 PE=2 SV=2_9_Asp-N_216_15_1640.88678_4.25_1_Papain_15_10_1120.22428_3.47
QAFEEAIAEL
>sp|P93207|14310_SOLLC 14-3-3 protein 10 OS=Solanum lycopersicum OX=4081 GN=TFT10 PE=2 SV=2_10_Asp-N_225_9_1041.07958_4.05_0_Papain_0_9_1041.07958_4.05
DTLGEESYK
>sp|P93207|14310_SOLLC 14-3-3 protein 10 OS=Solanum lycopersicum OX=4081 GN=TFT10 PE=2 SV=2_11_Asp-N_235_10_1189.43558_5.98_0_Papain_0_10_1189.43558_5.98
DSTLIMQLLR
>sp|P93207|14310_SOLLC 14-3-3 protein 10 OS=Solanum lycopersicum OX=4081 GN=TFT10 PE=2 SV=2_12_Asp-N_243_8_949.02808_3.48_0_Papain_0_8_949.02808_3.48
DNLTLWTS
>sp|P31542|CLPAB_SOLLC ATP-dependent Clp protease ATP-binding subunit ClpA homolog CD4B, chloroplastic OS=Solanum lycopersicum OX=4081 GN=CD4B PE=3 SV=1_1_Asp-N_47_11_1179.31338_8.7_0_Papain_0_11_1179.31338_8.7
CNAQSSSLTLR
>sp|P31542|CLPAB_SOLLC ATP-dependent Clp protease ATP-binding subunit ClpA homolog CD4B, chloroplastic OS=Solanum lycopersicum OX=4081 GN=CD4B PE=3 SV=1_2_Asp-N_54_7_764.83628_5.98_0_Papain_6_6_707.78438_5.98
DFTGLR
>sp|P31542|CLPAB_SOLLC ATP-dependent Clp protease ATP-binding subunit ClpA homolog CD4B, chloroplastic OS=Solanum lycopersicum OX=4081 GN=CD4B PE=3 SV=1_4_Asp-N_83_25_2732.09538_10.04_1_Papain_21_16_1680.87858_8.0
SGETLQSKVAAATYVR
>sp|P31542|CLPAB_SOLLC ATP-dependent Clp protease ATP-binding subunit ClpA homolog CD4B, chloroplastic OS=Solanum lycopersicum OX=4081 GN=CD4B PE=3 SV=1_5_Asp-N_147_64_7074.48488_8.25_0_Papain_28_28_3343.02698_8.09
CRFVPKAMFERFTEKAIKVIMLAQEEAR
>sp|P31542|CLPAB_SOLLC ATP-dependent Clp protease ATP-binding subunit ClpA homolog CD4B, chloroplastic OS=Solanum lycopersicum OX=4081 GN=CD4B PE=3 SV=1_5_Asp-N_147_64_7074.48488_8.25_1_Papain_57_29_3005.55378_7.81
RLGHNFVGTEQILLGLIGEGTGIAAKVLK
>sp|P31542|CLPAB_SOLLC ATP-dependent Clp protease ATP-binding subunit ClpA homolog CD4B, chloroplastic OS=Solanum lycopersicum OX=4081 GN=CD4B PE=3 SV=1_5_Asp-N_147_64_7074.48488_8.25_2_Papain_64_7_761.93468_8.06
SMGINLK
>sp|P31542|CLPAB_SOLLC ATP-dependent Clp protease ATP-binding subunit ClpA homolog CD4B, chloroplastic OS=Solanum lycopersicum OX=4081 GN=CD4B PE=3 SV=1_6_Asp-N_219_72_7820.98028_5.86_0_Papain_28_28_3042.53168_7.79
DARVEVEKIIGRGSGFVAVEIPFTPRAK
>sp|P31542|CLPAB_SOLLC ATP-dependent Clp protease ATP-binding subunit ClpA homolog CD4B, chloroplastic OS=Solanum lycopersicum OX=4081 GN=CD4B PE=3 SV=1_6_Asp-N_219_72_7820.98028_5.86_1_Papain_39_11_1314.50458_4.82
RVLELSLEEAR
>sp|P31542|CLPAB_SOLLC ATP-dependent Clp protease ATP-binding subunit ClpA homolog CD4B, chloroplastic OS=Solanum lycopersicum OX=4081 GN=CD4B PE=3 SV=1_6_Asp-N_219_72_7820.98028_5.86_2_Papain_57_18_2033.36068_7.35
QLGHNYIGSEHLLLGLLR
>sp|P31542|CLPAB_SOLLC ATP-dependent Clp protease ATP-binding subunit ClpA homolog CD4B, chloroplastic OS=Solanum lycopersicum OX=4081 GN=CD4B PE=3 SV=1_6_Asp-N_219_72_7820.98028_5.86_3_Papain_72_15_1484.62918_4.25
EGEGVAARVLENLGA
>sp|P31542|CLPAB_SOLLC ATP-dependent Clp protease ATP-binding subunit ClpA homolog CD4B, chloroplastic OS=Solanum lycopersicum OX=4081 GN=CD4B PE=3 SV=1_7_Asp-N_271_52_5422.03828_4.85_0_Papain_6_6_700.74948_5.98
DPSNIR
>sp|P31542|CLPAB_SOLLC ATP-dependent Clp protease ATP-binding subunit ClpA homolog CD4B, chloroplastic OS=Solanum lycopersicum OX=4081 GN=CD4B PE=3 SV=1_8_Asp-N_296_25_2872.28328_11.01_0_Papain_0_25_2872.28328_11.01
DPVVGRQPQIERVTQILGRRTKNNP
>sp|P31542|CLPAB_SOLLC ATP-dependent Clp protease ATP-binding subunit ClpA homolog CD4B, chloroplastic OS=Solanum lycopersicum OX=4081 GN=CD4B PE=3 SV=1_9_Asp-N_320_24_2338.70728_6.27_0_Papain_0_24_2338.70728_6.27
CLIGEPGVGKTAIAEGLAQRIANG
>sp|P31542|CLPAB_SOLLC ATP-dependent Clp protease ATP-binding subunit ClpA homolog CD4B, chloroplastic OS=Solanum lycopersicum OX=4081 GN=CD4B PE=3 SV=1_10_Asp-N_334_14_1541.80528_4.67_0_Papain_0_14_1541.80528_4.67
DVPETIEGKKVITL
>sp|P31542|CLPAB_SOLLC ATP-dependent Clp protease ATP-binding subunit ClpA homolog CD4B, chloroplastic OS=Solanum lycopersicum OX=4081 GN=CD4B PE=3 SV=1_11_Asp-N_363_29_3399.96868_6.32_0_Papain_12_12_1323.57318_7.99
DMGLLVAGTKYR
>sp|P31542|CLPAB_SOLLC ATP-dependent Clp protease ATP-binding subunit ClpA homolog CD4B, chloroplastic OS=Solanum lycopersicum OX=4081 GN=CD4B PE=3 SV=1_11_Asp-N_363_29_3399.96868_6.32_1_Papain_20_8_1007.11128_4.82
GEFEERLK
>sp|P31542|CLPAB_SOLLC ATP-dependent Clp protease ATP-binding subunit ClpA homolog CD4B, chloroplastic OS=Solanum lycopersicum OX=4081 GN=CD4B PE=3 SV=1_11_Asp-N_363_29_3399.96868_6.32_2_Papain_27_7_890.10588_6.21
KLMEEIK
>sp|P31542|CLPAB_SOLLC ATP-dependent Clp protease ATP-binding subunit ClpA homolog CD4B, chloroplastic OS=Solanum lycopersicum OX=4081 GN=CD4B PE=3 SV=1_12_Asp-N_370_7_862.03358_3.38_0_Papain_0_7_862.03358_3.38
DEIILFI
>sp|P31542|CLPAB_SOLLC ATP-dependent Clp protease ATP-binding subunit ClpA homolog CD4B, chloroplastic OS=Solanum lycopersicum OX=4081 GN=CD4B PE=3 SV=1_13_Asp-N_386_16_1523.66278_4.05_0_Papain_0_16_1523.66278_4.05
DEVHTLIGAGAAEGAI
>sp|P31542|CLPAB_SOLLC ATP-dependent Clp protease ATP-binding subunit ClpA homolog CD4B, chloroplastic OS=Solanum lycopersicum OX=4081 GN=CD4B PE=3 SV=1_14_Asp-N_402_16_1679.93688_6.19_0_Papain_7_7_743.85818_5.87
DAANILK
>sp|P31542|CLPAB_SOLLC ATP-dependent Clp protease ATP-binding subunit ClpA homolog CD4B, chloroplastic OS=Solanum lycopersicum OX=4081 GN=CD4B PE=3 SV=1_15_Asp-N_409_7_677.81378_5.46_0_Papain_0_7_677.81378_5.46
CIGATTL
>sp|P31542|CLPAB_SOLLC ATP-dependent Clp protease ATP-binding subunit ClpA homolog CD4B, chloroplastic OS=Solanum lycopersicum OX=4081 GN=CD4B PE=3 SV=1_17_Asp-N_436_18_2078.39918_6.31_0_Papain_0_18_2078.39918_6.31
DPALERRFQPVKVPEPTV
>sp|P31542|CLPAB_SOLLC ATP-dependent Clp protease ATP-binding subunit ClpA homolog CD4B, chloroplastic OS=Solanum lycopersicum OX=4081 GN=CD4B PE=3 SV=1_18_Asp-N_459_23_2912.34448_7.79_0_Papain_8_8_959.10748_4.29
DETIQILK
>sp|P31542|CLPAB_SOLLC ATP-dependent Clp protease ATP-binding subunit ClpA homolog CD4B, chloroplastic OS=Solanum lycopersicum OX=4081 GN=CD4B PE=3 SV=1_18_Asp-N_459_23_2912.34448_7.79_2_Papain_21_10_1380.57238_8.03
ERYEIHHKLR
>sp|P31542|CLPAB_SOLLC ATP-dependent Clp protease ATP-binding subunit ClpA homolog CD4B, chloroplastic OS=Solanum lycopersicum OX=4081 GN=CD4B PE=3 SV=1_20_Asp-N_475_14_1541.72088_3.48_0_Papain_0_14_1541.72088_3.48
DLVAAAQLSYQYIS
>sp|P31542|CLPAB_SOLLC ATP-dependent Clp protease ATP-binding subunit ClpA homolog CD4B, chloroplastic OS=Solanum lycopersicum OX=4081 GN=CD4B PE=3 SV=1_24_Asp-N_526_39_4543.07998_6.9_0_Papain_8_8_888.93588_6.28
DEAGSRVR
>sp|P31542|CLPAB_SOLLC ATP-dependent Clp protease ATP-binding subunit ClpA homolog CD4B, chloroplastic OS=Solanum lycopersicum OX=4081 GN=CD4B PE=3 SV=1_24_Asp-N_526_39_4543.07998_6.9_2_Papain_19_9_1022.12588_5.63
HAQLPEEAK
>sp|P31542|CLPAB_SOLLC ATP-dependent Clp protease ATP-binding subunit ClpA homolog CD4B, chloroplastic OS=Solanum lycopersicum OX=4081 GN=CD4B PE=3 SV=1_24_Asp-N_526_39_4543.07998_6.9_3_Papain_26_7_916.04218_4.82
ELEKELR
>sp|P31542|CLPAB_SOLLC ATP-dependent Clp protease ATP-binding subunit ClpA homolog CD4B, chloroplastic OS=Solanum lycopersicum OX=4081 GN=CD4B PE=3 SV=1_24_Asp-N_526_39_4543.07998_6.9_4_Papain_37_11_1315.49238_7.79
QITKEKNEAVR
>sp|P31542|CLPAB_SOLLC ATP-dependent Clp protease ATP-binding subunit ClpA homolog CD4B, chloroplastic OS=Solanum lycopersicum OX=4081 GN=CD4B PE=3 SV=1_25_Asp-N_535_9_1064.16318_4.67_0_Papain_0_9_1064.16318_4.67
DFEKAGELR
>sp|P31542|CLPAB_SOLLC ATP-dependent Clp protease ATP-binding subunit ClpA homolog CD4B, chloroplastic OS=Solanum lycopersicum OX=4081 GN=CD4B PE=3 SV=1_27_Asp-N_549_10_1085.30898_5.87_1_Papain_10_7_728.88688_5.46
AQITALI
>sp|P31542|CLPAB_SOLLC ATP-dependent Clp protease ATP-binding subunit ClpA homolog CD4B, chloroplastic OS=Solanum lycopersicum OX=4081 GN=CD4B PE=3 SV=1_28_Asp-N_563_14_1505.60188_4.89_0_Papain_0_14_1505.60188_4.89
DKNKEVSKAESEAA
>sp|P31542|CLPAB_SOLLC ATP-dependent Clp protease ATP-binding subunit ClpA homolog CD4B, chloroplastic OS=Solanum lycopersicum OX=4081 GN=CD4B PE=3 SV=1_29_Asp-N_572_9_901.96898_3.38_0_Papain_0_9_901.96898_3.38
DTGPLVTEA
>sp|P31542|CLPAB_SOLLC ATP-dependent Clp protease ATP-binding subunit ClpA homolog CD4B, chloroplastic OS=Solanum lycopersicum OX=4081 GN=CD4B PE=3 SV=1_30_Asp-N_591_19_2096.36788_5.53_0_Papain_0_19_2096.36788_5.53
DIQHIVSSWTGIPVEKVST
>sp|P31542|CLPAB_SOLLC ATP-dependent Clp protease ATP-binding subunit ClpA homolog CD4B, chloroplastic OS=Solanum lycopersicum OX=4081 GN=CD4B PE=3 SV=1_32_Asp-N_611_17_2053.40748_7.08_1_Papain_17_12_1427.63848_5.64
MEETLHTRIIGQ
>sp|P31542|CLPAB_SOLLC ATP-dependent Clp protease ATP-binding subunit ClpA homolog CD4B, chloroplastic OS=Solanum lycopersicum OX=4081 GN=CD4B PE=3 SV=1_33_Asp-N_670_59_6366.39538_8.89_1_Papain_12_7_785.94488_11.49
AISRAIR
>sp|P31542|CLPAB_SOLLC ATP-dependent Clp protease ATP-binding subunit ClpA homolog CD4B, chloroplastic OS=Solanum lycopersicum OX=4081 GN=CD4B PE=3 SV=1_33_Asp-N_670_59_6366.39538_8.89_2_Papain_19_7_798.98708_11.49
RARVGLK
>sp|P31542|CLPAB_SOLLC ATP-dependent Clp protease ATP-binding subunit ClpA homolog CD4B, chloroplastic OS=Solanum lycopersicum OX=4081 GN=CD4B PE=3 SV=1_33_Asp-N_670_59_6366.39538_8.89_3_Papain_43_24_2487.84118_8.4
NPNRPIASFIFSGPTGVGKSELAK
>sp|P31542|CLPAB_SOLLC ATP-dependent Clp protease ATP-binding subunit ClpA homolog CD4B, chloroplastic OS=Solanum lycopersicum OX=4081 GN=CD4B PE=3 SV=1_33_Asp-N_670_59_6366.39538_8.89_4_Papain_58_15_1691.91908_4.53
ALAAYYFGSEEAMIR
>sp|P31542|CLPAB_SOLLC ATP-dependent Clp protease ATP-binding subunit ClpA homolog CD4B, chloroplastic OS=Solanum lycopersicum OX=4081 GN=CD4B PE=3 SV=1_34_Asp-N_714_44_4975.67218_7.05_1_Papain_44_9_1150.38928_10.18
RRPYTVVLF
>sp|P31542|CLPAB_SOLLC ATP-dependent Clp protease ATP-binding subunit ClpA homolog CD4B, chloroplastic OS=Solanum lycopersicum OX=4081 GN=CD4B PE=3 SV=1_35_Asp-N_722_8_938.00498_4.66_0_Papain_0_8_938.00498_4.66
DEIEKAHP
>sp|P31542|CLPAB_SOLLC ATP-dependent Clp protease ATP-binding subunit ClpA homolog CD4B, chloroplastic OS=Solanum lycopersicum OX=4081 GN=CD4B PE=3 SV=1_36_Asp-N_733_11_1352.62648_3.38_0_Papain_0_11_1352.62648_3.38
DVFNMMLQILE
>sp|P31542|CLPAB_SOLLC ATP-dependent Clp protease ATP-binding subunit ClpA homolog CD4B, chloroplastic OS=Solanum lycopersicum OX=4081 GN=CD4B PE=3 SV=1_38_Asp-N_745_7_761.83328_8.06_0_Papain_0_7_761.83328_8.06
DSKGRTV
>sp|P31542|CLPAB_SOLLC ATP-dependent Clp protease ATP-binding subunit ClpA homolog CD4B, chloroplastic OS=Solanum lycopersicum OX=4081 GN=CD4B PE=3 SV=1_39_Asp-N_772_27_2940.41058_8.4_1_Papain_27_24_2549.97128_9.78
NTLLIMTSNVGSSVIEKGGRRIGF
>sp|P31542|CLPAB_SOLLC ATP-dependent Clp protease ATP-binding subunit ClpA homolog CD4B, chloroplastic OS=Solanum lycopersicum OX=4081 GN=CD4B PE=3 SV=1_43_Asp-N_806_27_3346.79058_7.75_0_Papain_8_8_982.06108_7.99
DSSYNRIK
>sp|P31542|CLPAB_SOLLC ATP-dependent Clp protease ATP-binding subunit ClpA homolog CD4B, chloroplastic OS=Solanum lycopersicum OX=4081 GN=CD4B PE=3 SV=1_43_Asp-N_806_27_3346.79058_7.75_1_Papain_16_8_918.05508_4.53
SLVTEELK
>sp|P31542|CLPAB_SOLLC ATP-dependent Clp protease ATP-binding subunit ClpA homolog CD4B, chloroplastic OS=Solanum lycopersicum OX=4081 GN=CD4B PE=3 SV=1_43_Asp-N_806_27_3346.79058_7.75_3_Papain_27_7_888.03418_6.23
PEFLNRL
>sp|P31542|CLPAB_SOLLC ATP-dependent Clp protease ATP-binding subunit ClpA homolog CD4B, chloroplastic OS=Solanum lycopersicum OX=4081 GN=CD4B PE=3 SV=1_44_Asp-N_824_18_2162.57268_4.89_0_Papain_7_7_909.06808_4.29
DEMIVFR
>sp|P31542|CLPAB_SOLLC ATP-dependent Clp protease ATP-binding subunit ClpA homolog CD4B, chloroplastic OS=Solanum lycopersicum OX=4081 GN=CD4B PE=3 SV=1_44_Asp-N_824_18_2162.57268_4.89_1_Papain_15_8_958.16618_7.79
QLTKLEVK
>sp|P31542|CLPAB_SOLLC ATP-dependent Clp protease ATP-binding subunit ClpA homolog CD4B, chloroplastic OS=Solanum lycopersicum OX=4081 GN=CD4B PE=3 SV=1_45_Asp-N_849_25_3149.74258_6.36_1_Papain_14_9_1147.38318_7.79
EVFERLKVK
>sp|P31542|CLPAB_SOLLC ATP-dependent Clp protease ATP-binding subunit ClpA homolog CD4B, chloroplastic OS=Solanum lycopersicum OX=4081 GN=CD4B PE=3 SV=1_45_Asp-N_849_25_3149.74258_6.36_2_Papain_25_11_1419.60058_4.82
EIELQVTERFR
>sp|P31542|CLPAB_SOLLC ATP-dependent Clp protease ATP-binding subunit ClpA homolog CD4B, chloroplastic OS=Solanum lycopersicum OX=4081 GN=CD4B PE=3 SV=1_47_Asp-N_875_22_2577.94388_8.36_0_Papain_11_11_1228.24018_4.29
DEGYNPSYGAR
>sp|P31542|CLPAB_SOLLC ATP-dependent Clp protease ATP-binding subunit ClpA homolog CD4B, chloroplastic OS=Solanum lycopersicum OX=4081 GN=CD4B PE=3 SV=1_47_Asp-N_875_22_2577.94388_8.36_2_Papain_22_8_1001.25538_9.56
RAIMRLLE
>sp|P31542|CLPAB_SOLLC ATP-dependent Clp protease ATP-binding subunit ClpA homolog CD4B, chloroplastic OS=Solanum lycopersicum OX=4081 GN=CD4B PE=3 SV=1_48_Asp-N_890_15_1665.89408_4.4_0_Papain_13_13_1479.72668_4.67
DSMAEKMLANEIK
>sp|P31542|CLPAB_SOLLC ATP-dependent Clp protease ATP-binding subunit ClpA homolog CD4B, chloroplastic OS=Solanum lycopersicum OX=4081 GN=CD4B PE=3 SV=1_52_Asp-N_914_15_1404.45328_3.48_0_Papain_0_15_1404.45328_3.48
DGNVTVLNGSSGTPS
>sp|P31542|CLPAB_SOLLC ATP-dependent Clp protease ATP-binding subunit ClpA homolog CD4B, chloroplastic OS=Solanum lycopersicum OX=4081 GN=CD4B PE=3 SV=1_53_Asp-N_923_9_934.05698_3.38_0_Papain_0_9_934.05698_3.38
DPAPEPIPV
>sp|P36181|HSP80_SOLLC Heat shock cognate protein 80 OS=Solanum lycopersicum OX=4081 GN=HSC80 PE=2 SV=1_1_Asp-N_40_38_4408.97188_4.25_1_Papain_38_7_748.78798_3.74
ELISNSS
>sp|P36181|HSP80_SOLLC Heat shock cognate protein 80 OS=Solanum lycopersicum OX=4081 GN=HSC80 PE=2 SV=1_5_Asp-N_69_12_1378.59068_4.27_0_Papain_0_12_1378.59068_4.27
DGQPELFIHIIP
>sp|P36181|HSP80_SOLLC Heat shock cognate protein 80 OS=Solanum lycopersicum OX=4081 GN=HSC80 PE=2 SV=1_6_Asp-N_79_10_1102.25278_5.87_0_Papain_0_10_1102.25278_5.87
DKANNTLTII
>sp|P36181|HSP80_SOLLC Heat shock cognate protein 80 OS=Solanum lycopersicum OX=4081 GN=HSC80 PE=2 SV=1_7_Asp-N_88_9_878.99588_5.87_0_Papain_0_9_878.99588_5.87
DSGIGMTKA
>sp|P36181|HSP80_SOLLC Heat shock cognate protein 80 OS=Solanum lycopersicum OX=4081 GN=HSC80 PE=2 SV=1_8_Asp-N_113_25_2549.88158_4.67_0_Papain_11_11_1185.34558_5.98
DLVNNLGTIAR
>sp|P36181|HSP80_SOLLC Heat shock cognate protein 80 OS=Solanum lycopersicum OX=4081 GN=HSC80 PE=2 SV=1_8_Asp-N_113_25_2549.88158_4.67_1_Papain_25_14_1382.55128_4.53
SGTKEFMEALAAGA
>sp|P36181|HSP80_SOLLC Heat shock cognate protein 80 OS=Solanum lycopersicum OX=4081 GN=HSC80 PE=2 SV=1_9_Asp-N_142_29_3160.63528_6.98_0_Papain_0_29_3160.63528_6.98
DVSMIGQFGVGFYSAYLVAEKVVVTTKHN
>sp|P36181|HSP80_SOLLC Heat shock cognate protein 80 OS=Solanum lycopersicum OX=4081 GN=HSC80 PE=2 SV=1_11_Asp-N_161_18_2060.16398_4.05_0_Papain_0_18_2060.16398_4.05
DEQYVWESQAGGSFTVTR
>sp|P36181|HSP80_SOLLC Heat shock cognate protein 80 OS=Solanum lycopersicum OX=4081 GN=HSC80 PE=2 SV=1_12_Asp-N_180_19_2111.39788_6.23_0_Papain_18_18_1982.28238_7.76
DTSGENLGRGTKMVLYLK
>sp|P36181|HSP80_SOLLC Heat shock cognate protein 80 OS=Solanum lycopersicum OX=4081 GN=HSC80 PE=2 SV=1_13_Asp-N_192_12_1591.78438_4.89_0_Papain_0_12_1591.78438_4.89
DQLEYLEERRLK
>sp|P36181|HSP80_SOLLC Heat shock cognate protein 80 OS=Solanum lycopersicum OX=4081 GN=HSC80 PE=2 SV=1_14_Asp-N_219_27_3233.75218_5.8_1_Papain_27_23_2764.17068_5.79
KHSEFISYPISLWVEKTIEKEIS
>sp|P36181|HSP80_SOLLC Heat shock cognate protein 80 OS=Solanum lycopersicum OX=4081 GN=HSC80 PE=2 SV=1_16_Asp-N_228_8_1035.02958_4.12_0_Papain_0_8_1035.02958_4.12
DEEEEEKK
>sp|P36181|HSP80_SOLLC Heat shock cognate protein 80 OS=Solanum lycopersicum OX=4081 GN=HSC80 PE=2 SV=1_17_Asp-N_237_9_1033.05708_3.83_0_Papain_0_9_1033.05708_3.83
DEEGKVEEV
>sp|P36181|HSP80_SOLLC Heat shock cognate protein 80 OS=Solanum lycopersicum OX=4081 GN=HSC80 PE=2 SV=1_18_Asp-N_289_52_6373.28608_7.36_0_Papain_15_15_1903.20678_7.59
DEEKEKEEKKKKKVK
>sp|P36181|HSP80_SOLLC Heat shock cognate protein 80 OS=Solanum lycopersicum OX=4081 GN=HSC80 PE=2 SV=1_19_Asp-N_320_31_3655.21668_6.42_0_Papain_9_9_1126.23408_4.66
DWEEHLAVK
>sp|P36181|HSP80_SOLLC Heat shock cognate protein 80 OS=Solanum lycopersicum OX=4081 GN=HSC80 PE=2 SV=1_19_Asp-N_320_31_3655.21668_6.42_1_Papain_20_11_1320.46748_5.63
HFSVEGQLEFK
>sp|P36181|HSP80_SOLLC Heat shock cognate protein 80 OS=Solanum lycopersicum OX=4081 GN=HSC80 PE=2 SV=1_19_Asp-N_320_31_3655.21668_6.42_2_Papain_31_11_1244.54568_9.93
AVLFVPKRAPF
>sp|P36181|HSP80_SOLLC Heat shock cognate protein 80 OS=Solanum lycopersicum OX=4081 GN=HSC80 PE=2 SV=1_21_Asp-N_342_19_2363.89328_9.1_0_Papain_10_10_1185.38908_8.31
DTKKKPNNIK
>sp|P36181|HSP80_SOLLC Heat shock cognate protein 80 OS=Solanum lycopersicum OX=4081 GN=HSC80 PE=2 SV=1_24_Asp-N_360_15_1722.01118_4.05_0_Papain_12_12_1452.66728_4.05
DELIPEYLSFVK
>sp|P36181|HSP80_SOLLC Heat shock cognate protein 80 OS=Solanum lycopersicum OX=4081 GN=HSC80 PE=2 SV=1_26_Asp-N_390_27_3202.87808_8.83_0_Papain_21_21_2491.95998_8.4
DLPLNISRETLQQNKILKVIR
>sp|P36181|HSP80_SOLLC Heat shock cognate protein 80 OS=Solanum lycopersicum OX=4081 GN=HSC80 PE=2 SV=1_27_Asp-N_403_13_1570.77738_4.07_0_Papain_0_13_1570.77738_4.07
CVELFFEIAENKE
>sp|P36181|HSP80_SOLLC Heat shock cognate protein 80 OS=Solanum lycopersicum OX=4081 GN=HSC80 PE=2 SV=1_28_Asp-N_422_19_2316.59818_6.92_0_Papain_14_14_1766.97088_7.59
DYNKFYEAFSKNLK
>sp|P36181|HSP80_SOLLC Heat shock cognate protein 80 OS=Solanum lycopersicum OX=4081 GN=HSC80 PE=2 SV=1_29_Asp-N_442_20_2308.53878_8.32_0_Papain_7_7_817.85698_8.06
DSQNRAK
>sp|P36181|HSP80_SOLLC Heat shock cognate protein 80 OS=Solanum lycopersicum OX=4081 GN=HSC80 PE=2 SV=1_29_Asp-N_442_20_2308.53878_8.32_1_Papain_13_6_747.89248_6.23
FAELLR
>sp|P36181|HSP80_SOLLC Heat shock cognate protein 80 OS=Solanum lycopersicum OX=4081 GN=HSC80 PE=2 SV=1_29_Asp-N_442_20_2308.53878_8.32_2_Papain_20_7_778.81988_8.02
YHSTKSG
>sp|P36181|HSP80_SOLLC Heat shock cognate protein 80 OS=Solanum lycopersicum OX=4081 GN=HSC80 PE=2 SV=1_30_Asp-N_449_7_822.92878_4.29_0_Papain_0_7_822.92878_4.29
DEMTSLK
>sp|P36181|HSP80_SOLLC Heat shock cognate protein 80 OS=Solanum lycopersicum OX=4081 GN=HSC80 PE=2 SV=1_31_Asp-N_460_11_1340.47368_6.17_0_Papain_0_11_1340.47368_6.17
DYVTRMKEGQN
>sp|P36181|HSP80_SOLLC Heat shock cognate protein 80 OS=Solanum lycopersicum OX=4081 GN=HSC80 PE=2 SV=1_32_Asp-N_493_33_3884.54308_7.32_0_Papain_23_23_2673.05828_6.21
DIYYITGESKKAVENSPFLEKLK
>sp|P36181|HSP80_SOLLC Heat shock cognate protein 80 OS=Solanum lycopersicum OX=4081 GN=HSC80 PE=2 SV=1_32_Asp-N_493_33_3884.54308_7.32_1_Papain_33_10_1229.50008_7.73
KKGYEVLYMV
>sp|P36181|HSP80_SOLLC Heat shock cognate protein 80 OS=Solanum lycopersicum OX=4081 GN=HSC80 PE=2 SV=1_34_Asp-N_522_26_2911.34528_6.24_0_Papain_9_9_1052.14908_4.29
DEYSIGQLK
>sp|P36181|HSP80_SOLLC Heat shock cognate protein 80 OS=Solanum lycopersicum OX=4081 GN=HSC80 PE=2 SV=1_34_Asp-N_522_26_2911.34528_6.24_1_Papain_25_16_1764.05208_7.51
EFEGKKLVSATKEGLK
>sp|P36181|HSP80_SOLLC Heat shock cognate protein 80 OS=Solanum lycopersicum OX=4081 GN=HSC80 PE=2 SV=1_36_Asp-N_542_16_1978.22988_5.15_0_Papain_10_10_1274.43688_6.21
DEKKKQEELK
>sp|P36181|HSP80_SOLLC Heat shock cognate protein 80 OS=Solanum lycopersicum OX=4081 GN=HSC80 PE=2 SV=1_36_Asp-N_542_16_1978.22988_5.15_1_Papain_16_6_721.80828_4.53
EKFEGL
>sp|P36181|HSP80_SOLLC Heat shock cognate protein 80 OS=Solanum lycopersicum OX=4081 GN=HSC80 PE=2 SV=1_39_Asp-N_560_9_1016.20298_6.12_0_Papain_0_9_1016.20298_6.12
DKVEKVIVS
>sp|P36181|HSP80_SOLLC Heat shock cognate protein 80 OS=Solanum lycopersicum OX=4081 GN=HSC80 PE=2 SV=1_43_Asp-N_591_23_2642.10428_7.98_0_Papain_0_23_2642.10428_7.98
CLVTGEYGWTANMERIMKAQALR
>sp|P36181|HSP80_SOLLC Heat shock cognate protein 80 OS=Solanum lycopersicum OX=4081 GN=HSC80 PE=2 SV=1_44_Asp-N_614_23_2551.89938_4.67_0_Papain_0_23_2551.89938_4.67
DSSMAGYMSSKKTMEINPENSIM
>sp|P36181|HSP80_SOLLC Heat shock cognate protein 80 OS=Solanum lycopersicum OX=4081 GN=HSC80 PE=2 SV=1_53_Asp-N_684_6_674.76688_3.38_0_Papain_0_6_674.76688_3.38
DMPALE
>sp|P36181|HSP80_SOLLC Heat shock cognate protein 80 OS=Solanum lycopersicum OX=4081 GN=HSC80 PE=2 SV=1_55_Asp-N_698_10_1094.15858_3.93_0_Papain_0_10_1094.15858_3.93
DAEGSKMEEV
>sp|Q9AXQ6|IF5A1_SOLLC Eukaryotic translation initiation factor 5A-1 OS=Solanum lycopersicum OX=4081 PE=2 SV=1_1_Asp-N_12_10_1228.24028_4.86_0_Papain_0_10_1228.24028_4.86
DEEHHFESKA
>sp|Q9AXQ6|IF5A1_SOLLC Eukaryotic translation initiation factor 5A-1 OS=Solanum lycopersicum OX=4081 PE=2 SV=1_2_Asp-N_39_27_2864.26008_9.03_0_Papain_16_16_1663.80758_7.99
DAGASKTYPQQAGTIR
>sp|Q9AXQ6|IF5A1_SOLLC Eukaryotic translation initiation factor 5A-1 OS=Solanum lycopersicum OX=4081 PE=2 SV=1_2_Asp-N_39_27_2864.26008_9.03_1_Papain_24_8_851.05978_8.4
KGGHIVIK
>sp|Q9AXQ6|IF5A1_SOLLC Eukaryotic translation initiation factor 5A-1 OS=Solanum lycopersicum OX=4081 PE=2 SV=1_3_Asp-N_57_18_1896.19518_8.29_0_Papain_0_18_1896.19518_8.29
CKVVEVSTSKTGKHGHAK
>sp|Q9AXQ6|IF5A1_SOLLC Eukaryotic translation initiation factor 5A-1 OS=Solanum lycopersicum OX=4081 PE=2 SV=1_4_Asp-N_63_6_688.84258_7.18_0_Papain_0_6_688.84258_7.18
CHFVAI
>sp|Q9AXQ6|IF5A1_SOLLC Eukaryotic translation initiation factor 5A-1 OS=Solanum lycopersicum OX=4081 PE=2 SV=1_5_Asp-N_72_9_1050.21998_6.12_0_Papain_0_9_1050.21998_6.12
DIFTGKKLE
>sp|Q9AXQ6|IF5A1_SOLLC Eukaryotic translation initiation factor 5A-1 OS=Solanum lycopersicum OX=4081 PE=2 SV=1_6_Asp-N_80_8_867.91388_5.22_0_Papain_0_8_867.91388_5.22
DIVPSSHN
>sp|Q9AXQ6|IF5A1_SOLLC Eukaryotic translation initiation factor 5A-1 OS=Solanum lycopersicum OX=4081 PE=2 SV=1_8_Asp-N_89_8_937.02328_7.2_0_Papain_0_8_937.02328_7.2
DVPHVNRT
>sp|Q9AXQ6|IF5A1_SOLLC Eukaryotic translation initiation factor 5A-1 OS=Solanum lycopersicum OX=4081 PE=2 SV=1_11_Asp-N_112_14_1494.62128_4.29_0_Papain_0_14_1494.62128_4.29
DGFVSLLTENGNTK
>sp|Q9AXQ6|IF5A1_SOLLC Eukaryotic translation initiation factor 5A-1 OS=Solanum lycopersicum OX=4081 PE=2 SV=1_15_Asp-N_128_8_887.04398_5.87_0_Papain_0_8_887.04398_5.87
DTLLAQVK
>sp|Q9AXQ6|IF5A1_SOLLC Eukaryotic translation initiation factor 5A-1 OS=Solanum lycopersicum OX=4081 PE=2 SV=1_16_Asp-N_135_7_722.75268_4.29_0_Papain_0_7_722.75268_4.29
DGFAEGK
>sp|Q9AXQ6|IF5A1_SOLLC Eukaryotic translation initiation factor 5A-1 OS=Solanum lycopersicum OX=4081 PE=2 SV=1_17_Asp-N_150_15_1621.88128_3.33_0_Papain_0_15_1621.88128_3.33
DLVLSVMSAMGEEQI
>AAB18280.1 aspartic protease precursor [Solanum lycopersicum]_2_Asp-N_16_10_1044.32008_5.46_0_Papain_0_10_1044.32008_5.46
CAALLLWAIA
>AAB18280.1 aspartic protease precursor [Solanum lycopersicum]_3_Asp-N_25_9_791.87428_5.46_0_Papain_0_9_791.87428_5.46
CSALPASSG
>AAB18280.1 aspartic protease precursor [Solanum lycopersicum]_6_Asp-N_51_12_1299.53628_8.4_1_Papain_10_6_614.74588_9.93
AARVAK
>AAB18280.1 aspartic protease precursor [Solanum lycopersicum]_7_Asp-N_66_15_1717.90228_8.09_0_Papain_0_15_1717.90228_8.09
DRYGKHVNGIEKKSS
>AAB18280.1 aspartic protease precursor [Solanum lycopersicum]_9_Asp-N_79_11_1365.63538_7.73_0_Papain_8_8_975.19618_7.76
DIYKVPLK
>AAB18280.1 aspartic protease precursor [Solanum lycopersicum]_10_Asp-N_100_21_2357.69108_6.1_0_Papain_0_21_2357.69108_6.1
DAQYYGEIGIGSPPQKFKVIF
>AAB18280.1 aspartic protease precursor [Solanum lycopersicum]_11_Asp-N_113_13_1377.47348_5.87_0_Papain_0_13_1377.47348_5.87
DTGSSNLWVPSSK
>AAB18280.1 aspartic protease precursor [Solanum lycopersicum]_12_Asp-N_119_6_702.82308_5.45_0_Papain_0_6_702.82308_5.45
CYFSIA
>AAB18280.1 aspartic protease precursor [Solanum lycopersicum]_13_Asp-N_136_17_2046.28798_8.67_0_Papain_0_17_2046.28798_8.67
CWIHSKYQASKSSTYTR
>AAB18280.1 aspartic protease precursor [Solanum lycopersicum]_15_Asp-N_156_16_1702.92028_8.44_1_Papain_16_12_1243.35638_7.17
YGTGSISGHFSM
>AAB18280.1 aspartic protease precursor [Solanum lycopersicum]_16_Asp-N_162_6_630.65548_3.48_0_Papain_0_6_630.65548_3.48
DNVQVG
>AAB18280.1 aspartic protease precursor [Solanum lycopersicum]_18_Asp-N_187_20_2311.66308_4.67_0_Papain_19_19_2164.48648_4.67
DQVFIEATREPSITFIVAK
>AAB18280.1 aspartic protease precursor [Solanum lycopersicum]_19_Asp-N_227_40_4504.14208_4.67_1_Papain_40_10_1328.49258_6.23
EPVFSFWFNR
>AAB18280.1 aspartic protease precursor [Solanum lycopersicum]_20_Asp-N_242_15_1462.57918_4.05_1_Papain_15_10_963.05508_3.56
EGGELVFGGV
>AAB18280.1 aspartic protease precursor [Solanum lycopersicum]_21_Asp-N_252_10_1180.28838_7.84_0_Papain_6_6_770.88648_7.81
DPKHFK
>AAB18280.1 aspartic protease precursor [Solanum lycopersicum]_22_Asp-N_267_15_1772.06938_7.98_0_Papain_0_15_1772.06938_7.98
CVPLTQKGYWQFNMG
>AAB18280.1 aspartic protease precursor [Solanum lycopersicum]_23_Asp-N_278_11_1187.27128_3.48_0_Papain_0_11_1187.27128_3.48
DFLIGNTSTGY
>AAB18280.1 aspartic protease precursor [Solanum lycopersicum]_27_Asp-N_330_13_1557.84278_6.12_0_Papain_0_13_1557.84278_6.12
CKTIVSQYGEMIW
>AAB18280.1 aspartic protease precursor [Solanum lycopersicum]_28_Asp-N_339_9_969.14898_5.98_0_Papain_8_8_872.03228_5.98
DLLVSGIR
>AAB18280.1 aspartic protease precursor [Solanum lycopersicum]_30_Asp-N_348_6_577.65308_5.46_0_Papain_0_6_577.65308_5.46
CSQAGL
>AAB18280.1 aspartic protease precursor [Solanum lycopersicum]_32_Asp-N_379_28_2941.11808_4.6_0_Papain_11_11_1199.24548_7.2
DGSQHVSSNIR
>AAB18280.1 aspartic protease precursor [Solanum lycopersicum]_32_Asp-N_379_28_2941.11808_4.6_1_Papain_28_17_1759.88788_4.07
TVVERETEGSSVGEAPL
>AAB18280.1 aspartic protease precursor [Solanum lycopersicum]_34_Asp-N_410_28_3410.96638_4.98_0_Papain_13_13_1579.91068_6.12
CEMAVVWMQNQLK
>AAB18280.1 aspartic protease precursor [Solanum lycopersicum]_34_Asp-N_410_28_3410.96638_4.98_1_Papain_28_15_1849.07098_4.82
QEQTKEKVLEYVNQL
>AAB18280.1 aspartic protease precursor [Solanum lycopersicum]_35_Asp-N_423_13_1361.59108_4.53_0_Papain_0_13_1361.59108_4.53
CEKIPSPMGESAI
>AAB18280.1 aspartic protease precursor [Solanum lycopersicum]_37_Asp-N_432_8_907.07048_8.7_0_Papain_0_8_907.07048_8.7
CNRISSMP
>AAB18280.1 aspartic protease precursor [Solanum lycopersicum]_38_Asp-N_439_7_836.98358_5.87_0_Papain_0_7_836.98358_5.87
DITFTIK
>AAB18280.1 aspartic protease precursor [Solanum lycopersicum]_39_Asp-N_461_22_2366.69358_4.05_0_Papain_14_14_1637.89328_4.29
DTAFVLTPEQYILK
>AAB18280.1 aspartic protease precursor [Solanum lycopersicum]_39_Asp-N_461_22_2366.69358_4.05_1_Papain_22_8_746.81558_3.74
TGEGVATI
>AAB18280.1 aspartic protease precursor [Solanum lycopersicum]_40_Asp-N_469_8_766.91038_5.46_0_Papain_0_8_766.91038_5.46
CVSGFAAL
>AAB18280.1 aspartic protease precursor [Solanum lycopersicum]_41_Asp-N_482_13_1416.68598_5.98_0_Papain_0_13_1416.68598_5.98
DVPPPRGPLWILG
>AAB18280.1 aspartic protease precursor [Solanum lycopersicum]_42_Asp-N_493_11_1312.50568_5.22_0_Papain_0_11_1312.50568_5.22
DVFMGPYHTVF
>AAB18280.1 aspartic protease precursor [Solanum lycopersicum]_43_Asp-N_506_13_1342.42778_4.29_0_Papain_0_13_1342.42778_4.29
DYGKSQVGFAEAA
>ABQ42184.1 S-adenosylmethionine decarboxylase [Solanum lycopersicum]_1_Asp-N_30_27_2968.39918_4.25_0_Papain_0_27_2968.39918_4.25
DLPVSAIGFEGFEKRLEISFVEPGLFA
>ABQ42184.1 S-adenosylmethionine decarboxylase [Solanum lycopersicum]_2_Asp-N_45_15_1597.83488_8.4_0_Papain_8_8_855.94918_8.06
DPNGKGLR
>ABQ42184.1 S-adenosylmethionine decarboxylase [Solanum lycopersicum]_2_Asp-N_45_15_1597.83488_8.4_1_Papain_15_7_759.90098_8.06
SLTKAQL
>ABQ42184.1 S-adenosylmethionine decarboxylase [Solanum lycopersicum]_3_Asp-N_53_8_842.90108_3.33_0_Papain_0_8_842.90108_3.33
DEILGPAE
>ABQ42184.1 S-adenosylmethionine decarboxylase [Solanum lycopersicum]_7_Asp-N_86_21_2455.83048_6.09_0_Papain_16_16_1887.07308_4.29
DSYVLSESSLFVYSYK
>ABQ42184.1 S-adenosylmethionine decarboxylase [Solanum lycopersicum]_8_Asp-N_111_25_2692.33958_8.35_0_Papain_15_15_1609.04638_8.93
CGTTKLLLAIPPILR
>ABQ42184.1 S-adenosylmethionine decarboxylase [Solanum lycopersicum]_8_Asp-N_111_25_2692.33958_8.35_1_Papain_25_10_1101.30848_6.13
LAETLSLKVQ
>ABQ42184.1 S-adenosylmethionine decarboxylase [Solanum lycopersicum]_9_Asp-N_140_29_3350.74378_7.35_1_Papain_29_26_2980.33508_7.35
YTRGSFIFPGAQSFPHRHFSEEVAVL
>ABQ42184.1 S-adenosylmethionine decarboxylase [Solanum lycopersicum]_10_Asp-N_159_19_1896.19138_7.76_0_Papain_0_19_1896.19138_7.76
DGYFGKLAAGSKAVIMGNP
>ABQ42184.1 S-adenosylmethionine decarboxylase [Solanum lycopersicum]_11_Asp-N_176_17_1906.08508_7.79_0_Papain_0_17_1906.08508_7.79
DKTQKWHVYSASAGTVQ
>ABQ42184.1 S-adenosylmethionine decarboxylase [Solanum lycopersicum]_13_Asp-N_186_8_967.10178_3.38_0_Papain_0_8_967.10178_3.38
DPVYTLEM
>ABQ42184.1 S-adenosylmethionine decarboxylase [Solanum lycopersicum]_14_Asp-N_225_39_4370.08308_8.25_0_Papain_15_15_1747.06028_8.28
CMTGLNREKASVFYK
>ABQ42184.1 S-adenosylmethionine decarboxylase [Solanum lycopersicum]_14_Asp-N_225_39_4370.08308_8.25_1_Papain_27_12_1318.42428_5.64
TEESSAAHMTVR
>ABQ42184.1 S-adenosylmethionine decarboxylase [Solanum lycopersicum]_14_Asp-N_225_39_4370.08308_8.25_3_Papain_39_8_927.15208_7.79
KILPKSEI
>ABQ42184.1 S-adenosylmethionine decarboxylase [Solanum lycopersicum]_16_Asp-N_232_6_782.80478_3.33_0_Papain_0_6_782.80478_3.33
DFEFEP
>ABQ42184.1 S-adenosylmethionine decarboxylase [Solanum lycopersicum]_17_Asp-N_253_21_2180.43228_4.52_0_Papain_0_21_2180.43228_4.52
CGYSMNSIEGAAVSTIHITPE
>ABQ42184.1 S-adenosylmethionine decarboxylase [Solanum lycopersicum]_18_Asp-N_266_13_1428.47438_3.38_0_Papain_0_13_1428.47438_3.38
DGFSYASFESVGY
>ABQ42184.1 S-adenosylmethionine decarboxylase [Solanum lycopersicum]_19_Asp-N_282_16_1751.01288_4.67_0_Papain_0_16_1751.01288_4.67
DPKTNELGPLVERVLA
>ABQ42184.1 S-adenosylmethionine decarboxylase [Solanum lycopersicum]_20_Asp-N_295_13_1434.62948_4.52_0_Papain_0_13_1434.62948_4.52
CFEPAEFSIALHA
>ABQ42184.1 S-adenosylmethionine decarboxylase [Solanum lycopersicum]_21_Asp-N_305_10_1124.30248_5.53_0_Papain_0_10_1124.30248_5.53
DVATKLLEHV
>ABQ42184.1 S-adenosylmethionine decarboxylase [Solanum lycopersicum]_23_Asp-N_339_31_3540.93388_6.25_1_Papain_31_28_3198.53858_6.28
GYSLAEWSPEEFGKGGSIVYQKFTRTPY
>ABQ42184.1 S-adenosylmethionine decarboxylase [Solanum lycopersicum]_24_Asp-N_349_10_1047.23478_7.77_0_Papain_9_9_990.18288_7.77
CESPKSVLK
>ABQ42184.1 S-adenosylmethionine decarboxylase [Solanum lycopersicum]_25_Asp-N_360_11_1394.51898_4.68_1_Papain_11_8_976.99288_4.34
EEEKEGKE
>sp|P42652|14334_SOLLC 14-3-3 protein 4 OS=Solanum lycopersicum OX=4081 GN=TFT4 PE=2 SV=1_1_Asp-N_36_34_4009.47238_4.56_0_Papain_12_12_1410.50348_4.67
DSSREENVYLAK
>sp|P42652|14334_SOLLC 14-3-3 protein 4 OS=Solanum lycopersicum OX=4081 GN=TFT4 PE=2 SV=1_1_Asp-N_36_34_4009.47238_4.56_1_Papain_32_20_2444.80028_4.52
LAEQAERYEEMIEFMEKVAK
>sp|P42652|14334_SOLLC 14-3-3 protein 4 OS=Solanum lycopersicum OX=4081 GN=TFT4 PE=2 SV=1_2_Asp-N_80_44_5075.62738_5.01_0_Papain_18_18_2107.34538_4.25
DVEELTVEERNLLSVAYK
>sp|P42652|14334_SOLLC 14-3-3 protein 4 OS=Solanum lycopersicum OX=4081 GN=TFT4 PE=2 SV=1_2_Asp-N_80_44_5075.62738_5.01_1_Papain_24_6_628.72928_9.71
NVIGAR
>sp|P42652|14334_SOLLC 14-3-3 protein 4 OS=Solanum lycopersicum OX=4081 GN=TFT4 PE=2 SV=1_2_Asp-N_80_44_5075.62738_5.01_3_Papain_44_15_1718.83808_4.52
IISSIEQKEESRGNE
>sp|P42652|14334_SOLLC 14-3-3 protein 4 OS=Solanum lycopersicum OX=4081 GN=TFT4 PE=2 SV=1_3_Asp-N_95_15_1803.00498_6.98_0_Papain_7_7_825.91998_7.08
DHVNTIK
>sp|P42652|14334_SOLLC 14-3-3 protein 4 OS=Solanum lycopersicum OX=4081 GN=TFT4 PE=2 SV=1_6_Asp-N_130_29_3086.59388_6.92_0_Papain_26_26_2770.17528_5.65
DGILSLLESNLIPSASTAESKVFHLK
>sp|P42652|14334_SOLLC 14-3-3 protein 4 OS=Solanum lycopersicum OX=4081 GN=TFT4 PE=2 SV=1_7_Asp-N_160_30_3504.86098_6.92_0_Papain_10_10_1341.48888_7.05
DYHRYLAEFK
>sp|P42652|14334_SOLLC 14-3-3 protein 4 OS=Solanum lycopersicum OX=4081 GN=TFT4 PE=2 SV=1_7_Asp-N_160_30_3504.86098_6.92_1_Papain_27_17_1895.09968_6.3
TGTERKEAAENTLLAYK
>sp|P42652|14334_SOLLC 14-3-3 protein 4 OS=Solanum lycopersicum OX=4081 GN=TFT4 PE=2 SV=1_8_Asp-N_192_32_3559.12218_4.66_0_Papain_14_14_1516.76048_5.53
DIALAELAPTHPIR
>sp|P42652|14334_SOLLC 14-3-3 protein 4 OS=Solanum lycopersicum OX=4081 GN=TFT4 PE=2 SV=1_8_Asp-N_192_32_3559.12218_4.66_1_Papain_32_18_2060.37698_3.74
LGLALNFSVFYYEILNSP
>sp|P42652|14334_SOLLC 14-3-3 protein 4 OS=Solanum lycopersicum OX=4081 GN=TFT4 PE=2 SV=1_11_Asp-N_210_7_775.81068_3.33_0_Papain_0_7_775.81068_3.33
DEAISEL
>sp|P42652|14334_SOLLC 14-3-3 protein 4 OS=Solanum lycopersicum OX=4081 GN=TFT4 PE=2 SV=1_12_Asp-N_219_9_1041.07958_4.05_0_Papain_0_9_1041.07958_4.05
DTLGEESYK
>sp|P42652|14334_SOLLC 14-3-3 protein 4 OS=Solanum lycopersicum OX=4081 GN=TFT4 PE=2 SV=1_13_Asp-N_229_10_1189.43558_5.98_0_Papain_0_10_1189.43558_5.98
DSTLIMQLLR
>sp|P42652|14334_SOLLC 14-3-3 protein 4 OS=Solanum lycopersicum OX=4081 GN=TFT4 PE=2 SV=1_14_Asp-N_237_8_949.02808_3.48_0_Papain_0_8_949.02808_3.48
DNLTLWTS
>sp|P42652|14334_SOLLC 14-3-3 protein 4 OS=Solanum lycopersicum OX=4081 GN=TFT4 PE=2 SV=1_19_Asp-N_260_15_1602.67508_4.4_1_Papain_15_12_1246.25298_4.25
EASKPESGEGQQ
>sp|P43280|METK1_SOLLC S-adenosylmethionine synthase 1 OS=Solanum lycopersicum OX=4081 GN=SAM1 PE=2 SV=1_0_Asp-N_16_16_1824.97968_4.23_0_Papain_0_16_1824.97968_4.23
METFLFTSESVNEGHP
>sp|P43280|METK1_SOLLC S-adenosylmethionine synthase 1 OS=Solanum lycopersicum OX=4081 GN=SAM1 PE=2 SV=1_7_Asp-N_41_7_744.79978_4.29_0_Papain_0_7_744.79978_4.29
DPESKVA
>sp|P43280|METK1_SOLLC S-adenosylmethionine synthase 1 OS=Solanum lycopersicum OX=4081 GN=SAM1 PE=2 SV=1_9_Asp-N_63_19_2068.51788_7.77_0_Papain_0_19_2068.51788_7.77
CTKTNLVMVFGEITTKAIV
>sp|P43280|METK1_SOLLC S-adenosylmethionine synthase 1 OS=Solanum lycopersicum OX=4081 GN=SAM1 PE=2 SV=1_10_Asp-N_70_7_922.04898_6.17_0_Papain_0_7_922.04898_6.17
DYEKIVR
>sp|P43280|METK1_SOLLC S-adenosylmethionine synthase 1 OS=Solanum lycopersicum OX=4081 GN=SAM1 PE=2 SV=1_12_Asp-N_80_8_895.04408_8.7_0_Papain_0_8_895.04408_8.7
CRNIGFVS
>sp|P43280|METK1_SOLLC S-adenosylmethionine synthase 1 OS=Solanum lycopersicum OX=4081 GN=SAM1 PE=2 SV=1_17_Asp-N_101_12_1406.65998_6.12_0_Papain_0_12_1406.65998_6.12
CKVLVYIEQQSP
>sp|P43280|METK1_SOLLC S-adenosylmethionine synthase 1 OS=Solanum lycopersicum OX=4081 GN=SAM1 PE=2 SV=1_18_Asp-N_121_20_2085.30718_6.42_0_Papain_0_20_2085.30718_6.42
DIAQGVHGHLTKRPEEIGAG
>sp|P43280|METK1_SOLLC S-adenosylmethionine synthase 1 OS=Solanum lycopersicum OX=4081 GN=SAM1 PE=2 SV=1_19_Asp-N_131_10_1126.20858_5.22_0_Papain_0_10_1126.20858_5.22
DQGHMFGYAT
>sp|P43280|METK1_SOLLC S-adenosylmethionine synthase 1 OS=Solanum lycopersicum OX=4081 GN=SAM1 PE=2 SV=1_20_Asp-N_160_29_3177.66668_6.99_0_Papain_20_20_2178.53168_5.67
DETPELMPLSHVLATKLGAR
>sp|P43280|METK1_SOLLC S-adenosylmethionine synthase 1 OS=Solanum lycopersicum OX=4081 GN=SAM1 PE=2 SV=1_22_Asp-N_178_12_1340.40948_4.29_0_Papain_0_12_1340.40948_4.29
DGKTQVTVEYSN
>sp|P43280|METK1_SOLLC S-adenosylmethionine synthase 1 OS=Solanum lycopersicum OX=4081 GN=SAM1 PE=2 SV=1_23_Asp-N_197_19_2088.41248_7.38_0_Papain_0_19_2088.41248_7.38
DNGAMVPIRVHTVLISTQH
>sp|P43280|METK1_SOLLC S-adenosylmethionine synthase 1 OS=Solanum lycopersicum OX=4081 GN=SAM1 PE=2 SV=1_24_Asp-N_203_6_677.66598_3.38_0_Papain_0_6_677.66598_3.38
DETVTN
>sp|P43280|METK1_SOLLC S-adenosylmethionine synthase 1 OS=Solanum lycopersicum OX=4081 GN=SAM1 PE=2 SV=1_26_Asp-N_224_16_1921.31048_6.92_2_Papain_16_8_958.16568_6.12
PVIPEKYL
>sp|P43280|METK1_SOLLC S-adenosylmethionine synthase 1 OS=Solanum lycopersicum OX=4081 GN=SAM1 PE=2 SV=1_27_Asp-N_245_21_2264.48498_6.43_0_Papain_0_21_2264.48498_6.43
DENTIFHLNPSGRFVIGGPHG
>sp|P43280|METK1_SOLLC S-adenosylmethionine synthase 1 OS=Solanum lycopersicum OX=4081 GN=SAM1 PE=2 SV=1_28_Asp-N_256_11_1156.39078_8.06_0_Papain_0_11_1156.39078_8.06
DAGLTGRKIII
>sp|P43280|METK1_SOLLC S-adenosylmethionine synthase 1 OS=Solanum lycopersicum OX=4081 GN=SAM1 PE=2 SV=1_29_Asp-N_273_17_1624.68908_7.06_0_Papain_0_17_1624.68908_7.06
DTYGGWGAHGGGAFSGK
>sp|P43280|METK1_SOLLC S-adenosylmethionine synthase 1 OS=Solanum lycopersicum OX=4081 GN=SAM1 PE=2 SV=1_31_Asp-N_301_23_2445.81048_11.03_0_Papain_9_9_1036.15578_8.55
DRSGAYIVR
>sp|P43280|METK1_SOLLC S-adenosylmethionine synthase 1 OS=Solanum lycopersicum OX=4081 GN=SAM1 PE=2 SV=1_31_Asp-N_301_23_2445.81048_11.03_2_Papain_22_9_873.02008_9.71
SIVASGLAR
>sp|P43280|METK1_SOLLC S-adenosylmethionine synthase 1 OS=Solanum lycopersicum OX=4081 GN=SAM1 PE=2 SV=1_32_Asp-N_320_19_2020.41458_3.74_0_Papain_0_19_2020.41458_3.74
CIVQVSYAIGVPEPLSVFV
>sp|P43280|METK1_SOLLC S-adenosylmethionine synthase 1 OS=Solanum lycopersicum OX=4081 GN=SAM1 PE=2 SV=1_33_Asp-N_329_9_951.04408_5.87_0_Papain_0_9_951.04408_5.87
DTYGTGKIP
>sp|P43280|METK1_SOLLC S-adenosylmethionine synthase 1 OS=Solanum lycopersicum OX=4081 GN=SAM1 PE=2 SV=1_34_Asp-N_341_12_1503.76178_6.24_0_Papain_6_6_772.89978_6.19
DREILK
>sp|P43280|METK1_SOLLC S-adenosylmethionine synthase 1 OS=Solanum lycopersicum OX=4081 GN=SAM1 PE=2 SV=1_35_Asp-N_352_11_1280.52258_5.98_1_Papain_11_8_862.06988_5.46
PGMMSINL
>sp|P43280|METK1_SOLLC S-adenosylmethionine synthase 1 OS=Solanum lycopersicum OX=4081 GN=SAM1 PE=2 SV=1_36_Asp-N_373_21_2420.76528_11.03_1_Papain_12_9_1103.29548_11.79
RGGNRRFLK
>sp|P43280|METK1_SOLLC S-adenosylmethionine synthase 1 OS=Solanum lycopersicum OX=4081 GN=SAM1 PE=2 SV=1_36_Asp-N_373_21_2420.76528_11.03_2_Papain_21_9_979.06298_8.57
TAAYGHFGR
>sp|P43280|METK1_SOLLC S-adenosylmethionine synthase 1 OS=Solanum lycopersicum OX=4081 GN=SAM1 PE=2 SV=1_39_Asp-N_392_16_2030.35398_6.19_0_Papain_8_8_1023.15358_4.29
DFTWEVVK
>CAH60890.1 carbonic anhydrase [Solanum lycopersicum]_0_Asp-N_15_15_1731.01218_6.28_0_Papain_0_15_1731.01218_6.28
MTLFSTSREVTKMAE
>CAH60890.1 carbonic anhydrase [Solanum lycopersicum]_2_Asp-N_36_17_1871.16118_4.89_0_Papain_7_7_686.80628_5.87
DAIAGLK
>CAH60890.1 carbonic anhydrase [Solanum lycopersicum]_2_Asp-N_36_17_1871.16118_4.89_1_Papain_17_10_1202.37018_4.82
KLLSEKNELE
>CAH60890.1 carbonic anhydrase [Solanum lycopersicum]_3_Asp-N_53_17_1757.96148_4.67_0_Papain_6_6_575.61948_5.87
DTAAAK
>CAH60890.1 carbonic anhydrase [Solanum lycopersicum]_3_Asp-N_53_17_1757.96148_4.67_2_Papain_17_9_931.01038_3.56
QLTAELEGA
>CAH60890.1 carbonic anhydrase [Solanum lycopersicum]_6_Asp-N_98_38_4356.99418_7.73_1_Papain_12_7_792.89258_8.07
SGFAHFK
>CAH60890.1 carbonic anhydrase [Solanum lycopersicum]_6_Asp-N_98_38_4356.99418_7.73_2_Papain_28_16_1865.11618_6.24
AEKYEKNPELFGQLAK
>CAH60890.1 carbonic anhydrase [Solanum lycopersicum]_6_Asp-N_98_38_4356.99418_7.73_3_Papain_38_10_1093.29088_8.06
GQSPKFLVFA
>CAH60890.1 carbonic anhydrase [Solanum lycopersicum]_9_Asp-N_130_26_2914.39258_7.17_0_Papain_17_17_1914.21218_7.18
CPSHILNFQPGEAFVVR
>CAH60890.1 carbonic anhydrase [Solanum lycopersicum]_9_Asp-N_130_26_2914.39258_7.17_1_Papain_26_9_1018.19568_5.45
NIANMVPPY
>CAH60890.1 carbonic anhydrase [Solanum lycopersicum]_12_Asp-N_172_11_1075.34958_8.02_1_Papain_11_6_616.77348_5.46
GLMSIP
>CAH60890.1 carbonic anhydrase [Solanum lycopersicum]_14_Asp-N_179_6_593.59138_5.87_0_Papain_0_6_593.59138_5.87
DGSTKS
>CAH60890.1 carbonic anhydrase [Solanum lycopersicum]_15_Asp-N_188_9_1178.35018_4.05_0_Papain_8_8_1065.19078_4.05
DFIEEWVK
>CAH60890.1 carbonic anhydrase [Solanum lycopersicum]_20_Asp-N_246_38_4203.95628_8.07_0_Papain_23_23_2595.05218_7.75
CTKLEKEAVNVSLGNLLTYPFVR
>CAH60890.1 carbonic anhydrase [Solanum lycopersicum]_20_Asp-N_246_38_4203.95628_8.07_2_Papain_34_6_685.86488_8.4
KNIALK
>CAH60890.1 carbonic anhydrase [Solanum lycopersicum]_21_Asp-N_258_12_1470.55778_3.33_0_Papain_0_12_1470.55778_3.33
DFENGSFELWNI
>CAH60890.1 carbonic anhydrase [Solanum lycopersicum]_22_Asp-N_268_10_1090.28478_5.87_1_Papain_10_7_699.84548_5.46
LTPSVAL
>AAC97494.1 annexin p34 [Solanum lycopersicum]_0_Asp-N_15_15_1500.72738_3.56_0_Papain_0_15_1500.72738_3.56
MASLTVPAEVPSVAE
>AAC97494.1 annexin p34 [Solanum lycopersicum]_2_Asp-N_59_43_4949.66818_8.46_2_Papain_34_25_2859.37338_11.19
GWGTNEKLIISILAHRNAAQRKLIR
>AAC97494.1 annexin p34 [Solanum lycopersicum]_2_Asp-N_59_43_4949.66818_8.46_3_Papain_43_9_1045.07048_3.56
QTYAETFGE
>AAC97494.1 annexin p34 [Solanum lycopersicum]_4_Asp-N_71_6_769.81248_5.53_0_Papain_0_6_769.81248_5.53
DRELTH
>AAC97494.1 annexin p34 [Solanum lycopersicum]_5_Asp-N_82_11_1348.60498_4.29_0_Papain_0_11_1348.60498_4.29
DFEKLVVVWTL
>AAC97494.1 annexin p34 [Solanum lycopersicum]_7_Asp-N_110_23_2654.06128_7.61_0_Papain_6_6_679.77098_5.87
DAYLAK
>AAC97494.1 annexin p34 [Solanum lycopersicum]_7_Asp-N_110_23_2654.06128_7.61_1_Papain_23_17_1992.30558_7.79
EATKRWTKSNFVLVEIA
>AAC97494.1 annexin p34 [Solanum lycopersicum]_8_Asp-N_135_25_2929.34718_8.07_0_Papain_12_12_1372.64888_8.93
CTRSPKELVLAR
>AAC97494.1 annexin p34 [Solanum lycopersicum]_8_Asp-N_135_25_2929.34718_8.07_1_Papain_18_6_745.79298_7.18
EAYHAR
>AAC97494.1 annexin p34 [Solanum lycopersicum]_8_Asp-N_135_25_2929.34718_8.07_2_Papain_25_7_846.93588_6.21
NKKSLEE
>AAC97494.1 annexin p34 [Solanum lycopersicum]_9_Asp-N_143_8_862.89448_5.22_0_Papain_0_8_862.89448_5.22
DVAYHTTG
>AAC97494.1 annexin p34 [Solanum lycopersicum]_10_Asp-N_160_17_1960.26638_8.61_0_Papain_14_14_1682.98658_8.8
DHRKLLVPLVSSYR
>AAC97494.1 annexin p34 [Solanum lycopersicum]_12_Asp-N_180_17_1937.26998_7.66_2_Papain_17_11_1240.42218_6.99
AESKVLHEKIS
>AAC97494.1 annexin p34 [Solanum lycopersicum]_15_Asp-N_209_23_2655.05238_8.32_1_Papain_23_18_2042.36878_8.93
ILATRSKAQLNATLNHYK
>AAC97494.1 annexin p34 [Solanum lycopersicum]_19_Asp-N_249_26_3078.60448_5.75_0_Papain_8_8_962.11368_4.29
DEFVALLR
>AAC97494.1 annexin p34 [Solanum lycopersicum]_19_Asp-N_249_26_3078.60448_5.75_2_Papain_26_14_1720.98868_5.64
GLVYPEHYFVEVLR
>AAC97494.1 annexin p34 [Solanum lycopersicum]_20_Asp-N_259_10_1160.20888_4.67_0_Papain_0_10_1160.20888_4.67
DAINRRGTEE
>AAC97494.1 annexin p34 [Solanum lycopersicum]_21_Asp-N_272_13_1480.68728_7.2_0_Papain_0_13_1480.68728_7.2
DHLTRVIATRAEV
>AAC97494.1 annexin p34 [Solanum lycopersicum]_22_Asp-N_284_12_1478.66828_7.76_1_Papain_12_9_1122.24618_8.0
TIANEYQKR
>AAC97494.1 annexin p34 [Solanum lycopersicum]_23_Asp-N_295_11_1126.32128_8.06_0_Papain_0_11_1126.32128_8.06
DSVPLGRAIAK
>AAC97494.1 annexin p34 [Solanum lycopersicum]_25_Asp-N_314_15_1752.91048_3.23_0_Papain_0_15_1752.91048_3.23
DYENMLVALLGQEEE
>AAC63088.1 expansin [Solanum lycopersicum]_0_Asp-N_13_13_1490.99398_5.46_0_Papain_0_13_1490.99398_5.46
MGIIIFILVLLFV
>AAC63088.1 expansin [Solanum lycopersicum]_2_Asp-N_44_29_3063.35038_5.64_0_Papain_0_29_3063.35038_5.64
CFNIVEGRIPGVYSGGSWETAHATFYGGS
>AAC63088.1 expansin [Solanum lycopersicum]_3_Asp-N_53_9_765.79308_3.48_0_Papain_0_9_765.79308_3.48
DASGTMGGA
>AAC63088.1 expansin [Solanum lycopersicum]_4_Asp-N_81_28_2856.11548_5.42_0_Papain_0_28_2856.11548_5.42
CGYGNLYSQGYGVNTAALSTALFNNGLS
>AAC63088.1 expansin [Solanum lycopersicum]_7_Asp-N_98_9_1149.28908_8.02_0_Papain_8_8_963.07588_8.02
CTNTPNWK
>AAC63088.1 expansin [Solanum lycopersicum]_8_Asp-N_113_15_1560.82838_5.46_0_Papain_0_15_1560.82838_5.46
CLPGNPSILITATNF
>AAC63088.1 expansin [Solanum lycopersicum]_9_Asp-N_122_9_988.12598_5.45_0_Papain_0_9_988.12598_5.45
CPPNYALPN
>AAC63088.1 expansin [Solanum lycopersicum]_11_Asp-N_135_8_967.11318_8.7_0_Papain_0_8_967.11318_8.7
CNPPRPHF
>AAC63088.1 expansin [Solanum lycopersicum]_12_Asp-N_161_26_3020.69068_9.25_0_Papain_9_9_1065.35408_5.87
DLAMPMFLK
>AAC63088.1 expansin [Solanum lycopersicum]_12_Asp-N_161_26_3020.69068_9.25_2_Papain_23_9_975.15588_8.55
AGIVPVTYR
>AAC63088.1 expansin [Solanum lycopersicum]_13_Asp-N_190_29_3186.72808_10.33_0_Papain_8_8_917.09708_10.33
CRKQGGIR
>AAC63088.1 expansin [Solanum lycopersicum]_13_Asp-N_190_29_3186.72808_10.33_1_Papain_15_7_853.97618_9.71
FTINGFR
>AAC63088.1 expansin [Solanum lycopersicum]_13_Asp-N_190_29_3186.72808_10.33_2_Papain_29_14_1451.68538_5.45
YFNLVLITNVAGAG
>AAC63088.1 expansin [Solanum lycopersicum]_14_Asp-N_233_43_4915.63508_10.01_0_Papain_8_8_1000.24928_7.79
DIIKVWVK
>AAC63088.1 expansin [Solanum lycopersicum]_15_Asp-N_261_28_3336.73448_8.42_0_Papain_27_27_3223.57508_8.42
DHRSSTSWNMVPSHWQFGQTFIGKNFK
>AAV36519.1 phosphosulfolactate synthase-related protein [Solanum lycopersicum]_3_Asp-N_41_28_3296.75168_8.25_0_Papain_0_28_3296.75168_8.25
DRPEKPRRYGVTEMKGPNYSLFSRGLLE
>AAV36519.1 phosphosulfolactate synthase-related protein [Solanum lycopersicum]_4_Asp-N_51_10_1133.28438_4.27_0_Papain_0_10_1133.28438_4.27
DVLESMGHFV
>AAV36519.1 phosphosulfolactate synthase-related protein [Solanum lycopersicum]_7_Asp-N_73_16_1819.06268_6.98_0_Papain_13_13_1489.70948_7.79
DGSHTVMPKNYIK
>AAV36519.1 phosphosulfolactate synthase-related protein [Solanum lycopersicum]_8_Asp-N_86_13_1444.58488_7.23_0_Papain_0_13_1444.58488_7.23
DMAHKHNVYVSSG
>AAV36519.1 phosphosulfolactate synthase-related protein [Solanum lycopersicum]_10_Asp-N_106_17_2042.29108_4.4_0_Papain_6_6_808.95068_5.98
DQMLFR
>AAV36519.1 phosphosulfolactate synthase-related protein [Solanum lycopersicum]_10_Asp-N_106_17_2042.29108_4.4_1_Papain_12_6_587.67378_8.06
GPSSLK
>AAV36519.1 phosphosulfolactate synthase-related protein [Solanum lycopersicum]_11_Asp-N_112_6_694.84678_8.02_0_Papain_0_6_694.84678_8.02
CKQLGF
>AAV36519.1 phosphosulfolactate synthase-related protein [Solanum lycopersicum]_13_Asp-N_154_37_4148.86198_8.62_0_Papain_14_14_1512.72328_4.05
DVASLGLPEETLLR
>AAV36519.1 phosphosulfolactate synthase-related protein [Solanum lycopersicum]_13_Asp-N_154_37_4148.86198_8.62_5_Papain_33_6_704.82418_8.06
PQFSVK
>AAV36519.1 phosphosulfolactate synthase-related protein [Solanum lycopersicum]_14_Asp-N_160_6_592.64938_3.48_0_Papain_0_6_592.64938_3.48
DIAFAG
>AAV36519.1 phosphosulfolactate synthase-related protein [Solanum lycopersicum]_15_Asp-N_179_19_2081.32788_4.05_0_Papain_0_19_2081.32788_4.05
DRAFGAYVIPAPQTSEMVE
>AAV36519.1 phosphosulfolactate synthase-related protein [Solanum lycopersicum]_18_Asp-N_196_6_562.63848_3.74_0_Papain_0_6_562.63848_3.74
CLEAGA
>AAV36519.1 phosphosulfolactate synthase-related protein [Solanum lycopersicum]_19_Asp-N_203_7_806.99048_3.48_0_Papain_0_7_806.99048_3.48
DMIMINA
>AAV36519.1 phosphosulfolactate synthase-related protein [Solanum lycopersicum]_22_Asp-N_215_9_1003.18748_10.32_0_Papain_8_8_916.10928_10.32
CRQAGLLR
>AAV36519.1 phosphosulfolactate synthase-related protein [Solanum lycopersicum]_23_Asp-N_255_40_4547.42548_8.1_1_Papain_30_25_2880.39798_7.64
IVGRLGLEKTMFEASNPKISEWFVK
>AAV36519.1 phosphosulfolactate synthase-related protein [Solanum lycopersicum]_23_Asp-N_255_40_4547.42548_8.1_2_Papain_40_10_1158.40928_8.8
RYGPKVNLIV
>AAV36519.1 phosphosulfolactate synthase-related protein [Solanum lycopersicum]_24_Asp-N_261_6_715.77908_5.22_0_Papain_0_6_715.77908_5.22
DHSQVM
>AAV36519.1 phosphosulfolactate synthase-related protein [Solanum lycopersicum]_26_Asp-N_286_22_2490.86848_10.32_1_Papain_22_19_2118.38278_10.18
GRNLGQNHSSVLGRSYFLL
>sp|P38546|RAN1_SOLLC GTP-binding nuclear protein Ran1 OS=Solanum lycopersicum OX=4081 GN=RAN1 PE=2 SV=1_0_Asp-N_9_9_1001.16568_5.46_0_Papain_0_9_1001.16568_5.46
MALPNQQTV
>sp|P38546|RAN1_SOLLC GTP-binding nuclear protein Ran1 OS=Solanum lycopersicum OX=4081 GN=RAN1 PE=2 SV=1_1_Asp-N_20_11_1237.46138_5.87_0_Papain_6_6_755.82548_5.87
DYPSFK
>sp|P38546|RAN1_SOLLC GTP-binding nuclear protein Ran1 OS=Solanum lycopersicum OX=4081 GN=RAN1 PE=2 SV=1_2_Asp-N_53_33_3672.15558_7.05_0_Papain_11_11_1110.23228_7.79
DGGTGKTTFVK
>sp|P38546|RAN1_SOLLC GTP-binding nuclear protein Ran1 OS=Solanum lycopersicum OX=4081 GN=RAN1 PE=2 SV=1_2_Asp-N_53_33_3672.15558_7.05_1_Papain_33_22_2579.93858_6.42
RHLTGEFEKKYEPTIGVEVHPL
>sp|P38546|RAN1_SOLLC GTP-binding nuclear protein Ran1 OS=Solanum lycopersicum OX=4081 GN=RAN1 PE=2 SV=1_6_Asp-N_79_12_1278.38728_6.19_0_Papain_0_12_1278.38728_6.19
DTAGQEKFGGLR
>sp|P38546|RAN1_SOLLC GTP-binding nuclear protein Ran1 OS=Solanum lycopersicum OX=4081 GN=RAN1 PE=2 SV=1_7_Asp-N_87_8_951.99088_5.22_0_Papain_0_8_951.99088_5.22
DGYYIHGQ
>sp|P38546|RAN1_SOLLC GTP-binding nuclear protein Ran1 OS=Solanum lycopersicum OX=4081 GN=RAN1 PE=2 SV=1_8_Asp-N_93_6_696.92088_5.46_0_Papain_0_6_696.92088_5.46
CAIIMF
>sp|P38546|RAN1_SOLLC GTP-binding nuclear protein Ran1 OS=Solanum lycopersicum OX=4081 GN=RAN1 PE=2 SV=1_9_Asp-N_109_16_1957.22248_8.8_2_Papain_16_7_909.01528_9.73
NVPTWHR
>sp|P38546|RAN1_SOLLC GTP-binding nuclear protein Ran1 OS=Solanum lycopersicum OX=4081 GN=RAN1 PE=2 SV=1_12_Asp-N_122_8_900.10088_3.74_0_Papain_0_8_900.10088_3.74
CENIPIVL
>sp|P38546|RAN1_SOLLC GTP-binding nuclear protein Ran1 OS=Solanum lycopersicum OX=4081 GN=RAN1 PE=2 SV=1_14_Asp-N_173_46_5534.41248_8.69_3_Papain_28_18_2253.58898_8.43
QVTFHRKKNLQYYEISAK
>sp|P38546|RAN1_SOLLC GTP-binding nuclear protein Ran1 OS=Solanum lycopersicum OX=4081 GN=RAN1 PE=2 SV=1_14_Asp-N_173_46_5534.41248_8.69_4_Papain_42_14_1761.99768_7.95
SNYNFEKPFLYLAR
>sp|P38546|RAN1_SOLLC GTP-binding nuclear protein Ran1 OS=Solanum lycopersicum OX=4081 GN=RAN1 PE=2 SV=1_15_Asp-N_192_19_2042.27868_4.66_0_Papain_0_19_2042.27868_4.66
DGNLHFVESPALAPPEVHI
>sp|P38546|RAN1_SOLLC GTP-binding nuclear protein Ran1 OS=Solanum lycopersicum OX=4081 GN=RAN1 PE=2 SV=1_16_Asp-N_213_21_2286.48308_3.93_0_Papain_0_21_2286.48308_3.93
DLAAQALHEEELQQAANQPLP
>AAB65766.1 lipoxygenase [Solanum lycopersicum]_0_Asp-N_87_87_9862.59758_10.34_2_Papain_57_18_2155.40668_9.03
KKNNFRVHHNYNGANTIK
>AAB65766.1 lipoxygenase [Solanum lycopersicum]_0_Asp-N_87_87_9862.59758_10.34_3_Papain_70_13_1344.57418_8.4
AVLNSTQKSIGVK
>AAB65766.1 lipoxygenase [Solanum lycopersicum]_0_Asp-N_87_87_9862.59758_10.34_4_Papain_85_15_1695.03838_9.93
AVVTVQKQVNLNLLR
>AAB65766.1 lipoxygenase [Solanum lycopersicum]_2_Asp-N_107_16_1754.14278_4.29_0_Papain_0_16_1754.14278_4.29
DLLGKSLILWIVAAEL
>AAB65766.1 lipoxygenase [Solanum lycopersicum]_3_Asp-N_126_19_2165.43978_8.33_0_Papain_12_12_1380.56688_7.81
DHKTGLEKPSIR
>AAB65766.1 lipoxygenase [Solanum lycopersicum]_3_Asp-N_126_19_2165.43978_8.33_1_Papain_19_7_802.88818_8.57
SYAHRGL
>AAB65766.1 lipoxygenase [Solanum lycopersicum]_6_Asp-N_136_6_760.75528_3.38_0_Papain_0_6_760.75528_3.38
DTYYEA
>AAB65766.1 lipoxygenase [Solanum lycopersicum]_7_Asp-N_142_6_748.78758_3.33_0_Papain_0_6_748.78758_3.33
DFEIPE
>AAB65766.1 lipoxygenase [Solanum lycopersicum]_8_Asp-N_167_25_2884.29968_5.0_0_Papain_21_21_2444.74448_5.0
DFGEVGAILVENEHHKEMYVK
>AAB65766.1 lipoxygenase [Solanum lycopersicum]_9_Asp-N_178_11_1215.37158_5.53_0_Papain_0_11_1215.37158_5.53
DGFVHAKVEIT
>AAB65766.1 lipoxygenase [Solanum lycopersicum]_10_Asp-N_190_12_1389.55118_8.05_0_Papain_0_12_1389.55118_8.05
CNSWVHSKFANP
>AAB65766.1 lipoxygenase [Solanum lycopersicum]_11_Asp-N_223_33_3851.42998_11.19_0_Papain_22_22_2554.93168_8.93
DKRIFFTNKSYLPSQTPSGVIR
>AAB65766.1 lipoxygenase [Solanum lycopersicum]_11_Asp-N_223_33_3851.42998_11.19_2_Papain_32_8_988.11478_11.19
EGRTRTLR
>AAB65766.1 lipoxygenase [Solanum lycopersicum]_12_Asp-N_236_13_1567.76498_6.3_0_Papain_0_13_1567.76498_6.3
DGVGERKVFERIY
>AAB65766.1 lipoxygenase [Solanum lycopersicum]_15_Asp-N_251_9_945.98168_3.38_0_Papain_0_9_945.98168_3.38
DLGEVVSNN
>AAB65766.1 lipoxygenase [Solanum lycopersicum]_17_Asp-N_269_17_1965.37558_10.15_1_Papain_17_14_1651.03408_11.2
RPILGGKKLPYPRR
>AAB65766.1 lipoxygenase [Solanum lycopersicum]_18_Asp-N_279_10_1219.43068_11.2_0_Papain_0_10_1219.43068_11.2
CRTGRQRSKK
>AAB65766.1 lipoxygenase [Solanum lycopersicum]_19_Asp-N_294_15_1843.06938_6.27_0_Papain_0_15_1843.06938_6.27
DPLYETRSTFVYVPR
>AAB65766.1 lipoxygenase [Solanum lycopersicum]_20_Asp-N_327_33_3396.79888_4.66_0_Papain_8_8_865.93848_4.29
DEAFSAVK
>AAB65766.1 lipoxygenase [Solanum lycopersicum]_20_Asp-N_327_33_3396.79888_4.66_1_Papain_33_25_2548.87568_5.48
SLTFSGNTVYSALHAVVPALESVVS
>AAB65766.1 lipoxygenase [Solanum lycopersicum]_22_Asp-N_339_10_1113.28108_5.22_0_Papain_0_10_1113.28108_5.22
DLGFPHFPAI
>AAB65766.1 lipoxygenase [Solanum lycopersicum]_23_Asp-N_347_8_849.93898_3.48_0_Papain_0_8_849.93898_3.48
DSLFNVGV
>AAB65766.1 lipoxygenase [Solanum lycopersicum]_24_Asp-N_353_6_590.63098_3.48_0_Papain_0_6_590.63098_3.48
DLSGLS
>AAB65766.1 lipoxygenase [Solanum lycopersicum]_25_Asp-N_375_22_2460.89978_8.31_0_Papain_15_15_1758.13738_8.59
DKKSSLFNIVPRLIK
>AAB65766.1 lipoxygenase [Solanum lycopersicum]_25_Asp-N_375_22_2460.89978_8.31_1_Papain_22_7_720.77768_6.13
SISETGK
>AAB65766.1 lipoxygenase [Solanum lycopersicum]_26_Asp-N_388_13_1543.78318_4.29_0_Papain_0_13_1543.78318_4.29
DVLLFESPQLVQR
>AAB65766.1 lipoxygenase [Solanum lycopersicum]_27_Asp-N_395_7_985.11008_8.06_0_Papain_0_7_985.11008_8.06
DKFSWFR
>AAB65766.1 lipoxygenase [Solanum lycopersicum]_28_Asp-N_424_29_3359.83258_6.41_0_Papain_6_6_735.79488_4.29
DVEFAR
>AAB65766.1 lipoxygenase [Solanum lycopersicum]_28_Asp-N_424_29_3359.83258_6.41_1_Papain_18_12_1332.52218_8.55
QTLAGLNPYSIR
>AAB65766.1 lipoxygenase [Solanum lycopersicum]_28_Asp-N_424_29_3359.83258_6.41_2_Papain_26_8_1013.20468_6.23
LVTEWPLR
>AAB65766.1 lipoxygenase [Solanum lycopersicum]_31_Asp-N_511_45_5035.99148_8.06_0_Papain_14_14_1657.97068_6.1
DLLLPYVNKVNELK
>AAB65766.1 lipoxygenase [Solanum lycopersicum]_31_Asp-N_511_45_5035.99148_8.06_1_Papain_34_20_2194.56148_8.81
GSVLYGSRTIFFLTPHGTLK
>AAB65766.1 lipoxygenase [Solanum lycopersicum]_31_Asp-N_511_45_5035.99148_8.06_2_Papain_45_11_1219.48988_6.23
PLAIELTRPPI
>AAB65766.1 lipoxygenase [Solanum lycopersicum]_33_Asp-N_544_32_3776.27428_7.95_0_Papain_6_6_800.91268_7.79
DKPQWK
>AAB65766.1 lipoxygenase [Solanum lycopersicum]_33_Asp-N_544_32_3776.27428_7.95_1_Papain_23_17_2036.23338_6.12
EVYSPNNWNATGAWLWK
>AAB65766.1 lipoxygenase [Solanum lycopersicum]_33_Asp-N_544_32_3776.27428_7.95_3_Papain_32_6_662.74648_7.38
AHVLSH
>AAB65766.1 lipoxygenase [Solanum lycopersicum]_34_Asp-N_559_15_1835.99938_7.46_0_Papain_13_13_1597.75318_7.35
DSGYHQLVSHWLR
>AAB65766.1 lipoxygenase [Solanum lycopersicum]_36_Asp-N_632_72_8291.51428_7.29_0_Papain_21_21_2477.88178_8.31
CTEPYIIATNRQLSAMHPIYR
>AAB65766.1 lipoxygenase [Solanum lycopersicum]_36_Asp-N_632_72_8291.51428_7.29_1_Papain_28_7_919.09708_9.73
LLHPHFR
>AAB65766.1 lipoxygenase [Solanum lycopersicum]_36_Asp-N_632_72_8291.51428_7.29_2_Papain_38_10_1181.37218_6.21
YTMEINALAR
>AAB65766.1 lipoxygenase [Solanum lycopersicum]_37_Asp-N_649_17_1883.04508_3.93_0_Papain_0_17_1883.04508_3.93
DQEALPQNLISRGLAEE
>AAB65766.1 lipoxygenase [Solanum lycopersicum]_38_Asp-N_662_13_1432.59618_4.66_0_Papain_9_9_1006.08308_5.53
DPNEPHGLK
>AAB65766.1 lipoxygenase [Solanum lycopersicum]_39_Asp-N_668_6_725.75578_3.48_0_Papain_0_6_725.75578_3.48
DYPFAN
>AAB65766.1 lipoxygenase [Solanum lycopersicum]_40_Asp-N_674_6_701.82038_3.48_0_Papain_0_6_701.82038_3.48
DGLVLW
>AAB65766.1 lipoxygenase [Solanum lycopersicum]_41_Asp-N_697_23_2839.15648_5.53_1_Papain_23_19_2369.57498_5.48
QWVTNYVNHYYPQTNLIES
>AAB65766.1 lipoxygenase [Solanum lycopersicum]_42_Asp-N_714_17_1997.19728_5.65_0_Papain_12_12_1532.71598_4.67
DKELQAWWSEIK
>AAB65766.1 lipoxygenase [Solanum lycopersicum]_44_Asp-N_729_12_1511.65378_4.05_0_Papain_9_9_1199.32818_4.05
DEPWWPELK
>AAB65766.1 lipoxygenase [Solanum lycopersicum]_45_Asp-N_774_45_4955.58198_7.95_1_Papain_45_6_691.79748_6.13
SKMPTE
>AAB65766.1 lipoxygenase [Solanum lycopersicum]_46_Asp-N_794_20_2473.72408_4.12_0_Papain_0_20_2473.72408_4.12
DPTAEEWEWFLNKPEEALLR
>AAB65766.1 lipoxygenase [Solanum lycopersicum]_47_Asp-N_809_15_1680.05348_8.02_0_Papain_0_15_1680.05348_8.02
CFPSQIQATKVMTIL
>AAB65766.1 lipoxygenase [Solanum lycopersicum]_48_Asp-N_817_8_867.91388_5.22_0_Papain_0_8_867.91388_5.22
DVLSNHSP
>AAB65766.1 lipoxygenase [Solanum lycopersicum]_49_Asp-N_832_15_1870.98688_3.77_0_Papain_0_15_1870.98688_3.77
DEEYIGEKIEPYWAE
>AAB65766.1 lipoxygenase [Solanum lycopersicum]_50_Asp-N_854_22_2389.77408_4.4_0_Papain_16_16_1735.01298_6.12
DPVINAAFEVFSGKLK
>AAB65766.1 lipoxygenase [Solanum lycopersicum]_50_Asp-N_854_22_2389.77408_4.4_1_Papain_22_6_672.77638_3.56
ELEGII
>AAB65766.1 lipoxygenase [Solanum lycopersicum]_52_Asp-N_896_37_3952.49448_7.58_0_Papain_19_19_2119.42338_7.76
DSKLNNRNGAGVMPYELLK
>AAB65766.1 lipoxygenase [Solanum lycopersicum]_52_Asp-N_896_37_3952.49448_7.58_1_Papain_37_18_1851.08638_6.12
PYSEPGVTGKGVPYSISI
>CAA12232.1 histone H1 [Solanum lycopersicum]_1_Asp-N_72_40_4651.44828_8.13_0_Papain_10_10_1243.42288_6.21
DEPKKEKEIK
>CAA12232.1 histone H1 [Solanum lycopersicum]_1_Asp-N_72_40_4651.44828_8.13_2_Papain_33_21_2471.86288_9.03
KSSAPRKRNPPTHPSYFEMIK
>CAA12232.1 histone H1 [Solanum lycopersicum]_1_Asp-N_72_40_4651.44828_8.13_3_Papain_40_7_772.94018_6.13
EAIVTLK
>CAA12232.1 histone H1 [Solanum lycopersicum]_2_Asp-N_87_15_1687.86698_6.1_0_Papain_0_15_1687.86698_6.1
DKTGSSQYAITKFIE
>CAA12232.1 histone H1 [Solanum lycopersicum]_3_Asp-N_271_184_19123.49278_10.94_0_Papain_11_11_1346.50878_8.4
DKQKNLPSNFR
>CAA12232.1 histone H1 [Solanum lycopersicum]_3_Asp-N_271_184_19123.49278_10.94_1_Papain_19_8_944.24378_8.4
KMLLAQLK
>CAA12232.1 histone H1 [Solanum lycopersicum]_3_Asp-N_271_184_19123.49278_10.94_2_Papain_31_12_1269.63718_8.73
KLVASGKLVKVK
>CAA12232.1 histone H1 [Solanum lycopersicum]_3_Asp-N_271_184_19123.49278_10.94_4_Papain_48_13_1218.50518_8.4
LPAPKAAAPALAK
>CAA12232.1 histone H1 [Solanum lycopersicum]_3_Asp-N_271_184_19123.49278_10.94_5_Papain_54_6_673.85398_8.59
KKSIAK
>CAA12232.1 histone H1 [Solanum lycopersicum]_3_Asp-N_271_184_19123.49278_10.94_6_Papain_61_7_712.84728_8.4
PKAAQAK
>CAA12232.1 histone H1 [Solanum lycopersicum]_3_Asp-N_271_184_19123.49278_10.94_7_Papain_67_6_645.80028_8.59
KATKAK
>CAA12232.1 histone H1 [Solanum lycopersicum]_3_Asp-N_271_184_19123.49278_10.94_8_Papain_80_13_1359.72158_8.84
PKPKPKVAAPKAK
>CAA12232.1 histone H1 [Solanum lycopersicum]_3_Asp-N_271_184_19123.49278_10.94_9_Papain_88_8_833.98358_8.59
TATKSKAK
>CAA12232.1 histone H1 [Solanum lycopersicum]_3_Asp-N_271_184_19123.49278_10.94_10_Papain_96_8_809.01968_8.4
PKPVVAAK
>CAA12232.1 histone H1 [Solanum lycopersicum]_3_Asp-N_271_184_19123.49278_10.94_13_Papain_109_7_711.90298_8.4
PKAVVAK
>CAA12232.1 histone H1 [Solanum lycopersicum]_3_Asp-N_271_184_19123.49278_10.94_14_Papain_115_6_612.77038_8.4
PKAAVK
>CAA12232.1 histone H1 [Solanum lycopersicum]_3_Asp-N_271_184_19123.49278_10.94_15_Papain_121_6_638.80828_8.4
PKAPVK
>CAA12232.1 histone H1 [Solanum lycopersicum]_3_Asp-N_271_184_19123.49278_10.94_18_Papain_140_13_1379.62558_8.59
PKAANEKPAKVAR
>CAA12232.1 histone H1 [Solanum lycopersicum]_3_Asp-N_271_184_19123.49278_10.94_19_Papain_158_18_1883.18158_11.49
TSTRSTPSRKAAPKPAVK
>AAL29690.1 profilin [Solanum lycopersicum]_0_Asp-N_7_7_914.04368_5.45_0_Papain_0_7_914.04368_5.45
MSWQTYV
>AAL29690.1 profilin [Solanum lycopersicum]_4_Asp-N_28_15_1538.67728_4.27_0_Papain_0_15_1538.67728_4.27
DIEGNHLTSAAIIGQ
>AAL29690.1 profilin [Solanum lycopersicum]_5_Asp-N_52_24_2680.97158_4.05_0_Papain_15_15_1681.82478_5.87
DGSVWAQSANFPQFK
>AAL29690.1 profilin [Solanum lycopersicum]_5_Asp-N_52_24_2680.97158_4.05_1_Papain_24_9_1017.16208_3.56
PEEITAIMN
>AAL29690.1 profilin [Solanum lycopersicum]_6_Asp-N_106_54_5483.41478_8.09_1_Papain_43_11_1015.22108_8.59
GKKGAGGITVK
>AAL29690.1 profilin [Solanum lycopersicum]_6_Asp-N_106_54_5483.41478_8.09_2_Papain_54_11_1233.47328_8.0
KTNQALIIGIY
>AAL29690.1 profilin [Solanum lycopersicum]_7_Asp-N_114_8_873.93308_3.38_0_Papain_0_8_873.93308_3.38
DEPMTPGQ
>AAL29690.1 profilin [Solanum lycopersicum]_8_Asp-N_123_9_1034.25678_6.23_0_Papain_0_9_1034.25678_6.23
CNMIVERLG
>AAL29690.1 profilin [Solanum lycopersicum]_9_Asp-N_131_8_950.05618_3.38_0_Papain_0_8_950.05618_3.38
DYIIEQGL
>sp|P37222|MAOC_SOLLC NADP-dependent malic enzyme, chloroplastic (Fragment) OS=Solanum lycopersicum OX=4081 PE=2 SV=1_0_Asp-N_12_12_1283.40688_7.2_1_Papain_12_10_1014.05998_5.48
HESTVTGGVQ
>sp|P37222|MAOC_SOLLC NADP-dependent malic enzyme, chloroplastic (Fragment) OS=Solanum lycopersicum OX=4081 PE=2 SV=1_3_Asp-N_56_34_3878.31888_8.02_0_Papain_19_19_2078.35248_5.98
DQSITPWTLSVASGFSLLR
>sp|P37222|MAOC_SOLLC NADP-dependent malic enzyme, chloroplastic (Fragment) OS=Solanum lycopersicum OX=4081 PE=2 SV=1_3_Asp-N_56_34_3878.31888_8.02_1_Papain_34_15_1817.98168_8.02
NPHYNKGLAFSERER
>sp|P37222|MAOC_SOLLC NADP-dependent malic enzyme, chloroplastic (Fragment) OS=Solanum lycopersicum OX=4081 PE=2 SV=1_4_Asp-N_72_16_1817.12098_7.35_0_Papain_6_6_803.87298_7.17
DTHYLR
>sp|P37222|MAOC_SOLLC NADP-dependent malic enzyme, chloroplastic (Fragment) OS=Solanum lycopersicum OX=4081 PE=2 SV=1_4_Asp-N_72_16_1817.12098_7.35_1_Papain_16_10_1031.26328_7.2
GLLPPVVISH
>sp|P37222|MAOC_SOLLC NADP-dependent malic enzyme, chloroplastic (Fragment) OS=Solanum lycopersicum OX=4081 PE=2 SV=1_5_Asp-N_86_14_1754.13898_8.5_1_Papain_12_7_879.10348_9.93
KMMNSIR
>sp|P37222|MAOC_SOLLC NADP-dependent malic enzyme, chloroplastic (Fragment) OS=Solanum lycopersicum OX=4081 PE=2 SV=1_6_Asp-N_97_11_1354.66338_5.97_0_Papain_0_11_1354.66338_5.97
DVPLQRYMAMM
>sp|P37222|MAOC_SOLLC NADP-dependent malic enzyme, chloroplastic (Fragment) OS=Solanum lycopersicum OX=4081 PE=2 SV=1_7_Asp-N_112_15_1925.27318_4.67_0_Papain_12_12_1585.79498_4.67
DLQEMNERLFYK
>sp|P37222|MAOC_SOLLC NADP-dependent malic enzyme, chloroplastic (Fragment) OS=Solanum lycopersicum OX=4081 PE=2 SV=1_8_Asp-N_130_18_1959.18048_3.27_0_Papain_0_18_1959.18048_3.27
DNVEELLPIVYTPTVGEA
>sp|P37222|MAOC_SOLLC NADP-dependent malic enzyme, chloroplastic (Fragment) OS=Solanum lycopersicum OX=4081 PE=2 SV=1_9_Asp-N_172_42_5045.06868_8.4_0_Papain_9_9_1172.41008_8.28
CQKYGWIFK
>sp|P37222|MAOC_SOLLC NADP-dependent malic enzyme, chloroplastic (Fragment) OS=Solanum lycopersicum OX=4081 PE=2 SV=1_9_Asp-N_172_42_5045.06868_8.4_1_Papain_19_10_1192.42638_9.93
RPQGLFFSLK
>sp|P37222|MAOC_SOLLC NADP-dependent malic enzyme, chloroplastic (Fragment) OS=Solanum lycopersicum OX=4081 PE=2 SV=1_9_Asp-N_172_42_5045.06868_8.4_2_Papain_29_10_1180.41298_7.66
EKGKIHEVLK
>sp|P37222|MAOC_SOLLC NADP-dependent malic enzyme, chloroplastic (Fragment) OS=Solanum lycopersicum OX=4081 PE=2 SV=1_9_Asp-N_172_42_5045.06868_8.4_3_Papain_42_13_1553.86508_7.79
NWPEKKIQVIVVT
>sp|P37222|MAOC_SOLLC NADP-dependent malic enzyme, chloroplastic (Fragment) OS=Solanum lycopersicum OX=4081 PE=2 SV=1_10_Asp-N_181_9_929.04078_4.29_0_Papain_0_9_929.04078_4.29
DGERILGLG
>sp|P37222|MAOC_SOLLC NADP-dependent malic enzyme, chloroplastic (Fragment) OS=Solanum lycopersicum OX=4081 PE=2 SV=1_12_Asp-N_208_24_2375.82968_8.67_0_Papain_21_21_2120.55598_8.67
CQGMGIPVGKLSLYSALGGIR
>sp|P37222|MAOC_SOLLC NADP-dependent malic enzyme, chloroplastic (Fragment) OS=Solanum lycopersicum OX=4081 PE=2 SV=1_13_Asp-N_214_6_644.82728_5.46_0_Papain_0_6_644.82728_5.46
CLPVTI
>sp|P37222|MAOC_SOLLC NADP-dependent malic enzyme, chloroplastic (Fragment) OS=Solanum lycopersicum OX=4081 PE=2 SV=1_14_Asp-N_223_9_1024.20008_5.87_0_Papain_0_9_1024.20008_5.87
DVGQTMKFV
>sp|P37222|MAOC_SOLLC NADP-dependent malic enzyme, chloroplastic (Fragment) OS=Solanum lycopersicum OX=4081 PE=2 SV=1_16_Asp-N_245_21_2544.80638_4.89_0_Papain_8_8_1012.13018_4.29
DEFYIGLR
>sp|P37222|MAOC_SOLLC NADP-dependent malic enzyme, chloroplastic (Fragment) OS=Solanum lycopersicum OX=4081 PE=2 SV=1_16_Asp-N_245_21_2544.80638_4.89_1_Papain_21_13_1550.69148_6.36
QRRATGQEYSELL
>sp|P37222|MAOC_SOLLC NADP-dependent malic enzyme, chloroplastic (Fragment) OS=Solanum lycopersicum OX=4081 PE=2 SV=1_17_Asp-N_265_20_2451.77628_4.4_0_Papain_8_8_1002.15008_4.29
DEFMYAVK
>sp|P37222|MAOC_SOLLC NADP-dependent malic enzyme, chloroplastic (Fragment) OS=Solanum lycopersicum OX=4081 PE=2 SV=1_17_Asp-N_265_20_2451.77628_4.4_1_Papain_20_12_1467.64148_4.53
QNYGEKVLIQFE
>sp|P37222|MAOC_SOLLC NADP-dependent malic enzyme, chloroplastic (Fragment) OS=Solanum lycopersicum OX=4081 PE=2 SV=1_18_Asp-N_287_22_2493.76358_7.23_0_Papain_13_13_1474.63888_7.08
DFANHNAFNLLAK
>sp|P37222|MAOC_SOLLC NADP-dependent malic enzyme, chloroplastic (Fragment) OS=Solanum lycopersicum OX=4081 PE=2 SV=1_18_Asp-N_287_22_2493.76358_7.23_1_Papain_22_9_1037.13998_7.17
YGTSHLVFN
>sp|P37222|MAOC_SOLLC NADP-dependent malic enzyme, chloroplastic (Fragment) OS=Solanum lycopersicum OX=4081 PE=2 SV=1_21_Asp-N_378_23_2795.31918_8.59_0_Papain_8_8_859.03358_7.79
DSKGLIVK
>sp|P37222|MAOC_SOLLC NADP-dependent malic enzyme, chloroplastic (Fragment) OS=Solanum lycopersicum OX=4081 PE=2 SV=1_21_Asp-N_378_23_2795.31918_8.59_1_Papain_18_10_1306.56358_8.07
SRMEMLQHFK
>sp|P37222|MAOC_SOLLC NADP-dependent malic enzyme, chloroplastic (Fragment) OS=Solanum lycopersicum OX=4081 PE=2 SV=1_22_Asp-N_436_58_6214.05488_5.84_0_Papain_13_13_1477.63728_4.66
DHEPVQELVNAVK
>sp|P37222|MAOC_SOLLC NADP-dependent malic enzyme, chloroplastic (Fragment) OS=Solanum lycopersicum OX=4081 PE=2 SV=1_25_Asp-N_507_11_1132.33738_3.38_0_Papain_0_11_1132.33738_3.38
DMLLVASEALA
>sp|P37222|MAOC_SOLLC NADP-dependent malic enzyme, chloroplastic (Fragment) OS=Solanum lycopersicum OX=4081 PE=2 SV=1_26_Asp-N_554_47_5201.96098_7.84_0_Papain_21_21_2444.64278_4.87
DEVSQENFEKGTHIPPFSNIR
>sp|P37222|MAOC_SOLLC NADP-dependent malic enzyme, chloroplastic (Fragment) OS=Solanum lycopersicum OX=4081 PE=2 SV=1_26_Asp-N_554_47_5201.96098_7.84_1_Papain_33_12_1236.52348_8.59
KISAHIAKVAAK
>sp|P37222|MAOC_SOLLC NADP-dependent malic enzyme, chloroplastic (Fragment) OS=Solanum lycopersicum OX=4081 PE=2 SV=1_26_Asp-N_554_47_5201.96098_7.84_2_Papain_47_14_1556.82528_8.0
AYELGLATRLPQPK
>sp|P37222|MAOC_SOLLC NADP-dependent malic enzyme, chloroplastic (Fragment) OS=Solanum lycopersicum OX=4081 PE=2 SV=1_27_Asp-N_562_8_866.92318_3.38_0_Papain_0_8_866.92318_3.38
DLVAYAES
>sp|P37222|MAOC_SOLLC NADP-dependent malic enzyme, chloroplastic (Fragment) OS=Solanum lycopersicum OX=4081 PE=2 SV=1_28_Asp-N_573_11_1396.60158_8.81_0_Papain_8_8_990.15988_8.29
CMYSPAYR
>sp|Q41344|PROF1_SOLLC Profilin-1 OS=Solanum lycopersicum OX=4081 GN=PRO1 PE=2 SV=1_0_Asp-N_7_7_914.04368_5.45_0_Papain_0_7_914.04368_5.45
MSWQTYV
>sp|Q41344|PROF1_SOLLC Profilin-1 OS=Solanum lycopersicum OX=4081 GN=PRO1 PE=2 SV=1_4_Asp-N_30_17_1724.89058_5.38_0_Papain_0_17_1724.89058_5.38
DIEGTGHHLSSAAILGF
>sp|Q41344|PROF1_SOLLC Profilin-1 OS=Solanum lycopersicum OX=4081 GN=PRO1 PE=2 SV=1_5_Asp-N_54_24_2738.11028_6.19_0_Papain_15_15_1707.90608_7.79
DGSVWAQSPNFPKFK
>sp|Q41344|PROF1_SOLLC Profilin-1 OS=Solanum lycopersicum OX=4081 GN=PRO1 PE=2 SV=1_5_Asp-N_54_24_2738.11028_6.19_1_Papain_24_9_1048.21948_4.53
AEEITNIMK
>sp|Q41344|PROF1_SOLLC Profilin-1 OS=Solanum lycopersicum OX=4081 GN=PRO1 PE=2 SV=1_7_Asp-N_116_60_6206.21048_7.46_1_Papain_41_11_1055.28578_8.59
GKKGPGGITIK
>sp|Q41344|PROF1_SOLLC Profilin-1 OS=Solanum lycopersicum OX=4081 GN=PRO1 PE=2 SV=1_7_Asp-N_116_60_6206.21048_7.46_2_Papain_60_19_2048.32338_4.53
KTAQALIFGVYEEPVTPGQ
>sp|Q41344|PROF1_SOLLC Profilin-1 OS=Solanum lycopersicum OX=4081 GN=PRO1 PE=2 SV=1_8_Asp-N_125_9_992.21658_6.12_0_Papain_0_9_992.21658_6.12
CNMVVEKIG
>sp|P62980|RS27A_SOLLC Ubiquitin-ribosomal protein eS31 fusion protein OS=Solanum lycopersicum OX=4081 GN=UBI3 PE=1 SV=2_0_Asp-N_20_20_2225.62588_6.21_0_Papain_6_6_764.98128_8.06
MQIFVK
>sp|P62980|RS27A_SOLLC Ubiquitin-ribosomal protein eS31 fusion protein OS=Solanum lycopersicum OX=4081 GN=UBI3 PE=1 SV=2_0_Asp-N_20_20_2225.62588_6.21_1_Papain_20_14_1478.65988_4.53
TLTGKTITLEVESS
>sp|P62980|RS27A_SOLLC Ubiquitin-ribosomal protein eS31 fusion protein OS=Solanum lycopersicum OX=4081 GN=UBI3 PE=1 SV=2_3_Asp-N_38_7_754.83818_4.29_0_Papain_0_7_754.83818_4.29
DKEGIPP
>sp|P62980|RS27A_SOLLC Ubiquitin-ribosomal protein eS31 fusion protein OS=Solanum lycopersicum OX=4081 GN=UBI3 PE=1 SV=2_4_Asp-N_51_13_1545.75858_6.19_0_Papain_0_13_1545.75858_6.19
DQQRLIFAGKQLE
>sp|P62980|RS27A_SOLLC Ubiquitin-ribosomal protein eS31 fusion protein OS=Solanum lycopersicum OX=4081 GN=UBI3 PE=1 SV=2_5_Asp-N_57_6_631.68658_5.98_0_Papain_0_6_631.68658_5.98
DGRTLA
>sp|P62980|RS27A_SOLLC Ubiquitin-ribosomal protein eS31 fusion protein OS=Solanum lycopersicum OX=4081 GN=UBI3 PE=1 SV=2_6_Asp-N_108_51_6108.49668_9.17_0_Papain_15_15_1829.08608_7.06
DYNIQKESTLHLVLR
>sp|P62980|RS27A_SOLLC Ubiquitin-ribosomal protein eS31 fusion protein OS=Solanum lycopersicum OX=4081 GN=UBI3 PE=1 SV=2_6_Asp-N_108_51_6108.49668_9.17_3_Papain_35_14_1775.25788_9.3
KRKKKTYTKPKKIK
>sp|P62980|RS27A_SOLLC Ubiquitin-ribosomal protein eS31 fusion protein OS=Solanum lycopersicum OX=4081 GN=UBI3 PE=1 SV=2_6_Asp-N_108_51_6108.49668_9.17_4_Papain_42_7_895.15948_8.84
HKKKKVK
>sp|P62980|RS27A_SOLLC Ubiquitin-ribosomal protein eS31 fusion protein OS=Solanum lycopersicum OX=4081 GN=UBI3 PE=1 SV=2_6_Asp-N_108_51_6108.49668_9.17_5_Papain_51_9_1080.33548_8.0
LAVLQFYKV
>sp|P62980|RS27A_SOLLC Ubiquitin-ribosomal protein eS31 fusion protein OS=Solanum lycopersicum OX=4081 GN=UBI3 PE=1 SV=2_8_Asp-N_120_11_1329.52228_8.4_0_Papain_9_9_1072.23268_9.78
DTGKVQRLR
>sp|P62980|RS27A_SOLLC Ubiquitin-ribosomal protein eS31 fusion protein OS=Solanum lycopersicum OX=4081 GN=UBI3 PE=1 SV=2_10_Asp-N_136_11_1155.31128_7.18_0_Papain_0_11_1155.31128_7.18
CGAGTFMANHF
>sp|P62980|RS27A_SOLLC Ubiquitin-ribosomal protein eS31 fusion protein OS=Solanum lycopersicum OX=4081 GN=UBI3 PE=1 SV=2_13_Asp-N_155_12_1245.41558_7.94_0_Papain_0_12_1245.41558_7.94
CGLTYVYNKAGG
>sp|P27065|RBL_SOLLC Ribulose bisphosphate carboxylase large chain OS=Solanum lycopersicum OX=4081 GN=rbcL PE=1 SV=4_0_Asp-N_32_32_3675.16818_7.77_0_Papain_14_14_1510.72548_7.79
MSPQTETKASVGFK
>sp|P27065|RBL_SOLLC Ribulose bisphosphate carboxylase large chain OS=Solanum lycopersicum OX=4081 GN=rbcL PE=1 SV=4_0_Asp-N_32_32_3675.16818_7.77_3_Papain_32_11_1406.55498_6.1
LTYYTPEYQTK
>sp|P27065|RBL_SOLLC Ribulose bisphosphate carboxylase large chain OS=Solanum lycopersicum OX=4081 GN=rbcL PE=1 SV=4_3_Asp-N_77_6_604.65788_3.48_0_Papain_0_6_604.65788_3.48
DGLTSL
>sp|P27065|RBL_SOLLC Ribulose bisphosphate carboxylase large chain OS=Solanum lycopersicum OX=4081 GN=rbcL PE=1 SV=4_5_Asp-N_94_11_1351.58668_7.98_1_Papain_11_8_929.08438_6.28
IERVVGEK
>sp|P27065|RBL_SOLLC Ribulose bisphosphate carboxylase large chain OS=Solanum lycopersicum OX=4081 GN=rbcL PE=1 SV=4_6_Asp-N_105_11_1315.48828_3.48_0_Papain_0_11_1315.48828_3.48
DQYIAYVAYPL
>sp|P27065|RBL_SOLLC Ribulose bisphosphate carboxylase large chain OS=Solanum lycopersicum OX=4081 GN=rbcL PE=1 SV=4_7_Asp-N_136_31_3461.98078_4.89_0_Papain_23_23_2538.85448_4.05
DLFEEGSVTNMFTSIVGNVFGFK
>sp|P27065|RBL_SOLLC Ribulose bisphosphate carboxylase large chain OS=Solanum lycopersicum OX=4081 GN=rbcL PE=1 SV=4_8_Asp-N_159_23_2619.02148_8.02_1_Papain_10_7_786.96958_8.0
IPPAYVK
>sp|P27065|RBL_SOLLC Ribulose bisphosphate carboxylase large chain OS=Solanum lycopersicum OX=4081 GN=rbcL PE=1 SV=4_8_Asp-N_159_23_2619.02148_8.02_2_Papain_23_13_1465.63168_7.2
TFQGPPHGIQVER
>sp|P27065|RBL_SOLLC Ribulose bisphosphate carboxylase large chain OS=Solanum lycopersicum OX=4081 GN=rbcL PE=1 SV=4_9_Asp-N_171_12_1373.61808_8.32_0_Papain_0_12_1373.61808_8.32
DKLNKYGRPLLG
>sp|P27065|RBL_SOLLC Ribulose bisphosphate carboxylase large chain OS=Solanum lycopersicum OX=4081 GN=rbcL PE=1 SV=4_10_Asp-N_191_20_2211.60738_8.39_1_Papain_12_8_813.00788_8.4
PKLGLSAK
>sp|P27065|RBL_SOLLC Ribulose bisphosphate carboxylase large chain OS=Solanum lycopersicum OX=4081 GN=rbcL PE=1 SV=4_10_Asp-N_191_20_2211.60738_8.39_2_Papain_20_8_971.03738_6.21
NYGRAVYE
>sp|P27065|RBL_SOLLC Ribulose bisphosphate carboxylase large chain OS=Solanum lycopersicum OX=4081 GN=rbcL PE=1 SV=4_14_Asp-N_215_13_1678.84258_6.28_0_Papain_0_13_1678.84258_6.28
DENVNSQPFMRWR
>sp|P27065|RBL_SOLLC Ribulose bisphosphate carboxylase large chain OS=Solanum lycopersicum OX=4081 GN=rbcL PE=1 SV=4_16_Asp-N_246_26_2725.02528_5.72_0_Papain_7_7_780.93728_6.12
CAEALFK
>sp|P27065|RBL_SOLLC Ribulose bisphosphate carboxylase large chain OS=Solanum lycopersicum OX=4081 GN=rbcL PE=1 SV=4_16_Asp-N_246_26_2725.02528_5.72_1_Papain_16_9_976.05138_4.53
AQTETGEIK
>sp|P27065|RBL_SOLLC Ribulose bisphosphate carboxylase large chain OS=Solanum lycopersicum OX=4081 GN=rbcL PE=1 SV=4_16_Asp-N_246_26_2725.02528_5.72_2_Papain_26_10_1004.06718_7.17
GHYLNATAGT
>sp|P27065|RBL_SOLLC Ribulose bisphosphate carboxylase large chain OS=Solanum lycopersicum OX=4081 GN=rbcL PE=1 SV=4_17_Asp-N_267_21_2428.95478_7.08_0_Papain_6_6_751.91118_4.53
CEEMIK
>sp|P27065|RBL_SOLLC Ribulose bisphosphate carboxylase large chain OS=Solanum lycopersicum OX=4081 GN=rbcL PE=1 SV=4_17_Asp-N_267_21_2428.95478_7.08_1_Papain_12_6_718.85708_11.49
RAVFAR
>sp|P27065|RBL_SOLLC Ribulose bisphosphate carboxylase large chain OS=Solanum lycopersicum OX=4081 GN=rbcL PE=1 SV=4_17_Asp-N_267_21_2428.95478_7.08_2_Papain_21_9_994.21708_5.48
ELGVPIVMH
>sp|P27065|RBL_SOLLC Ribulose bisphosphate carboxylase large chain OS=Solanum lycopersicum OX=4081 GN=rbcL PE=1 SV=4_18_Asp-N_283_16_1744.87798_5.22_0_Papain_0_16_1744.87798_5.22
DYLTGGFTANTTLAHY
>sp|P27065|RBL_SOLLC Ribulose bisphosphate carboxylase large chain OS=Solanum lycopersicum OX=4081 GN=rbcL PE=1 SV=4_20_Asp-N_301_16_1810.15018_7.47_0_Papain_0_16_1810.15018_7.47
DNGLLLHIHRAMHAVI
>sp|P27065|RBL_SOLLC Ribulose bisphosphate carboxylase large chain OS=Solanum lycopersicum OX=4081 GN=rbcL PE=1 SV=4_21_Asp-N_323_22_2491.90278_11.19_0_Papain_15_15_1819.10248_9.89
DRQKNHGIHFRVLAK
>sp|P27065|RBL_SOLLC Ribulose bisphosphate carboxylase large chain OS=Solanum lycopersicum OX=4081 GN=rbcL PE=1 SV=4_22_Asp-N_339_16_1733.90168_6.42_0_Papain_0_16_1733.90168_6.42
DHIHSGTVVGKLEGER
>sp|P27065|RBL_SOLLC Ribulose bisphosphate carboxylase large chain OS=Solanum lycopersicum OX=4081 GN=rbcL PE=1 SV=4_23_Asp-N_346_7_763.88888_3.48_0_Papain_0_7_763.88888_3.48
DITLGFV
>sp|P27065|RBL_SOLLC Ribulose bisphosphate carboxylase large chain OS=Solanum lycopersicum OX=4081 GN=rbcL PE=1 SV=4_27_Asp-N_366_10_1242.35678_8.55_0_Papain_0_10_1242.35678_8.55
DRSRGIYFTQ
>sp|P27065|RBL_SOLLC Ribulose bisphosphate carboxylase large chain OS=Solanum lycopersicum OX=4081 GN=rbcL PE=1 SV=4_28_Asp-N_395_29_3086.60138_5.38_0_Papain_0_29_3086.60138_5.38
DWVSLPGVLPVASGGIHVWHMPALTEIFG
>sp|P27065|RBL_SOLLC Ribulose bisphosphate carboxylase large chain OS=Solanum lycopersicum OX=4081 GN=rbcL PE=1 SV=4_32_Asp-N_448_13_1485.61688_4.4_1_Papain_11_7_829.90828_4.53
EGNEIIR
>sp|P27065|RBL_SOLLC Ribulose bisphosphate carboxylase large chain OS=Solanum lycopersicum OX=4081 GN=rbcL PE=1 SV=4_33_Asp-N_458_10_1075.24758_6.12_0_Papain_0_10_1075.24758_6.12
CKWSPELAAA
>sp|P27065|RBL_SOLLC Ribulose bisphosphate carboxylase large chain OS=Solanum lycopersicum OX=4081 GN=rbcL PE=1 SV=4_34_Asp-N_472_14_1654.94418_4.53_1_Papain_14_9_1009.16998_3.74
EIVFNFAAV
>sp|Q2MI98|RR4_SOLLC Small ribosomal subunit protein uS4c OS=Solanum lycopersicum OX=4081 GN=rps4 PE=3 SV=1_0_Asp-N_30_30_3443.12638_11.79_3_Papain_30_17_1766.07678_11.49
RLGALPGLTNKKPRTGS
>sp|Q2MI98|RR4_SOLLC Small ribosomal subunit protein uS4c OS=Solanum lycopersicum OX=4081 GN=rps4 PE=3 SV=1_1_Asp-N_91_61_7330.62398_10.12_1_Papain_15_12_1438.56618_10.22
NQSRSGKKSQYR
>sp|Q2MI98|RR4_SOLLC Small ribosomal subunit protein uS4c OS=Solanum lycopersicum OX=4081 GN=rps4 PE=3 SV=1_1_Asp-N_91_61_7330.62398_10.12_3_Papain_25_8_1043.23148_7.79
LEEKQKLR
>sp|Q2MI98|RR4_SOLLC Small ribosomal subunit protein uS4c OS=Solanum lycopersicum OX=4081 GN=rps4 PE=3 SV=1_1_Asp-N_91_61_7330.62398_10.12_4_Papain_37_12_1504.75198_8.02
FHYGLTERQLLK
>sp|Q2MI98|RR4_SOLLC Small ribosomal subunit protein uS4c OS=Solanum lycopersicum OX=4081 GN=rps4 PE=3 SV=1_1_Asp-N_91_61_7330.62398_10.12_8_Papain_61_15_1657.98898_6.23
GSTGQVLLQLLEMRL
>sp|Q2MI98|RR4_SOLLC Small ribosomal subunit protein uS4c OS=Solanum lycopersicum OX=4081 GN=rps4 PE=3 SV=1_2_Asp-N_123_32_3577.21418_11.19_0_Papain_6_6_776.89058_5.98
DNILFR
>sp|Q2MI98|RR4_SOLLC Small ribosomal subunit protein uS4c OS=Solanum lycopersicum OX=4081 GN=rps4 PE=3 SV=1_2_Asp-N_123_32_3577.21418_11.19_1_Papain_17_11_1087.30248_9.71
LGMASTIPAAR
>sp|Q2MI98|RR4_SOLLC Small ribosomal subunit protein uS4c OS=Solanum lycopersicum OX=4081 GN=rps4 PE=3 SV=1_2_Asp-N_123_32_3577.21418_11.19_2_Papain_32_15_1749.05168_9.74
QLVNHRHILVNGHIV
>sp|Q2MI98|RR4_SOLLC Small ribosomal subunit protein uS4c OS=Solanum lycopersicum OX=4081 GN=rps4 PE=3 SV=1_3_Asp-N_129_6_749.82168_5.97_0_Papain_0_6_749.82168_5.97
DIPSYR
>sp|Q2MI98|RR4_SOLLC Small ribosomal subunit protein uS4c OS=Solanum lycopersicum OX=4081 GN=rps4 PE=3 SV=1_5_Asp-N_139_6_659.78068_5.87_0_Papain_0_6_659.78068_5.87
DIITAK
>sp|Q2MI98|RR4_SOLLC Small ribosomal subunit protein uS4c OS=Solanum lycopersicum OX=4081 GN=rps4 PE=3 SV=1_6_Asp-N_152_13_1500.71518_6.19_0_Papain_0_13_1500.71518_6.19
DEQKSRALIQISL
>sp|Q2MI98|RR4_SOLLC Small ribosomal subunit protein uS4c OS=Solanum lycopersicum OX=4081 GN=rps4 PE=3 SV=1_7_Asp-N_179_27_3118.49598_5.5_0_Papain_20_20_2380.59878_5.5
DSSPHEELPNHLTLQPFQYK
>sp|Q2MI98|RR4_SOLLC Small ribosomal subunit protein uS4c OS=Solanum lycopersicum OX=4081 GN=rps4 PE=3 SV=1_7_Asp-N_179_27_3118.49598_5.5_1_Papain_27_7_755.91248_5.46
GLVNQII
>sp|Q2MI98|RR4_SOLLC Small ribosomal subunit protein uS4c OS=Solanum lycopersicum OX=4081 GN=rps4 PE=3 SV=1_8_Asp-N_201_22_2641.01908_6.23_0_Papain_8_8_932.08738_7.79
DSKWVGLK
>sp|Q2MI98|RR4_SOLLC Small ribosomal subunit protein uS4c OS=Solanum lycopersicum OX=4081 GN=rps4 PE=3 SV=1_8_Asp-N_201_22_2641.01908_6.23_1_Papain_22_14_1726.94698_4.53
INELLVVEYYSRQT
>sp|K4D422|U73C4_SOLLC UDP-glycosyltransferase 73C4 OS=Solanum lycopersicum OX=4081 GN=UGT73C4 PE=2 SV=1_2_Asp-N_13_6_726.89188_8.05_0_Papain_0_6_726.89188_8.05
CLHNLK
>sp|K4D422|U73C4_SOLLC UDP-glycosyltransferase 73C4 OS=Solanum lycopersicum OX=4081 GN=UGT73C4 PE=2 SV=1_3_Asp-N_23_10_1205.28658_3.93_0_Papain_0_10_1205.28658_3.93
DWEGLEKIES
>sp|K4D422|U73C4_SOLLC UDP-glycosyltransferase 73C4 OS=Solanum lycopersicum OX=4081 GN=UGT73C4 PE=2 SV=1_4_Asp-N_34_11_1343.50178_4.29_0_Papain_0_11_1343.50178_4.29
DTEYFRVPGLF
>sp|K4D422|U73C4_SOLLC UDP-glycosyltransferase 73C4 OS=Solanum lycopersicum OX=4081 GN=UGT73C4 PE=2 SV=1_5_Asp-N_78_44_5171.85048_5.37_0_Papain_15_15_1670.88618_7.79
DKIELTKNQLGNAAR
>sp|K4D422|U73C4_SOLLC UDP-glycosyltransferase 73C4 OS=Solanum lycopersicum OX=4081 GN=UGT73C4 PE=2 SV=1_5_Asp-N_78_44_5171.85048_5.37_1_Papain_44_29_3518.97958_4.9
PRNEEWRVMSEKMKKAEEEAYGMVVNTFE
>sp|K4D422|U73C4_SOLLC UDP-glycosyltransferase 73C4 OS=Solanum lycopersicum OX=4081 GN=UGT73C4 PE=2 SV=1_6_Asp-N_104_26_2990.50778_6.21_0_Papain_14_14_1652.87988_4.4
DLEKEYIEGLMNAK
>sp|K4D422|U73C4_SOLLC UDP-glycosyltransferase 73C4 OS=Solanum lycopersicum OX=4081 GN=UGT73C4 PE=2 SV=1_6_Asp-N_104_26_2990.50778_6.21_1_Papain_26_12_1355.64318_8.4
NKKIWTIGPVSL
>sp|K4D422|U73C4_SOLLC UDP-glycosyltransferase 73C4 OS=Solanum lycopersicum OX=4081 GN=UGT73C4 PE=2 SV=1_7_Asp-N_110_6_748.85228_7.77_0_Papain_0_6_748.85228_7.77
CNKEKQ
>sp|K4D422|U73C4_SOLLC UDP-glycosyltransferase 73C4 OS=Solanum lycopersicum OX=4081 GN=UGT73C4 PE=2 SV=1_8_Asp-N_121_11_1173.24798_4.67_0_Papain_0_11_1173.24798_4.67
DKAERGNEAAI
>sp|K4D422|U73C4_SOLLC UDP-glycosyltransferase 73C4 OS=Solanum lycopersicum OX=4081 GN=UGT73C4 PE=2 SV=1_11_Asp-N_141_11_1323.42468_3.38_0_Papain_0_11_1323.42468_3.38
DSWEQNSVLFV
>sp|K4D422|U73C4_SOLLC UDP-glycosyltransferase 73C4 OS=Solanum lycopersicum OX=4081 GN=UGT73C4 PE=2 SV=1_13_Asp-N_186_10_1308.41008_3.93_1_Papain_10_6_788.85528_3.56
NWLVEE
>sp|K4D422|U73C4_SOLLC UDP-glycosyltransferase 73C4 OS=Solanum lycopersicum OX=4081 GN=UGT73C4 PE=2 SV=1_14_Asp-N_220_34_3786.39448_7.25_0_Papain_7_7_922.00568_4.67
DFEERVK
>sp|K4D422|U73C4_SOLLC UDP-glycosyltransferase 73C4 OS=Solanum lycopersicum OX=4081 GN=UGT73C4 PE=2 SV=1_14_Asp-N_220_34_3786.39448_7.25_1_Papain_14_7_755.91548_9.71
GQGLLIR
>sp|K4D422|U73C4_SOLLC UDP-glycosyltransferase 73C4 OS=Solanum lycopersicum OX=4081 GN=UGT73C4 PE=2 SV=1_14_Asp-N_220_34_3786.39448_7.25_2_Papain_34_20_2144.50388_7.38
GWAPQVLLLSHPSIGAFLTH
>sp|K4D422|U73C4_SOLLC UDP-glycosyltransferase 73C4 OS=Solanum lycopersicum OX=4081 GN=UGT73C4 PE=2 SV=1_15_Asp-N_246_26_2847.27058_3.56_0_Papain_0_26_2847.27058_3.56
CGWNSSLEGITAGVAMITWPMFAEQF
>sp|K4D422|U73C4_SOLLC UDP-glycosyltransferase 73C4 OS=Solanum lycopersicum OX=4081 GN=UGT73C4 PE=2 SV=1_16_Asp-N_253_7_846.01228_6.23_0_Papain_0_7_846.01228_6.23
CNERLIV
>sp|K4D422|U73C4_SOLLC UDP-glycosyltransferase 73C4 OS=Solanum lycopersicum OX=4081 GN=UGT73C4 PE=2 SV=1_17_Asp-N_282_29_3221.67658_6.32_2_Papain_29_21_2352.64478_4.98
SGIERQVMFGEEEKLGTQVSK
>sp|K4D422|U73C4_SOLLC UDP-glycosyltransferase 73C4 OS=Solanum lycopersicum OX=4081 GN=UGT73C4 PE=2 SV=1_19_Asp-N_293_10_1202.47488_6.12_1_Papain_10_7_846.05278_6.13
KVIEQVM
>sp|K4D422|U73C4_SOLLC UDP-glycosyltransferase 73C4 OS=Solanum lycopersicum OX=4081 GN=UGT73C4 PE=2 SV=1_20_Asp-N_332_39_4593.14168_5.38_0_Papain_14_14_1764.99248_6.38
DEEMEGEMRRKRAK
>sp|K4D422|U73C4_SOLLC UDP-glycosyltransferase 73C4 OS=Solanum lycopersicum OX=4081 GN=UGT73C4 PE=2 SV=1_20_Asp-N_332_39_4593.14168_5.38_1_Papain_21_7_773.88458_6.21
ELGEKAK
>sp|K4D422|U73C4_SOLLC UDP-glycosyltransferase 73C4 OS=Solanum lycopersicum OX=4081 GN=UGT73C4 PE=2 SV=1_20_Asp-N_332_39_4593.14168_5.38_2_Papain_39_18_2090.29518_4.81
RAMEEEGSSHFNLTQLIQ
>sp|K4D422|U73C4_SOLLC UDP-glycosyltransferase 73C4 OS=Solanum lycopersicum OX=4081 GN=UGT73C4 PE=2 SV=1_21_Asp-N_344_12_1372.64288_6.12_0_Papain_7_7_789.84068_4.29
DVTEQAK
>sp|P49037|SUS_SOLLC Sucrose synthase OS=Solanum lycopersicum OX=4081 PE=2 SV=1_0_Asp-N_16_16_2021.41798_11.31_0_Papain_13_13_1636.98238_11.49
MAERVLTRVHRLR
>sp|P49037|SUS_SOLLC Sucrose synthase OS=Solanum lycopersicum OX=4081 PE=2 SV=1_2_Asp-N_51_31_3572.18868_7.27_0_Papain_23_23_2635.12568_8.36
CAHRNEILLFLSRIESHGKGILK
>sp|P49037|SUS_SOLLC Sucrose synthase OS=Solanum lycopersicum OX=4081 PE=2 SV=1_2_Asp-N_51_31_3572.18868_7.27_1_Papain_31_8_955.07828_4.52
PHELLAEF
>sp|P49037|SUS_SOLLC Sucrose synthase OS=Solanum lycopersicum OX=4081 PE=2 SV=1_6_Asp-N_123_64_7431.60218_4.71_0_Papain_13_13_1585.77708_4.87
DKLNEHAFEELLK
>sp|P49037|SUS_SOLLC Sucrose synthase OS=Solanum lycopersicum OX=4081 PE=2 SV=1_6_Asp-N_123_64_7431.60218_4.71_1_Papain_30_17_1864.21808_6.23
STQEAIVLPPWVALAIR
>sp|P49037|SUS_SOLLC Sucrose synthase OS=Solanum lycopersicum OX=4081 PE=2 SV=1_6_Asp-N_123_64_7431.60218_4.71_3_Papain_60_28_3277.76768_4.52
PGVWEYVRVNVNALVVEELSVPEYLQFK
>sp|P49037|SUS_SOLLC Sucrose synthase OS=Solanum lycopersicum OX=4081 PE=2 SV=1_7_Asp-N_135_12_1235.31578_3.38_0_Papain_0_12_1235.31578_3.38
DGASNGNFVLEL
>sp|P49037|SUS_SOLLC Sucrose synthase OS=Solanum lycopersicum OX=4081 PE=2 SV=1_9_Asp-N_195_25_2961.50818_7.68_0_Papain_13_13_1548.81758_4.67
DKESMAPLLEFLR
>sp|P49037|SUS_SOLLC Sucrose synthase OS=Solanum lycopersicum OX=4081 PE=2 SV=1_9_Asp-N_195_25_2961.50818_7.68_2_Papain_25_7_793.99478_8.06
GKTMMLN
>sp|P49037|SUS_SOLLC Sucrose synthase OS=Solanum lycopersicum OX=4081 PE=2 SV=1_10_Asp-N_241_46_5503.23368_5.24_0_Papain_14_14_1679.85618_9.58
DRIHNSNTLQNVLR
>sp|P49037|SUS_SOLLC Sucrose synthase OS=Solanum lycopersicum OX=4081 PE=2 SV=1_11_Asp-N_251_10_1162.32348_4.05_0_Papain_0_10_1162.32348_4.05
DTAERVLEMV
>sp|P49037|SUS_SOLLC Sucrose synthase OS=Solanum lycopersicum OX=4081 PE=2 SV=1_13_Asp-N_261_6_656.73368_3.38_0_Papain_0_6_656.73368_3.38
DLLEAP
>sp|P49037|SUS_SOLLC Sucrose synthase OS=Solanum lycopersicum OX=4081 PE=2 SV=1_16_Asp-N_307_10_1064.20348_3.48_0_Papain_0_10_1064.20348_3.48
DTGGQVVYIL
>sp|P49037|SUS_SOLLC Sucrose synthase OS=Solanum lycopersicum OX=4081 PE=2 SV=1_17_Asp-N_326_19_2253.64518_6.31_0_Papain_12_12_1428.66668_4.67
DQVPALEREMLK
>sp|P49037|SUS_SOLLC Sucrose synthase OS=Solanum lycopersicum OX=4081 PE=2 SV=1_18_Asp-N_340_14_1632.06578_9.56_0_Papain_0_14_1632.06578_9.56
DIIPRILIVTRLLP
>sp|P49037|SUS_SOLLC Sucrose synthase OS=Solanum lycopersicum OX=4081 PE=2 SV=1_19_Asp-N_346_6_562.57738_3.48_0_Papain_0_6_562.57738_3.48
DAVGTT
>sp|P49037|SUS_SOLLC Sucrose synthase OS=Solanum lycopersicum OX=4081 PE=2 SV=1_20_Asp-N_392_46_5554.43258_7.65_0_Papain_29_29_3310.82488_8.29
CGQRLEKVYGTEHSHILRVPFGTEKGIVR
>sp|P49037|SUS_SOLLC Sucrose synthase OS=Solanum lycopersicum OX=4081 PE=2 SV=1_20_Asp-N_392_46_5554.43258_7.65_1_Papain_46_17_2261.62298_4.82
KWISRFEVWPYMETFIE
>sp|P49037|SUS_SOLLC Sucrose synthase OS=Solanum lycopersicum OX=4081 PE=2 SV=1_21_Asp-N_406_14_1498.69648_4.67_1_Papain_13_9_988.10568_4.53
EISAELQAK
>sp|P49037|SUS_SOLLC Sucrose synthase OS=Solanum lycopersicum OX=4081 PE=2 SV=1_22_Asp-N_431_25_2597.95088_5.53_0_Papain_0_25_2597.95088_5.53
DLIIGNYSEGNLAASLLAHKLGVTQ
>sp|P49037|SUS_SOLLC Sucrose synthase OS=Solanum lycopersicum OX=4081 PE=2 SV=1_23_Asp-N_444_13_1474.73818_7.77_0_Papain_0_13_1474.73818_7.77
CTIAHALEKTKYP
>sp|P49037|SUS_SOLLC Sucrose synthase OS=Solanum lycopersicum OX=4081 PE=2 SV=1_26_Asp-N_465_12_1459.53478_5.53_0_Papain_0_12_1459.53478_5.53
DEKYHFSSQFTA
>sp|P49037|SUS_SOLLC Sucrose synthase OS=Solanum lycopersicum OX=4081 PE=2 SV=1_27_Asp-N_473_8_914.04408_5.22_0_Papain_0_8_914.04408_5.22
DLIAMNHT
>sp|P49037|SUS_SOLLC Sucrose synthase OS=Solanum lycopersicum OX=4081 PE=2 SV=1_28_Asp-N_488_15_1656.85288_4.29_0_Papain_0_15_1656.85288_4.29
DFIITSTFQEIAGSK
>sp|P49037|SUS_SOLLC Sucrose synthase OS=Solanum lycopersicum OX=4081 PE=2 SV=1_29_Asp-N_515_27_3069.50278_6.42_0_Papain_0_27_3069.50278_6.42
DTVGQYESHMAFTMPGLYRVVHGINVF
>sp|P49037|SUS_SOLLC Sucrose synthase OS=Solanum lycopersicum OX=4081 PE=2 SV=1_30_Asp-N_526_11_1144.29268_5.87_0_Papain_0_11_1144.29268_5.87
DPKFNIVSPGA
>sp|P49037|SUS_SOLLC Sucrose synthase OS=Solanum lycopersicum OX=4081 PE=2 SV=1_31_Asp-N_548_22_2669.97338_4.87_0_Papain_0_22_2669.97338_4.87
DINLYFPYSESEKRLTAFHPEI
>sp|P49037|SUS_SOLLC Sucrose synthase OS=Solanum lycopersicum OX=4081 PE=2 SV=1_32_Asp-N_554_6_738.79238_3.38_0_Papain_0_6_738.79238_3.38
DELLYS
>sp|P49037|SUS_SOLLC Sucrose synthase OS=Solanum lycopersicum OX=4081 PE=2 SV=1_36_Asp-N_579_13_1561.90608_9.78_0_Papain_12_12_1448.74668_9.78
DRTKPILFTMAR
>sp|P49037|SUS_SOLLC Sucrose synthase OS=Solanum lycopersicum OX=4081 PE=2 SV=1_37_Asp-N_609_30_3336.93148_8.93_1_Papain_15_11_1293.48508_6.12
NLTGLVEWYAK
>sp|P49037|SUS_SOLLC Sucrose synthase OS=Solanum lycopersicum OX=4081 PE=2 SV=1_37_Asp-N_609_30_3336.93148_8.93_3_Papain_30_10_926.12398_5.46
GLVNLVVVGG
>sp|P49037|SUS_SOLLC Sucrose synthase OS=Solanum lycopersicum OX=4081 PE=2 SV=1_38_Asp-N_616_7_918.02078_8.4_0_Papain_0_7_918.02078_8.4
DRRKESK
>sp|P49037|SUS_SOLLC Sucrose synthase OS=Solanum lycopersicum OX=4081 PE=2 SV=1_39_Asp-N_660_44_5406.11038_5.9_0_Papain_25_25_3067.43838_4.74
DLEEQAEMKKMYELIETHNLNGQFR
>sp|P49037|SUS_SOLLC Sucrose synthase OS=Solanum lycopersicum OX=4081 PE=2 SV=1_39_Asp-N_660_44_5406.11038_5.9_1_Papain_35_10_1276.47898_11.49
WISSQMNRVR
>sp|P49037|SUS_SOLLC Sucrose synthase OS=Solanum lycopersicum OX=4081 PE=2 SV=1_39_Asp-N_660_44_5406.11038_5.9_2_Papain_41_6_750.80938_6.21
NGELYR
>sp|P49037|SUS_SOLLC Sucrose synthase OS=Solanum lycopersicum OX=4081 PE=2 SV=1_40_Asp-N_684_24_2592.94628_4.05_0_Papain_0_24_2592.94628_4.05
DTKGAFVQPAFYEAFGLTVVEAMT
>sp|P49037|SUS_SOLLC Sucrose synthase OS=Solanum lycopersicum OX=4081 PE=2 SV=1_41_Asp-N_710_26_2661.03308_7.33_0_Papain_0_26_2661.03308_7.33
CGLPTFATNHGGPAEIIVHGKSGFHI
>sp|P49037|SUS_SOLLC Sucrose synthase OS=Solanum lycopersicum OX=4081 PE=2 SV=1_42_Asp-N_719_9_986.99338_4.27_0_Papain_0_9_986.99338_4.27
DPYHGEQAA
>sp|P49037|SUS_SOLLC Sucrose synthase OS=Solanum lycopersicum OX=4081 PE=2 SV=1_45_Asp-N_776_48_5711.62708_8.18_0_Papain_17_17_1901.16758_7.65
CKKEPSHWETISTGGLK
>sp|P49037|SUS_SOLLC Sucrose synthase OS=Solanum lycopersicum OX=4081 PE=2 SV=1_45_Asp-N_776_48_5711.62708_8.18_1_Papain_43_26_3263.78938_8.21
RIQEKYTWQIYSERLLTLAAVYGFWK
>sp|P49037|SUS_SOLLC Sucrose synthase OS=Solanum lycopersicum OX=4081 PE=2 SV=1_46_Asp-N_805_29_3547.19418_7.72_0_Papain_6_6_800.91318_6.28
DRLEIR
>sp|P49037|SUS_SOLLC Sucrose synthase OS=Solanum lycopersicum OX=4081 PE=2 SV=1_46_Asp-N_805_29_3547.19418_7.72_1_Papain_16_10_1333.61118_7.95
RYLEMFYALK
>sp|P49037|SUS_SOLLC Sucrose synthase OS=Solanum lycopersicum OX=4081 PE=2 SV=1_46_Asp-N_805_29_3547.19418_7.72_3_Papain_29_11_1129.33688_4.53
KMAEAVPLAAE
>sp|Q84K11|PPP5_SOLLC Serine/threonine-protein phosphatase 5 OS=Solanum lycopersicum OX=4081 GN=PP5 PE=1 SV=1_0_Asp-N_34_34_3751.16038_5.84_0_Papain_18_18_1964.15248_4.52
MPGMEAENSNASRAEELK
>sp|Q84K11|PPP5_SOLLC Serine/threonine-protein phosphatase 5 OS=Solanum lycopersicum OX=4081 GN=PP5 PE=1 SV=1_0_Asp-N_34_34_3751.16038_5.84_1_Papain_26_8_920.03298_6.13
QLANEAFK
>sp|Q84K11|PPP5_SOLLC Serine/threonine-protein phosphatase 5 OS=Solanum lycopersicum OX=4081 GN=PP5 PE=1 SV=1_0_Asp-N_34_34_3751.16038_5.84_2_Papain_34_8_903.00548_8.02
GHKYSQAI
>sp|Q84K11|PPP5_SOLLC Serine/threonine-protein phosphatase 5 OS=Solanum lycopersicum OX=4081 GN=PP5 PE=1 SV=1_2_Asp-N_77_8_873.96148_4.29_0_Papain_0_8_873.96148_4.29
DGTRAIEI
>sp|Q84K11|PPP5_SOLLC Serine/threonine-protein phosphatase 5 OS=Solanum lycopersicum OX=4081 GN=PP5 PE=1 SV=1_3_Asp-N_99_22_2599.00828_8.93_0_Papain_10_10_1304.42778_8.5
DPRYSKGYYR
>sp|Q84K11|PPP5_SOLLC Serine/threonine-protein phosphatase 5 OS=Solanum lycopersicum OX=4081 GN=PP5 PE=1 SV=1_3_Asp-N_99_22_2599.00828_8.93_1_Papain_22_12_1312.59578_8.93
RGAAYLAMGKFK
>sp|Q84K11|PPP5_SOLLC Serine/threonine-protein phosphatase 5 OS=Solanum lycopersicum OX=4081 GN=PP5 PE=1 SV=1_5_Asp-N_111_8_1005.18208_7.79_0_Papain_6_6_763.84858_5.87
DFQQVK
>sp|Q84K11|PPP5_SOLLC Serine/threonine-protein phosphatase 5 OS=Solanum lycopersicum OX=4081 GN=PP5 PE=1 SV=1_8_Asp-N_124_8_932.08498_7.64_0_Papain_7_7_802.96948_8.11
DATKKLK
>sp|Q84K11|PPP5_SOLLC Serine/threonine-protein phosphatase 5 OS=Solanum lycopersicum OX=4081 GN=PP5 PE=1 SV=1_9_Asp-N_149_25_2836.31758_7.62_0_Papain_9_9_1049.35528_8.09
CEKAVMKLK
>sp|Q84K11|PPP5_SOLLC Serine/threonine-protein phosphatase 5 OS=Solanum lycopersicum OX=4081 GN=PP5 PE=1 SV=1_9_Asp-N_149_25_2836.31758_7.62_1_Papain_25_16_1804.97758_4.82
FEEAISVPESQRRSVA
>sp|Q84K11|PPP5_SOLLC Serine/threonine-protein phosphatase 5 OS=Solanum lycopersicum OX=4081 GN=PP5 PE=1 SV=1_13_Asp-N_241_25_2814.10408_4.6_0_Papain_22_22_2514.77728_4.89
DGFFTKSRTLELEVEPQYAGAR
>sp|Q84K11|PPP5_SOLLC Serine/threonine-protein phosphatase 5 OS=Solanum lycopersicum OX=4081 GN=PP5 PE=1 SV=1_17_Asp-N_285_31_3774.44538_8.83_1_Papain_25_22_2803.28098_9.29
NQKNLHKRYAYQIVLQTREMLR
>sp|Q84K11|PPP5_SOLLC Serine/threonine-protein phosphatase 5 OS=Solanum lycopersicum OX=4081 GN=PP5 PE=1 SV=1_17_Asp-N_285_31_3774.44538_8.83_2_Papain_31_6_598.74038_5.46
ALPSLV
>sp|Q84K11|PPP5_SOLLC Serine/threonine-protein phosphatase 5 OS=Solanum lycopersicum OX=4081 GN=PP5 PE=1 SV=1_18_Asp-N_297_12_1340.54208_5.53_0_Papain_0_12_1340.54208_5.53
DIVVPEGKHFTV
>sp|Q84K11|PPP5_SOLLC Serine/threonine-protein phosphatase 5 OS=Solanum lycopersicum OX=4081 GN=PP5 PE=1 SV=1_20_Asp-N_306_7_864.91278_5.22_0_Papain_0_7_864.91278_5.22
DVHGQFY
>sp|Q84K11|PPP5_SOLLC Serine/threonine-protein phosphatase 5 OS=Solanum lycopersicum OX=4081 GN=PP5 PE=1 SV=1_21_Asp-N_320_14_1573.76288_3.33_0_Papain_0_14_1573.76288_3.33
DLLNIFELNGLPSE
>sp|Q84K11|PPP5_SOLLC Serine/threonine-protein phosphatase 5 OS=Solanum lycopersicum OX=4081 GN=PP5 PE=1 SV=1_22_Asp-N_328_8_938.99208_3.48_0_Papain_0_8_938.99208_3.48
DNPYLFNG
>sp|Q84K11|PPP5_SOLLC Serine/threonine-protein phosphatase 5 OS=Solanum lycopersicum OX=4081 GN=PP5 PE=1 SV=1_24_Asp-N_348_17_1943.27318_6.19_0_Papain_0_17_1943.27318_6.19
DRGSFSLEVILTLFAFK
>sp|Q84K11|PPP5_SOLLC Serine/threonine-protein phosphatase 5 OS=Solanum lycopersicum OX=4081 GN=PP5 PE=1 SV=1_26_Asp-N_393_43_4871.56318_6.43_0_Papain_9_9_967.15398_8.7
CPSAIHLAR
>sp|Q84K11|PPP5_SOLLC Serine/threonine-protein phosphatase 5 OS=Solanum lycopersicum OX=4081 GN=PP5 PE=1 SV=1_26_Asp-N_393_43_4871.56318_6.43_1_Papain_28_19_2182.39548_6.99
GNHESKSMNKIYGFEGEVR
>sp|Q84K11|PPP5_SOLLC Serine/threonine-protein phosphatase 5 OS=Solanum lycopersicum OX=4081 GN=PP5 PE=1 SV=1_26_Asp-N_393_43_4871.56318_6.43_2_Papain_43_15_1758.04428_4.25
SKLSEIFVELFAEVF
>sp|Q84K11|PPP5_SOLLC Serine/threonine-protein phosphatase 5 OS=Solanum lycopersicum OX=4081 GN=PP5 PE=1 SV=1_28_Asp-N_416_22_2378.86098_7.24_0_Papain_0_22_2378.86098_7.24
CLPLAHVINEKVFVVHGGLFSV
>sp|Q84K11|PPP5_SOLLC Serine/threonine-protein phosphatase 5 OS=Solanum lycopersicum OX=4081 GN=PP5 PE=1 SV=1_32_Asp-N_439_9_1004.13788_3.47_0_Papain_0_9_1004.13788_3.47
CEPPEEGLM
>sp|Q84K11|PPP5_SOLLC Serine/threonine-protein phosphatase 5 OS=Solanum lycopersicum OX=4081 GN=PP5 PE=1 SV=1_33_Asp-N_445_6_749.87978_3.74_0_Papain_0_6_749.87978_3.74
CELLWS
>sp|Q84K11|PPP5_SOLLC Serine/threonine-protein phosphatase 5 OS=Solanum lycopersicum OX=4081 GN=PP5 PE=1 SV=1_34_Asp-N_466_21_2094.31758_9.78_0_Papain_0_21_2094.31758_9.78
DPQPQPGRGPSKRGVGLSFGG
>sp|Q84K11|PPP5_SOLLC Serine/threonine-protein phosphatase 5 OS=Solanum lycopersicum OX=4081 GN=PP5 PE=1 SV=1_35_Asp-N_478_12_1476.65238_6.19_0_Papain_0_12_1476.65238_6.19
DVTKRFLQENNL
>sp|Q84K11|PPP5_SOLLC Serine/threonine-protein phosphatase 5 OS=Solanum lycopersicum OX=4081 GN=PP5 PE=1 SV=1_37_Asp-N_496_8_990.97878_3.93_0_Papain_0_8_990.97878_3.93
DEGYEIEH
>sp|Q84K11|PPP5_SOLLC Serine/threonine-protein phosphatase 5 OS=Solanum lycopersicum OX=4081 GN=PP5 PE=1 SV=1_38_Asp-N_509_13_1424.61648_5.87_0_Papain_0_13_1424.61648_5.87
DGKLITVFSAPNY
>sp|Q84K11|PPP5_SOLLC Serine/threonine-protein phosphatase 5 OS=Solanum lycopersicum OX=4081 GN=PP5 PE=1 SV=1_40_Asp-N_525_15_1680.89878_6.19_0_Papain_11_11_1236.41118_8.06
DQMGNKGAFIR
>sp|Q84K11|PPP5_SOLLC Serine/threonine-protein phosphatase 5 OS=Solanum lycopersicum OX=4081 GN=PP5 PE=1 SV=1_41_Asp-N_540_15_1652.92888_7.08_0_Papain_0_15_1652.92888_7.08
DMKPNIVTFSAVPHP
>sp|Q84K11|PPP5_SOLLC Serine/threonine-protein phosphatase 5 OS=Solanum lycopersicum OX=4081 GN=PP5 PE=1 SV=1_42_Asp-N_556_16_1904.23198_7.99_1_Papain_13_10_1196.38928_8.55
PMAYANNFLR
