# Supplementary material for: A Novel Workflow for In Silico Prediction of Bioactive Peptides: An Exploration of Solanum lycopersicum By-Products
Source: Biomolecules. 2024 Jul 31;14(8):930. doi: 10.3390/biom14080930 (PMC11352670; doi:10.3390/biom14080930)
Supplement: Supplementary file 1 [file biomolecules-14-00930-s001.zip › Supplementary_data-files/AIP/2.Multi-Label Deep Learning-result_filtered_output_file_2_32/total_AIP_2_32.fasta]

>sp|P05349|RBS4_SOLLC Ribulose bisphosphate carboxylase small subunit, chloroplastic 4 OS=Solanum lycopersicum OX=4081 GN=RBCS4 PE=3 SV=1_0_Asp-N_43_43_4297.91488_11.49_1_Papain_43_13_1434.61518_9.93
STASFPVSRKQNL
>sp|P05349|RBS4_SOLLC Ribulose bisphosphate carboxylase small subunit, chloroplastic 4 OS=Solanum lycopersicum OX=4081 GN=RBCS4 PE=3 SV=1_1_Asp-N_56_13_1276.36888_5.98_0_Papain_0_13_1276.36888_5.98
DITSIASNGGRVS
>sp|P05349|RBS4_SOLLC Ribulose bisphosphate carboxylase small subunit, chloroplastic 4 OS=Solanum lycopersicum OX=4081 GN=RBCS4 PE=3 SV=1_4_Asp-N_97_18_2146.42458_3.93_0_Papain_13_13_1592.80638_3.93
DEQLLSEIEYLLK
>sp|P05349|RBS4_SOLLC Ribulose bisphosphate carboxylase small subunit, chloroplastic 4 OS=Solanum lycopersicum OX=4081 GN=RBCS4 PE=3 SV=1_8_Asp-N_161_26_2932.37218_6.23_0_Papain_13_13_1401.53648_4.05
DATQVLAEVQEAK
>sp|P29000|INVA_SOLLC Acid beta-fructofuranosidase OS=Solanum lycopersicum OX=4081 GN=TIV1 PE=2 SV=1_2_Asp-N_19_13_1462.57918_4.29_0_Papain_0_13_1462.57918_4.29
DPENSASRYTLLP
>sp|P29000|INVA_SOLLC Acid beta-fructofuranosidase OS=Solanum lycopersicum OX=4081 GN=TIV1 PE=2 SV=1_6_Asp-N_78_17_1683.79848_9.56_0_Papain_0_17_1683.79848_9.56
DSRSPAPPSRGVSQGVS
>sp|P29000|INVA_SOLLC Acid beta-fructofuranosidase OS=Solanum lycopersicum OX=4081 GN=TIV1 PE=2 SV=1_10_Asp-N_153_16_1741.92358_7.08_0_Papain_0_16_1741.92358_7.08
DSAIWGNITWGHAVSK
>sp|P29000|INVA_SOLLC Acid beta-fructofuranosidase OS=Solanum lycopersicum OX=4081 GN=TIV1 PE=2 SV=1_11_Asp-N_167_14_1715.08578_5.22_0_Papain_0_14_1715.08578_5.22
DLIHWLYLPFAMVP
>sp|P29000|INVA_SOLLC Acid beta-fructofuranosidase OS=Solanum lycopersicum OX=4081 GN=TIV1 PE=2 SV=1_13_Asp-N_185_14_1443.61938_3.48_0_Papain_0_14_1443.61938_3.48
DINGVWTGSATILP
>sp|P29000|INVA_SOLLC Acid beta-fructofuranosidase OS=Solanum lycopersicum OX=4081 GN=TIV1 PE=2 SV=1_17_Asp-N_213_15_1694.86138_3.48_0_Papain_0_15_1694.86138_3.48
DYVQVQNLAYPANLS
>sp|P29000|INVA_SOLLC Acid beta-fructofuranosidase OS=Solanum lycopersicum OX=4081 GN=TIV1 PE=2 SV=1_22_Asp-N_297_14_1468.64718_4.27_0_Papain_0_14_1468.64718_4.27
DGVLHAVPGTGMWE
>sp|P29000|INVA_SOLLC Acid beta-fructofuranosidase OS=Solanum lycopersicum OX=4081 GN=TIV1 PE=2 SV=1_33_Asp-N_376_12_1505.64668_7.69_0_Papain_0_12_1505.64668_7.69
DYGKYYASKTFY
>sp|P29000|INVA_SOLLC Acid beta-fructofuranosidase OS=Solanum lycopersicum OX=4081 GN=TIV1 PE=2 SV=1_34_Asp-N_392_16_1970.26148_7.79_0_Papain_0_16_1970.26148_7.79
DPKKERRVLWGWIGET
>sp|P29000|INVA_SOLLC Acid beta-fructofuranosidase OS=Solanum lycopersicum OX=4081 GN=TIV1 PE=2 SV=1_36_Asp-N_415_18_2061.36838_7.99_0_Papain_0_18_2061.36838_7.99
DLQKGWASVQSIPRTVLY
>sp|P29000|INVA_SOLLC Acid beta-fructofuranosidase OS=Solanum lycopersicum OX=4081 GN=TIV1 PE=2 SV=1_37_Asp-N_437_22_2535.88278_5.75_0_Papain_0_22_2535.88278_5.75
DKKTGTHLLQWPVEEIESLRVG
>sp|P29000|INVA_SOLLC Acid beta-fructofuranosidase OS=Solanum lycopersicum OX=4081 GN=TIV1 PE=2 SV=1_42_Asp-N_481_11_1156.34448_4.29_0_Papain_0_11_1156.34448_4.29
DKVALQGIIEA
>sp|P29000|INVA_SOLLC Acid beta-fructofuranosidase OS=Solanum lycopersicum OX=4081 GN=TIV1 PE=2 SV=1_45_Asp-N_527_18_2032.27758_4.29_0_Papain_0_18_2032.27758_4.29
DQTLSELTPVYFYISKGA
>sp|P29000|INVA_SOLLC Acid beta-fructofuranosidase OS=Solanum lycopersicum OX=4081 GN=TIV1 PE=2 SV=1_50_Asp-N_634_63_6725.58288_8.32_1_Papain_48_17_1725.96228_8.06
LFVFNNATGASVTASVK
>sp|P29000|INVA_SOLLC Acid beta-fructofuranosidase OS=Solanum lycopersicum OX=4081 GN=TIV1 PE=2 SV=1_50_Asp-N_634_63_6725.58288_8.32_2_Papain_63_15_1732.95348_3.74
IWSLESANIQSFPLQ
>AAA86424.1 heat shock protein [Solanum lycopersicum]_0_Asp-N_16_16_1732.97218_9.93_1_Papain_16_13_1374.51328_8.06
SFSNSKTLSAFVS
>AAA86424.1 heat shock protein [Solanum lycopersicum]_1_Asp-N_64_48_4971.59808_8.5_1_Papain_43_18_1963.25458_7.79
GVPRSNVMMQKSGEESVK
>sp|Q6DUX3|TCTP_SOLLC Translationally-controlled tumor protein homolog OS=Solanum lycopersicum OX=4081 GN=TCTP PE=2 SV=1_3_Asp-N_41_26_2964.32718_4.4_1_Papain_26_20_2226.51698_4.25
EVENGVLWEVQGKWVVQGAV
>sp|Q6DUX3|TCTP_SOLLC Translationally-controlled tumor protein homolog OS=Solanum lycopersicum OX=4081 GN=TCTP PE=2 SV=1_4_Asp-N_54_13_1200.22718_3.38_0_Papain_0_13_1200.22718_3.38
DVNIGANPSAEGG
>sp|Q6DUX3|TCTP_SOLLC Translationally-controlled tumor protein homolog OS=Solanum lycopersicum OX=4081 GN=TCTP PE=2 SV=1_11_Asp-N_126_44_5246.24288_8.21_0_Papain_14_14_1832.23738_8.62
DKKQFVTFMKRYIK
>sp|Q6DUX3|TCTP_SOLLC Translationally-controlled tumor protein homolog OS=Solanum lycopersicum OX=4081 GN=TCTP PE=2 SV=1_11_Asp-N_126_44_5246.24288_8.21_1_Papain_29_15_1704.89748_4.82
NLTPKLEGETQEAFK
>sp|Q6DUX3|TCTP_SOLLC Translationally-controlled tumor protein homolog OS=Solanum lycopersicum OX=4081 GN=TCTP PE=2 SV=1_11_Asp-N_126_44_5246.24288_8.21_2_Papain_44_15_1745.13858_8.31
KNIEAATKFLLQKIK
>tr|Q43511|Q43511_SOLLC H1 histone-like protein OS=Solanum lycopersicum OX=4081 PE=2 SV=1_0_Asp-N_84_84_9183.65558_7.95_0_Papain_23_23_2454.82448_6.3
MTAIGEVENPAVVQRPTEASKVK
>tr|Q43511|Q43511_SOLLC H1 histone-like protein OS=Solanum lycopersicum OX=4081 PE=2 SV=1_0_Asp-N_84_84_9183.65558_7.95_1_Papain_34_11_1161.27748_6.21
EQASATEKAVK
>tr|Q43511|Q43511_SOLLC H1 histone-like protein OS=Solanum lycopersicum OX=4081 PE=2 SV=1_0_Asp-N_84_84_9183.65558_7.95_2_Papain_50_16_1850.23838_8.62
EKKPRAPKEKKPKSAK
>tr|Q43511|Q43511_SOLLC H1 histone-like protein OS=Solanum lycopersicum OX=4081 PE=2 SV=1_0_Asp-N_84_84_9183.65558_7.95_4_Papain_81_19_1934.17658_6.2
EALLSLNEKGGSSPYAVAK
>tr|Q43511|Q43511_SOLLC H1 histone-like protein OS=Solanum lycopersicum OX=4081 PE=2 SV=1_2_Asp-N_141_53_5786.88628_8.52_6_Papain_53_21_2247.61778_8.26
LSEAGKKETTTKTSTKKLPKA
>tr|Q43511|Q43511_SOLLC H1 histone-like protein OS=Solanum lycopersicum OX=4081 PE=2 SV=1_3_Asp-N_207_66_7078.50548_11.33_0_Papain_17_17_1833.07828_10.01
DSKKKPRSTRATSTAAK
>sp|P08196|PSY1_SOLLC Phytoene synthase 1, chloroplastic OS=Solanum lycopersicum OX=4081 GN=PSY1 PE=1 SV=2_2_Asp-N_31_19_2179.34858_4.67_0_Papain_13_13_1428.53668_4.29
DVSNGTSFMESVR
>sp|P08196|PSY1_SOLLC Phytoene synthase 1, chloroplastic OS=Solanum lycopersicum OX=4081 GN=PSY1 PE=1 SV=2_3_Asp-N_82_51_5695.30738_10.73_1_Papain_51_20_2172.45318_4.53
SAILATPSGERTMTSEQMVY
>sp|P08196|PSY1_SOLLC Phytoene synthase 1, chloroplastic OS=Solanum lycopersicum OX=4081 GN=PSY1 PE=1 SV=2_5_Asp-N_121_15_1571.79038_3.38_0_Papain_0_15_1571.79038_3.38
DIPIPGNLGLLSEAY
>sp|P08196|PSY1_SOLLC Phytoene synthase 1, chloroplastic OS=Solanum lycopersicum OX=4081 GN=PSY1 PE=1 SV=2_30_Asp-N_412_39_4383.16018_8.89_1_Papain_39_13_1397.63778_9.93
SLVPPTKTASLQR
>sp|P10967|ACCH3_SOLLC 1-aminocyclopropane-1-carboxylate oxidase homolog OS=Solanum lycopersicum OX=4081 GN=ACO3 PE=2 SV=1_4_Asp-N_46_16_1739.08808_7.79_0_Papain_0_16_1739.08808_7.79
DSGITKVPQIFVLPPK
>sp|P10967|ACCH3_SOLLC 1-aminocyclopropane-1-carboxylate oxidase homolog OS=Solanum lycopersicum OX=4081 GN=ACO3 PE=2 SV=1_11_Asp-N_102_21_2331.61288_5.53_0_Papain_0_21_2331.61288_5.53
DASEKWGFFQVVNHGIPTSVL
>sp|P10967|ACCH3_SOLLC 1-aminocyclopropane-1-carboxylate oxidase homolog OS=Solanum lycopersicum OX=4081 GN=ACO3 PE=2 SV=1_12_Asp-N_115_13_1625.76118_6.28_0_Papain_0_13_1625.76118_6.28
DRTLQGTRQFFEQ
>sp|P10967|ACCH3_SOLLC 1-aminocyclopropane-1-carboxylate oxidase homolog OS=Solanum lycopersicum OX=4081 GN=ACO3 PE=2 SV=1_17_Asp-N_171_16_1792.05428_3.74_0_Papain_0_16_1792.05428_3.74
CYMAPNPPSLQEFPTP
>sp|P10967|ACCH3_SOLLC 1-aminocyclopropane-1-carboxylate oxidase homolog OS=Solanum lycopersicum OX=4081 GN=ACO3 PE=2 SV=1_20_Asp-N_200_19_2045.44708_4.67_1_Papain_19_16_1703.05178_4.53
KLGFTLLELLSEGLGL
>sp|P10967|ACCH3_SOLLC 1-aminocyclopropane-1-carboxylate oxidase homolog OS=Solanum lycopersicum OX=4081 GN=ACO3 PE=2 SV=1_27_Asp-N_237_14_1555.78408_5.48_0_Papain_0_14_1555.78408_5.48
CPQPELTMGTIQHT
>sp|P10967|ACCH3_SOLLC 1-aminocyclopropane-1-carboxylate oxidase homolog OS=Solanum lycopersicum OX=4081 GN=ACO3 PE=2 SV=1_30_Asp-N_262_14_1633.84488_6.42_0_Papain_0_14_1633.84488_6.42
DMGGLQVLHQNHWV
>sp|P10967|ACCH3_SOLLC 1-aminocyclopropane-1-carboxylate oxidase homolog OS=Solanum lycopersicum OX=4081 GN=ACO3 PE=2 SV=1_31_Asp-N_276_14_1364.56148_3.48_0_Papain_0_14_1364.56148_3.48
DVPPTPGSLVVNIG
>sp|P10967|ACCH3_SOLLC 1-aminocyclopropane-1-carboxylate oxidase homolog OS=Solanum lycopersicum OX=4081 GN=ACO3 PE=2 SV=1_33_Asp-N_306_22_2477.77778_8.02_0_Papain_0_22_2477.77778_8.02
DKYLSVEHRAISNNVGSRMSIT
>sp|P10967|ACCH3_SOLLC 1-aminocyclopropane-1-carboxylate oxidase homolog OS=Solanum lycopersicum OX=4081 GN=ACO3 PE=2 SV=1_34_Asp-N_329_23_2595.90328_4.25_0_Papain_0_23_2595.90328_4.25
CFFGESPYQSSKLYGPITELLSE
>sp|Q43779|SODC2_SOLLC Superoxide dismutase [Cu-Zn] 2 OS=Solanum lycopersicum OX=4081 GN=SODCC.5 PE=3 SV=3_0_Asp-N_22_22_2251.62338_6.13_1_Papain_22_19_1893.12408_3.74
AVAVLNSSEGVSGTILFTQ
>sp|Q43779|SODC2_SOLLC Superoxide dismutase [Cu-Zn] 2 OS=Solanum lycopersicum OX=4081 GN=SODCC.5 PE=3 SV=3_1_Asp-N_50_28_2738.05788_7.35_0_Papain_16_16_1514.65538_5.87
DGAAPTTVNGNISGLK
>sp|Q43779|SODC2_SOLLC Superoxide dismutase [Cu-Zn] 2 OS=Solanum lycopersicum OX=4081 GN=SODCC.5 PE=3 SV=3_3_Asp-N_74_19_1983.16048_6.42_0_Papain_0_19_1983.16048_6.42
CMSTGPHYNPAGKEHGAPE
>sp|Q43779|SODC2_SOLLC Superoxide dismutase [Cu-Zn] 2 OS=Solanum lycopersicum OX=4081 GN=SODCC.5 PE=3 SV=3_7_Asp-N_120_21_2199.58148_8.07_0_Papain_0_21_2199.58148_8.07
DKQIPLTGPQSIIGRAVVVHA
>sp|Q43779|SODC2_SOLLC Superoxide dismutase [Cu-Zn] 2 OS=Solanum lycopersicum OX=4081 GN=SODCC.5 PE=3 SV=3_10_Asp-N_144_21_2025.20868_7.81_0_Papain_0_21_2025.20868_7.81
DLGKGGHELSKSTGNAGGRIA
>sp|P30221|HSP11_SOLLC 17.8 kDa class I heat shock protein OS=Solanum lycopersicum OX=4081 PE=2 SV=1_4_Asp-N_49_24_2600.78388_4.67_1_Papain_24_20_2085.21448_4.53
ELGFPSTNSGESSAFANTRI
>sp|P30221|HSP11_SOLLC 17.8 kDa class I heat shock protein OS=Solanum lycopersicum OX=4081 PE=2 SV=1_7_Asp-N_93_15_1771.94808_4.89_0_Papain_0_15_1771.94808_4.89
DRVLQISGERNVEKE
>sp|P30221|HSP11_SOLLC 17.8 kDa class I heat shock protein OS=Solanum lycopersicum OX=4081 PE=2 SV=1_9_Asp-N_121_25_3194.74698_10.89_0_Papain_18_18_2410.80608_11.31
DKWHRMERSSGKFMRRFR
>sp|P30221|HSP11_SOLLC 17.8 kDa class I heat shock protein OS=Solanum lycopersicum OX=4081 PE=2 SV=1_10_Asp-N_154_33_3570.11358_5.15_1_Papain_22_18_1931.23198_4.82
ASMENGVLTVTVPKEEVK
>NP_001234021.1 polygalacturonase-2 precursor [Solanum lycopersicum]_0_Asp-N_21_21_2332.87038_9.71_0_Papain_0_21_2332.87038_9.71
MVIQRNSILLLIIIFASSIST
>NP_001234021.1 polygalacturonase-2 precursor [Solanum lycopersicum]_5_Asp-N_65_19_2233.41898_4.29_0_Papain_0_19_2233.41898_4.29
DFQAYLSYLSKNIESNNNI
>NP_001234021.1 polygalacturonase-2 precursor [Solanum lycopersicum]_7_Asp-N_85_17_1760.06648_8.11_0_Papain_16_16_1703.01458_8.11
DKNGIKVINVLSFGAK
>NP_001234021.1 polygalacturonase-2 precursor [Solanum lycopersicum]_9_Asp-N_102_12_1407.45878_3.33_0_Papain_0_12_1407.45878_3.33
DNIAFEQAWNEA
>NP_001234021.1 polygalacturonase-2 precursor [Solanum lycopersicum]_11_Asp-N_149_20_2099.43018_8.35_1_Papain_20_12_1238.40318_6.13
IFGSLEASSKIS
>NP_001234021.1 polygalacturonase-2 precursor [Solanum lycopersicum]_19_Asp-N_248_20_2035.31788_8.02_0_Papain_16_16_1635.91408_8.02
CTNVVASNLMINASAK
>NP_001234021.1 polygalacturonase-2 precursor [Solanum lycopersicum]_20_Asp-N_262_14_1560.68358_5.22_0_Papain_0_14_1560.68358_5.22
DGVHVSNTQYIQIS
>NP_001234021.1 polygalacturonase-2 precursor [Solanum lycopersicum]_24_Asp-N_288_17_1734.94198_5.46_0_Papain_0_17_1734.94198_5.46
CISIVSGSQNVQATNIT
>NP_001234021.1 polygalacturonase-2 precursor [Solanum lycopersicum]_25_Asp-N_349_61_6233.93888_6.92_3_Papain_54_13_1333.42318_8.06
TWQGGSGQASNIK
>NP_001234021.1 polygalacturonase-2 precursor [Solanum lycopersicum]_30_Asp-N_397_30_3314.89098_8.24_0_Papain_11_11_1250.47848_8.02
CIQQFSAVQVK
>NP_001234021.1 polygalacturonase-2 precursor [Solanum lycopersicum]_33_Asp-N_426_22_2291.57328_4.07_0_Papain_0_22_2291.57328_4.07
CEGIIMENINLVGESGKPSEAT
>NP_001234021.1 polygalacturonase-2 precursor [Solanum lycopersicum]_34_Asp-N_441_15_1746.92078_7.33_0_Papain_0_15_1746.92078_7.33
CKNVHFNNAEHVTPH
>sp|P28032|ADH2_SOLLC Alcohol dehydrogenase 2 OS=Solanum lycopersicum OX=4081 GN=ADH2 PE=2 SV=2_1_Asp-N_28_18_1931.29558_4.82_0_Papain_0_18_1931.29558_4.82
CKAAVAWEAGKPLVMEEV
>sp|P28032|ADH2_SOLLC Alcohol dehydrogenase 2 OS=Solanum lycopersicum OX=4081 GN=ADH2 PE=2 SV=2_17_Asp-N_226_49_4511.26308_9.06_1_Papain_39_24_2200.52288_8.06
PTKGSSVAIFGLGAVGLAAAEGAR
>sp|P28032|ADH2_SOLLC Alcohol dehydrogenase 2 OS=Solanum lycopersicum OX=4081 GN=ADH2 PE=2 SV=2_19_Asp-N_262_14_1609.81168_4.05_0_Papain_0_14_1609.81168_4.05
DYSKPVQEVIAEMT
>sp|P28032|ADH2_SOLLC Alcohol dehydrogenase 2 OS=Solanum lycopersicum OX=4081 GN=ADH2 PE=2 SV=2_25_Asp-N_330_43_4828.55678_8.26_0_Papain_19_19_2008.35088_6.99
DGWGVAVLVGVPHKEAVFK
>sp|P28032|ADH2_SOLLC Alcohol dehydrogenase 2 OS=Solanum lycopersicum OX=4081 GN=ADH2 PE=2 SV=2_25_Asp-N_330_43_4828.55678_8.26_1_Papain_32_13_1582.82278_8.07
THPLNFLNERTLK
>AAK95687.1 transcription factor JERF1 [Solanum lycopersicum]_2_Asp-N_22_14_1580.85088_11.19_0_Papain_0_14_1580.85088_11.19
DLVPPSRISRRLTA
>AAK95687.1 transcription factor JERF1 [Solanum lycopersicum]_4_Asp-N_51_22_2643.08728_8.78_0_Papain_18_18_2167.49898_8.7
DLNKKKKNPSNYHSKPLR
>AAK95687.1 transcription factor JERF1 [Solanum lycopersicum]_17_Asp-N_142_23_2607.91148_7.99_0_Papain_21_21_2373.65668_8.06
DPRKGIRVWLGTFNSAEEAAR
>AAK95687.1 transcription factor JERF1 [Solanum lycopersicum]_19_Asp-N_197_38_4312.86818_7.76_0_Papain_13_13_1427.62378_8.06
DEAPVSVSRRAIK
>AAK95687.1 transcription factor JERF1 [Solanum lycopersicum]_19_Asp-N_197_38_4312.86818_7.76_2_Papain_38_17_1967.17798_3.56
EETLNTVQPNMTYISNL
>AAK95687.1 transcription factor JERF1 [Solanum lycopersicum]_23_Asp-N_246_19_1876.02478_3.48_0_Papain_0_19_1876.02478_3.48
DMGLGSVSPSAGTNVYFSS
>AAK95687.1 transcription factor JERF1 [Solanum lycopersicum]_28_Asp-N_285_22_2462.71388_4.52_1_Papain_22_19_2132.30878_4.07
TPEISSVLSEVLETNETHF
>NP_001234157.2 glutathione S-transferase-like protein [Solanum lycopersicum]_10_Asp-N_119_16_1716.95188_8.05_0_Papain_0_16_1716.95188_8.05
DKKLYATGSKIYTATG
>NP_001234157.2 glutathione S-transferase-like protein [Solanum lycopersicum]_12_Asp-N_148_21_2297.63308_4.4_0_Papain_0_21_2297.63308_4.4
DFVEILKVLEGALGEKPYYGG
>NP_001234157.2 glutathione S-transferase-like protein [Solanum lycopersicum]_15_Asp-N_179_17_2065.24358_4.23_0_Papain_0_17_2065.24358_4.23
CWFHAYEVYGNFSIEAE
>sp|P35135|UBC4_SOLLC Ubiquitin-conjugating enzyme E2-17 kDa OS=Solanum lycopersicum OX=4081 PE=2 SV=1_5_Asp-N_58_17_1803.04728_5.22_0_Papain_0_17_1803.04728_5.22
DSPYAGGVFLVSIHFPP
>sp|P35135|UBC4_SOLLC Ubiquitin-conjugating enzyme E2-17 kDa OS=Solanum lycopersicum OX=4081 PE=2 SV=1_6_Asp-N_84_26_2974.41498_8.5_2_Papain_26_14_1527.69998_8.07
TKVFHPNINSNGSI
>sp|P35135|UBC4_SOLLC Ubiquitin-conjugating enzyme E2-17 kDa OS=Solanum lycopersicum OX=4081 PE=2 SV=1_8_Asp-N_106_20_2254.69508_6.12_1_Papain_20_16_1785.11358_6.13
EQWSPALTISKVLLSI
>NP_001294934.1 fructose-bisphosphate aldolase [Solanum lycopersicum]_6_Asp-N_141_14_1522.80518_4.29_0_Papain_0_14_1522.80518_4.29
DVLVEQNIVPGIKV
>NP_001294934.1 fructose-bisphosphate aldolase [Solanum lycopersicum]_7_Asp-N_156_15_1586.72138_4.29_0_Papain_0_15_1586.72138_4.29
DKGLVPLAGSNNESW
>NP_001294934.1 fructose-bisphosphate aldolase [Solanum lycopersicum]_9_Asp-N_210_50_5326.02198_9.03_0_Papain_16_16_1713.82708_8.36
DGLASRSAAYYQQGAR
>NP_001294934.1 fructose-bisphosphate aldolase [Solanum lycopersicum]_9_Asp-N_210_50_5326.02198_9.03_3_Papain_36_15_1452.71418_8.06
TVVSIPNGPSALAVK
>NP_001294934.1 fructose-bisphosphate aldolase [Solanum lycopersicum]_10_Asp-N_224_14_1520.78618_3.33_0_Papain_0_14_1520.78618_3.33
DNGLVPIVEPEILL
>NP_001294934.1 fructose-bisphosphate aldolase [Solanum lycopersicum]_12_Asp-N_270_40_4577.29278_4.6_1_Papain_31_23_2760.24588_4.53
QVWAEVFFYLAQNNVMFEGILLK
>NP_001294934.1 fructose-bisphosphate aldolase [Solanum lycopersicum]_17_Asp-N_378_24_2491.78368_6.23_2_Papain_24_16_1624.72448_4.53
ANSLAQLGKYTGEGES
>AAS48091.1 alcohol acyl transferase [Solanum lycopersicum]_6_Asp-N_120_16_1752.98228_4.4_0_Papain_14_14_1558.74888_4.4
DANIELEKLGESIK
>AAS48091.1 alcohol acyl transferase [Solanum lycopersicum]_9_Asp-N_151_17_1843.19658_5.98_0_Papain_0_17_1843.19658_5.98
DGIIGSPLLLIQVTRFT
>AAS48091.1 alcohol acyl transferase [Solanum lycopersicum]_13_Asp-N_228_14_1695.81528_3.77_0_Papain_0_14_1695.81528_3.77
DEEIESKIAWESME
>AAS48091.1 alcohol acyl transferase [Solanum lycopersicum]_14_Asp-N_255_27_3244.62288_4.25_0_Papain_19_19_2302.62708_4.4
DKLIQQSFFFGNEEMEVIK
>AAS48091.1 alcohol acyl transferase [Solanum lycopersicum]_15_Asp-N_268_13_1630.03888_7.77_0_Papain_0_13_1630.03888_7.77
CTKFELLMAFLWK
>AAS48091.1 alcohol acyl transferase [Solanum lycopersicum]_20_Asp-N_369_20_2321.71988_7.79_0_Papain_0_20_2321.71988_7.79
DLMVTKGRPELTKSWNFLVS
>AAS48091.1 alcohol acyl transferase [Solanum lycopersicum]_23_Asp-N_406_27_2859.27678_7.79_1_Papain_26_12_1242.43758_8.06
AISFTSFGVSVK
>AAS48091.1 alcohol acyl transferase [Solanum lycopersicum]_24_Asp-N_428_22_2349.90108_7.95_0_Papain_0_22_2349.90108_7.95
DKGEKGVLIAISLPPLAMKKLQ
>AAS48091.1 alcohol acyl transferase [Solanum lycopersicum]_25_Asp-N_442_14_1698.99768_5.97_0_Papain_0_14_1698.99768_5.97
DIYNMTFRVIISNI
>sp|P30264|CATA1_SOLLC Catalase isozyme 1 OS=Solanum lycopersicum OX=4081 GN=CAT1 PE=2 SV=1_4_Asp-N_79_25_2837.19388_7.84_0_Papain_13_13_1604.83268_8.07
DREKIPERVVHAR
>sp|P30264|CATA1_SOLLC Catalase isozyme 1 OS=Solanum lycopersicum OX=4081 GN=CAT1 PE=2 SV=1_8_Asp-N_117_17_1960.19818_8.7_0_Papain_0_17_1960.19818_8.7
CRFSTVVHERGSPESIR
>sp|P30264|CATA1_SOLLC Catalase isozyme 1 OS=Solanum lycopersicum OX=4081 GN=CAT1 PE=2 SV=1_10_Asp-N_146_13_1490.68178_5.98_0_Papain_0_13_1490.68178_5.98
DLVGNNVPVFFNR
>sp|P30264|CATA1_SOLLC Catalase isozyme 1 OS=Solanum lycopersicum OX=4081 GN=CAT1 PE=2 SV=1_13_Asp-N_190_17_2115.37188_4.27_0_Papain_0_17_2115.37188_4.27
DFFSFLPESLHTFAFFY
>sp|P30264|CATA1_SOLLC Catalase isozyme 1 OS=Solanum lycopersicum OX=4081 GN=CAT1 PE=2 SV=1_19_Asp-N_253_20_2157.36078_6.43_0_Papain_0_20_2157.36078_6.43
CMSEEEAIRVGGTNHSHATK
>sp|P30264|CATA1_SOLLC Catalase isozyme 1 OS=Solanum lycopersicum OX=4081 GN=CAT1 PE=2 SV=1_21_Asp-N_274_18_2084.37408_4.29_0_Papain_12_12_1350.45028_4.29
DSIAAGNYPEWK
>sp|P30264|CATA1_SOLLC Catalase isozyme 1 OS=Solanum lycopersicum OX=4081 GN=CAT1 PE=2 SV=1_28_Asp-N_312_17_1915.35278_9.56_0_Papain_0_17_1915.35278_9.56
DLLPLIPVGRLVLNRNI
>sp|P30264|CATA1_SOLLC Catalase isozyme 1 OS=Solanum lycopersicum OX=4081 GN=CAT1 PE=2 SV=1_29_Asp-N_337_25_2872.09918_3.93_0_Papain_0_25_2872.09918_3.93
DNFFAENEQLAFNPGHIVPGIYYSE
>sp|P30264|CATA1_SOLLC Catalase isozyme 1 OS=Solanum lycopersicum OX=4081 GN=CAT1 PE=2 SV=1_31_Asp-N_369_20_2335.66898_8.8_0_Papain_0_20_2335.66898_8.8
DTQRHRIGPNYMQLPVNAPK
>sp|P30264|CATA1_SOLLC Catalase isozyme 1 OS=Solanum lycopersicum OX=4081 GN=CAT1 PE=2 SV=1_41_Asp-N_455_12_1509.68178_6.17_0_Papain_0_12_1509.68178_6.17
DRYINKWVESLS
>ABB02390.1 temperature-induced lipocalin [Solanum lycopersicum]_1_Asp-N_34_22_2776.21108_8.74_1_Papain_22_19_2419.78898_9.25
RYMGRWYEIASFPSRFQPK
>ABB02390.1 temperature-induced lipocalin [Solanum lycopersicum]_5_Asp-N_73_15_1614.83948_8.28_0_Papain_14_14_1543.76068_8.28
CNGKRGFIEGTAYK
>ABB02390.1 temperature-induced lipocalin [Solanum lycopersicum]_10_Asp-N_132_24_2997.45248_9.45_0_Papain_0_24_2997.45248_9.45
DYQYALIGQPSRRYLWILSRQTRL
>ABB02390.1 temperature-induced lipocalin [Solanum lycopersicum]_12_Asp-N_149_16_1928.08268_4.25_0_Papain_12_12_1449.62378_4.67
DEIYNQLVEKAK
>sp|Q43517|FER1_SOLLC Ferredoxin-1, chloroplastic OS=Solanum lycopersicum OX=4081 GN=SEND33 PE=2 SV=1_0_Asp-N_45_45_4666.47788_11.19_0_Papain_24_24_2524.03218_10.04
MASISGTMISTSFLPRKPAVTSLK
>sp|Q43517|FER1_SOLLC Ferredoxin-1, chloroplastic OS=Solanum lycopersicum OX=4081 GN=SEND33 PE=2 SV=1_0_Asp-N_45_45_4666.47788_11.19_1_Papain_37_13_1318.53568_6.13
AISNVGEALFGLK
>sp|Q43517|FER1_SOLLC Ferredoxin-1, chloroplastic OS=Solanum lycopersicum OX=4081 GN=SEND33 PE=2 SV=1_1_Asp-N_64_19_2155.55218_4.82_1_Papain_19_11_1244.40698_3.47
LITPEGPIEFE
>sp|Q43517|FER1_SOLLC Ferredoxin-1, chloroplastic OS=Solanum lycopersicum OX=4081 GN=SEND33 PE=2 SV=1_15_Asp-N_144_14_1614.72658_4.23_0_Papain_0_14_1614.72658_4.23
DVTIETHKEEELTA
>NP_001234715.1 eukaryotic translation initiation factor 5A-4 [Solanum lycopersicum]_3_Asp-N_57_18_1896.19518_8.29_0_Papain_0_18_1896.19518_8.29
CKVVEVSTSKTGKHGHAK
>NP_001234715.1 eukaryotic translation initiation factor 5A-4 [Solanum lycopersicum]_11_Asp-N_112_14_1494.62128_4.29_0_Papain_0_14_1494.62128_4.29
DGFVSLLTENGNTK
>NP_001234715.1 eukaryotic translation initiation factor 5A-4 [Solanum lycopersicum]_16_Asp-N_150_15_1621.88128_3.33_0_Papain_0_15_1621.88128_3.33
DLVLSVMSAMGEEQI
>sp|P38416|LOXB_SOLLC Linoleate 9S-lipoxygenase B OS=Solanum lycopersicum OX=4081 GN=LOX1.2 PE=2 SV=1_6_Asp-N_63_18_1934.21978_5.87_0_Papain_0_18_1934.21978_5.87
DLLGQKVSIQLISGSVNY
>sp|P38416|LOXB_SOLLC Linoleate 9S-lipoxygenase B OS=Solanum lycopersicum OX=4081 GN=LOX1.2 PE=2 SV=1_7_Asp-N_81_18_1993.20038_4.05_0_Papain_0_18_1993.20038_4.05
DGLEGKLSNPAYLESWLT
>sp|P38416|LOXB_SOLLC Linoleate 9S-lipoxygenase B OS=Solanum lycopersicum OX=4081 GN=LOX1.2 PE=2 SV=1_8_Asp-N_97_16_1685.84818_3.38_0_Papain_0_16_1685.84818_3.38
DITPITAGESTFSVTF
>sp|P38416|LOXB_SOLLC Linoleate 9S-lipoxygenase B OS=Solanum lycopersicum OX=4081 GN=LOX1.2 PE=2 SV=1_14_Asp-N_184_32_3793.29998_7.95_0_Papain_20_20_2363.65798_6.27
DRIFFANQAYLPSETPQPLR
>sp|P38416|LOXB_SOLLC Linoleate 9S-lipoxygenase B OS=Solanum lycopersicum OX=4081 GN=LOX1.2 PE=2 SV=1_34_Asp-N_409_18_2018.12408_4.27_0_Papain_0_18_2018.12408_4.27
DPTIYGNQNSTITTEHVQ
>sp|P38416|LOXB_SOLLC Linoleate 9S-lipoxygenase B OS=Solanum lycopersicum OX=4081 GN=LOX1.2 PE=2 SV=1_35_Asp-N_432_23_2647.03208_7.84_0_Papain_13_13_1414.62178_6.12
DKLNGLTVNEAIK
>sp|P38416|LOXB_SOLLC Linoleate 9S-lipoxygenase B OS=Solanum lycopersicum OX=4081 GN=LOX1.2 PE=2 SV=1_36_Asp-N_460_28_3208.87128_8.93_1_Papain_28_20_2270.67508_8.93
KINMSANTKAYASRTLLFLQ
>sp|P38416|LOXB_SOLLC Linoleate 9S-lipoxygenase B OS=Solanum lycopersicum OX=4081 GN=LOX1.2 PE=2 SV=1_40_Asp-N_492_13_1412.56228_5.87_0_Papain_0_13_1412.56228_5.87
DQFGTVSKVYTPA
>sp|P38416|LOXB_SOLLC Linoleate 9S-lipoxygenase B OS=Solanum lycopersicum OX=4081 GN=LOX1.2 PE=2 SV=1_41_Asp-N_511_19_2082.30008_4.29_0_Papain_13_13_1464.59748_4.29
DQGVEGSIWQFAK
>sp|P38416|LOXB_SOLLC Linoleate 9S-lipoxygenase B OS=Solanum lycopersicum OX=4081 GN=LOX1.2 PE=2 SV=1_53_Asp-N_697_15_1956.19118_6.31_0_Papain_0_15_1956.19118_6.31
DEAWWPKLQTRQELR
>sp|P38416|LOXB_SOLLC Linoleate 9S-lipoxygenase B OS=Solanum lycopersicum OX=4081 GN=LOX1.2 PE=2 SV=1_57_Asp-N_751_19_2150.40308_4.07_0_Papain_16_16_1838.07748_4.07
CNLMPEPGSVEYEELK
>sp|P38416|LOXB_SOLLC Linoleate 9S-lipoxygenase B OS=Solanum lycopersicum OX=4081 GN=LOX1.2 PE=2 SV=1_58_Asp-N_780_29_3319.84868_6.99_1_Papain_29_23_2588.94328_5.64
TFVPQLQSLLEISIFEVSSRHAS
>sp|P38416|LOXB_SOLLC Linoleate 9S-lipoxygenase B OS=Solanum lycopersicum OX=4081 GN=LOX1.2 PE=2 SV=1_61_Asp-N_811_16_1867.19338_6.24_0_Papain_0_16_1867.19338_6.24
DKEPLVAFERFGKMLS
>sp|P38416|LOXB_SOLLC Linoleate 9S-lipoxygenase B OS=Solanum lycopersicum OX=4081 GN=LOX1.2 PE=2 SV=1_62_Asp-N_859_48_5329.09068_7.65_0_Papain_16_16_2002.33678_7.81
DIENRIMIMNSHKSWK
>sp|O24031|GPX4_SOLLC Probable phospholipid hydroperoxide glutathione peroxidase OS=Solanum lycopersicum OX=4081 GN=GPXle-1 PE=2 SV=1_4_Asp-N_42_18_1960.34448_7.76_1_Papain_18_12_1240.50878_8.06
GKVLIIVNVASQ
>sp|O24031|GPX4_SOLLC Probable phospholipid hydroperoxide glutathione peroxidase OS=Solanum lycopersicum OX=4081 GN=GPXle-1 PE=2 SV=1_8_Asp-N_84_13_1392.46248_3.56_0_Papain_0_13_1392.46248_3.56
CNQFGGQEPGNIE
>sp|O24031|GPX4_SOLLC Probable phospholipid hydroperoxide glutathione peroxidase OS=Solanum lycopersicum OX=4081 GN=GPXle-1 PE=2 SV=1_16_Asp-N_160_14_1569.70658_6.17_0_Papain_0_14_1569.70658_6.17
DRYSPTTSPASMEK
>sp|P54767|DCE_SOLLC Glutamate decarboxylase OS=Solanum lycopersicum OX=4081 PE=2 SV=1_2_Asp-N_48_32_3731.44738_8.33_0_Papain_16_16_1914.25268_8.28
CTFASRYVQEPLPKFK
>sp|P54767|DCE_SOLLC Glutamate decarboxylase OS=Solanum lycopersicum OX=4081 PE=2 SV=1_2_Asp-N_48_32_3731.44738_8.33_1_Papain_32_16_1835.20998_8.07
MPKKSMPKEAAYQIVN
>sp|P54767|DCE_SOLLC Glutamate decarboxylase OS=Solanum lycopersicum OX=4081 PE=2 SV=1_4_Asp-N_72_19_2163.38938_4.05_0_Papain_0_19_2163.38938_4.05
DGNPRLNLASFVSTWMEPE
>sp|P54767|DCE_SOLLC Glutamate decarboxylase OS=Solanum lycopersicum OX=4081 PE=2 SV=1_6_Asp-N_86_13_1524.79548_7.76_0_Papain_0_13_1524.79548_7.76
DKLIMSSINKNYV
>sp|P54767|DCE_SOLLC Glutamate decarboxylase OS=Solanum lycopersicum OX=4081 PE=2 SV=1_9_Asp-N_114_14_1508.81948_7.36_0_Papain_0_14_1508.81948_7.36
CVNMLAHLFHAPVG
>sp|P54767|DCE_SOLLC Glutamate decarboxylase OS=Solanum lycopersicum OX=4081 PE=2 SV=1_11_Asp-N_153_38_4051.67658_8.13_0_Papain_24_24_2323.64358_4.05
DETAVGVGTVGSSEAIMLAGLAFK
>sp|P54767|DCE_SOLLC Glutamate decarboxylase OS=Solanum lycopersicum OX=4081 PE=2 SV=1_11_Asp-N_153_38_4051.67658_8.13_1_Papain_38_14_1746.04828_10.01
RKWQSKRKAEGKPF
>sp|P54767|DCE_SOLLC Glutamate decarboxylase OS=Solanum lycopersicum OX=4081 PE=2 SV=1_12_Asp-N_166_13_1354.52598_5.87_0_Papain_0_13_1354.52598_5.87
DKPNIVTGANVQV
>sp|P54767|DCE_SOLLC Glutamate decarboxylase OS=Solanum lycopersicum OX=4081 PE=2 SV=1_16_Asp-N_220_15_1510.72228_3.56_0_Papain_0_15_1510.72228_3.56
CVAAILGSTLTGEFE
>sp|P54767|DCE_SOLLC Glutamate decarboxylase OS=Solanum lycopersicum OX=4081 PE=2 SV=1_17_Asp-N_244_24_2806.25478_6.88_1_Papain_24_21_2463.85948_6.94
LLNELLTKKNKETGWETPIHV
>sp|P54767|DCE_SOLLC Glutamate decarboxylase OS=Solanum lycopersicum OX=4081 PE=2 SV=1_18_Asp-N_258_14_1448.64088_3.48_0_Papain_0_14_1448.64088_3.48
DAASGGFIAPFLWP
>sp|P54767|DCE_SOLLC Glutamate decarboxylase OS=Solanum lycopersicum OX=4081 PE=2 SV=1_22_Asp-N_310_12_1406.55778_4.27_0_Papain_0_12_1406.55778_4.27
DELVFHINYLGS
>sp|P54767|DCE_SOLLC Glutamate decarboxylase OS=Solanum lycopersicum OX=4081 PE=2 SV=1_24_Asp-N_365_18_1968.36008_8.35_0_Papain_0_18_1968.36008_8.35
CLSNAKVLTEGITKMGRF
>sp|P54767|DCE_SOLLC Glutamate decarboxylase OS=Solanum lycopersicum OX=4081 PE=2 SV=1_26_Asp-N_382_12_1258.48338_5.98_0_Papain_0_12_1258.48338_5.98
DVGVPVVAFSLR
>sp|P54767|DCE_SOLLC Glutamate decarboxylase OS=Solanum lycopersicum OX=4081 PE=2 SV=1_27_Asp-N_410_28_3313.77828_7.06_0_Papain_15_15_1796.95448_5.67
DSSKYTVFEVSEHLR
>sp|P54767|DCE_SOLLC Glutamate decarboxylase OS=Solanum lycopersicum OX=4081 PE=2 SV=1_28_Asp-N_424_14_1619.88458_5.67_0_Papain_13_13_1490.76908_7.2
DAEHIAVLRVVIR
>sp|P54767|DCE_SOLLC Glutamate decarboxylase OS=Solanum lycopersicum OX=4081 PE=2 SV=1_29_Asp-N_436_12_1360.48938_5.53_0_Papain_0_12_1360.48938_5.53
DFSHSLAERLVS
>sp|P54767|DCE_SOLLC Glutamate decarboxylase OS=Solanum lycopersicum OX=4081 PE=2 SV=1_31_Asp-N_465_20_2263.58238_8.06_0_Papain_0_20_2263.58238_8.06
DTQPPRLPTKAVRVTAEEVR
>NP_001316598.1 A20/AN1 zinc finger protein SAP4 [Solanum lycopersicum]_7_Asp-N_69_31_3277.60998_4.67_1_Papain_29_24_2472.60728_4.53
QEQANFAASSIESFVNGSSNASVK
>NP_001234670.1 MADS-box transcription factor RIN isoform 1 [Solanum lycopersicum]_0_Asp-N_38_38_4472.36818_10.08_1_Papain_23_14_1717.00418_9.89
RIENKINRQVTFAK
>NP_001234670.1 MADS-box transcription factor RIN isoform 1 [Solanum lycopersicum]_2_Asp-N_57_18_2072.38858_4.67_0_Papain_0_18_2072.38858_4.67
DAEIALIIFSSRGKLYEF
>NP_001234670.1 MADS-box transcription factor RIN isoform 1 [Solanum lycopersicum]_4_Asp-N_114_29_3549.96338_6.98_2_Papain_29_16_1925.19308_7.2
TRVEMLQQSQRHLLGE
>NP_001234670.1 MADS-box transcription factor RIN isoform 1 [Solanum lycopersicum]_8_Asp-N_183_36_4259.80098_5.12_0_Papain_21_21_2489.78318_4.89
DQLAELQQKEQSLTEMNKSLR
>NP_001234670.1 MADS-box transcription factor RIN isoform 1 [Solanum lycopersicum]_8_Asp-N_183_36_4259.80098_5.12_2_Papain_36_13_1546.69958_4.52
LEELGVTFQTSWH
>NP_001234670.1 MADS-box transcription factor RIN isoform 1 [Solanum lycopersicum]_11_Asp-N_231_13_1379.40568_4.27_0_Papain_0_13_1379.40568_4.27
DNVQPENAAPSTH
>sp|P93207|14310_SOLLC 14-3-3 protein 10 OS=Solanum lycopersicum OX=4081 GN=TFT10 PE=2 SV=2_0_Asp-N_13_13_1471.69158_4.53_0_Papain_0_13_1471.69158_4.53
MAALIPENLSREQ
>sp|P93207|14310_SOLLC 14-3-3 protein 10 OS=Solanum lycopersicum OX=4081 GN=TFT10 PE=2 SV=2_1_Asp-N_34_21_2566.00008_4.52_1_Papain_21_15_1874.11358_4.07
LAEQAERYEEMVQFM
>sp|P93207|14310_SOLLC 14-3-3 protein 10 OS=Solanum lycopersicum OX=4081 GN=TFT10 PE=2 SV=2_2_Asp-N_106_72_8218.27628_6.43_3_Papain_59_22_2618.92988_6.42
IVSSIEQKEESRKNEEHVHLVK
>sp|P93207|14310_SOLLC 14-3-3 protein 10 OS=Solanum lycopersicum OX=4081 GN=TFT10 PE=2 SV=2_3_Asp-N_136_30_3228.85318_7.91_1_Papain_27_21_2326.67218_6.2
LLESNLVPSATTSESKVFYLK
>sp|P93207|14310_SOLLC 14-3-3 protein 10 OS=Solanum lycopersicum OX=4081 GN=TFT10 PE=2 SV=2_7_Asp-N_198_27_3061.53028_5.53_1_Papain_27_18_2034.33908_3.74
LGLALNFSVFYFEILNSS
>sp|P31542|CLPAB_SOLLC ATP-dependent Clp protease ATP-binding subunit ClpA homolog CD4B, chloroplastic OS=Solanum lycopersicum OX=4081 GN=CD4B PE=3 SV=1_4_Asp-N_83_25_2732.09538_10.04_1_Papain_21_16_1680.87858_8.0
SGETLQSKVAAATYVR
>sp|P31542|CLPAB_SOLLC ATP-dependent Clp protease ATP-binding subunit ClpA homolog CD4B, chloroplastic OS=Solanum lycopersicum OX=4081 GN=CD4B PE=3 SV=1_6_Asp-N_219_72_7820.98028_5.86_2_Papain_57_18_2033.36068_7.35
QLGHNYIGSEHLLLGLLR
>sp|P31542|CLPAB_SOLLC ATP-dependent Clp protease ATP-binding subunit ClpA homolog CD4B, chloroplastic OS=Solanum lycopersicum OX=4081 GN=CD4B PE=3 SV=1_6_Asp-N_219_72_7820.98028_5.86_3_Papain_72_15_1484.62918_4.25
EGEGVAARVLENLGA
>sp|P31542|CLPAB_SOLLC ATP-dependent Clp protease ATP-binding subunit ClpA homolog CD4B, chloroplastic OS=Solanum lycopersicum OX=4081 GN=CD4B PE=3 SV=1_10_Asp-N_334_14_1541.80528_4.67_0_Papain_0_14_1541.80528_4.67
DVPETIEGKKVITL
>sp|P31542|CLPAB_SOLLC ATP-dependent Clp protease ATP-binding subunit ClpA homolog CD4B, chloroplastic OS=Solanum lycopersicum OX=4081 GN=CD4B PE=3 SV=1_11_Asp-N_363_29_3399.96868_6.32_0_Papain_12_12_1323.57318_7.99
DMGLLVAGTKYR
>sp|P31542|CLPAB_SOLLC ATP-dependent Clp protease ATP-binding subunit ClpA homolog CD4B, chloroplastic OS=Solanum lycopersicum OX=4081 GN=CD4B PE=3 SV=1_13_Asp-N_386_16_1523.66278_4.05_0_Papain_0_16_1523.66278_4.05
DEVHTLIGAGAAEGAI
>sp|P31542|CLPAB_SOLLC ATP-dependent Clp protease ATP-binding subunit ClpA homolog CD4B, chloroplastic OS=Solanum lycopersicum OX=4081 GN=CD4B PE=3 SV=1_17_Asp-N_436_18_2078.39918_6.31_0_Papain_0_18_2078.39918_6.31
DPALERRFQPVKVPEPTV
>sp|P31542|CLPAB_SOLLC ATP-dependent Clp protease ATP-binding subunit ClpA homolog CD4B, chloroplastic OS=Solanum lycopersicum OX=4081 GN=CD4B PE=3 SV=1_20_Asp-N_475_14_1541.72088_3.48_0_Papain_0_14_1541.72088_3.48
DLVAAAQLSYQYIS
>sp|P31542|CLPAB_SOLLC ATP-dependent Clp protease ATP-binding subunit ClpA homolog CD4B, chloroplastic OS=Solanum lycopersicum OX=4081 GN=CD4B PE=3 SV=1_24_Asp-N_526_39_4543.07998_6.9_4_Papain_37_11_1315.49238_7.79
QITKEKNEAVR
>sp|P31542|CLPAB_SOLLC ATP-dependent Clp protease ATP-binding subunit ClpA homolog CD4B, chloroplastic OS=Solanum lycopersicum OX=4081 GN=CD4B PE=3 SV=1_28_Asp-N_563_14_1505.60188_4.89_0_Papain_0_14_1505.60188_4.89
DKNKEVSKAESEAA
>sp|P31542|CLPAB_SOLLC ATP-dependent Clp protease ATP-binding subunit ClpA homolog CD4B, chloroplastic OS=Solanum lycopersicum OX=4081 GN=CD4B PE=3 SV=1_30_Asp-N_591_19_2096.36788_5.53_0_Papain_0_19_2096.36788_5.53
DIQHIVSSWTGIPVEKVST
>sp|P31542|CLPAB_SOLLC ATP-dependent Clp protease ATP-binding subunit ClpA homolog CD4B, chloroplastic OS=Solanum lycopersicum OX=4081 GN=CD4B PE=3 SV=1_33_Asp-N_670_59_6366.39538_8.89_3_Papain_43_24_2487.84118_8.4
NPNRPIASFIFSGPTGVGKSELAK
>sp|P31542|CLPAB_SOLLC ATP-dependent Clp protease ATP-binding subunit ClpA homolog CD4B, chloroplastic OS=Solanum lycopersicum OX=4081 GN=CD4B PE=3 SV=1_33_Asp-N_670_59_6366.39538_8.89_4_Papain_58_15_1691.91908_4.53
ALAAYYFGSEEAMIR
>sp|P31542|CLPAB_SOLLC ATP-dependent Clp protease ATP-binding subunit ClpA homolog CD4B, chloroplastic OS=Solanum lycopersicum OX=4081 GN=CD4B PE=3 SV=1_48_Asp-N_890_15_1665.89408_4.4_0_Papain_13_13_1479.72668_4.67
DSMAEKMLANEIK
>sp|P31542|CLPAB_SOLLC ATP-dependent Clp protease ATP-binding subunit ClpA homolog CD4B, chloroplastic OS=Solanum lycopersicum OX=4081 GN=CD4B PE=3 SV=1_52_Asp-N_914_15_1404.45328_3.48_0_Papain_0_15_1404.45328_3.48
DGNVTVLNGSSGTPS
>sp|P36181|HSP80_SOLLC Heat shock cognate protein 80 OS=Solanum lycopersicum OX=4081 GN=HSC80 PE=2 SV=1_8_Asp-N_113_25_2549.88158_4.67_1_Papain_25_14_1382.55128_4.53
SGTKEFMEALAAGA
>sp|P36181|HSP80_SOLLC Heat shock cognate protein 80 OS=Solanum lycopersicum OX=4081 GN=HSC80 PE=2 SV=1_11_Asp-N_161_18_2060.16398_4.05_0_Papain_0_18_2060.16398_4.05
DEQYVWESQAGGSFTVTR
>sp|P36181|HSP80_SOLLC Heat shock cognate protein 80 OS=Solanum lycopersicum OX=4081 GN=HSC80 PE=2 SV=1_12_Asp-N_180_19_2111.39788_6.23_0_Papain_18_18_1982.28238_7.76
DTSGENLGRGTKMVLYLK
>sp|P36181|HSP80_SOLLC Heat shock cognate protein 80 OS=Solanum lycopersicum OX=4081 GN=HSC80 PE=2 SV=1_18_Asp-N_289_52_6373.28608_7.36_0_Papain_15_15_1903.20678_7.59
DEEKEKEEKKKKKVK
>sp|P36181|HSP80_SOLLC Heat shock cognate protein 80 OS=Solanum lycopersicum OX=4081 GN=HSC80 PE=2 SV=1_24_Asp-N_360_15_1722.01118_4.05_0_Papain_12_12_1452.66728_4.05
DELIPEYLSFVK
>sp|P36181|HSP80_SOLLC Heat shock cognate protein 80 OS=Solanum lycopersicum OX=4081 GN=HSC80 PE=2 SV=1_26_Asp-N_390_27_3202.87808_8.83_0_Papain_21_21_2491.95998_8.4
DLPLNISRETLQQNKILKVIR
>sp|P36181|HSP80_SOLLC Heat shock cognate protein 80 OS=Solanum lycopersicum OX=4081 GN=HSC80 PE=2 SV=1_27_Asp-N_403_13_1570.77738_4.07_0_Papain_0_13_1570.77738_4.07
CVELFFEIAENKE
>sp|P36181|HSP80_SOLLC Heat shock cognate protein 80 OS=Solanum lycopersicum OX=4081 GN=HSC80 PE=2 SV=1_28_Asp-N_422_19_2316.59818_6.92_0_Papain_14_14_1766.97088_7.59
DYNKFYEAFSKNLK
>sp|P36181|HSP80_SOLLC Heat shock cognate protein 80 OS=Solanum lycopersicum OX=4081 GN=HSC80 PE=2 SV=1_32_Asp-N_493_33_3884.54308_7.32_0_Papain_23_23_2673.05828_6.21
DIYYITGESKKAVENSPFLEKLK
>sp|P36181|HSP80_SOLLC Heat shock cognate protein 80 OS=Solanum lycopersicum OX=4081 GN=HSC80 PE=2 SV=1_34_Asp-N_522_26_2911.34528_6.24_1_Papain_25_16_1764.05208_7.51
EFEGKKLVSATKEGLK
>sp|P36181|HSP80_SOLLC Heat shock cognate protein 80 OS=Solanum lycopersicum OX=4081 GN=HSC80 PE=2 SV=1_43_Asp-N_591_23_2642.10428_7.98_0_Papain_0_23_2642.10428_7.98
CLVTGEYGWTANMERIMKAQALR
>sp|P36181|HSP80_SOLLC Heat shock cognate protein 80 OS=Solanum lycopersicum OX=4081 GN=HSC80 PE=2 SV=1_44_Asp-N_614_23_2551.89938_4.67_0_Papain_0_23_2551.89938_4.67
DSSMAGYMSSKKTMEINPENSIM
>sp|Q9AXQ6|IF5A1_SOLLC Eukaryotic translation initiation factor 5A-1 OS=Solanum lycopersicum OX=4081 PE=2 SV=1_3_Asp-N_57_18_1896.19518_8.29_0_Papain_0_18_1896.19518_8.29
CKVVEVSTSKTGKHGHAK
>sp|Q9AXQ6|IF5A1_SOLLC Eukaryotic translation initiation factor 5A-1 OS=Solanum lycopersicum OX=4081 PE=2 SV=1_11_Asp-N_112_14_1494.62128_4.29_0_Papain_0_14_1494.62128_4.29
DGFVSLLTENGNTK
>sp|Q9AXQ6|IF5A1_SOLLC Eukaryotic translation initiation factor 5A-1 OS=Solanum lycopersicum OX=4081 PE=2 SV=1_17_Asp-N_150_15_1621.88128_3.33_0_Papain_0_15_1621.88128_3.33
DLVLSVMSAMGEEQI
>AAB18280.1 aspartic protease precursor [Solanum lycopersicum]_7_Asp-N_66_15_1717.90228_8.09_0_Papain_0_15_1717.90228_8.09
DRYGKHVNGIEKKSS
>AAB18280.1 aspartic protease precursor [Solanum lycopersicum]_11_Asp-N_113_13_1377.47348_5.87_0_Papain_0_13_1377.47348_5.87
DTGSSNLWVPSSK
>AAB18280.1 aspartic protease precursor [Solanum lycopersicum]_13_Asp-N_136_17_2046.28798_8.67_0_Papain_0_17_2046.28798_8.67
CWIHSKYQASKSSTYTR
>AAB18280.1 aspartic protease precursor [Solanum lycopersicum]_18_Asp-N_187_20_2311.66308_4.67_0_Papain_19_19_2164.48648_4.67
DQVFIEATREPSITFIVAK
>AAB18280.1 aspartic protease precursor [Solanum lycopersicum]_32_Asp-N_379_28_2941.11808_4.6_1_Papain_28_17_1759.88788_4.07
TVVERETEGSSVGEAPL
>AAB18280.1 aspartic protease precursor [Solanum lycopersicum]_34_Asp-N_410_28_3410.96638_4.98_0_Papain_13_13_1579.91068_6.12
CEMAVVWMQNQLK
>AAB18280.1 aspartic protease precursor [Solanum lycopersicum]_34_Asp-N_410_28_3410.96638_4.98_1_Papain_28_15_1849.07098_4.82
QEQTKEKVLEYVNQL
>AAB18280.1 aspartic protease precursor [Solanum lycopersicum]_39_Asp-N_461_22_2366.69358_4.05_0_Papain_14_14_1637.89328_4.29
DTAFVLTPEQYILK
>AAB18280.1 aspartic protease precursor [Solanum lycopersicum]_43_Asp-N_506_13_1342.42778_4.29_0_Papain_0_13_1342.42778_4.29
DYGKSQVGFAEAA
>ABQ42184.1 S-adenosylmethionine decarboxylase [Solanum lycopersicum]_7_Asp-N_86_21_2455.83048_6.09_0_Papain_16_16_1887.07308_4.29
DSYVLSESSLFVYSYK
>ABQ42184.1 S-adenosylmethionine decarboxylase [Solanum lycopersicum]_10_Asp-N_159_19_1896.19138_7.76_0_Papain_0_19_1896.19138_7.76
DGYFGKLAAGSKAVIMGNP
>ABQ42184.1 S-adenosylmethionine decarboxylase [Solanum lycopersicum]_11_Asp-N_176_17_1906.08508_7.79_0_Papain_0_17_1906.08508_7.79
DKTQKWHVYSASAGTVQ
>ABQ42184.1 S-adenosylmethionine decarboxylase [Solanum lycopersicum]_14_Asp-N_225_39_4370.08308_8.25_0_Papain_15_15_1747.06028_8.28
CMTGLNREKASVFYK
>ABQ42184.1 S-adenosylmethionine decarboxylase [Solanum lycopersicum]_17_Asp-N_253_21_2180.43228_4.52_0_Papain_0_21_2180.43228_4.52
CGYSMNSIEGAAVSTIHITPE
>ABQ42184.1 S-adenosylmethionine decarboxylase [Solanum lycopersicum]_18_Asp-N_266_13_1428.47438_3.38_0_Papain_0_13_1428.47438_3.38
DGFSYASFESVGY
>ABQ42184.1 S-adenosylmethionine decarboxylase [Solanum lycopersicum]_19_Asp-N_282_16_1751.01288_4.67_0_Papain_0_16_1751.01288_4.67
DPKTNELGPLVERVLA
>ABQ42184.1 S-adenosylmethionine decarboxylase [Solanum lycopersicum]_20_Asp-N_295_13_1434.62948_4.52_0_Papain_0_13_1434.62948_4.52
CFEPAEFSIALHA
>sp|P42652|14334_SOLLC 14-3-3 protein 4 OS=Solanum lycopersicum OX=4081 GN=TFT4 PE=2 SV=1_1_Asp-N_36_34_4009.47238_4.56_1_Papain_32_20_2444.80028_4.52
LAEQAERYEEMIEFMEKVAK
>sp|P42652|14334_SOLLC 14-3-3 protein 4 OS=Solanum lycopersicum OX=4081 GN=TFT4 PE=2 SV=1_2_Asp-N_80_44_5075.62738_5.01_0_Papain_18_18_2107.34538_4.25
DVEELTVEERNLLSVAYK
>sp|P42652|14334_SOLLC 14-3-3 protein 4 OS=Solanum lycopersicum OX=4081 GN=TFT4 PE=2 SV=1_2_Asp-N_80_44_5075.62738_5.01_3_Papain_44_15_1718.83808_4.52
IISSIEQKEESRGNE
>sp|P42652|14334_SOLLC 14-3-3 protein 4 OS=Solanum lycopersicum OX=4081 GN=TFT4 PE=2 SV=1_7_Asp-N_160_30_3504.86098_6.92_1_Papain_27_17_1895.09968_6.3
TGTERKEAAENTLLAYK
>sp|P42652|14334_SOLLC 14-3-3 protein 4 OS=Solanum lycopersicum OX=4081 GN=TFT4 PE=2 SV=1_8_Asp-N_192_32_3559.12218_4.66_0_Papain_14_14_1516.76048_5.53
DIALAELAPTHPIR
>sp|P42652|14334_SOLLC 14-3-3 protein 4 OS=Solanum lycopersicum OX=4081 GN=TFT4 PE=2 SV=1_8_Asp-N_192_32_3559.12218_4.66_1_Papain_32_18_2060.37698_3.74
LGLALNFSVFYYEILNSP
>sp|P43280|METK1_SOLLC S-adenosylmethionine synthase 1 OS=Solanum lycopersicum OX=4081 GN=SAM1 PE=2 SV=1_0_Asp-N_16_16_1824.97968_4.23_0_Papain_0_16_1824.97968_4.23
METFLFTSESVNEGHP
>sp|P43280|METK1_SOLLC S-adenosylmethionine synthase 1 OS=Solanum lycopersicum OX=4081 GN=SAM1 PE=2 SV=1_18_Asp-N_121_20_2085.30718_6.42_0_Papain_0_20_2085.30718_6.42
DIAQGVHGHLTKRPEEIGAG
>sp|P43280|METK1_SOLLC S-adenosylmethionine synthase 1 OS=Solanum lycopersicum OX=4081 GN=SAM1 PE=2 SV=1_20_Asp-N_160_29_3177.66668_6.99_0_Papain_20_20_2178.53168_5.67
DETPELMPLSHVLATKLGAR
>sp|P43280|METK1_SOLLC S-adenosylmethionine synthase 1 OS=Solanum lycopersicum OX=4081 GN=SAM1 PE=2 SV=1_23_Asp-N_197_19_2088.41248_7.38_0_Papain_0_19_2088.41248_7.38
DNGAMVPIRVHTVLISTQH
>sp|P43280|METK1_SOLLC S-adenosylmethionine synthase 1 OS=Solanum lycopersicum OX=4081 GN=SAM1 PE=2 SV=1_27_Asp-N_245_21_2264.48498_6.43_0_Papain_0_21_2264.48498_6.43
DENTIFHLNPSGRFVIGGPHG
>sp|P43280|METK1_SOLLC S-adenosylmethionine synthase 1 OS=Solanum lycopersicum OX=4081 GN=SAM1 PE=2 SV=1_29_Asp-N_273_17_1624.68908_7.06_0_Papain_0_17_1624.68908_7.06
DTYGGWGAHGGGAFSGK
>sp|P43280|METK1_SOLLC S-adenosylmethionine synthase 1 OS=Solanum lycopersicum OX=4081 GN=SAM1 PE=2 SV=1_32_Asp-N_320_19_2020.41458_3.74_0_Papain_0_19_2020.41458_3.74
CIVQVSYAIGVPEPLSVFV
>CAH60890.1 carbonic anhydrase [Solanum lycopersicum]_0_Asp-N_15_15_1731.01218_6.28_0_Papain_0_15_1731.01218_6.28
MTLFSTSREVTKMAE
>CAH60890.1 carbonic anhydrase [Solanum lycopersicum]_6_Asp-N_98_38_4356.99418_7.73_2_Papain_28_16_1865.11618_6.24
AEKYEKNPELFGQLAK
>CAH60890.1 carbonic anhydrase [Solanum lycopersicum]_9_Asp-N_130_26_2914.39258_7.17_0_Papain_17_17_1914.21218_7.18
CPSHILNFQPGEAFVVR
>CAH60890.1 carbonic anhydrase [Solanum lycopersicum]_20_Asp-N_246_38_4203.95628_8.07_0_Papain_23_23_2595.05218_7.75
CTKLEKEAVNVSLGNLLTYPFVR
>CAH60890.1 carbonic anhydrase [Solanum lycopersicum]_21_Asp-N_258_12_1470.55778_3.33_0_Papain_0_12_1470.55778_3.33
DFENGSFELWNI
>AAC97494.1 annexin p34 [Solanum lycopersicum]_0_Asp-N_15_15_1500.72738_3.56_0_Papain_0_15_1500.72738_3.56
MASLTVPAEVPSVAE
>AAC97494.1 annexin p34 [Solanum lycopersicum]_7_Asp-N_110_23_2654.06128_7.61_1_Papain_23_17_1992.30558_7.79
EATKRWTKSNFVLVEIA
>AAC97494.1 annexin p34 [Solanum lycopersicum]_10_Asp-N_160_17_1960.26638_8.61_0_Papain_14_14_1682.98658_8.8
DHRKLLVPLVSSYR
>AAC97494.1 annexin p34 [Solanum lycopersicum]_15_Asp-N_209_23_2655.05238_8.32_1_Papain_23_18_2042.36878_8.93
ILATRSKAQLNATLNHYK
>AAC97494.1 annexin p34 [Solanum lycopersicum]_19_Asp-N_249_26_3078.60448_5.75_2_Papain_26_14_1720.98868_5.64
GLVYPEHYFVEVLR
>AAC97494.1 annexin p34 [Solanum lycopersicum]_21_Asp-N_272_13_1480.68728_7.2_0_Papain_0_13_1480.68728_7.2
DHLTRVIATRAEV
>AAC97494.1 annexin p34 [Solanum lycopersicum]_25_Asp-N_314_15_1752.91048_3.23_0_Papain_0_15_1752.91048_3.23
DYENMLVALLGQEEE
>AAC63088.1 expansin [Solanum lycopersicum]_0_Asp-N_13_13_1490.99398_5.46_0_Papain_0_13_1490.99398_5.46
MGIIIFILVLLFV
>AAC63088.1 expansin [Solanum lycopersicum]_8_Asp-N_113_15_1560.82838_5.46_0_Papain_0_15_1560.82838_5.46
CLPGNPSILITATNF
>AAC63088.1 expansin [Solanum lycopersicum]_13_Asp-N_190_29_3186.72808_10.33_2_Papain_29_14_1451.68538_5.45
YFNLVLITNVAGAG
>AAV36519.1 phosphosulfolactate synthase-related protein [Solanum lycopersicum]_7_Asp-N_73_16_1819.06268_6.98_0_Papain_13_13_1489.70948_7.79
DGSHTVMPKNYIK
>AAV36519.1 phosphosulfolactate synthase-related protein [Solanum lycopersicum]_8_Asp-N_86_13_1444.58488_7.23_0_Papain_0_13_1444.58488_7.23
DMAHKHNVYVSSG
>AAV36519.1 phosphosulfolactate synthase-related protein [Solanum lycopersicum]_13_Asp-N_154_37_4148.86198_8.62_0_Papain_14_14_1512.72328_4.05
DVASLGLPEETLLR
>AAV36519.1 phosphosulfolactate synthase-related protein [Solanum lycopersicum]_15_Asp-N_179_19_2081.32788_4.05_0_Papain_0_19_2081.32788_4.05
DRAFGAYVIPAPQTSEMVE
>AAV36519.1 phosphosulfolactate synthase-related protein [Solanum lycopersicum]_23_Asp-N_255_40_4547.42548_8.1_1_Papain_30_25_2880.39798_7.64
IVGRLGLEKTMFEASNPKISEWFVK
>AAV36519.1 phosphosulfolactate synthase-related protein [Solanum lycopersicum]_26_Asp-N_286_22_2490.86848_10.32_1_Papain_22_19_2118.38278_10.18
GRNLGQNHSSVLGRSYFLL
>sp|P38546|RAN1_SOLLC GTP-binding nuclear protein Ran1 OS=Solanum lycopersicum OX=4081 GN=RAN1 PE=2 SV=1_2_Asp-N_53_33_3672.15558_7.05_1_Papain_33_22_2579.93858_6.42
RHLTGEFEKKYEPTIGVEVHPL
>sp|P38546|RAN1_SOLLC GTP-binding nuclear protein Ran1 OS=Solanum lycopersicum OX=4081 GN=RAN1 PE=2 SV=1_6_Asp-N_79_12_1278.38728_6.19_0_Papain_0_12_1278.38728_6.19
DTAGQEKFGGLR
>sp|P38546|RAN1_SOLLC GTP-binding nuclear protein Ran1 OS=Solanum lycopersicum OX=4081 GN=RAN1 PE=2 SV=1_14_Asp-N_173_46_5534.41248_8.69_3_Papain_28_18_2253.58898_8.43
QVTFHRKKNLQYYEISAK
>sp|P38546|RAN1_SOLLC GTP-binding nuclear protein Ran1 OS=Solanum lycopersicum OX=4081 GN=RAN1 PE=2 SV=1_14_Asp-N_173_46_5534.41248_8.69_4_Papain_42_14_1761.99768_7.95
SNYNFEKPFLYLAR
>sp|P38546|RAN1_SOLLC GTP-binding nuclear protein Ran1 OS=Solanum lycopersicum OX=4081 GN=RAN1 PE=2 SV=1_15_Asp-N_192_19_2042.27868_4.66_0_Papain_0_19_2042.27868_4.66
DGNLHFVESPALAPPEVHI
>sp|P38546|RAN1_SOLLC GTP-binding nuclear protein Ran1 OS=Solanum lycopersicum OX=4081 GN=RAN1 PE=2 SV=1_16_Asp-N_213_21_2286.48308_3.93_0_Papain_0_21_2286.48308_3.93
DLAAQALHEEELQQAANQPLP
>AAB65766.1 lipoxygenase [Solanum lycopersicum]_0_Asp-N_87_87_9862.59758_10.34_2_Papain_57_18_2155.40668_9.03
KKNNFRVHHNYNGANTIK
>AAB65766.1 lipoxygenase [Solanum lycopersicum]_0_Asp-N_87_87_9862.59758_10.34_3_Papain_70_13_1344.57418_8.4
AVLNSTQKSIGVK
>AAB65766.1 lipoxygenase [Solanum lycopersicum]_0_Asp-N_87_87_9862.59758_10.34_4_Papain_85_15_1695.03838_9.93
AVVTVQKQVNLNLLR
>AAB65766.1 lipoxygenase [Solanum lycopersicum]_2_Asp-N_107_16_1754.14278_4.29_0_Papain_0_16_1754.14278_4.29
DLLGKSLILWIVAAEL
>AAB65766.1 lipoxygenase [Solanum lycopersicum]_3_Asp-N_126_19_2165.43978_8.33_0_Papain_12_12_1380.56688_7.81
DHKTGLEKPSIR
>AAB65766.1 lipoxygenase [Solanum lycopersicum]_8_Asp-N_167_25_2884.29968_5.0_0_Papain_21_21_2444.74448_5.0
DFGEVGAILVENEHHKEMYVK
>AAB65766.1 lipoxygenase [Solanum lycopersicum]_9_Asp-N_178_11_1215.37158_5.53_0_Papain_0_11_1215.37158_5.53
DGFVHAKVEIT
>AAB65766.1 lipoxygenase [Solanum lycopersicum]_11_Asp-N_223_33_3851.42998_11.19_0_Papain_22_22_2554.93168_8.93
DKRIFFTNKSYLPSQTPSGVIR
>AAB65766.1 lipoxygenase [Solanum lycopersicum]_12_Asp-N_236_13_1567.76498_6.3_0_Papain_0_13_1567.76498_6.3
DGVGERKVFERIY
>AAB65766.1 lipoxygenase [Solanum lycopersicum]_19_Asp-N_294_15_1843.06938_6.27_0_Papain_0_15_1843.06938_6.27
DPLYETRSTFVYVPR
>AAB65766.1 lipoxygenase [Solanum lycopersicum]_25_Asp-N_375_22_2460.89978_8.31_0_Papain_15_15_1758.13738_8.59
DKKSSLFNIVPRLIK
>AAB65766.1 lipoxygenase [Solanum lycopersicum]_26_Asp-N_388_13_1543.78318_4.29_0_Papain_0_13_1543.78318_4.29
DVLLFESPQLVQR
>AAB65766.1 lipoxygenase [Solanum lycopersicum]_28_Asp-N_424_29_3359.83258_6.41_1_Papain_18_12_1332.52218_8.55
QTLAGLNPYSIR
>AAB65766.1 lipoxygenase [Solanum lycopersicum]_31_Asp-N_511_45_5035.99148_8.06_0_Papain_14_14_1657.97068_6.1
DLLLPYVNKVNELK
>AAB65766.1 lipoxygenase [Solanum lycopersicum]_31_Asp-N_511_45_5035.99148_8.06_1_Papain_34_20_2194.56148_8.81
GSVLYGSRTIFFLTPHGTLK
>AAB65766.1 lipoxygenase [Solanum lycopersicum]_33_Asp-N_544_32_3776.27428_7.95_1_Papain_23_17_2036.23338_6.12
EVYSPNNWNATGAWLWK
>AAB65766.1 lipoxygenase [Solanum lycopersicum]_34_Asp-N_559_15_1835.99938_7.46_0_Papain_13_13_1597.75318_7.35
DSGYHQLVSHWLR
>AAB65766.1 lipoxygenase [Solanum lycopersicum]_36_Asp-N_632_72_8291.51428_7.29_0_Papain_21_21_2477.88178_8.31
CTEPYIIATNRQLSAMHPIYR
>AAB65766.1 lipoxygenase [Solanum lycopersicum]_37_Asp-N_649_17_1883.04508_3.93_0_Papain_0_17_1883.04508_3.93
DQEALPQNLISRGLAEE
>AAB65766.1 lipoxygenase [Solanum lycopersicum]_41_Asp-N_697_23_2839.15648_5.53_1_Papain_23_19_2369.57498_5.48
QWVTNYVNHYYPQTNLIES
>AAB65766.1 lipoxygenase [Solanum lycopersicum]_46_Asp-N_794_20_2473.72408_4.12_0_Papain_0_20_2473.72408_4.12
DPTAEEWEWFLNKPEEALLR
>AAB65766.1 lipoxygenase [Solanum lycopersicum]_49_Asp-N_832_15_1870.98688_3.77_0_Papain_0_15_1870.98688_3.77
DEEYIGEKIEPYWAE
>AAB65766.1 lipoxygenase [Solanum lycopersicum]_50_Asp-N_854_22_2389.77408_4.4_0_Papain_16_16_1735.01298_6.12
DPVINAAFEVFSGKLK
>AAB65766.1 lipoxygenase [Solanum lycopersicum]_52_Asp-N_896_37_3952.49448_7.58_0_Papain_19_19_2119.42338_7.76
DSKLNNRNGAGVMPYELLK
>AAB65766.1 lipoxygenase [Solanum lycopersicum]_52_Asp-N_896_37_3952.49448_7.58_1_Papain_37_18_1851.08638_6.12
PYSEPGVTGKGVPYSISI
>CAA12232.1 histone H1 [Solanum lycopersicum]_2_Asp-N_87_15_1687.86698_6.1_0_Papain_0_15_1687.86698_6.1
DKTGSSQYAITKFIE
>CAA12232.1 histone H1 [Solanum lycopersicum]_3_Asp-N_271_184_19123.49278_10.94_19_Papain_158_18_1883.18158_11.49
TSTRSTPSRKAAPKPAVK
>AAL29690.1 profilin [Solanum lycopersicum]_4_Asp-N_28_15_1538.67728_4.27_0_Papain_0_15_1538.67728_4.27
DIEGNHLTSAAIIGQ
>AAL29690.1 profilin [Solanum lycopersicum]_5_Asp-N_52_24_2680.97158_4.05_0_Papain_15_15_1681.82478_5.87
DGSVWAQSANFPQFK
>sp|P37222|MAOC_SOLLC NADP-dependent malic enzyme, chloroplastic (Fragment) OS=Solanum lycopersicum OX=4081 PE=2 SV=1_3_Asp-N_56_34_3878.31888_8.02_0_Papain_19_19_2078.35248_5.98
DQSITPWTLSVASGFSLLR
>sp|P37222|MAOC_SOLLC NADP-dependent malic enzyme, chloroplastic (Fragment) OS=Solanum lycopersicum OX=4081 PE=2 SV=1_3_Asp-N_56_34_3878.31888_8.02_1_Papain_34_15_1817.98168_8.02
NPHYNKGLAFSERER
>sp|P37222|MAOC_SOLLC NADP-dependent malic enzyme, chloroplastic (Fragment) OS=Solanum lycopersicum OX=4081 PE=2 SV=1_8_Asp-N_130_18_1959.18048_3.27_0_Papain_0_18_1959.18048_3.27
DNVEELLPIVYTPTVGEA
>sp|P37222|MAOC_SOLLC NADP-dependent malic enzyme, chloroplastic (Fragment) OS=Solanum lycopersicum OX=4081 PE=2 SV=1_9_Asp-N_172_42_5045.06868_8.4_3_Papain_42_13_1553.86508_7.79
NWPEKKIQVIVVT
>sp|P37222|MAOC_SOLLC NADP-dependent malic enzyme, chloroplastic (Fragment) OS=Solanum lycopersicum OX=4081 PE=2 SV=1_16_Asp-N_245_21_2544.80638_4.89_1_Papain_21_13_1550.69148_6.36
QRRATGQEYSELL
>sp|P37222|MAOC_SOLLC NADP-dependent malic enzyme, chloroplastic (Fragment) OS=Solanum lycopersicum OX=4081 PE=2 SV=1_17_Asp-N_265_20_2451.77628_4.4_1_Papain_20_12_1467.64148_4.53
QNYGEKVLIQFE
>sp|P37222|MAOC_SOLLC NADP-dependent malic enzyme, chloroplastic (Fragment) OS=Solanum lycopersicum OX=4081 PE=2 SV=1_18_Asp-N_287_22_2493.76358_7.23_0_Papain_13_13_1474.63888_7.08
DFANHNAFNLLAK
>sp|P37222|MAOC_SOLLC NADP-dependent malic enzyme, chloroplastic (Fragment) OS=Solanum lycopersicum OX=4081 PE=2 SV=1_22_Asp-N_436_58_6214.05488_5.84_0_Papain_13_13_1477.63728_4.66
DHEPVQELVNAVK
>sp|P37222|MAOC_SOLLC NADP-dependent malic enzyme, chloroplastic (Fragment) OS=Solanum lycopersicum OX=4081 PE=2 SV=1_26_Asp-N_554_47_5201.96098_7.84_0_Papain_21_21_2444.64278_4.87
DEVSQENFEKGTHIPPFSNIR
>sp|P37222|MAOC_SOLLC NADP-dependent malic enzyme, chloroplastic (Fragment) OS=Solanum lycopersicum OX=4081 PE=2 SV=1_26_Asp-N_554_47_5201.96098_7.84_2_Papain_47_14_1556.82528_8.0
AYELGLATRLPQPK
>sp|Q41344|PROF1_SOLLC Profilin-1 OS=Solanum lycopersicum OX=4081 GN=PRO1 PE=2 SV=1_4_Asp-N_30_17_1724.89058_5.38_0_Papain_0_17_1724.89058_5.38
DIEGTGHHLSSAAILGF
>sp|Q41344|PROF1_SOLLC Profilin-1 OS=Solanum lycopersicum OX=4081 GN=PRO1 PE=2 SV=1_5_Asp-N_54_24_2738.11028_6.19_0_Papain_15_15_1707.90608_7.79
DGSVWAQSPNFPKFK
>sp|Q41344|PROF1_SOLLC Profilin-1 OS=Solanum lycopersicum OX=4081 GN=PRO1 PE=2 SV=1_7_Asp-N_116_60_6206.21048_7.46_2_Papain_60_19_2048.32338_4.53
KTAQALIFGVYEEPVTPGQ
>sp|P62980|RS27A_SOLLC Ubiquitin-ribosomal protein eS31 fusion protein OS=Solanum lycopersicum OX=4081 GN=UBI3 PE=1 SV=2_0_Asp-N_20_20_2225.62588_6.21_1_Papain_20_14_1478.65988_4.53
TLTGKTITLEVESS
>sp|P62980|RS27A_SOLLC Ubiquitin-ribosomal protein eS31 fusion protein OS=Solanum lycopersicum OX=4081 GN=UBI3 PE=1 SV=2_4_Asp-N_51_13_1545.75858_6.19_0_Papain_0_13_1545.75858_6.19
DQQRLIFAGKQLE
>sp|P62980|RS27A_SOLLC Ubiquitin-ribosomal protein eS31 fusion protein OS=Solanum lycopersicum OX=4081 GN=UBI3 PE=1 SV=2_6_Asp-N_108_51_6108.49668_9.17_0_Papain_15_15_1829.08608_7.06
DYNIQKESTLHLVLR
>sp|P27065|RBL_SOLLC Ribulose bisphosphate carboxylase large chain OS=Solanum lycopersicum OX=4081 GN=rbcL PE=1 SV=4_0_Asp-N_32_32_3675.16818_7.77_0_Papain_14_14_1510.72548_7.79
MSPQTETKASVGFK
>sp|P27065|RBL_SOLLC Ribulose bisphosphate carboxylase large chain OS=Solanum lycopersicum OX=4081 GN=rbcL PE=1 SV=4_6_Asp-N_105_11_1315.48828_3.48_0_Papain_0_11_1315.48828_3.48
DQYIAYVAYPL
>sp|P27065|RBL_SOLLC Ribulose bisphosphate carboxylase large chain OS=Solanum lycopersicum OX=4081 GN=rbcL PE=1 SV=4_7_Asp-N_136_31_3461.98078_4.89_0_Papain_23_23_2538.85448_4.05
DLFEEGSVTNMFTSIVGNVFGFK
>sp|P27065|RBL_SOLLC Ribulose bisphosphate carboxylase large chain OS=Solanum lycopersicum OX=4081 GN=rbcL PE=1 SV=4_8_Asp-N_159_23_2619.02148_8.02_2_Papain_23_13_1465.63168_7.2
TFQGPPHGIQVER
>sp|P27065|RBL_SOLLC Ribulose bisphosphate carboxylase large chain OS=Solanum lycopersicum OX=4081 GN=rbcL PE=1 SV=4_9_Asp-N_171_12_1373.61808_8.32_0_Papain_0_12_1373.61808_8.32
DKLNKYGRPLLG
>sp|P27065|RBL_SOLLC Ribulose bisphosphate carboxylase large chain OS=Solanum lycopersicum OX=4081 GN=rbcL PE=1 SV=4_18_Asp-N_283_16_1744.87798_5.22_0_Papain_0_16_1744.87798_5.22
DYLTGGFTANTTLAHY
>sp|P27065|RBL_SOLLC Ribulose bisphosphate carboxylase large chain OS=Solanum lycopersicum OX=4081 GN=rbcL PE=1 SV=4_20_Asp-N_301_16_1810.15018_7.47_0_Papain_0_16_1810.15018_7.47
DNGLLLHIHRAMHAVI
>sp|P27065|RBL_SOLLC Ribulose bisphosphate carboxylase large chain OS=Solanum lycopersicum OX=4081 GN=rbcL PE=1 SV=4_21_Asp-N_323_22_2491.90278_11.19_0_Papain_15_15_1819.10248_9.89
DRQKNHGIHFRVLAK
>sp|P27065|RBL_SOLLC Ribulose bisphosphate carboxylase large chain OS=Solanum lycopersicum OX=4081 GN=rbcL PE=1 SV=4_22_Asp-N_339_16_1733.90168_6.42_0_Papain_0_16_1733.90168_6.42
DHIHSGTVVGKLEGER
>sp|Q2MI98|RR4_SOLLC Small ribosomal subunit protein uS4c OS=Solanum lycopersicum OX=4081 GN=rps4 PE=3 SV=1_0_Asp-N_30_30_3443.12638_11.79_3_Papain_30_17_1766.07678_11.49
RLGALPGLTNKKPRTGS
>sp|Q2MI98|RR4_SOLLC Small ribosomal subunit protein uS4c OS=Solanum lycopersicum OX=4081 GN=rps4 PE=3 SV=1_1_Asp-N_91_61_7330.62398_10.12_4_Papain_37_12_1504.75198_8.02
FHYGLTERQLLK
>sp|Q2MI98|RR4_SOLLC Small ribosomal subunit protein uS4c OS=Solanum lycopersicum OX=4081 GN=rps4 PE=3 SV=1_1_Asp-N_91_61_7330.62398_10.12_8_Papain_61_15_1657.98898_6.23
GSTGQVLLQLLEMRL
>sp|Q2MI98|RR4_SOLLC Small ribosomal subunit protein uS4c OS=Solanum lycopersicum OX=4081 GN=rps4 PE=3 SV=1_2_Asp-N_123_32_3577.21418_11.19_2_Papain_32_15_1749.05168_9.74
QLVNHRHILVNGHIV
>sp|Q2MI98|RR4_SOLLC Small ribosomal subunit protein uS4c OS=Solanum lycopersicum OX=4081 GN=rps4 PE=3 SV=1_6_Asp-N_152_13_1500.71518_6.19_0_Papain_0_13_1500.71518_6.19
DEQKSRALIQISL
>sp|Q2MI98|RR4_SOLLC Small ribosomal subunit protein uS4c OS=Solanum lycopersicum OX=4081 GN=rps4 PE=3 SV=1_7_Asp-N_179_27_3118.49598_5.5_0_Papain_20_20_2380.59878_5.5
DSSPHEELPNHLTLQPFQYK
>sp|Q2MI98|RR4_SOLLC Small ribosomal subunit protein uS4c OS=Solanum lycopersicum OX=4081 GN=rps4 PE=3 SV=1_8_Asp-N_201_22_2641.01908_6.23_1_Papain_22_14_1726.94698_4.53
INELLVVEYYSRQT
>sp|K4D422|U73C4_SOLLC UDP-glycosyltransferase 73C4 OS=Solanum lycopersicum OX=4081 GN=UGT73C4 PE=2 SV=1_5_Asp-N_78_44_5171.85048_5.37_0_Papain_15_15_1670.88618_7.79
DKIELTKNQLGNAAR
>sp|K4D422|U73C4_SOLLC UDP-glycosyltransferase 73C4 OS=Solanum lycopersicum OX=4081 GN=UGT73C4 PE=2 SV=1_6_Asp-N_104_26_2990.50778_6.21_0_Papain_14_14_1652.87988_4.4
DLEKEYIEGLMNAK
>sp|K4D422|U73C4_SOLLC UDP-glycosyltransferase 73C4 OS=Solanum lycopersicum OX=4081 GN=UGT73C4 PE=2 SV=1_8_Asp-N_121_11_1173.24798_4.67_0_Papain_0_11_1173.24798_4.67
DKAERGNEAAI
>sp|K4D422|U73C4_SOLLC UDP-glycosyltransferase 73C4 OS=Solanum lycopersicum OX=4081 GN=UGT73C4 PE=2 SV=1_17_Asp-N_282_29_3221.67658_6.32_2_Papain_29_21_2352.64478_4.98
SGIERQVMFGEEEKLGTQVSK
>sp|K4D422|U73C4_SOLLC UDP-glycosyltransferase 73C4 OS=Solanum lycopersicum OX=4081 GN=UGT73C4 PE=2 SV=1_20_Asp-N_332_39_4593.14168_5.38_0_Papain_14_14_1764.99248_6.38
DEEMEGEMRRKRAK
>sp|K4D422|U73C4_SOLLC UDP-glycosyltransferase 73C4 OS=Solanum lycopersicum OX=4081 GN=UGT73C4 PE=2 SV=1_20_Asp-N_332_39_4593.14168_5.38_2_Papain_39_18_2090.29518_4.81
RAMEEEGSSHFNLTQLIQ
>sp|P49037|SUS_SOLLC Sucrose synthase OS=Solanum lycopersicum OX=4081 PE=2 SV=1_0_Asp-N_16_16_2021.41798_11.31_0_Papain_13_13_1636.98238_11.49
MAERVLTRVHRLR
>sp|P49037|SUS_SOLLC Sucrose synthase OS=Solanum lycopersicum OX=4081 PE=2 SV=1_6_Asp-N_123_64_7431.60218_4.71_0_Papain_13_13_1585.77708_4.87
DKLNEHAFEELLK
>sp|P49037|SUS_SOLLC Sucrose synthase OS=Solanum lycopersicum OX=4081 PE=2 SV=1_6_Asp-N_123_64_7431.60218_4.71_1_Papain_30_17_1864.21808_6.23
STQEAIVLPPWVALAIR
>sp|P49037|SUS_SOLLC Sucrose synthase OS=Solanum lycopersicum OX=4081 PE=2 SV=1_7_Asp-N_135_12_1235.31578_3.38_0_Papain_0_12_1235.31578_3.38
DGASNGNFVLEL
>sp|P49037|SUS_SOLLC Sucrose synthase OS=Solanum lycopersicum OX=4081 PE=2 SV=1_9_Asp-N_195_25_2961.50818_7.68_0_Papain_13_13_1548.81758_4.67
DKESMAPLLEFLR
>sp|P49037|SUS_SOLLC Sucrose synthase OS=Solanum lycopersicum OX=4081 PE=2 SV=1_10_Asp-N_241_46_5503.23368_5.24_0_Papain_14_14_1679.85618_9.58
DRIHNSNTLQNVLR
>sp|P49037|SUS_SOLLC Sucrose synthase OS=Solanum lycopersicum OX=4081 PE=2 SV=1_17_Asp-N_326_19_2253.64518_6.31_0_Papain_12_12_1428.66668_4.67
DQVPALEREMLK
>sp|P49037|SUS_SOLLC Sucrose synthase OS=Solanum lycopersicum OX=4081 PE=2 SV=1_18_Asp-N_340_14_1632.06578_9.56_0_Papain_0_14_1632.06578_9.56
DIIPRILIVTRLLP
>sp|P49037|SUS_SOLLC Sucrose synthase OS=Solanum lycopersicum OX=4081 PE=2 SV=1_22_Asp-N_431_25_2597.95088_5.53_0_Papain_0_25_2597.95088_5.53
DLIIGNYSEGNLAASLLAHKLGVTQ
>sp|P49037|SUS_SOLLC Sucrose synthase OS=Solanum lycopersicum OX=4081 PE=2 SV=1_26_Asp-N_465_12_1459.53478_5.53_0_Papain_0_12_1459.53478_5.53
DEKYHFSSQFTA
>sp|P49037|SUS_SOLLC Sucrose synthase OS=Solanum lycopersicum OX=4081 PE=2 SV=1_28_Asp-N_488_15_1656.85288_4.29_0_Papain_0_15_1656.85288_4.29
DFIITSTFQEIAGSK
>sp|P49037|SUS_SOLLC Sucrose synthase OS=Solanum lycopersicum OX=4081 PE=2 SV=1_31_Asp-N_548_22_2669.97338_4.87_0_Papain_0_22_2669.97338_4.87
DINLYFPYSESEKRLTAFHPEI
>sp|P49037|SUS_SOLLC Sucrose synthase OS=Solanum lycopersicum OX=4081 PE=2 SV=1_45_Asp-N_776_48_5711.62708_8.18_0_Papain_17_17_1901.16758_7.65
CKKEPSHWETISTGGLK
>sp|Q84K11|PPP5_SOLLC Serine/threonine-protein phosphatase 5 OS=Solanum lycopersicum OX=4081 GN=PP5 PE=1 SV=1_0_Asp-N_34_34_3751.16038_5.84_0_Papain_18_18_1964.15248_4.52
MPGMEAENSNASRAEELK
>sp|Q84K11|PPP5_SOLLC Serine/threonine-protein phosphatase 5 OS=Solanum lycopersicum OX=4081 GN=PP5 PE=1 SV=1_3_Asp-N_99_22_2599.00828_8.93_1_Papain_22_12_1312.59578_8.93
RGAAYLAMGKFK
>sp|Q84K11|PPP5_SOLLC Serine/threonine-protein phosphatase 5 OS=Solanum lycopersicum OX=4081 GN=PP5 PE=1 SV=1_9_Asp-N_149_25_2836.31758_7.62_1_Papain_25_16_1804.97758_4.82
FEEAISVPESQRRSVA
>sp|Q84K11|PPP5_SOLLC Serine/threonine-protein phosphatase 5 OS=Solanum lycopersicum OX=4081 GN=PP5 PE=1 SV=1_13_Asp-N_241_25_2814.10408_4.6_0_Papain_22_22_2514.77728_4.89
DGFFTKSRTLELEVEPQYAGAR
>sp|Q84K11|PPP5_SOLLC Serine/threonine-protein phosphatase 5 OS=Solanum lycopersicum OX=4081 GN=PP5 PE=1 SV=1_17_Asp-N_285_31_3774.44538_8.83_1_Papain_25_22_2803.28098_9.29
NQKNLHKRYAYQIVLQTREMLR
>sp|Q84K11|PPP5_SOLLC Serine/threonine-protein phosphatase 5 OS=Solanum lycopersicum OX=4081 GN=PP5 PE=1 SV=1_18_Asp-N_297_12_1340.54208_5.53_0_Papain_0_12_1340.54208_5.53
DIVVPEGKHFTV
>sp|Q84K11|PPP5_SOLLC Serine/threonine-protein phosphatase 5 OS=Solanum lycopersicum OX=4081 GN=PP5 PE=1 SV=1_21_Asp-N_320_14_1573.76288_3.33_0_Papain_0_14_1573.76288_3.33
DLLNIFELNGLPSE
>sp|Q84K11|PPP5_SOLLC Serine/threonine-protein phosphatase 5 OS=Solanum lycopersicum OX=4081 GN=PP5 PE=1 SV=1_24_Asp-N_348_17_1943.27318_6.19_0_Papain_0_17_1943.27318_6.19
DRGSFSLEVILTLFAFK
>sp|Q84K11|PPP5_SOLLC Serine/threonine-protein phosphatase 5 OS=Solanum lycopersicum OX=4081 GN=PP5 PE=1 SV=1_26_Asp-N_393_43_4871.56318_6.43_1_Papain_28_19_2182.39548_6.99
GNHESKSMNKIYGFEGEVR
>sp|Q84K11|PPP5_SOLLC Serine/threonine-protein phosphatase 5 OS=Solanum lycopersicum OX=4081 GN=PP5 PE=1 SV=1_26_Asp-N_393_43_4871.56318_6.43_2_Papain_43_15_1758.04428_4.25
SKLSEIFVELFAEVF
>sp|Q84K11|PPP5_SOLLC Serine/threonine-protein phosphatase 5 OS=Solanum lycopersicum OX=4081 GN=PP5 PE=1 SV=1_34_Asp-N_466_21_2094.31758_9.78_0_Papain_0_21_2094.31758_9.78
DPQPQPGRGPSKRGVGLSFGG
>sp|Q84K11|PPP5_SOLLC Serine/threonine-protein phosphatase 5 OS=Solanum lycopersicum OX=4081 GN=PP5 PE=1 SV=1_35_Asp-N_478_12_1476.65238_6.19_0_Papain_0_12_1476.65238_6.19
DVTKRFLQENNL
>sp|Q84K11|PPP5_SOLLC Serine/threonine-protein phosphatase 5 OS=Solanum lycopersicum OX=4081 GN=PP5 PE=1 SV=1_38_Asp-N_509_13_1424.61648_5.87_0_Papain_0_13_1424.61648_5.87
DGKLITVFSAPNY
>sp|Q84K11|PPP5_SOLLC Serine/threonine-protein phosphatase 5 OS=Solanum lycopersicum OX=4081 GN=PP5 PE=1 SV=1_40_Asp-N_525_15_1680.89878_6.19_0_Papain_11_11_1236.41118_8.06
DQMGNKGAFIR
>sp|Q84K11|PPP5_SOLLC Serine/threonine-protein phosphatase 5 OS=Solanum lycopersicum OX=4081 GN=PP5 PE=1 SV=1_41_Asp-N_540_15_1652.92888_7.08_0_Papain_0_15_1652.92888_7.08
DMKPNIVTFSAVPHP
