# Supplementary material for: A Novel Workflow for In Silico Prediction of Bioactive Peptides: An Exploration of Solanum lycopersicum By-Products
Source: Biomolecules. 2024 Jul 31;14(8):930. doi: 10.3390/biom14080930 (PMC11352670; doi:10.3390/biom14080930)
Supplement: Supplementary file 1 [file biomolecules-14-00930-s001.zip › Supplementary_data-files/AIP/3.Screening_Generated_BAPs&Selection_of_Best_in_class_BAPs-AIP.csv]

Peptide	Prediction	iBitter	HLP	Plife	AIPpred
STASFPVSRKQNL	Non-Toxin	Non-Bitter	High	900.31	AIP
DYVQVQNLAYPANLS	Non-Toxin	Bitter	High	657.51	Non-AIP
DKGEKGVLIAISLPPLAMKKLQ	Non-Toxin	Non-Bitter	Normal	1161.81	AIP
DIYNMTFRVIISNI	Non-Toxin	Non-Bitter	Low	839.91	AIP
DREKIPERVVHAR	Non-Toxin	Non-Bitter	Normal	765.91	AIP
CRFSTVVHERGSPESIR	Non-Toxin	Non-Bitter	Normal	741.81	AIP
DLVGNNVPVFFNR	Non-Toxin	Non-Bitter	Normal	821.61	AIP
DFFSFLPESLHTFAFFY	Non-Toxin	Non-Bitter	Low	815.21	AIP
CMSEEEAIRVGGTNHSHATK	Non-Toxin	Non-Bitter	High	676.81	AIP
DSIAAGNYPEWK	Non-Toxin	Non-Bitter	High	1281.01	AIP
DLLPLIPVGRLVLNRNI	Non-Toxin	Non-Bitter	Low	876.31	AIP
DNFFAENEQLAFNPGHIVPGIYYSE	Non-Toxin	Bitter	Normal	561.71	AIP
DGVLHAVPGTGMWE	Non-Toxin	Bitter	High	484.01	Non-AIP
DTQRHRIGPNYMQLPVNAPK	Non-Toxin	Bitter	High	1045.41	AIP
DRYINKWVESLS	Non-Toxin	Non-Bitter	High	1311.21	AIP
RYMGRWYEIASFPSRFQPK	Non-Toxin	Non-Bitter	Low	1119.51	AIP
CNGKRGFIEGTAYK	Non-Toxin	Bitter	High	1182.61	AIP
DYQYALIGQPSRRYLWILSRQTRL	Non-Toxin	Non-Bitter	Normal	2540.71	AIP
DEIYNQLVEKAK	Non-Toxin	Bitter	Normal	1303.31	AIP
MASISGTMISTSFLPRKPAVTSLK	Non-Toxin	Bitter	High	1281.71	AIP
AISNVGEALFGLK	Non-Toxin	Bitter	High	701.11	AIP
LITPEGPIEFE	Non-Toxin	Bitter	High	806.21	AIP
DVTIETHKEEELTA	Non-Toxin	Bitter	High	821.91	AIP
DYGKYYASKTFY	Non-Toxin	Non-Bitter	High	793.61	Non-AIP
CKVVEVSTSKTGKHGHAK	Non-Toxin	Bitter	High	847.81	AIP
DGFVSLLTENGNTK	Non-Toxin	Bitter	High	423.01	AIP
DLVLSVMSAMGEEQI	Non-Toxin	Non-Bitter	Normal	987.01	AIP
DLLGQKVSIQLISGSVNY	Non-Toxin	Bitter	High	1009.31	AIP
DGLEGKLSNPAYLESWLT	Non-Toxin	Bitter	High	1030.11	AIP
DITPITAGESTFSVTF	Non-Toxin	Non-Bitter	High	739.51	AIP
DRIFFANQAYLPSETPQPLR	Non-Toxin	Non-Bitter	High	751.91	AIP
DPTIYGNQNSTITTEHVQ	Non-Toxin	Bitter	High	836.11	AIP
DKLNGLTVNEAIK	Non-Toxin	Non-Bitter	High	670.91	AIP
KINMSANTKAYASRTLLFLQ	Non-Toxin	Non-Bitter	Normal	335.61	AIP
DPKKERRVLWGWIGET	Non-Toxin	Bitter	Normal	1397.81	AIP
DQFGTVSKVYTPA	Non-Toxin	Bitter	High	664.81	AIP
DQGVEGSIWQFAK	Non-Toxin	Bitter	High	1415.11	AIP
DEAWWPKLQTRQELR	Non-Toxin	Non-Bitter	High	3268.31	Non-AIP
CNLMPEPGSVEYEELK	Toxin	Bitter	Normal	848.01	AIP
TFVPQLQSLLEISIFEVSSRHAS	Non-Toxin	Bitter	High	1342.91	AIP
DKEPLVAFERFGKMLS	Non-Toxin	Non-Bitter	Low	914.31	AIP
DIENRIMIMNSHKSWK	Non-Toxin	Non-Bitter	Normal	1066.41	AIP
GKVLIIVNVASQ	Non-Toxin	Non-Bitter	Low	806.91	AIP
CNQFGGQEPGNIE	Non-Toxin	Bitter	High	771.81	AIP
DRYSPTTSPASMEK	Non-Toxin	Non-Bitter	Normal	845.01	AIP
DLQKGWASVQSIPRTVLY	Non-Toxin	Non-Bitter	High	6316.21	AIP
CTFASRYVQEPLPKFK	Toxin	non-Bitter	Normal	509.31	AIP
MPKKSMPKEAAYQIVN	Non-Toxin	Non-Bitter	Normal	875.21	AIP
DGNPRLNLASFVSTWMEPE	Non-Toxin	Non-Bitter	Normal	1006.71	AIP
DKLIMSSINKNYV	Non-Toxin	Bitter	High	742.51	AIP
CVNMLAHLFHAPVG	Non-Toxin	Non-Bitter	High	626.31	AIP
DETAVGVGTVGSSEAIMLAGLAFK	Non-Toxin	Non-Bitter	High	799.61	AIP
RKWQSKRKAEGKPF	Non-Toxin	Non-Bitter	High	1143.11	AIP
DKPNIVTGANVQV	Non-Toxin	Non-Bitter	High	786.71	AIP
CVAAILGSTLTGEFE	Non-Toxin	Non-Bitter	Normal	857.51	Non-AIP
LLNELLTKKNKETGWETPIHV	Non-Toxin	Bitter	Low	1043.61	AIP
DKKTGTHLLQWPVEEIESLRVG	Non-Toxin	Non-Bitter	High	1489.81	AIP
DAASGGFIAPFLWP	Non-Toxin	Bitter	High	1086.71	AIP
DELVFHINYLGS	Non-Toxin	Non-Bitter	Low	517.91	AIP
CLSNAKVLTEGITKMGRF	Non-Toxin	Bitter	Normal	635.61	AIP
DVGVPVVAFSLR	Non-Toxin	Non-Bitter	High	794.81	AIP
DSSKYTVFEVSEHLR	Non-Toxin	Non-Bitter	High	882.71	Non-AIP
DAEHIAVLRVVIR	Non-Toxin	Non-Bitter	Normal	808.41	AIP
DFSHSLAERLVS	Non-Toxin	Non-Bitter	Normal	653.31	AIP
DTQPPRLPTKAVRVTAEEVR	Non-Toxin	Non-Bitter	High	818.51	AIP
QEQANFAASSIESFVNGSSNASVK	Non-Toxin	Non-Bitter	High	721.71	AIP
RIENKINRQVTFAK	Non-Toxin	Non-Bitter	High	1231.11	AIP
DKVALQGIIEA	Non-Toxin	Bitter	High	1287.51	AIP
DAEIALIIFSSRGKLYEF	Non-Toxin	Bitter	Normal	651.71	AIP
TRVEMLQQSQRHLLGE	Non-Toxin	Non-Bitter	Low	1138.11	AIP
DQLAELQQKEQSLTEMNKSLR	Non-Toxin	Bitter	Low	2026.61	AIP
LEELGVTFQTSWH	Non-Toxin	Bitter	Normal	717.61	AIP
DNVQPENAAPSTH	Non-Toxin	Bitter	High	787.91	AIP
MAALIPENLSREQ	Non-Toxin	Non-Bitter	High	1902.51	AIP
LAEQAERYEEMVQFM	Non-Toxin	Non-Bitter	High	899.21	Non-AIP
IVSSIEQKEESRKNEEHVHLVK	Non-Toxin	Non-Bitter	High	894.51	AIP
LLESNLVPSATTSESKVFYLK	Non-Toxin	Non-Bitter	Low	774.01	AIP
LGLALNFSVFYFEILNSS	Non-Toxin	Non-Bitter	High	660.01	AIP
DQTLSELTPVYFYISKGA	Non-Toxin	Non-Bitter	Normal	777.11	AIP
SGETLQSKVAAATYVR	Non-Toxin	Non-Bitter	Normal	757.51	AIP
QLGHNYIGSEHLLLGLLR	Non-Toxin	Bitter	High	816.91	AIP
EGEGVAARVLENLGA	Non-Toxin	Bitter	Normal	843.51	Non-AIP
DVPETIEGKKVITL	Non-Toxin	Bitter	High	887.21	AIP
DMGLLVAGTKYR	Non-Toxin	Non-Bitter	High	743.21	AIP
DEVHTLIGAGAAEGAI	Non-Toxin	Non-Bitter	Normal	930.41	AIP
DPALERRFQPVKVPEPTV	Non-Toxin	Bitter	Normal	858.91	AIP
DLVAAAQLSYQYIS	Non-Toxin	Non-Bitter	Normal	838.21	Non-AIP
QITKEKNEAVR	Non-Toxin	Non-Bitter	High	795.41	AIP
DKNKEVSKAESEAA	Non-Toxin	Non-Bitter	High	795.61	AIP
LFVFNNATGASVTASVK	Non-Toxin	Bitter	Normal	545.81	AIP
DIQHIVSSWTGIPVEKVST	Non-Toxin	Non-Bitter	Normal	1189.51	AIP
NPNRPIASFIFSGPTGVGKSELAK	Non-Toxin	Bitter	High	1402.41	AIP
ALAAYYFGSEEAMIR	Non-Toxin	Non-Bitter	High	978.11	Non-AIP
DSMAEKMLANEIK	Non-Toxin	Non-Bitter	High	900.01	AIP
DGNVTVLNGSSGTPS	Non-Toxin	Non-Bitter	High	696.41	Non-AIP
SGTKEFMEALAAGA	Non-Toxin	Non-Bitter	High	957.31	Non-AIP
DEQYVWESQAGGSFTVTR	Non-Toxin	Bitter	High	636.11	AIP
DTSGENLGRGTKMVLYLK	Non-Toxin	Bitter	High	514.51	AIP
DEEKEKEEKKKKKVK	Non-Toxin	Non-Bitter	Normal	832.31	Non-AIP
DELIPEYLSFVK	Non-Toxin	Non-Bitter	Normal	992.31	AIP
IWSLESANIQSFPLQ	Non-Toxin	Bitter	Normal	1655.21	AIP
DLPLNISRETLQQNKILKVIR	Non-Toxin	Non-Bitter	Low	1430.51	AIP
CVELFFEIAENKE	Non-Toxin	Bitter	Normal	832.91	AIP
DYNKFYEAFSKNLK	Non-Toxin	Non-Bitter	High	738.31	Non-AIP
DIYYITGESKKAVENSPFLEKLK	Non-Toxin	Bitter	High	1289.81	AIP
EFEGKKLVSATKEGLK	Non-Toxin	Non-Bitter	Normal	839.41	AIP
CLVTGEYGWTANMERIMKAQALR	Non-Toxin	Non-Bitter	Normal	1402.71	AIP
DSSMAGYMSSKKTMEINPENSIM	Non-Toxin	Non-Bitter	High	879.21	AIP
CKVVEVSTSKTGKHGHAK	Non-Toxin	Bitter	High	847.81	AIP
DGFVSLLTENGNTK	Non-Toxin	Bitter	High	423.01	AIP
DLVLSVMSAMGEEQI	Non-Toxin	Non-Bitter	Normal	987.01	AIP
DITSIASNGGRVS	Non-Toxin	Bitter	High	692.01	AIP
SFSNSKTLSAFVS	Non-Toxin	Non-Bitter	High	933.41	AIP
DRYGKHVNGIEKKSS	Non-Toxin	Non-Bitter	High	960.51	Non-AIP
DTGSSNLWVPSSK	Non-Toxin	Non-Bitter	High	1033.91	AIP
CWIHSKYQASKSSTYTR	Toxin	non-Bitter	Normal	1086.01	AIP
DQVFIEATREPSITFIVAK	Non-Toxin	Non-Bitter	Low	643.61	AIP
TVVERETEGSSVGEAPL	Non-Toxin	Non-Bitter	Normal	749.71	AIP
CEMAVVWMQNQLK	Non-Toxin	Non-Bitter	High	919.61	AIP
QEQTKEKVLEYVNQL	Non-Toxin	Bitter	High	1020.11	Non-AIP
DTAFVLTPEQYILK	Non-Toxin	Non-Bitter	High	695.41	AIP
DYGKSQVGFAEAA	Non-Toxin	Non-Bitter	High	1000.81	AIP
DSYVLSESSLFVYSYK	Non-Toxin	Bitter	Normal	933.61	AIP
GVPRSNVMMQKSGEESVK	Non-Toxin	Non-Bitter	Normal	888.01	AIP
DGYFGKLAAGSKAVIMGNP	Non-Toxin	Non-Bitter	High	1654.51	AIP
DKTQKWHVYSASAGTVQ	Non-Toxin	Non-Bitter	Normal	1270.11	AIP
CMTGLNREKASVFYK	Non-Toxin	Non-Bitter	Normal	372.61	Non-AIP
CGYSMNSIEGAAVSTIHITPE	Non-Toxin	Non-Bitter	High	1191.31	AIP
DGFSYASFESVGY	Non-Toxin	Bitter	High	713.01	AIP
DPKTNELGPLVERVLA	Non-Toxin	Bitter	Low	790.21	AIP
CFEPAEFSIALHA	Non-Toxin	Non-Bitter	High	831.31	AIP
LAEQAERYEEMIEFMEKVAK	Non-Toxin	Non-Bitter	High	831.31	AIP
DVEELTVEERNLLSVAYK	Non-Toxin	Bitter	High	855.61	AIP
IISSIEQKEESRGNE	Non-Toxin	Bitter	High	810.01	AIP
EVENGVLWEVQGKWVVQGAV	Non-Toxin	Non-Bitter	High	782.91	AIP
TGTERKEAAENTLLAYK	Non-Toxin	Non-Bitter	Low	826.61	AIP
DIALAELAPTHPIR	Non-Toxin	Non-Bitter	Normal	1089.41	AIP
LGLALNFSVFYYEILNSP	Non-Toxin	Non-Bitter	High	651.11	AIP
METFLFTSESVNEGHP	Non-Toxin	Non-Bitter	Normal	608.61	AIP
DIAQGVHGHLTKRPEEIGAG	Non-Toxin	Bitter	Normal	939.51	AIP
DETPELMPLSHVLATKLGAR	Non-Toxin	Non-Bitter	High	898.51	AIP
DNGAMVPIRVHTVLISTQH	Non-Toxin	Bitter	Low	782.91	AIP
DENTIFHLNPSGRFVIGGPHG	Non-Toxin	Bitter	High	621.91	AIP
DTYGGWGAHGGGAFSGK	Non-Toxin	Bitter	High	926.81	AIP
CIVQVSYAIGVPEPLSVFV	Non-Toxin	Non-Bitter	Normal	774.91	AIP
DVNIGANPSAEGG	Non-Toxin	Bitter	High	971.71	AIP
MTLFSTSREVTKMAE	Non-Toxin	Bitter	Normal	648.31	Non-AIP
AEKYEKNPELFGQLAK	Non-Toxin	Bitter	Low	847.21	AIP
CPSHILNFQPGEAFVVR	Non-Toxin	Non-Bitter	Low	549.41	AIP
CTKLEKEAVNVSLGNLLTYPFVR	Non-Toxin	Bitter	High	457.51	AIP
DFENGSFELWNI	Non-Toxin	Non-Bitter	Normal	842.31	AIP
MASLTVPAEVPSVAE	Non-Toxin	Non-Bitter	High	775.91	AIP
EATKRWTKSNFVLVEIA	Non-Toxin	Non-Bitter	Low	762.11	AIP
DHRKLLVPLVSSYR	Non-Toxin	Non-Bitter	High	1002.41	AIP
ILATRSKAQLNATLNHYK	Non-Toxin	Bitter	Normal	386.31	AIP
GLVYPEHYFVEVLR	Non-Toxin	Bitter	Normal	696.41	AIP
DKKQFVTFMKRYIK	Non-Toxin	Non-Bitter	High	1139.31	AIP
DHLTRVIATRAEV	Non-Toxin	Non-Bitter	Normal	881.51	AIP
DYENMLVALLGQEEE	Non-Toxin	Non-Bitter	High	1142.81	Non-AIP
MGIIIFILVLLFV	Non-Toxin	Bitter	Low	838.01	AIP
CLPGNPSILITATNF	Non-Toxin	Non-Bitter	High	790.21	Non-AIP
YFNLVLITNVAGAG	Non-Toxin	Non-Bitter	Normal	564.71	AIP
DGSHTVMPKNYIK	Non-Toxin	Non-Bitter	High	1218.01	AIP
DMAHKHNVYVSSG	Non-Toxin	Bitter	Normal	701.01	AIP
DVASLGLPEETLLR	Non-Toxin	Bitter	High	1028.51	AIP
DRAFGAYVIPAPQTSEMVE	Non-Toxin	Non-Bitter	Low	643.21	AIP
IVGRLGLEKTMFEASNPKISEWFVK	Non-Toxin	Bitter	Low	1424.61	AIP
NLTPKLEGETQEAFK	Non-Toxin	Bitter	High	844.31	Non-AIP
GRNLGQNHSSVLGRSYFLL	Non-Toxin	Bitter	Normal	394.41	AIP
RHLTGEFEKKYEPTIGVEVHPL	Non-Toxin	Non-Bitter	Normal	614.11	AIP
DTAGQEKFGGLR	Non-Toxin	Bitter	High	1301.31	AIP
QVTFHRKKNLQYYEISAK	Non-Toxin	Non-Bitter	Normal	1184.21	AIP
SNYNFEKPFLYLAR	Non-Toxin	Bitter	Low	525.51	AIP
DGNLHFVESPALAPPEVHI	Non-Toxin	Non-Bitter	Normal	718.81	AIP
DLAAQALHEEELQQAANQPLP	Non-Toxin	Non-Bitter	Normal	1178.81	AIP
KKNNFRVHHNYNGANTIK	Non-Toxin	Non-Bitter	Normal	763.41	AIP
AVLNSTQKSIGVK	Non-Toxin	Non-Bitter	High	909.61	AIP
AVVTVQKQVNLNLLR	Non-Toxin	Non-Bitter	High	747.21	Non-AIP
KNIEAATKFLLQKIK	Non-Toxin	Non-Bitter	High	1040.81	AIP
DLLGKSLILWIVAAEL	Non-Toxin	Bitter	Normal	851.41	AIP
DHKTGLEKPSIR	Non-Toxin	Bitter	High	2014.71	AIP
DFGEVGAILVENEHHKEMYVK	Non-Toxin	Bitter	Low	455.51	AIP
DGFVHAKVEIT	Non-Toxin	Bitter	High	495.81	AIP
DKRIFFTNKSYLPSQTPSGVIR	Non-Toxin	Non-Bitter	High	1119.01	AIP
DGVGERKVFERIY	Non-Toxin	Non-Bitter	High	554.51	AIP
DPLYETRSTFVYVPR	Non-Toxin	Bitter	Normal	660.01	Non-AIP
DKKSSLFNIVPRLIK	Non-Toxin	Bitter	Normal	1088.61	Non-AIP
DVLLFESPQLVQR	Non-Toxin	Non-Bitter	High	843.91	AIP
QTLAGLNPYSIR	Non-Toxin	Non-Bitter	High	1306.11	AIP
MTAIGEVENPAVVQRPTEASKVK	Non-Toxin	Non-Bitter	High	600.71	AIP
DLLLPYVNKVNELK	Non-Toxin	Bitter	High	778.91	AIP
GSVLYGSRTIFFLTPHGTLK	Non-Toxin	Non-Bitter	Normal	502.61	AIP
EVYSPNNWNATGAWLWK	Non-Toxin	Bitter	Normal	825.31	AIP
DSGYHQLVSHWLR	Non-Toxin	Bitter	High	928.01	AIP
CTEPYIIATNRQLSAMHPIYR	Non-Toxin	Bitter	Normal	1136.91	AIP
DQEALPQNLISRGLAEE	Non-Toxin	Bitter	Low	2407.61	AIP
QWVTNYVNHYYPQTNLIES	Non-Toxin	Non-Bitter	Low	777.21	AIP
DPTAEEWEWFLNKPEEALLR	Non-Toxin	Bitter	High	1110.81	AIP
DEEYIGEKIEPYWAE	Non-Toxin	Non-Bitter	High	807.11	Non-AIP
DPVINAAFEVFSGKLK	Non-Toxin	Bitter	Low	721.61	AIP
EQASATEKAVK	Non-Toxin	Non-Bitter	High	829.71	AIP
DSKLNNRNGAGVMPYELLK	Non-Toxin	Non-Bitter	Low	431.01	AIP
PYSEPGVTGKGVPYSISI	Non-Toxin	Bitter	High	1072.81	AIP
DKTGSSQYAITKFIE	Non-Toxin	Non-Bitter	High	1524.31	Non-AIP
TSTRSTPSRKAAPKPAVK	Non-Toxin	Non-Bitter	High	789.81	AIP
DIEGNHLTSAAIIGQ	Non-Toxin	Non-Bitter	High	1086.51	Non-AIP
DGSVWAQSANFPQFK	Non-Toxin	Non-Bitter	High	1121.71	Non-AIP
DQSITPWTLSVASGFSLLR	Non-Toxin	Bitter	Normal	1219.81	AIP
NPHYNKGLAFSERER	Non-Toxin	Non-Bitter	High	473.41	Non-AIP
DNVEELLPIVYTPTVGEA	Non-Toxin	Bitter	High	658.61	AIP
NWPEKKIQVIVVT	Non-Toxin	Bitter	Normal	881.01	AIP
EKKPRAPKEKKPKSAK	Non-Toxin	Non-Bitter	Normal	793.71	AIP
QRRATGQEYSELL	Non-Toxin	Non-Bitter	Normal	1441.51	AIP
QNYGEKVLIQFE	Non-Toxin	Non-Bitter	Normal	703.41	AIP
DFANHNAFNLLAK	Non-Toxin	Bitter	High	785.31	AIP
DHEPVQELVNAVK	Non-Toxin	Non-Bitter	High	774.51	AIP
DEVSQENFEKGTHIPPFSNIR	Non-Toxin	Bitter	Normal	654.41	AIP
AYELGLATRLPQPK	Toxin	non-Bitter	High	845.51	AIP
DIEGTGHHLSSAAILGF	Non-Toxin	Bitter	High	784.31	AIP
DGSVWAQSPNFPKFK	Non-Toxin	Non-Bitter	High	1157.21	Non-AIP
KTAQALIFGVYEEPVTPGQ	Non-Toxin	Non-Bitter	Normal	585.71	AIP
TLTGKTITLEVESS	Non-Toxin	Bitter	High	373.71	Non-AIP
DEQLLSEIEYLLK	Non-Toxin	Bitter	High	1185.21	AIP
EALLSLNEKGGSSPYAVAK	Non-Toxin	Bitter	Normal	1128.31	AIP
DQQRLIFAGKQLE	Non-Toxin	Bitter	Normal	1152.91	AIP
DYNIQKESTLHLVLR	Non-Toxin	Non-Bitter	Normal	706.81	Non-AIP
MSPQTETKASVGFK	Non-Toxin	Non-Bitter	High	662.71	Non-AIP
DQYIAYVAYPL	Non-Toxin	Non-Bitter	High	797.41	AIP
DLFEEGSVTNMFTSIVGNVFGFK	Non-Toxin	Bitter	Normal	517.81	AIP
TFQGPPHGIQVER	Non-Toxin	Bitter	High	636.71	Non-AIP
DKLNKYGRPLLG	Non-Toxin	Bitter	High	951.31	AIP
DYLTGGFTANTTLAHY	Non-Toxin	Bitter	Normal	723.51	AIP
DNGLLLHIHRAMHAVI	Non-Toxin	Non-Bitter	Low	746.11	AIP
DRQKNHGIHFRVLAK	Non-Toxin	Non-Bitter	Normal	1138.11	Non-AIP
LSEAGKKETTTKTSTKKLPKA	Non-Toxin	Non-Bitter	3924	786.61	AIP
DHIHSGTVVGKLEGER	Non-Toxin	Bitter	High	523.91	AIP
RLGALPGLTNKKPRTGS	Non-Toxin	Non-Bitter	High	991.71	AIP
FHYGLTERQLLK	Non-Toxin	Bitter	High	829.21	AIP
GSTGQVLLQLLEMRL	Non-Toxin	Bitter	High	872.21	Non-AIP
QLVNHRHILVNGHIV	Non-Toxin	Bitter	Normal	796.51	Non-AIP
DEQKSRALIQISL	Non-Toxin	Bitter	High	1373.01	AIP
DSSPHEELPNHLTLQPFQYK	Non-Toxin	Non-Bitter	High	991.51	AIP
INELLVVEYYSRQT	Non-Toxin	Non-Bitter	Low	827.61	AIP
DKIELTKNQLGNAAR	Non-Toxin	Bitter	High	1039.31	Non-AIP
DLEKEYIEGLMNAK	Non-Toxin	Bitter	High	993.81	AIP
DSKKKPRSTRATSTAAK	Non-Toxin	Non-Bitter	Normal	827.11	AIP
DKAERGNEAAI	Non-Toxin	Non-Bitter	High	818.71	AIP
SGIERQVMFGEEEKLGTQVSK	Non-Toxin	Bitter	Normal	454.41	AIP
DEEMEGEMRRKRAK	Non-Toxin	Non-Bitter	High	824.91	AIP
RAMEEEGSSHFNLTQLIQ	Non-Toxin	Bitter	High	1487.31	AIP
MAERVLTRVHRLR	Non-Toxin	Non-Bitter	Normal	871.31	AIP
DKLNEHAFEELLK	Non-Toxin	Non-Bitter	High	955.41	AIP
STQEAIVLPPWVALAIR	Non-Toxin	Non-Bitter	Low	1552.11	AIP
DGASNGNFVLEL	Non-Toxin	Bitter	Low	575.71	AIP
DKESMAPLLEFLR	Non-Toxin	Bitter	High	1035.61	AIP
DRIHNSNTLQNVLR	Non-Toxin	Non-Bitter	Normal	859.41	AIP
DVSNGTSFMESVR	Non-Toxin	Non-Bitter	High	766.51	AIP
DQVPALEREMLK	Non-Toxin	Non-Bitter	Normal	1173.71	AIP
DIIPRILIVTRLLP	Non-Toxin	Non-Bitter	High	862.21	AIP
DLIIGNYSEGNLAASLLAHKLGVTQ	Non-Toxin	Non-Bitter	Normal	513.11	AIP
DEKYHFSSQFTA	Non-Toxin	Non-Bitter	Normal	725.91	Non-AIP
DFIITSTFQEIAGSK	Non-Toxin	Non-Bitter	High	900.81	Non-AIP
DINLYFPYSESEKRLTAFHPEI	Non-Toxin	Non-Bitter	Low	677.51	AIP
CKKEPSHWETISTGGLK	Toxin	Bitter	High	1450.41	AIP
MPGMEAENSNASRAEELK	Non-Toxin	Bitter	High	705.11	AIP
RGAAYLAMGKFK	Toxin	non-Bitter	High	1048.91	AIP
FEEAISVPESQRRSVA	Non-Toxin	Bitter	Low	736.61	AIP
SAILATPSGERTMTSEQMVY	Non-Toxin	Non-Bitter	High	1016.41	AIP
DGFFTKSRTLELEVEPQYAGAR	Non-Toxin	Bitter	High	433.31	AIP
NQKNLHKRYAYQIVLQTREMLR	Non-Toxin	Non-Bitter	High	1056.01	AIP
DIVVPEGKHFTV	Non-Toxin	Bitter	High	674.01	Non-AIP
DLLNIFELNGLPSE	Non-Toxin	Non-Bitter	High	957.71	AIP
DRGSFSLEVILTLFAFK	Non-Toxin	Bitter	Low	401.21	AIP
GNHESKSMNKIYGFEGEVR	Non-Toxin	Bitter	Normal	562.61	AIP
SKLSEIFVELFAEVF	Non-Toxin	Bitter	High	824.71	Non-AIP
DPQPQPGRGPSKRGVGLSFGG	Non-Toxin	Bitter	High	1176.11	AIP
DVTKRFLQENNL	Non-Toxin	Bitter	High	644.81	AIP
DGKLITVFSAPNY	Non-Toxin	Non-Bitter	High	606.81	AIP
DIPIPGNLGLLSEAY	Non-Toxin	Bitter	High	888.11	AIP
DQMGNKGAFIR	Non-Toxin	Non-Bitter	High	1320.21	AIP
DMKPNIVTFSAVPHP	Non-Toxin	Non-Bitter	High	796.81	Non-AIP
SLVPPTKTASLQR	Non-Toxin	Non-Bitter	Normal	636.51	AIP
DSGITKVPQIFVLPPK	Non-Toxin	Non-Bitter	Normal	802.81	AIP
DASEKWGFFQVVNHGIPTSVL	Non-Toxin	Bitter	Normal	722.51	AIP
DRTLQGTRQFFEQ	Non-Toxin	Bitter	High	726.11	AIP
DATQVLAEVQEAK	Non-Toxin	Non-Bitter	High	1164.61	AIP
CYMAPNPPSLQEFPTP	Non-Toxin	Non-Bitter	Normal	746.91	AIP
KLGFTLLELLSEGLGL	Non-Toxin	Bitter	Normal	837.41	AIP
CPQPELTMGTIQHT	Toxin	Bitter	High	764.41	Non-AIP
DMGGLQVLHQNHWV	Non-Toxin	Bitter	High	764.81	AIP
DVPPTPGSLVVNIG	Non-Toxin	Bitter	High	791.61	AIP
DKYLSVEHRAISNNVGSRMSIT	Non-Toxin	Bitter	Normal	728.61	AIP
CFFGESPYQSSKLYGPITELLSE	Non-Toxin	Bitter	High	1011.11	AIP
AVAVLNSSEGVSGTILFTQ	Non-Toxin	Non-Bitter	Normal	643.21	AIP
DGAAPTTVNGNISGLK	Non-Toxin	Non-Bitter	High	791.61	AIP
CMSTGPHYNPAGKEHGAPE	Non-Toxin	Non-Bitter	High	1403.61	AIP
DPENSASRYTLLP	Non-Toxin	Bitter	High	653.91	AIP
DKQIPLTGPQSIIGRAVVVHA	Non-Toxin	Non-Bitter	Normal	1046.41	AIP
DLGKGGHELSKSTGNAGGRIA	Non-Toxin	Bitter	High	1375.71	AIP
ELGFPSTNSGESSAFANTRI	Non-Toxin	Bitter	High	691.31	AIP
DRVLQISGERNVEKE	Non-Toxin	Bitter	Normal	713.61	Non-AIP
DKWHRMERSSGKFMRRFR	Non-Toxin	Bitter	Normal	905.81	AIP
ASMENGVLTVTVPKEEVK	Non-Toxin	Bitter	Normal	716.91	AIP
MVIQRNSILLLIIIFASSIST	Non-Toxin	Bitter	Low	953.71	AIP
DFQAYLSYLSKNIESNNNI	Non-Toxin	Non-Bitter	Low	722.21	AIP
DKNGIKVINVLSFGAK	Non-Toxin	Non-Bitter	Normal	1011.91	AIP
DNIAFEQAWNEA	Non-Toxin	Non-Bitter	High	874.11	AIP
DSRSPAPPSRGVSQGVS	Non-Toxin	Bitter	Normal	869.21	AIP
IFGSLEASSKIS	Non-Toxin	Bitter	High	841.01	AIP
CTNVVASNLMINASAK	Non-Toxin	Bitter	Normal	584.81	AIP
DGVHVSNTQYIQIS	Non-Toxin	Non-Bitter	High	989.91	Non-AIP
CISIVSGSQNVQATNIT	Non-Toxin	Bitter	Normal	936.31	AIP
TWQGGSGQASNIK	Non-Toxin	Non-Bitter	High	921.71	AIP
CIQQFSAVQVK	Toxin	non-Bitter	High	809.71	AIP
CEGIIMENINLVGESGKPSEAT	Non-Toxin	Non-Bitter	Normal	854.71	AIP
CKNVHFNNAEHVTPH	Toxin	Bitter	High	794.31	Non-AIP
CKAAVAWEAGKPLVMEEV	Non-Toxin	Non-Bitter	Normal	845.61	AIP
PTKGSSVAIFGLGAVGLAAAEGAR	Non-Toxin	Non-Bitter	High	1629.31	AIP
DSAIWGNITWGHAVSK	Non-Toxin	Non-Bitter	Normal	1334.91	AIP
DYSKPVQEVIAEMT	Non-Toxin	Non-Bitter	High	772.91	Non-AIP
DGWGVAVLVGVPHKEAVFK	Non-Toxin	Non-Bitter	Normal	588.41	AIP
THPLNFLNERTLK	Non-Toxin	Non-Bitter	High	795.21	AIP
DLVPPSRISRRLTA	Non-Toxin	Bitter	Normal	1143.41	AIP
DLNKKKKNPSNYHSKPLR	Non-Toxin	Non-Bitter	High	809.51	AIP
DPRKGIRVWLGTFNSAEEAAR	Non-Toxin	Non-Bitter	Low	1005.11	AIP
DEAPVSVSRRAIK	Non-Toxin	Non-Bitter	High	761.01	AIP
EETLNTVQPNMTYISNL	Non-Toxin	Non-Bitter	Normal	680.51	AIP
DMGLGSVSPSAGTNVYFSS	Non-Toxin	Bitter	Normal	834.81	AIP
TPEISSVLSEVLETNETHF	Non-Toxin	Bitter	Normal	764.91	AIP
DLIHWLYLPFAMVP	Non-Toxin	Bitter	High	821.81	AIP
DKKLYATGSKIYTATG	Non-Toxin	Non-Bitter	High	967.01	AIP
DFVEILKVLEGALGEKPYYGG	Non-Toxin	Bitter	Normal	768.01	AIP
CWFHAYEVYGNFSIEAE	Non-Toxin	Bitter	Low	626.11	AIP
DSPYAGGVFLVSIHFPP	Non-Toxin	Bitter	Normal	971.01	AIP
TKVFHPNINSNGSI	Non-Toxin	Non-Bitter	High	825.81	Non-AIP
EQWSPALTISKVLLSI	Non-Toxin	Bitter	Normal	2558.11	AIP
DVLVEQNIVPGIKV	Non-Toxin	Bitter	High	787.01	AIP
DKGLVPLAGSNNESW	Non-Toxin	Non-Bitter	High	984.91	Non-AIP
DGLASRSAAYYQQGAR	Non-Toxin	Non-Bitter	Low	943.11	AIP
TVVSIPNGPSALAVK	Non-Toxin	Non-Bitter	High	825.81	Non-AIP
DINGVWTGSATILP	Non-Toxin	Non-Bitter	High	1054.91	Non-AIP
DNGLVPIVEPEILL	Non-Toxin	Bitter	High	870.01	AIP
QVWAEVFFYLAQNNVMFEGILLK	Non-Toxin	Non-Bitter	Normal	780.91	AIP
ANSLAQLGKYTGEGES	Non-Toxin	Bitter	High	1089.71	AIP
DANIELEKLGESIK	Non-Toxin	Bitter	High	1134.61	AIP
DGIIGSPLLLIQVTRFT	Non-Toxin	Bitter	Normal	1044.71	AIP
DEEIESKIAWESME	Non-Toxin	Non-Bitter	High	824.11	AIP
DKLIQQSFFFGNEEMEVIK	Non-Toxin	Bitter	Low	897.91	AIP
CTKFELLMAFLWK	Non-Toxin	Bitter	High	971.11	AIP
DLMVTKGRPELTKSWNFLVS	Non-Toxin	Bitter	High	1336.51	AIP
AISFTSFGVSVK	Non-Toxin	Bitter	High	830.11	AIP
