# Supplementary material for: A Novel Workflow for In Silico Prediction of Bioactive Peptides: An Exploration of Solanum lycopersicum By-Products
Source: Biomolecules. 2024 Jul 31;14(8):930. doi: 10.3390/biom14080930 (PMC11352670; doi:10.3390/biom14080930)
Supplement: Supplementary file 1 [file biomolecules-14-00930-s001.zip › Supplementary_data-files/AMP/1.In_silico_Enzymatic_Hydrolysis-output_file_43_35.fasta]

>sp|P05349|RBS4_SOLLC Ribulose bisphosphate carboxylase small subunit, chloroplastic 4 OS=Solanum lycopersicum OX=4081 GN=RBCS4 PE=3 SV=1_0_Asp-N Endopeptidase_43_43_4297.91488_11.49_0_Proline-endopeptidase_0_43_4297.91488_11.49
MASSIVSSAAVATRGNGAQASMVAPFTGLKSTASFPVSRKQNL
>sp|P05349|RBS4_SOLLC Ribulose bisphosphate carboxylase small subunit, chloroplastic 4 OS=Solanum lycopersicum OX=4081 GN=RBCS4 PE=3 SV=1_1_Asp-N Endopeptidase_76_33_3700.30048_7.73_0_Proline-endopeptidase_0_33_3700.30048_7.73
DITSIASNGGRVSCMQVWPPINMKKYETLSYLP
>sp|P05349|RBS4_SOLLC Ribulose bisphosphate carboxylase small subunit, chloroplastic 4 OS=Solanum lycopersicum OX=4081 GN=RBCS4 PE=3 SV=1_2_Asp-N Endopeptidase_79_3_333.34148_3.48_0_Proline-endopeptidase_0_3_333.34148_3.48
DLS
>sp|P05349|RBS4_SOLLC Ribulose bisphosphate carboxylase small subunit, chloroplastic 4 OS=Solanum lycopersicum OX=4081 GN=RBCS4 PE=3 SV=1_3_Asp-N Endopeptidase_119_40_4834.34998_4.67_0_Proline-endopeptidase_0_40_4834.34998_4.67
DEQLLSEIEYLLKNGWVPCLEFETEHGFVYRENHKSPGYY
>sp|P05349|RBS4_SOLLC Ribulose bisphosphate carboxylase small subunit, chloroplastic 4 OS=Solanum lycopersicum OX=4081 GN=RBCS4 PE=3 SV=1_4_Asp-N Endopeptidase_135_16_1992.35858_7.98_0_Proline-endopeptidase_0_16_1992.35858_7.98
DGRYWTMWKLPMFGCT
>sp|P05349|RBS4_SOLLC Ribulose bisphosphate carboxylase small subunit, chloroplastic 4 OS=Solanum lycopersicum OX=4081 GN=RBCS4 PE=3 SV=1_5_Asp-N Endopeptidase_161_26_2932.37218_6.23_0_Proline-endopeptidase_0_26_2932.37218_6.23
DATQVLAEVQEAKKAYPQAWVRIIGF
>sp|P05349|RBS4_SOLLC Ribulose bisphosphate carboxylase small subunit, chloroplastic 4 OS=Solanum lycopersicum OX=4081 GN=RBCS4 PE=3 SV=1_6_Asp-N Endopeptidase_180_19_2230.52318_6.16_0_Proline-endopeptidase_16_16_1881.17978_7.98
DNVRQVQCISFIAYKP
>sp|P05349|RBS4_SOLLC Ribulose bisphosphate carboxylase small subunit, chloroplastic 4 OS=Solanum lycopersicum OX=4081 GN=RBCS4 PE=3 SV=1_6_Asp-N Endopeptidase_180_19_2230.52318_6.16_1_Proline-endopeptidase_19_3_367.35868_3.74
EGY
>sp|P29000|INVA_SOLLC Acid beta-fructofuranosidase OS=Solanum lycopersicum OX=4081 GN=TIV1 PE=2 SV=1_0_Asp-N Endopeptidase_6_6_715.83728_5.45_0_Proline-endopeptidase_0_6_715.83728_5.45
MATQCY
>sp|P29000|INVA_SOLLC Acid beta-fructofuranosidase OS=Solanum lycopersicum OX=4081 GN=TIV1 PE=2 SV=1_1_Asp-N Endopeptidase_19_13_1462.57918_4.29_0_Proline-endopeptidase_0_13_1462.57918_4.29
DPENSASRYTLLP
>sp|P29000|INVA_SOLLC Acid beta-fructofuranosidase OS=Solanum lycopersicum OX=4081 GN=TIV1 PE=2 SV=1_2_Asp-N Endopeptidase_22_3_358.35128_3.48_0_Proline-endopeptidase_0_3_358.35128_3.48
DQP
>sp|P29000|INVA_SOLLC Acid beta-fructofuranosidase OS=Solanum lycopersicum OX=4081 GN=TIV1 PE=2 SV=1_3_Asp-N Endopeptidase_57_35_3859.56978_8.4_0_Proline-endopeptidase_0_35_3859.56978_8.4
DSGHRKSLKIISGIFLSVFLLLSVAFFPILNNQSP
>sp|P29000|INVA_SOLLC Acid beta-fructofuranosidase OS=Solanum lycopersicum OX=4081 GN=TIV1 PE=2 SV=1_4_Asp-N Endopeptidase_61_4_487.55338_3.48_0_Proline-endopeptidase_0_4_487.55338_3.48
DLQI
>sp|P29000|INVA_SOLLC Acid beta-fructofuranosidase OS=Solanum lycopersicum OX=4081 GN=TIV1 PE=2 SV=1_5_Asp-N Endopeptidase_78_17_1683.79848_9.56_0_Proline-endopeptidase_0_17_1683.79848_9.56
DSRSPAPPSRGVSQGVS
>sp|P29000|INVA_SOLLC Acid beta-fructofuranosidase OS=Solanum lycopersicum OX=4081 GN=TIV1 PE=2 SV=1_6_Asp-N Endopeptidase_83_5_665.74718_8.06_0_Proline-endopeptidase_0_5_665.74718_8.06
DKTFR
>sp|P29000|INVA_SOLLC Acid beta-fructofuranosidase OS=Solanum lycopersicum OX=4081 GN=TIV1 PE=2 SV=1_7_Asp-N Endopeptidase_117_34_3983.40968_7.99_0_Proline-endopeptidase_0_34_3983.40968_7.99
DVAGASHVSYAWSNAMLSWQRTAYHFQPQKNWMN
>sp|P29000|INVA_SOLLC Acid beta-fructofuranosidase OS=Solanum lycopersicum OX=4081 GN=TIV1 PE=2 SV=1_8_Asp-N Endopeptidase_137_20_2509.76498_7.2_0_Proline-endopeptidase_0_20_2509.76498_7.2
DPNGPLYHKGWYHLFYQYNP
>sp|P29000|INVA_SOLLC Acid beta-fructofuranosidase OS=Solanum lycopersicum OX=4081 GN=TIV1 PE=2 SV=1_9_Asp-N Endopeptidase_153_16_1741.92358_7.08_0_Proline-endopeptidase_0_16_1741.92358_7.08
DSAIWGNITWGHAVSK
>sp|P29000|INVA_SOLLC Acid beta-fructofuranosidase OS=Solanum lycopersicum OX=4081 GN=TIV1 PE=2 SV=1_10_Asp-N Endopeptidase_167_14_1715.08578_5.22_0_Proline-endopeptidase_0_14_1715.08578_5.22
DLIHWLYLPFAMVP
>sp|P29000|INVA_SOLLC Acid beta-fructofuranosidase OS=Solanum lycopersicum OX=4081 GN=TIV1 PE=2 SV=1_11_Asp-N Endopeptidase_171_4_610.62378_3.48_0_Proline-endopeptidase_0_4_610.62378_3.48
DQWY
>sp|P29000|INVA_SOLLC Acid beta-fructofuranosidase OS=Solanum lycopersicum OX=4081 GN=TIV1 PE=2 SV=1_12_Asp-N Endopeptidase_185_14_1443.61938_3.48_0_Proline-endopeptidase_0_14_1443.61938_3.48
DINGVWTGSATILP
>sp|P29000|INVA_SOLLC Acid beta-fructofuranosidase OS=Solanum lycopersicum OX=4081 GN=TIV1 PE=2 SV=1_13_Asp-N Endopeptidase_195_10_1128.32348_3.48_0_Proline-endopeptidase_0_10_1128.32348_3.48
DGQIMMLYTG
>sp|P29000|INVA_SOLLC Acid beta-fructofuranosidase OS=Solanum lycopersicum OX=4081 GN=TIV1 PE=2 SV=1_14_Asp-N Endopeptidase_197_2_234.20898_3.48_0_Proline-endopeptidase_0_2_234.20898_3.48
DT
>sp|P29000|INVA_SOLLC Acid beta-fructofuranosidase OS=Solanum lycopersicum OX=4081 GN=TIV1 PE=2 SV=1_15_Asp-N Endopeptidase_198_1_133.10388_3.48_0_Proline-endopeptidase_0_1_133.10388_3.48
D
>sp|P29000|INVA_SOLLC Acid beta-fructofuranosidase OS=Solanum lycopersicum OX=4081 GN=TIV1 PE=2 SV=1_16_Asp-N Endopeptidase_213_15_1694.86138_3.48_0_Proline-endopeptidase_0_15_1694.86138_3.48
DYVQVQNLAYPANLS
>sp|P29000|INVA_SOLLC Acid beta-fructofuranosidase OS=Solanum lycopersicum OX=4081 GN=TIV1 PE=2 SV=1_17_Asp-N Endopeptidase_218_5_569.69878_3.48_0_Proline-endopeptidase_0_5_569.69878_3.48
DPLLL
>sp|P29000|INVA_SOLLC Acid beta-fructofuranosidase OS=Solanum lycopersicum OX=4081 GN=TIV1 PE=2 SV=1_18_Asp-N Endopeptidase_238_20_2147.59148_8.11_0_Proline-endopeptidase_0_20_2147.59148_8.11
DWVKFKGNPVLVPPPGIGVK
>sp|P29000|INVA_SOLLC Acid beta-fructofuranosidase OS=Solanum lycopersicum OX=4081 GN=TIV1 PE=2 SV=1_19_Asp-N Endopeptidase_241_3_436.46798_5.98_0_Proline-endopeptidase_0_3_436.46798_5.98
DFR
>sp|P29000|INVA_SOLLC Acid beta-fructofuranosidase OS=Solanum lycopersicum OX=4081 GN=TIV1 PE=2 SV=1_20_Asp-N Endopeptidase_283_42_4542.16808_7.61_0_Proline-endopeptidase_0_42_4542.16808_7.61
DPTTAWTGPQNGQWLLTIGSKIGKTGVALVYETSNFTSFKLL
>sp|P29000|INVA_SOLLC Acid beta-fructofuranosidase OS=Solanum lycopersicum OX=4081 GN=TIV1 PE=2 SV=1_21_Asp-N Endopeptidase_299_16_1670.91858_4.27_0_Proline-endopeptidase_0_16_1670.91858_4.27
DGVLHAVPGTGMWECV
>sp|P29000|INVA_SOLLC Acid beta-fructofuranosidase OS=Solanum lycopersicum OX=4081 GN=TIV1 PE=2 SV=1_22_Asp-N Endopeptidase_312_13_1469.65748_7.76_0_Proline-endopeptidase_0_13_1469.65748_7.76
DFYPVSTKKTNGL
>sp|P29000|INVA_SOLLC Acid beta-fructofuranosidase OS=Solanum lycopersicum OX=4081 GN=TIV1 PE=2 SV=1_23_Asp-N Endopeptidase_329_17_1786.01778_7.79_0_Proline-endopeptidase_0_17_1786.01778_7.79
DTSYNGPGVKHVLKASL
>sp|P29000|INVA_SOLLC Acid beta-fructofuranosidase OS=Solanum lycopersicum OX=4081 GN=TIV1 PE=2 SV=1_24_Asp-N Endopeptidase_330_1_133.10388_3.48_0_Proline-endopeptidase_0_1_133.10388_3.48
D
>sp|P29000|INVA_SOLLC Acid beta-fructofuranosidase OS=Solanum lycopersicum OX=4081 GN=TIV1 PE=2 SV=1_25_Asp-N Endopeptidase_334_4_503.51248_5.87_0_Proline-endopeptidase_0_4_503.51248_5.87
DNKQ
>sp|P29000|INVA_SOLLC Acid beta-fructofuranosidase OS=Solanum lycopersicum OX=4081 GN=TIV1 PE=2 SV=1_26_Asp-N Endopeptidase_342_8_938.99218_5.22_0_Proline-endopeptidase_0_8_938.99218_5.22
DHYAIGTY
>sp|P29000|INVA_SOLLC Acid beta-fructofuranosidase OS=Solanum lycopersicum OX=4081 GN=TIV1 PE=2 SV=1_27_Asp-N Endopeptidase_351_9_1058.20218_7.79_0_Proline-endopeptidase_0_9_1058.20218_7.79
DLGKNKWTP
>sp|P29000|INVA_SOLLC Acid beta-fructofuranosidase OS=Solanum lycopersicum OX=4081 GN=TIV1 PE=2 SV=1_28_Asp-N Endopeptidase_356_5_586.59928_3.38_0_Proline-endopeptidase_0_5_586.59928_3.38
DNPEL
>sp|P29000|INVA_SOLLC Acid beta-fructofuranosidase OS=Solanum lycopersicum OX=4081 GN=TIV1 PE=2 SV=1_29_Asp-N Endopeptidase_364_8_846.01218_5.97_0_Proline-endopeptidase_0_8_846.01218_5.97
DCGIGLRL
>sp|P29000|INVA_SOLLC Acid beta-fructofuranosidase OS=Solanum lycopersicum OX=4081 GN=TIV1 PE=2 SV=1_30_Asp-N Endopeptidase_376_12_1505.64668_7.69_0_Proline-endopeptidase_0_12_1505.64668_7.69
DYGKYYASKTFY
>sp|P29000|INVA_SOLLC Acid beta-fructofuranosidase OS=Solanum lycopersicum OX=4081 GN=TIV1 PE=2 SV=1_31_Asp-N Endopeptidase_392_16_1970.26148_7.79_0_Proline-endopeptidase_0_16_1970.26148_7.79
DPKKERRVLWGWIGET
>sp|P29000|INVA_SOLLC Acid beta-fructofuranosidase OS=Solanum lycopersicum OX=4081 GN=TIV1 PE=2 SV=1_32_Asp-N Endopeptidase_397_5_507.45458_3.38_0_Proline-endopeptidase_0_5_507.45458_3.38
DSESA
>sp|P29000|INVA_SOLLC Acid beta-fructofuranosidase OS=Solanum lycopersicum OX=4081 GN=TIV1 PE=2 SV=1_33_Asp-N Endopeptidase_415_18_2061.36838_7.99_0_Proline-endopeptidase_0_18_2061.36838_7.99
DLQKGWASVQSIPRTVLY
>sp|P29000|INVA_SOLLC Acid beta-fructofuranosidase OS=Solanum lycopersicum OX=4081 GN=TIV1 PE=2 SV=1_34_Asp-N Endopeptidase_437_22_2535.88278_5.75_0_Proline-endopeptidase_0_22_2535.88278_5.75
DKKTGTHLLQWPVEEIESLRVG
>sp|P29000|INVA_SOLLC Acid beta-fructofuranosidase OS=Solanum lycopersicum OX=4081 GN=TIV1 PE=2 SV=1_35_Asp-N Endopeptidase_444_7_785.89568_5.87_0_Proline-endopeptidase_0_7_785.89568_5.87
DPTVKQV
>sp|P29000|INVA_SOLLC Acid beta-fructofuranosidase OS=Solanum lycopersicum OX=4081 GN=TIV1 PE=2 SV=1_36_Asp-N Endopeptidase_456_12_1339.55458_4.29_0_Proline-endopeptidase_0_12_1339.55458_4.29
DLQPGSIELLRV
>sp|P29000|INVA_SOLLC Acid beta-fructofuranosidase OS=Solanum lycopersicum OX=4081 GN=TIV1 PE=2 SV=1_37_Asp-N Endopeptidase_462_6_604.61458_3.38_0_Proline-endopeptidase_0_6_604.61458_3.38
DSAAEL
>sp|P29000|INVA_SOLLC Acid beta-fructofuranosidase OS=Solanum lycopersicum OX=4081 GN=TIV1 PE=2 SV=1_38_Asp-N Endopeptidase_470_8_908.96048_3.33_0_Proline-endopeptidase_0_8_908.96048_3.33
DIEASFEV
>sp|P29000|INVA_SOLLC Acid beta-fructofuranosidase OS=Solanum lycopersicum OX=4081 GN=TIV1 PE=2 SV=1_39_Asp-N Endopeptidase_481_11_1156.34448_4.29_0_Proline-endopeptidase_0_11_1156.34448_4.29
DKVALQGIIEA
>sp|P29000|INVA_SOLLC Acid beta-fructofuranosidase OS=Solanum lycopersicum OX=4081 GN=TIV1 PE=2 SV=1_40_Asp-N Endopeptidase_509_28_2676.04228_7.18_0_Proline-endopeptidase_0_28_2676.04228_7.18
DHVGFSCSTSGGAASRGILGPFGVIVIA
>sp|P29000|INVA_SOLLC Acid beta-fructofuranosidase OS=Solanum lycopersicum OX=4081 GN=TIV1 PE=2 SV=1_41_Asp-N Endopeptidase_527_18_2032.27758_4.29_0_Proline-endopeptidase_0_18_2032.27758_4.29
DQTLSELTPVYFYISKGA
>sp|P29000|INVA_SOLLC Acid beta-fructofuranosidase OS=Solanum lycopersicum OX=4081 GN=TIV1 PE=2 SV=1_42_Asp-N Endopeptidase_537_10_1106.17798_5.53_0_Proline-endopeptidase_0_10_1106.17798_5.53
DGRAETHFCA
>sp|P29000|INVA_SOLLC Acid beta-fructofuranosidase OS=Solanum lycopersicum OX=4081 GN=TIV1 PE=2 SV=1_43_Asp-N Endopeptidase_560_23_2361.59398_6.17_0_Proline-endopeptidase_0_23_2361.59398_6.17
DQTRSSEAPGVGKQVYGSSVPVL
>sp|P29000|INVA_SOLLC Acid beta-fructofuranosidase OS=Solanum lycopersicum OX=4081 GN=TIV1 PE=2 SV=1_44_Asp-N Endopeptidase_571_11_1284.49618_7.08_0_Proline-endopeptidase_0_11_1284.49618_7.08
DGEKHSMRLLV
>sp|P29000|INVA_SOLLC Acid beta-fructofuranosidase OS=Solanum lycopersicum OX=4081 GN=TIV1 PE=2 SV=1_45_Asp-N Endopeptidase_634_63_6725.58288_8.32_0_Proline-endopeptidase_0_63_6725.58288_8.32
DHSIVESFAQGGRTVITSRIYPTKAVNGAARLFVFNNATGASVTASVKIWSLESANIQSFPLQ
>sp|P29000|INVA_SOLLC Acid beta-fructofuranosidase OS=Solanum lycopersicum OX=4081 GN=TIV1 PE=2 SV=1_46_Asp-N Endopeptidase_636_2_246.26328_3.48_0_Proline-endopeptidase_0_2_246.26328_3.48
DL
>AAA86424.1 heat shock protein [Solanum lycopersicum]_0_Asp-N Endopeptidase_16_16_1732.97218_9.93_0_Proline-endopeptidase_0_16_1732.97218_9.93
MARSFSNSKTLSAFVS
>AAA86424.1 heat shock protein [Solanum lycopersicum]_1_Asp-N Endopeptidase_64_48_4971.59808_8.5_0_Proline-endopeptidase_0_48_4971.59808_8.5
DSVSAFLSRRGYAAASQGAVSGVAKGVPRSNVMMQKSGEESVKTSWVP
>AAA86424.1 heat shock protein [Solanum lycopersicum]_2_Asp-N Endopeptidase_80_16_1808.92198_4.05_0_Proline-endopeptidase_9_9_1067.16638_5.95
DPVTGYYRP
>AAA86424.1 heat shock protein [Solanum lycopersicum]_2_Asp-N Endopeptidase_80_16_1808.92198_4.05_1_Proline-endopeptidase_16_7_759.77088_3.56
EGQANEI
>AAA86424.1 heat shock protein [Solanum lycopersicum]_3_Asp-N Endopeptidase_97_17_1926.22418_8.4_0_Proline-endopeptidase_0_17_1926.22418_8.4
DAAELRKMLLKHRSGSN
>sp|Q6DUX3|TCTP_SOLLC Translationally-controlled tumor protein homolog OS=Solanum lycopersicum OX=4081 GN=TCTP PE=2 SV=1_0_Asp-N Endopeptidase_5_5_652.80658_5.45_0_Proline-endopeptidase_0_5_652.80658_5.45
MLVYQ
>sp|Q6DUX3|TCTP_SOLLC Translationally-controlled tumor protein homolog OS=Solanum lycopersicum OX=4081 GN=TCTP PE=2 SV=1_1_Asp-N Endopeptidase_10_5_517.57968_3.48_0_Proline-endopeptidase_0_5_517.57968_3.48
DLLTG
>sp|Q6DUX3|TCTP_SOLLC Translationally-controlled tumor protein homolog OS=Solanum lycopersicum OX=4081 GN=TCTP PE=2 SV=1_2_Asp-N Endopeptidase_15_5_575.61638_3.38_0_Proline-endopeptidase_0_5_575.61638_3.38
DELLS
>sp|Q6DUX3|TCTP_SOLLC Translationally-controlled tumor protein homolog OS=Solanum lycopersicum OX=4081 GN=TCTP PE=2 SV=1_3_Asp-N Endopeptidase_41_26_2964.32718_4.4_0_Proline-endopeptidase_0_26_2964.32718_4.4
DSFPYKEVENGVLWEVQGKWVVQGAV
>sp|Q6DUX3|TCTP_SOLLC Translationally-controlled tumor protein homolog OS=Solanum lycopersicum OX=4081 GN=TCTP PE=2 SV=1_4_Asp-N Endopeptidase_56_15_1432.48148_3.33_0_Proline-endopeptidase_0_15_1432.48148_3.33
DVNIGANPSAEGGCE
>sp|Q6DUX3|TCTP_SOLLC Translationally-controlled tumor protein homolog OS=Solanum lycopersicum OX=4081 GN=TCTP PE=2 SV=1_5_Asp-N Endopeptidase_60_4_418.40388_3.38_0_Proline-endopeptidase_0_4_418.40388_3.38
DEGV
>sp|Q6DUX3|TCTP_SOLLC Translationally-controlled tumor protein homolog OS=Solanum lycopersicum OX=4081 GN=TCTP PE=2 SV=1_6_Asp-N Endopeptidase_61_1_133.10388_3.48_0_Proline-endopeptidase_0_1_133.10388_3.48
D
>sp|Q6DUX3|TCTP_SOLLC Translationally-controlled tumor protein homolog OS=Solanum lycopersicum OX=4081 GN=TCTP PE=2 SV=1_7_Asp-N Endopeptidase_68_7_785.89868_5.98_0_Proline-endopeptidase_0_7_785.89868_5.98
DQAVRVV
>sp|Q6DUX3|TCTP_SOLLC Translationally-controlled tumor protein homolog OS=Solanum lycopersicum OX=4081 GN=TCTP PE=2 SV=1_8_Asp-N Endopeptidase_71_3_345.39588_3.48_0_Proline-endopeptidase_0_3_345.39588_3.48
DIV
>sp|Q6DUX3|TCTP_SOLLC Translationally-controlled tumor protein homolog OS=Solanum lycopersicum OX=4081 GN=TCTP PE=2 SV=1_9_Asp-N Endopeptidase_82_11_1351.48148_4.29_0_Proline-endopeptidase_0_11_1351.48148_4.29
DTFRLQEQPAF
>sp|Q6DUX3|TCTP_SOLLC Translationally-controlled tumor protein homolog OS=Solanum lycopersicum OX=4081 GN=TCTP PE=2 SV=1_10_Asp-N Endopeptidase_126_44_5246.24288_8.21_0_Proline-endopeptidase_0_44_5246.24288_8.21
DKKQFVTFMKRYIKNLTPKLEGETQEAFKKNIEAATKFLLQKIK
>sp|Q6DUX3|TCTP_SOLLC Translationally-controlled tumor protein homolog OS=Solanum lycopersicum OX=4081 GN=TCTP PE=2 SV=1_11_Asp-N Endopeptidase_137_11_1309.45908_4.27_0_Proline-endopeptidase_0_11_1309.45908_4.27
DLQFFVGESMH
>sp|Q6DUX3|TCTP_SOLLC Translationally-controlled tumor protein homolog OS=Solanum lycopersicum OX=4081 GN=TCTP PE=2 SV=1_12_Asp-N Endopeptidase_138_1_133.10388_3.48_0_Proline-endopeptidase_0_1_133.10388_3.48
D
>sp|Q6DUX3|TCTP_SOLLC Translationally-controlled tumor protein homolog OS=Solanum lycopersicum OX=4081 GN=TCTP PE=2 SV=1_13_Asp-N Endopeptidase_152_14_1490.63248_4.29_0_Proline-endopeptidase_0_14_1490.63248_4.29
DGALVFAYYKEGSA
>sp|Q6DUX3|TCTP_SOLLC Translationally-controlled tumor protein homolog OS=Solanum lycopersicum OX=4081 GN=TCTP PE=2 SV=1_14_Asp-N Endopeptidase_168_16_1804.17738_6.1_0_Proline-endopeptidase_0_16_1804.17738_6.1
DPPFLYIAPGLKEIKC
>tr|Q43511|Q43511_SOLLC H1 histone-like protein OS=Solanum lycopersicum OX=4081 PE=2 SV=1_0_Asp-N Endopeptidase_84_84_9183.65558_7.95_0_Proline-endopeptidase_16_16_1710.96608_4.53
MTAIGEVENPAVVQRP
>tr|Q43511|Q43511_SOLLC H1 histone-like protein OS=Solanum lycopersicum OX=4081 PE=2 SV=1_0_Asp-N Endopeptidase_84_84_9183.65558_7.95_1_Proline-endopeptidase_38_22_2387.71628_7.73
TEASKVKEQASATEKAVKEKKP
>tr|Q43511|Q43511_SOLLC H1 histone-like protein OS=Solanum lycopersicum OX=4081 PE=2 SV=1_0_Asp-N Endopeptidase_84_84_9183.65558_7.95_2_Proline-endopeptidase_46_8_953.15278_8.59
RAPKEKKP
>tr|Q43511|Q43511_SOLLC H1 histone-like protein OS=Solanum lycopersicum OX=4081 PE=2 SV=1_0_Asp-N Endopeptidase_84_84_9183.65558_7.95_3_Proline-endopeptidase_84_38_4185.86628_7.8
KSAKAVTHPPYFQMIKEALLSLNEKGGSSPYAVAKYME
>tr|Q43511|Q43511_SOLLC H1 histone-like protein OS=Solanum lycopersicum OX=4081 PE=2 SV=1_1_Asp-N Endopeptidase_88_4_526.59318_7.81_0_Proline-endopeptidase_0_4_526.59318_7.81
DKHK
>tr|Q43511|Q43511_SOLLC H1 histone-like protein OS=Solanum lycopersicum OX=4081 PE=2 SV=1_2_Asp-N Endopeptidase_141_53_5786.88628_8.52_0_Proline-endopeptidase_0_53_5786.88628_8.52
DELPANFRKILGLQLKNSAAKGKLIKIKASYKLSEAGKKETTTKTSTKKLPKA
>tr|Q43511|Q43511_SOLLC H1 histone-like protein OS=Solanum lycopersicum OX=4081 PE=2 SV=1_3_Asp-N Endopeptidase_207_66_7078.50548_11.33_0_Proline-endopeptidase_6_6_701.82108_8.11
DSKKKP
>tr|Q43511|Q43511_SOLLC H1 histone-like protein OS=Solanum lycopersicum OX=4081 PE=2 SV=1_3_Asp-N Endopeptidase_207_66_7078.50548_11.33_1_Proline-endopeptidase_31_25_2654.10898_10.1
RSTRATSTAAKKTEVPKKAKATPKP
>tr|Q43511|Q43511_SOLLC H1 histone-like protein OS=Solanum lycopersicum OX=4081 PE=2 SV=1_3_Asp-N Endopeptidase_207_66_7078.50548_11.33_2_Proline-endopeptidase_66_35_3758.60598_11.79
KKVGAKRTRKSTPAKAKQPKSIKSPAAKRAKKIAV
>sp|P08196|PSY1_SOLLC Phytoene synthase 1, chloroplastic OS=Solanum lycopersicum OX=4081 GN=PSY1 PE=1 SV=2_0_Asp-N Endopeptidase_12_12_1304.62838_5.46_0_Proline-endopeptidase_0_12_1304.62838_5.46
MSVALLWVVSPC
>sp|P08196|PSY1_SOLLC Phytoene synthase 1, chloroplastic OS=Solanum lycopersicum OX=4081 GN=PSY1 PE=1 SV=2_1_Asp-N Endopeptidase_31_19_2179.34858_4.67_0_Proline-endopeptidase_0_19_2179.34858_4.67
DVSNGTSFMESVREGNRFF
>sp|P08196|PSY1_SOLLC Phytoene synthase 1, chloroplastic OS=Solanum lycopersicum OX=4081 GN=PSY1 PE=1 SV=2_2_Asp-N Endopeptidase_82_51_5695.30738_10.73_0_Proline-endopeptidase_0_51_5695.30738_10.73
DSSRHRNLVSNERINRGGGKQTNNGRKFSVRSAILATPSGERTMTSEQMVY
>sp|P08196|PSY1_SOLLC Phytoene synthase 1, chloroplastic OS=Solanum lycopersicum OX=4081 GN=PSY1 PE=1 SV=2_3_Asp-N Endopeptidase_106_24_2763.23638_8.4_0_Proline-endopeptidase_0_24_2763.23638_8.4
DVVLRQAALVKRQLRSTNELEVKP
>sp|P08196|PSY1_SOLLC Phytoene synthase 1, chloroplastic OS=Solanum lycopersicum OX=4081 GN=PSY1 PE=1 SV=2_4_Asp-N Endopeptidase_121_15_1571.79038_3.38_0_Proline-endopeptidase_0_15_1571.79038_3.38
DIPIPGNLGLLSEAY
>sp|P08196|PSY1_SOLLC Phytoene synthase 1, chloroplastic OS=Solanum lycopersicum OX=4081 GN=PSY1 PE=1 SV=2_5_Asp-N Endopeptidase_160_39_4668.46878_8.85_0_Proline-endopeptidase_0_39_4668.46878_8.85
DRCGEVCAEYAKTFNLGTMLMTPERRRAIWAIYVWCRRT
>sp|P08196|PSY1_SOLLC Phytoene synthase 1, chloroplastic OS=Solanum lycopersicum OX=4081 GN=PSY1 PE=1 SV=2_6_Asp-N Endopeptidase_164_4_474.51138_3.38_0_Proline-endopeptidase_0_4_474.51138_3.38
DELV
>sp|P08196|PSY1_SOLLC Phytoene synthase 1, chloroplastic OS=Solanum lycopersicum OX=4081 GN=PSY1 PE=1 SV=2_7_Asp-N Endopeptidase_177_13_1289.40748_3.48_0_Proline-endopeptidase_0_13_1289.40748_3.48
DGPNASYITPAAL
>sp|P08196|PSY1_SOLLC Phytoene synthase 1, chloroplastic OS=Solanum lycopersicum OX=4081 GN=PSY1 PE=1 SV=2_8_Asp-N Endopeptidase_185_8_1117.18628_4.67_0_Proline-endopeptidase_0_8_1117.18628_4.67
DRWENRLE
>sp|P08196|PSY1_SOLLC Phytoene synthase 1, chloroplastic OS=Solanum lycopersicum OX=4081 GN=PSY1 PE=1 SV=2_9_Asp-N Endopeptidase_193_8_951.04958_5.98_0_Proline-endopeptidase_7_7_803.87298_5.98
DVFNGRP
>sp|P08196|PSY1_SOLLC Phytoene synthase 1, chloroplastic OS=Solanum lycopersicum OX=4081 GN=PSY1 PE=1 SV=2_9_Asp-N Endopeptidase_193_8_951.04958_5.98_1_Proline-endopeptidase_8_1_165.19188_5.46
F
>sp|P08196|PSY1_SOLLC Phytoene synthase 1, chloroplastic OS=Solanum lycopersicum OX=4081 GN=PSY1 PE=1 SV=2_10_Asp-N Endopeptidase_196_3_377.45588_3.48_0_Proline-endopeptidase_0_3_377.45588_3.48
DML
>sp|P08196|PSY1_SOLLC Phytoene synthase 1, chloroplastic OS=Solanum lycopersicum OX=4081 GN=PSY1 PE=1 SV=2_11_Asp-N Endopeptidase_201_5_461.47218_3.48_0_Proline-endopeptidase_0_5_461.47218_3.48
DGALS
>sp|P08196|PSY1_SOLLC Phytoene synthase 1, chloroplastic OS=Solanum lycopersicum OX=4081 GN=PSY1 PE=1 SV=2_12_Asp-N Endopeptidase_209_8_877.94948_3.48_0_Proline-endopeptidase_0_8_877.94948_3.48
DTVSNFPV
>sp|P08196|PSY1_SOLLC Phytoene synthase 1, chloroplastic OS=Solanum lycopersicum OX=4081 GN=PSY1 PE=1 SV=2_13_Asp-N Endopeptidase_215_6_774.87478_5.98_0_Proline-endopeptidase_0_6_774.87478_5.98
DIQPFR
>sp|P08196|PSY1_SOLLC Phytoene synthase 1, chloroplastic OS=Solanum lycopersicum OX=4081 GN=PSY1 PE=1 SV=2_14_Asp-N Endopeptidase_223_8_982.19598_4.29_0_Proline-endopeptidase_0_8_982.19598_4.29
DMIEGMRM
>sp|P08196|PSY1_SOLLC Phytoene synthase 1, chloroplastic OS=Solanum lycopersicum OX=4081 GN=PSY1 PE=1 SV=2_15_Asp-N Endopeptidase_233_10_1326.52108_8.93_0_Proline-endopeptidase_0_10_1326.52108_8.93
DLRKSRYKNF
>sp|P08196|PSY1_SOLLC Phytoene synthase 1, chloroplastic OS=Solanum lycopersicum OX=4081 GN=PSY1 PE=1 SV=2_16_Asp-N Endopeptidase_286_53_5683.58948_4.4_0_Proline-endopeptidase_0_53_5683.58948_4.4
DELYLYCYYVAGTVGLMSVPIMGIAPESKATTESVYNAALALGIANQLTNILR
>sp|P08196|PSY1_SOLLC Phytoene synthase 1, chloroplastic OS=Solanum lycopersicum OX=4081 GN=PSY1 PE=1 SV=2_17_Asp-N Endopeptidase_290_4_418.40388_3.38_0_Proline-endopeptidase_0_4_418.40388_3.38
DVGE
>sp|P08196|PSY1_SOLLC Phytoene synthase 1, chloroplastic OS=Solanum lycopersicum OX=4081 GN=PSY1 PE=1 SV=2_18_Asp-N Endopeptidase_301_11_1330.51248_10.08_0_Proline-endopeptidase_0_11_1330.51248_10.08
DARRGRVYLPQ
>sp|P08196|PSY1_SOLLC Phytoene synthase 1, chloroplastic OS=Solanum lycopersicum OX=4081 GN=PSY1 PE=1 SV=2_19_Asp-N Endopeptidase_310_9_902.95658_3.38_0_Proline-endopeptidase_0_9_902.95658_3.38
DELAQAGLS
>sp|P08196|PSY1_SOLLC Phytoene synthase 1, chloroplastic OS=Solanum lycopersicum OX=4081 GN=PSY1 PE=1 SV=2_20_Asp-N Endopeptidase_312_2_262.21938_3.38_0_Proline-endopeptidase_0_2_262.21938_3.38
DE
>sp|P08196|PSY1_SOLLC Phytoene synthase 1, chloroplastic OS=Solanum lycopersicum OX=4081 GN=PSY1 PE=1 SV=2_21_Asp-N Endopeptidase_320_8_877.99578_5.98_0_Proline-endopeptidase_0_8_877.99578_5.98
DIFAGRVT
>sp|P08196|PSY1_SOLLC Phytoene synthase 1, chloroplastic OS=Solanum lycopersicum OX=4081 GN=PSY1 PE=1 SV=2_22_Asp-N Endopeptidase_338_18_2435.96778_11.19_0_Proline-endopeptidase_0_18_2435.96778_11.19
DKWRIFMKKQIHRARKFF
>sp|P08196|PSY1_SOLLC Phytoene synthase 1, chloroplastic OS=Solanum lycopersicum OX=4081 GN=PSY1 PE=1 SV=2_23_Asp-N Endopeptidase_367_29_3265.75708_6.31_0_Proline-endopeptidase_0_29_3265.75708_6.31
DEAEKGVTELSSASRFPVWASLVLYRKIL
>sp|P08196|PSY1_SOLLC Phytoene synthase 1, chloroplastic OS=Solanum lycopersicum OX=4081 GN=PSY1 PE=1 SV=2_24_Asp-N Endopeptidase_373_6_689.67688_3.33_0_Proline-endopeptidase_0_6_689.67688_3.33
DEIEAN
>sp|P08196|PSY1_SOLLC Phytoene synthase 1, chloroplastic OS=Solanum lycopersicum OX=4081 GN=PSY1 PE=1 SV=2_25_Asp-N Endopeptidase_412_39_4383.16018_8.89_0_Proline-endopeptidase_0_39_4383.16018_8.89
DYNNFTKRAYVSKSKKLIALPIAYAKSLVPPTKTASLQR
>sp|P10967|ACCH3_SOLLC 1-aminocyclopropane-1-carboxylate oxidase homolog OS=Solanum lycopersicum OX=4081 GN=ACO3 PE=2 SV=1_0_Asp-N Endopeptidase_10_10_1226.32358_4.25_0_Proline-endopeptidase_0_10_1226.32358_4.25
MESPRVEESY
>sp|P10967|ACCH3_SOLLC 1-aminocyclopropane-1-carboxylate oxidase homolog OS=Solanum lycopersicum OX=4081 GN=ACO3 PE=2 SV=1_1_Asp-N Endopeptidase_19_9_1068.25318_6.12_0_Proline-endopeptidase_0_9_1068.25318_6.12
DKMSELKAF
>sp|P10967|ACCH3_SOLLC 1-aminocyclopropane-1-carboxylate oxidase homolog OS=Solanum lycopersicum OX=4081 GN=ACO3 PE=2 SV=1_2_Asp-N Endopeptidase_20_1_133.10388_3.48_0_Proline-endopeptidase_0_1_133.10388_3.48
D
>sp|P10967|ACCH3_SOLLC 1-aminocyclopropane-1-carboxylate oxidase homolog OS=Solanum lycopersicum OX=4081 GN=ACO3 PE=2 SV=1_3_Asp-N Endopeptidase_30_10_987.16438_7.79_0_Proline-endopeptidase_0_10_987.16438_7.79
DTKAGVKGLV
>sp|P10967|ACCH3_SOLLC 1-aminocyclopropane-1-carboxylate oxidase homolog OS=Solanum lycopersicum OX=4081 GN=ACO3 PE=2 SV=1_4_Asp-N Endopeptidase_46_16_1739.08808_7.79_0_Proline-endopeptidase_0_16_1739.08808_7.79
DSGITKVPQIFVLPPK
>sp|P10967|ACCH3_SOLLC 1-aminocyclopropane-1-carboxylate oxidase homolog OS=Solanum lycopersicum OX=4081 GN=ACO3 PE=2 SV=1_5_Asp-N Endopeptidase_61_15_1790.11338_7.8_0_Proline-endopeptidase_0_15_1790.11338_7.8
DRAKKCETHFVFPVI
>sp|P10967|ACCH3_SOLLC 1-aminocyclopropane-1-carboxylate oxidase homolog OS=Solanum lycopersicum OX=4081 GN=ACO3 PE=2 SV=1_6_Asp-N Endopeptidase_66_5_544.60528_3.48_0_Proline-endopeptidase_0_5_544.60528_3.48
DLQGI
>sp|P10967|ACCH3_SOLLC 1-aminocyclopropane-1-carboxylate oxidase homolog OS=Solanum lycopersicum OX=4081 GN=ACO3 PE=2 SV=1_7_Asp-N Endopeptidase_68_2_262.21938_3.38_0_Proline-endopeptidase_0_2_262.21938_3.38
DE
>sp|P10967|ACCH3_SOLLC 1-aminocyclopropane-1-carboxylate oxidase homolog OS=Solanum lycopersicum OX=4081 GN=ACO3 PE=2 SV=1_8_Asp-N Endopeptidase_77_9_1078.27678_6.99_0_Proline-endopeptidase_0_9_1078.27678_6.99
DPIKHKEIV
>sp|P10967|ACCH3_SOLLC 1-aminocyclopropane-1-carboxylate oxidase homolog OS=Solanum lycopersicum OX=4081 GN=ACO3 PE=2 SV=1_9_Asp-N Endopeptidase_81_4_516.59808_8.06_0_Proline-endopeptidase_0_4_516.59808_8.06
DKVR
>sp|P10967|ACCH3_SOLLC 1-aminocyclopropane-1-carboxylate oxidase homolog OS=Solanum lycopersicum OX=4081 GN=ACO3 PE=2 SV=1_10_Asp-N Endopeptidase_102_21_2331.61288_5.53_0_Proline-endopeptidase_0_21_2331.61288_5.53
DASEKWGFFQVVNHGIPTSVL
>sp|P10967|ACCH3_SOLLC 1-aminocyclopropane-1-carboxylate oxidase homolog OS=Solanum lycopersicum OX=4081 GN=ACO3 PE=2 SV=1_11_Asp-N Endopeptidase_115_13_1625.76118_6.28_0_Proline-endopeptidase_0_13_1625.76118_6.28
DRTLQGTRQFFEQ
>sp|P10967|ACCH3_SOLLC 1-aminocyclopropane-1-carboxylate oxidase homolog OS=Solanum lycopersicum OX=4081 GN=ACO3 PE=2 SV=1_12_Asp-N Endopeptidase_126_11_1443.57928_7.73_0_Proline-endopeptidase_0_11_1443.57928_7.73
DNEVKKQYYTR
>sp|P10967|ACCH3_SOLLC 1-aminocyclopropane-1-carboxylate oxidase homolog OS=Solanum lycopersicum OX=4081 GN=ACO3 PE=2 SV=1_13_Asp-N Endopeptidase_138_12_1338.52368_7.76_0_Proline-endopeptidase_0_12_1338.52368_7.76
DTAKKVVYTSNL
>sp|P10967|ACCH3_SOLLC 1-aminocyclopropane-1-carboxylate oxidase homolog OS=Solanum lycopersicum OX=4081 GN=ACO3 PE=2 SV=1_14_Asp-N Endopeptidase_151_13_1479.65558_7.99_0_Proline-endopeptidase_0_13_1479.65558_7.99
DLYKSSVPAASWR
>sp|P10967|ACCH3_SOLLC 1-aminocyclopropane-1-carboxylate oxidase homolog OS=Solanum lycopersicum OX=4081 GN=ACO3 PE=2 SV=1_15_Asp-N Endopeptidase_177_26_2871.28718_3.33_0_Proline-endopeptidase_0_26_2871.28718_3.33
DTIFCYMAPNPPSLQEFPTPCGESLI
>sp|P10967|ACCH3_SOLLC 1-aminocyclopropane-1-carboxylate oxidase homolog OS=Solanum lycopersicum OX=4081 GN=ACO3 PE=2 SV=1_16_Asp-N Endopeptidase_181_4_495.53278_5.87_0_Proline-endopeptidase_0_4_495.53278_5.87
DFSK
>sp|P10967|ACCH3_SOLLC 1-aminocyclopropane-1-carboxylate oxidase homolog OS=Solanum lycopersicum OX=4081 GN=ACO3 PE=2 SV=1_17_Asp-N Endopeptidase_200_19_2045.44708_4.67_0_Proline-endopeptidase_0_19_2045.44708_4.67
DVKKLGFTLLELLSEGLGL
>sp|P10967|ACCH3_SOLLC 1-aminocyclopropane-1-carboxylate oxidase homolog OS=Solanum lycopersicum OX=4081 GN=ACO3 PE=2 SV=1_18_Asp-N Endopeptidase_206_6_780.87908_7.99_0_Proline-endopeptidase_0_6_780.87908_7.99
DRSYLK
>sp|P10967|ACCH3_SOLLC 1-aminocyclopropane-1-carboxylate oxidase homolog OS=Solanum lycopersicum OX=4081 GN=ACO3 PE=2 SV=1_19_Asp-N Endopeptidase_209_3_427.47248_3.48_0_Proline-endopeptidase_0_3_427.47248_3.48
DYM
>sp|P10967|ACCH3_SOLLC 1-aminocyclopropane-1-carboxylate oxidase homolog OS=Solanum lycopersicum OX=4081 GN=ACO3 PE=2 SV=1_20_Asp-N Endopeptidase_237_28_3246.71018_5.38_0_Proline-endopeptidase_0_28_3246.71018_5.38
DCFHLFCSCNYYPPCPQPELTMGTIQHT
>sp|P10967|ACCH3_SOLLC 1-aminocyclopropane-1-carboxylate oxidase homolog OS=Solanum lycopersicum OX=4081 GN=ACO3 PE=2 SV=1_21_Asp-N Endopeptidase_247_10_1118.33838_3.48_0_Proline-endopeptidase_0_10_1118.33838_3.48
DIGFVTILLQ
>sp|P10967|ACCH3_SOLLC 1-aminocyclopropane-1-carboxylate oxidase homolog OS=Solanum lycopersicum OX=4081 GN=ACO3 PE=2 SV=1_22_Asp-N Endopeptidase_248_1_133.10388_3.48_0_Proline-endopeptidase_0_1_133.10388_3.48
D
>sp|P10967|ACCH3_SOLLC 1-aminocyclopropane-1-carboxylate oxidase homolog OS=Solanum lycopersicum OX=4081 GN=ACO3 PE=2 SV=1_23_Asp-N Endopeptidase_262_14_1633.84488_6.42_0_Proline-endopeptidase_0_14_1633.84488_6.42
DMGGLQVLHQNHWV
>sp|P10967|ACCH3_SOLLC 1-aminocyclopropane-1-carboxylate oxidase homolog OS=Solanum lycopersicum OX=4081 GN=ACO3 PE=2 SV=1_24_Asp-N Endopeptidase_276_14_1364.56148_3.48_0_Proline-endopeptidase_0_14_1364.56148_3.48
DVPPTPGSLVVNIG
>sp|P10967|ACCH3_SOLLC 1-aminocyclopropane-1-carboxylate oxidase homolog OS=Solanum lycopersicum OX=4081 GN=ACO3 PE=2 SV=1_25_Asp-N Endopeptidase_284_8_949.07138_3.48_0_Proline-endopeptidase_0_8_949.07138_3.48
DFLQLLSN
>sp|P10967|ACCH3_SOLLC 1-aminocyclopropane-1-carboxylate oxidase homolog OS=Solanum lycopersicum OX=4081 GN=ACO3 PE=2 SV=1_26_Asp-N Endopeptidase_329_45_5055.66578_5.8_0_Proline-endopeptidase_0_45_5055.66578_5.8
DKYLSVEHRAISNNVGSRMSITCFFGESPYQSSKLYGPITELLSE
>sp|P10967|ACCH3_SOLLC 1-aminocyclopropane-1-carboxylate oxidase homolog OS=Solanum lycopersicum OX=4081 GN=ACO3 PE=2 SV=1_27_Asp-N Endopeptidase_341_12_1389.57438_8.32_0_Proline-endopeptidase_0_12_1389.57438_8.32
DNPPKYRATTVK
>sp|P10967|ACCH3_SOLLC 1-aminocyclopropane-1-carboxylate oxidase homolog OS=Solanum lycopersicum OX=4081 GN=ACO3 PE=2 SV=1_28_Asp-N Endopeptidase_352_11_1312.40738_7.35_0_Proline-endopeptidase_0_11_1312.40738_7.35
DHTSYLHNRGL
>sp|P10967|ACCH3_SOLLC 1-aminocyclopropane-1-carboxylate oxidase homolog OS=Solanum lycopersicum OX=4081 GN=ACO3 PE=2 SV=1_29_Asp-N Endopeptidase_363_11_1210.35248_7.99_0_Proline-endopeptidase_0_11_1210.35248_7.99
DGTSALSRYKI
>sp|Q43779|SODC2_SOLLC Superoxide dismutase [Cu-Zn] 2 OS=Solanum lycopersicum OX=4081 GN=SODCC.5 PE=3 SV=3_0_Asp-N Endopeptidase_22_22_2251.62338_6.13_0_Proline-endopeptidase_0_22_2251.62338_6.13
MVKAVAVLNSSEGVSGTILFTQ
>sp|Q43779|SODC2_SOLLC Superoxide dismutase [Cu-Zn] 2 OS=Solanum lycopersicum OX=4081 GN=SODCC.5 PE=3 SV=3_1_Asp-N Endopeptidase_50_28_2738.05788_7.35_0_Proline-endopeptidase_17_17_1611.77208_5.87
DGAAPTTVNGNISGLKP
>sp|Q43779|SODC2_SOLLC Superoxide dismutase [Cu-Zn] 2 OS=Solanum lycopersicum OX=4081 GN=SODCC.5 PE=3 SV=3_1_Asp-N Endopeptidase_50_28_2738.05788_7.35_1_Proline-endopeptidase_28_11_1144.30108_7.47
GLHGFHVHALG
>sp|Q43779|SODC2_SOLLC Superoxide dismutase [Cu-Zn] 2 OS=Solanum lycopersicum OX=4081 GN=SODCC.5 PE=3 SV=3_2_Asp-N Endopeptidase_74_24_2471.61498_5.5_0_Proline-endopeptidase_0_24_2471.61498_5.5
DTTNGCMSTGPHYNPAGKEHGAPE
>sp|Q43779|SODC2_SOLLC Superoxide dismutase [Cu-Zn] 2 OS=Solanum lycopersicum OX=4081 GN=SODCC.5 PE=3 SV=3_3_Asp-N Endopeptidase_81_7_782.81128_5.53_0_Proline-endopeptidase_0_7_782.81128_5.53
DEVRHAG
>sp|Q43779|SODC2_SOLLC Superoxide dismutase [Cu-Zn] 2 OS=Solanum lycopersicum OX=4081 GN=SODCC.5 PE=3 SV=3_4_Asp-N Endopeptidase_90_9_916.98348_3.38_0_Proline-endopeptidase_0_9_916.98348_3.38
DLGNITVGE
>sp|Q43779|SODC2_SOLLC Superoxide dismutase [Cu-Zn] 2 OS=Solanum lycopersicum OX=4081 GN=SODCC.5 PE=3 SV=3_5_Asp-N Endopeptidase_99_9_911.96408_3.48_0_Proline-endopeptidase_0_9_911.96408_3.48
DGTASFTIT
>sp|Q43779|SODC2_SOLLC Superoxide dismutase [Cu-Zn] 2 OS=Solanum lycopersicum OX=4081 GN=SODCC.5 PE=3 SV=3_6_Asp-N Endopeptidase_120_21_2199.58148_8.07_0_Proline-endopeptidase_0_21_2199.58148_8.07
DKQIPLTGPQSIIGRAVVVHA
>sp|Q43779|SODC2_SOLLC Superoxide dismutase [Cu-Zn] 2 OS=Solanum lycopersicum OX=4081 GN=SODCC.5 PE=3 SV=3_7_Asp-N Endopeptidase_122_2_230.22058_3.48_0_Proline-endopeptidase_0_2_230.22058_3.48
DP
>sp|Q43779|SODC2_SOLLC Superoxide dismutase [Cu-Zn] 2 OS=Solanum lycopersicum OX=4081 GN=SODCC.5 PE=3 SV=3_8_Asp-N Endopeptidase_123_1_133.10388_3.48_0_Proline-endopeptidase_0_1_133.10388_3.48
D
>sp|Q43779|SODC2_SOLLC Superoxide dismutase [Cu-Zn] 2 OS=Solanum lycopersicum OX=4081 GN=SODCC.5 PE=3 SV=3_9_Asp-N Endopeptidase_152_29_2767.11208_7.8_0_Proline-endopeptidase_0_29_2767.11208_7.8
DLGKGGHELSKSTGNAGGRIACGIIGLQG
>sp|P30221|HSP11_SOLLC 17.8 kDa class I heat shock protein OS=Solanum lycopersicum OX=4081 PE=2 SV=1_0_Asp-N Endopeptidase_9_9_1033.29698_9.71_0_Proline-endopeptidase_0_9_1033.29698_9.71
MSLIPRIFG
>sp|P30221|HSP11_SOLLC 17.8 kDa class I heat shock protein OS=Solanum lycopersicum OX=4081 PE=2 SV=1_1_Asp-N Endopeptidase_17_8_985.08268_9.56_0_Proline-endopeptidase_0_8_985.08268_9.56
DRRSSSMF
>sp|P30221|HSP11_SOLLC 17.8 kDa class I heat shock protein OS=Solanum lycopersicum OX=4081 PE=2 SV=1_2_Asp-N Endopeptidase_22_5_577.63478_3.48_0_Proline-endopeptidase_0_5_577.63478_3.48
DPFSI
>sp|P30221|HSP11_SOLLC 17.8 kDa class I heat shock protein OS=Solanum lycopersicum OX=4081 PE=2 SV=1_3_Asp-N Endopeptidase_25_3_379.41308_3.48_0_Proline-endopeptidase_0_3_379.41308_3.48
DVF
>sp|P30221|HSP11_SOLLC 17.8 kDa class I heat shock protein OS=Solanum lycopersicum OX=4081 PE=2 SV=1_4_Asp-N Endopeptidase_49_24_2600.78388_4.67_0_Proline-endopeptidase_0_24_2600.78388_4.67
DPFRELGFPSTNSGESSAFANTRI
>sp|P30221|HSP11_SOLLC 17.8 kDa class I heat shock protein OS=Solanum lycopersicum OX=4081 PE=2 SV=1_5_Asp-N Endopeptidase_62_13_1611.81768_5.65_0_Proline-endopeptidase_0_13_1611.81768_5.65
DWKETPEPHVFKV
>sp|P30221|HSP11_SOLLC 17.8 kDa class I heat shock protein OS=Solanum lycopersicum OX=4081 PE=2 SV=1_6_Asp-N Endopeptidase_78_16_1841.08888_4.44_0_Proline-endopeptidase_0_16_1841.08888_4.44
DLPGLKKEEVKVEVEE
>sp|P30221|HSP11_SOLLC 17.8 kDa class I heat shock protein OS=Solanum lycopersicum OX=4081 PE=2 SV=1_7_Asp-N Endopeptidase_93_15_1771.94808_4.89_0_Proline-endopeptidase_0_15_1771.94808_4.89
DRVLQISGERNVEKE
>sp|P30221|HSP11_SOLLC 17.8 kDa class I heat shock protein OS=Solanum lycopersicum OX=4081 PE=2 SV=1_8_Asp-N Endopeptidase_96_3_375.38178_5.87_0_Proline-endopeptidase_0_3_375.38178_5.87
DKN
>sp|P30221|HSP11_SOLLC 17.8 kDa class I heat shock protein OS=Solanum lycopersicum OX=4081 PE=2 SV=1_9_Asp-N Endopeptidase_121_25_3194.74698_10.89_0_Proline-endopeptidase_0_25_3194.74698_10.89
DKWHRMERSSGKFMRRFRLPENAKM
>sp|P30221|HSP11_SOLLC 17.8 kDa class I heat shock protein OS=Solanum lycopersicum OX=4081 PE=2 SV=1_10_Asp-N Endopeptidase_154_33_3570.11358_5.15_0_Proline-endopeptidase_24_24_2627.04878_6.21
DQVKASMENGVLTVTVPKEEVKKP
>sp|P30221|HSP11_SOLLC 17.8 kDa class I heat shock protein OS=Solanum lycopersicum OX=4081 PE=2 SV=1_10_Asp-N Endopeptidase_154_33_3570.11358_5.15_1_Proline-endopeptidase_33_9_961.08008_4.53
EVKSIEISG
>sp|Q40158|MT2B_SOLLC Metallothionein-like protein type 2 B OS=Solanum lycopersicum OX=4081 GN=MTB PE=2 SV=1_0_Asp-N Endopeptidase_27_27_2568.00918_8.13_0_Proline-endopeptidase_0_27_2568.00918_8.13
MSCCGGNCGCGSSCKCGNGCGGCKMYP
>sp|Q40158|MT2B_SOLLC Metallothionein-like protein type 2 B OS=Solanum lycopersicum OX=4081 GN=MTB PE=2 SV=1_1_Asp-N Endopeptidase_71_44_4519.97568_4.04_0_Proline-endopeptidase_0_44_4519.97568_4.04
DMSYTESSTTTETLVLGVGPEKTSFGAMEMGESPVAENGCKCGS
>sp|Q40158|MT2B_SOLLC Metallothionein-like protein type 2 B OS=Solanum lycopersicum OX=4081 GN=MTB PE=2 SV=1_2_Asp-N Endopeptidase_82_11_1201.41108_7.73_0_Proline-endopeptidase_0_11_1201.41108_7.73
DCKCNPCTCSK
>NP_001234021.1 polygalacturonase-2 precursor [Solanum lycopersicum]_0_Asp-N Endopeptidase_27_27_3005.67068_10.32_0_Proline-endopeptidase_0_27_3005.67068_10.32
MVIQRNSILLLIIIFASSISTCRSNVI
>NP_001234021.1 polygalacturonase-2 precursor [Solanum lycopersicum]_1_Asp-N Endopeptidase_28_1_133.10388_3.48_0_Proline-endopeptidase_0_1_133.10388_3.48
D
>NP_001234021.1 polygalacturonase-2 precursor [Solanum lycopersicum]_2_Asp-N Endopeptidase_36_8_1026.15708_5.87_0_Proline-endopeptidase_0_8_1026.15708_5.87
DNLFKQVY
>NP_001234021.1 polygalacturonase-2 precursor [Solanum lycopersicum]_3_Asp-N Endopeptidase_46_10_1215.28468_4.05_0_Proline-endopeptidase_0_10_1215.28468_4.05
DNILEQEFAH
>NP_001234021.1 polygalacturonase-2 precursor [Solanum lycopersicum]_4_Asp-N Endopeptidase_65_19_2233.41898_4.29_0_Proline-endopeptidase_0_19_2233.41898_4.29
DFQAYLSYLSKNIESNNNI
>NP_001234021.1 polygalacturonase-2 precursor [Solanum lycopersicum]_5_Asp-N Endopeptidase_68_3_360.41058_5.87_0_Proline-endopeptidase_0_3_360.41058_5.87
DKV
>NP_001234021.1 polygalacturonase-2 precursor [Solanum lycopersicum]_6_Asp-N Endopeptidase_85_17_1760.06648_8.11_0_Proline-endopeptidase_0_17_1760.06648_8.11
DKNGIKVINVLSFGAKG
>NP_001234021.1 polygalacturonase-2 precursor [Solanum lycopersicum]_7_Asp-N Endopeptidase_90_5_582.61098_5.87_0_Proline-endopeptidase_0_5_582.61098_5.87
DGKTY
>NP_001234021.1 polygalacturonase-2 precursor [Solanum lycopersicum]_8_Asp-N Endopeptidase_149_59_6523.44328_8.09_0_Proline-endopeptidase_0_59_6523.44328_8.09
DNIAFEQAWNEACSSRTPVQFVVPKNKNYLLKQITFSGPCRSSISVKIFGSLEASSKIS
>NP_001234021.1 polygalacturonase-2 precursor [Solanum lycopersicum]_9_Asp-N Endopeptidase_152_3_424.45398_5.87_0_Proline-endopeptidase_0_3_424.45398_5.87
DYK
>NP_001234021.1 polygalacturonase-2 precursor [Solanum lycopersicum]_10_Asp-N Endopeptidase_160_8_1076.26628_9.56_0_Proline-endopeptidase_0_8_1076.26628_9.56
DRRLWIAF
>NP_001234021.1 polygalacturonase-2 precursor [Solanum lycopersicum]_11_Asp-N Endopeptidase_195_35_3672.15088_8.31_0_Proline-endopeptidase_0_35_3672.15088_8.31
DSVQNLVVGGGGTINGNGQVWWPSSCKINKSLPCR
>NP_001234021.1 polygalacturonase-2 precursor [Solanum lycopersicum]_12_Asp-N Endopeptidase_248_53_5819.66848_8.24_0_Proline-endopeptidase_0_53_5819.66848_8.24
DAPTALTFWNCKNLKVNNLKSKNAQQIHIKFESCTNVVASNLMINASAKSPNT
>NP_001234021.1 polygalacturonase-2 precursor [Solanum lycopersicum]_13_Asp-N Endopeptidase_262_14_1560.68358_5.22_0_Proline-endopeptidase_0_14_1560.68358_5.22
DGVHVSNTQYIQIS
>NP_001234021.1 polygalacturonase-2 precursor [Solanum lycopersicum]_14_Asp-N Endopeptidase_269_7_675.73668_3.48_0_Proline-endopeptidase_0_7_675.73668_3.48
DTIIGTG
>NP_001234021.1 polygalacturonase-2 precursor [Solanum lycopersicum]_15_Asp-N Endopeptidase_270_1_133.10388_3.48_0_Proline-endopeptidase_0_1_133.10388_3.48
D
>NP_001234021.1 polygalacturonase-2 precursor [Solanum lycopersicum]_16_Asp-N Endopeptidase_349_79_8065.95418_5.8_0_Proline-endopeptidase_0_79_8065.95418_5.8
DCISIVSGSQNVQATNITCGPGHGISIGSLGSGNSEAYVSNVTVNEAKIIGAENGVRIKTWQGGSGQASNIKFLNVEMQ
>NP_001234021.1 polygalacturonase-2 precursor [Solanum lycopersicum]_17_Asp-N Endopeptidase_357_8_960.18148_5.87_0_Proline-endopeptidase_0_8_960.18148_5.87
DVKYPIII
>NP_001234021.1 polygalacturonase-2 precursor [Solanum lycopersicum]_18_Asp-N Endopeptidase_362_5_641.65318_3.48_0_Proline-endopeptidase_0_5_641.65318_3.48
DQNYC
>NP_001234021.1 polygalacturonase-2 precursor [Solanum lycopersicum]_19_Asp-N Endopeptidase_397_35_3911.53188_7.91_0_Proline-endopeptidase_0_35_3911.53188_7.91
DRVEPCIQQFSAVQVKNVVYENIKGTSATKVAIKF
>NP_001234021.1 polygalacturonase-2 precursor [Solanum lycopersicum]_20_Asp-N Endopeptidase_449_52_5648.23668_4.67_0_Proline-endopeptidase_25_25_2668.00348_3.93
DCSTNFPCEGIIMENINLVGESGKP
>NP_001234021.1 polygalacturonase-2 precursor [Solanum lycopersicum]_20_Asp-N Endopeptidase_449_52_5648.23668_4.67_1_Proline-endopeptidase_52_27_2998.24848_5.54
SEATCKNVHFNNAEHVTPHCTSLEISE
>NP_001234021.1 polygalacturonase-2 precursor [Solanum lycopersicum]_21_Asp-N Endopeptidase_457_8_1000.07278_3.38_0_Proline-endopeptidase_0_8_1000.07278_3.38
DEALLYNY
>sp|P28032|ADH2_SOLLC Alcohol dehydrogenase 2 OS=Solanum lycopersicum OX=4081 GN=ADH2 PE=2 SV=2_0_Asp-N Endopeptidase_28_28_3004.57128_6.3_0_Proline-endopeptidase_22_22_2303.72308_8.35
MSTTVGQVIRCKAAVAWEAGKP
>sp|P28032|ADH2_SOLLC Alcohol dehydrogenase 2 OS=Solanum lycopersicum OX=4081 GN=ADH2 PE=2 SV=2_0_Asp-N Endopeptidase_28_28_3004.57128_6.3_1_Proline-endopeptidase_28_6_718.86348_3.56
LVMEEV
>sp|P28032|ADH2_SOLLC Alcohol dehydrogenase 2 OS=Solanum lycopersicum OX=4081 GN=ADH2 PE=2 SV=2_1_Asp-N Endopeptidase_50_22_2543.03768_7.77_0_Proline-endopeptidase_0_22_2543.03768_7.77
DVAPPQKMEVRLKILYTSLCHT
>sp|P28032|ADH2_SOLLC Alcohol dehydrogenase 2 OS=Solanum lycopersicum OX=4081 GN=ADH2 PE=2 SV=2_2_Asp-N Endopeptidase_84_34_3673.09928_4.6_0_Proline-endopeptidase_0_34_3673.09928_4.6
DVYFWEAKGQNPVFPRILGHEAAGIVESVGEGVT
>sp|P28032|ADH2_SOLLC Alcohol dehydrogenase 2 OS=Solanum lycopersicum OX=4081 GN=ADH2 PE=2 SV=2_3_Asp-N Endopeptidase_89_5_471.51068_3.48_0_Proline-endopeptidase_0_5_471.51068_3.48
DLAPG
>sp|P28032|ADH2_SOLLC Alcohol dehydrogenase 2 OS=Solanum lycopersicum OX=4081 GN=ADH2 PE=2 SV=2_4_Asp-N Endopeptidase_101_12_1344.54828_5.53_0_Proline-endopeptidase_0_12_1344.54828_5.53
DHVLPVFTGECK
>sp|P28032|ADH2_SOLLC Alcohol dehydrogenase 2 OS=Solanum lycopersicum OX=4081 GN=ADH2 PE=2 SV=2_5_Asp-N Endopeptidase_121_20_2254.55088_5.67_0_Proline-endopeptidase_0_20_2254.55088_5.67
DCAHCKSEESNMCSLLRINT
>sp|P28032|ADH2_SOLLC Alcohol dehydrogenase 2 OS=Solanum lycopersicum OX=4081 GN=ADH2 PE=2 SV=2_6_Asp-N Endopeptidase_128_7_803.93168_5.98_0_Proline-endopeptidase_0_7_803.93168_5.98
DRGVMLN
>sp|P28032|ADH2_SOLLC Alcohol dehydrogenase 2 OS=Solanum lycopersicum OX=4081 GN=ADH2 PE=2 SV=2_7_Asp-N Endopeptidase_170_42_4537.17268_7.77_0_Proline-endopeptidase_0_42_4537.17268_7.77
DGKSRFSINGNPIYHFVGTSTFSEYTVVHVGCVAKINPLAPL
>sp|P28032|ADH2_SOLLC Alcohol dehydrogenase 2 OS=Solanum lycopersicum OX=4081 GN=ADH2 PE=2 SV=2_8_Asp-N Endopeptidase_226_56_5256.16738_8.48_0_Proline-endopeptidase_23_23_2232.63858_7.76
DKVCVLSCGISTGLGASLNVAKP
>sp|P28032|ADH2_SOLLC Alcohol dehydrogenase 2 OS=Solanum lycopersicum OX=4081 GN=ADH2 PE=2 SV=2_8_Asp-N Endopeptidase_226_56_5256.16738_8.48_1_Proline-endopeptidase_56_33_3041.54408_9.78
TKGSSVAIFGLGAVGLAAAEGARIAGASRIIGV
>sp|P28032|ADH2_SOLLC Alcohol dehydrogenase 2 OS=Solanum lycopersicum OX=4081 GN=ADH2 PE=2 SV=2_9_Asp-N Endopeptidase_248_22_2525.84688_7.64_0_Proline-endopeptidase_0_22_2525.84688_7.64
DLNASRFEQAKKFGVTEFVNPK
>sp|P28032|ADH2_SOLLC Alcohol dehydrogenase 2 OS=Solanum lycopersicum OX=4081 GN=ADH2 PE=2 SV=2_10_Asp-N Endopeptidase_262_14_1609.81168_4.05_0_Proline-endopeptidase_5_5_608.64888_5.87
DYSKP
>sp|P28032|ADH2_SOLLC Alcohol dehydrogenase 2 OS=Solanum lycopersicum OX=4081 GN=ADH2 PE=2 SV=2_10_Asp-N Endopeptidase_262_14_1609.81168_4.05_1_Proline-endopeptidase_14_9_1019.17808_3.56
VQEVIAEMT
>sp|P28032|ADH2_SOLLC Alcohol dehydrogenase 2 OS=Solanum lycopersicum OX=4081 GN=ADH2 PE=2 SV=2_11_Asp-N Endopeptidase_266_4_346.34028_3.48_0_Proline-endopeptidase_0_4_346.34028_3.48
DGGV
>sp|P28032|ADH2_SOLLC Alcohol dehydrogenase 2 OS=Solanum lycopersicum OX=4081 GN=ADH2 PE=2 SV=2_12_Asp-N Endopeptidase_276_10_1116.21398_5.53_0_Proline-endopeptidase_0_10_1116.21398_5.53
DRSVECTGHI
>sp|P28032|ADH2_SOLLC Alcohol dehydrogenase 2 OS=Solanum lycopersicum OX=4081 GN=ADH2 PE=2 SV=2_13_Asp-N Endopeptidase_287_11_1222.39628_4.27_0_Proline-endopeptidase_0_11_1222.39628_4.27
DAMISAFECVH
>sp|P28032|ADH2_SOLLC Alcohol dehydrogenase 2 OS=Solanum lycopersicum OX=4081 GN=ADH2 PE=2 SV=2_14_Asp-N Endopeptidase_330_43_4828.55678_8.26_0_Proline-endopeptidase_22_22_2343.71378_7.16
DGWGVAVLVGVPHKEAVFKTHP
>sp|P28032|ADH2_SOLLC Alcohol dehydrogenase 2 OS=Solanum lycopersicum OX=4081 GN=ADH2 PE=2 SV=2_14_Asp-N Endopeptidase_330_43_4828.55678_8.26_1_Proline-endopeptidase_41_19_2259.59258_8.32
LNFLNERTLKGTFFGNYKP
>sp|P28032|ADH2_SOLLC Alcohol dehydrogenase 2 OS=Solanum lycopersicum OX=4081 GN=ADH2 PE=2 SV=2_14_Asp-N Endopeptidase_330_43_4828.55678_8.26_2_Proline-endopeptidase_43_2_261.28098_9.71
RS
>sp|P28032|ADH2_SOLLC Alcohol dehydrogenase 2 OS=Solanum lycopersicum OX=4081 GN=ADH2 PE=2 SV=2_15_Asp-N Endopeptidase_363_33_3911.58648_5.12_0_Proline-endopeptidase_0_33_3911.58648_5.12
DIPCVVEKYMNKELELEKFITHTLPFAEINKAF
>sp|P28032|ADH2_SOLLC Alcohol dehydrogenase 2 OS=Solanum lycopersicum OX=4081 GN=ADH2 PE=2 SV=2_16_Asp-N Endopeptidase_379_16_1764.18968_6.17_0_Proline-endopeptidase_0_16_1764.18968_6.17
DLMLKGEGLRCIITMA
>sp|P28032|ADH2_SOLLC Alcohol dehydrogenase 2 OS=Solanum lycopersicum OX=4081 GN=ADH2 PE=2 SV=2_17_Asp-N Endopeptidase_380_1_133.10388_3.48_0_Proline-endopeptidase_0_1_133.10388_3.48
D
>AAK95687.1 transcription factor JERF1 [Solanum lycopersicum]_0_Asp-N Endopeptidase_8_8_750.92628_5.46_0_Proline-endopeptidase_0_8_750.92628_5.46
MCGGAIIS
>AAK95687.1 transcription factor JERF1 [Solanum lycopersicum]_1_Asp-N Endopeptidase_22_14_1580.85088_11.19_0_Proline-endopeptidase_0_14_1580.85088_11.19
DLVPPSRISRRLTA
>AAK95687.1 transcription factor JERF1 [Solanum lycopersicum]_2_Asp-N Endopeptidase_29_7_824.88828_3.48_0_Proline-endopeptidase_0_7_824.88828_3.48
DFLWGTS
>AAK95687.1 transcription factor JERF1 [Solanum lycopersicum]_3_Asp-N Endopeptidase_51_22_2643.08728_8.78_0_Proline-endopeptidase_16_16_1898.15208_8.39
DLNKKKKNPSNYHSKP
>AAK95687.1 transcription factor JERF1 [Solanum lycopersicum]_3_Asp-N Endopeptidase_51_22_2643.08728_8.78_1_Proline-endopeptidase_22_6_762.95048_9.93
LRSKFI
>AAK95687.1 transcription factor JERF1 [Solanum lycopersicum]_4_Asp-N Endopeptidase_54_3_375.37878_3.38_0_Proline-endopeptidase_0_3_375.37878_3.38
DLE
>AAK95687.1 transcription factor JERF1 [Solanum lycopersicum]_5_Asp-N Endopeptidase_59_5_609.59028_3.33_0_Proline-endopeptidase_0_5_609.59028_3.33
DEFEA
>AAK95687.1 transcription factor JERF1 [Solanum lycopersicum]_6_Asp-N Endopeptidase_65_6_820.90298_7.08_0_Proline-endopeptidase_0_6_820.90298_7.08
DFQHFK
>AAK95687.1 transcription factor JERF1 [Solanum lycopersicum]_7_Asp-N Endopeptidase_68_3_334.28588_3.48_0_Proline-endopeptidase_0_3_334.28588_3.48
DNS
>AAK95687.1 transcription factor JERF1 [Solanum lycopersicum]_8_Asp-N Endopeptidase_69_1_133.10388_3.48_0_Proline-endopeptidase_0_1_133.10388_3.48
D
>AAK95687.1 transcription factor JERF1 [Solanum lycopersicum]_9_Asp-N Endopeptidase_70_1_133.10388_3.48_0_Proline-endopeptidase_0_1_133.10388_3.48
D
>AAK95687.1 transcription factor JERF1 [Solanum lycopersicum]_10_Asp-N Endopeptidase_71_1_133.10388_3.48_0_Proline-endopeptidase_0_1_133.10388_3.48
D
>AAK95687.1 transcription factor JERF1 [Solanum lycopersicum]_11_Asp-N Endopeptidase_72_1_133.10388_3.48_0_Proline-endopeptidase_0_1_133.10388_3.48
D
>AAK95687.1 transcription factor JERF1 [Solanum lycopersicum]_12_Asp-N Endopeptidase_85_13_1347.53708_8.4_0_Proline-endopeptidase_0_13_1347.53708_8.4
DVKAFGPKSVRSG
>AAK95687.1 transcription factor JERF1 [Solanum lycopersicum]_13_Asp-N Endopeptidase_91_6_637.61898_3.38_0_Proline-endopeptidase_0_6_637.61898_3.38
DSNCEA
>AAK95687.1 transcription factor JERF1 [Solanum lycopersicum]_14_Asp-N Endopeptidase_119_28_3528.04918_11.37_0_Proline-endopeptidase_19_19_2429.77678_11.49
DRSSKRKRKNQYRGIRQRP
>AAK95687.1 transcription factor JERF1 [Solanum lycopersicum]_14_Asp-N Endopeptidase_119_28_3528.04918_11.37_1_Proline-endopeptidase_28_9_1116.28768_8.06
WGKWAAEIR
>AAK95687.1 transcription factor JERF1 [Solanum lycopersicum]_15_Asp-N Endopeptidase_142_23_2607.91148_7.99_0_Proline-endopeptidase_0_23_2607.91148_7.99
DPRKGIRVWLGTFNSAEEAARAY
>AAK95687.1 transcription factor JERF1 [Solanum lycopersicum]_16_Asp-N Endopeptidase_159_17_1956.28158_9.86_0_Proline-endopeptidase_0_17_1956.28158_9.86
DAEARRIRGKKAKVNFP
>AAK95687.1 transcription factor JERF1 [Solanum lycopersicum]_17_Asp-N Endopeptidase_197_38_4312.86818_7.76_0_Proline-endopeptidase_0_38_4312.86818_7.76
DEAPVSVSRRAIKQNPQKALREETLNTVQPNMTYISNL
>AAK95687.1 transcription factor JERF1 [Solanum lycopersicum]_18_Asp-N Endopeptidase_201_4_334.28588_3.48_0_Proline-endopeptidase_0_4_334.28588_3.48
DGGS
>AAK95687.1 transcription factor JERF1 [Solanum lycopersicum]_19_Asp-N Endopeptidase_202_1_133.10388_3.48_0_Proline-endopeptidase_0_1_133.10388_3.48
D
>AAK95687.1 transcription factor JERF1 [Solanum lycopersicum]_20_Asp-N Endopeptidase_227_25_2876.12828_4.4_0_Proline-endopeptidase_10_10_1232.31188_4.05
DSFSFFEEKP
>AAK95687.1 transcription factor JERF1 [Solanum lycopersicum]_20_Asp-N Endopeptidase_227_25_2876.12828_4.4_1_Proline-endopeptidase_25_15_1661.83168_6.12
ATKQYGFENVSFTAV
>AAK95687.1 transcription factor JERF1 [Solanum lycopersicum]_21_Asp-N Endopeptidase_246_19_1876.02478_3.48_0_Proline-endopeptidase_0_19_1876.02478_3.48
DMGLGSVSPSAGTNVYFSS
>AAK95687.1 transcription factor JERF1 [Solanum lycopersicum]_22_Asp-N Endopeptidase_253_7_782.76188_3.38_0_Proline-endopeptidase_0_7_782.76188_3.38
DEASNTF
>AAK95687.1 transcription factor JERF1 [Solanum lycopersicum]_23_Asp-N Endopeptidase_256_3_323.32088_3.48_0_Proline-endopeptidase_0_3_323.32088_3.48
DCS
>AAK95687.1 transcription factor JERF1 [Solanum lycopersicum]_24_Asp-N Endopeptidase_285_29_3265.55518_4.12_0_Proline-endopeptidase_0_29_3265.55518_4.12
DFGWAEPCARTPEISSVLSEVLETNETHF
>AAK95687.1 transcription factor JERF1 [Solanum lycopersicum]_25_Asp-N Endopeptidase_286_1_133.10388_3.48_0_Proline-endopeptidase_0_1_133.10388_3.48
D
>AAK95687.1 transcription factor JERF1 [Solanum lycopersicum]_26_Asp-N Endopeptidase_287_1_133.10388_3.48_0_Proline-endopeptidase_0_1_133.10388_3.48
D
>AAK95687.1 transcription factor JERF1 [Solanum lycopersicum]_27_Asp-N Endopeptidase_305_18_1966.23728_8.09_0_Proline-endopeptidase_4_4_473.48628_5.98
DSRP
>AAK95687.1 transcription factor JERF1 [Solanum lycopersicum]_27_Asp-N Endopeptidase_305_18_1966.23728_8.09_1_Proline-endopeptidase_18_14_1510.76628_8.09
EKKLKSCSSTSLTV
>AAK95687.1 transcription factor JERF1 [Solanum lycopersicum]_28_Asp-N Endopeptidase_336_31_3561.92148_3.83_0_Proline-endopeptidase_0_31_3561.92148_3.83
DGNTVNTLSEELSAFESQMKFLQIPYLEGNW
>AAK95687.1 transcription factor JERF1 [Solanum lycopersicum]_29_Asp-N Endopeptidase_340_4_390.39348_3.48_0_Proline-endopeptidase_0_4_390.39348_3.48
DASV
>AAK95687.1 transcription factor JERF1 [Solanum lycopersicum]_30_Asp-N Endopeptidase_350_10_1079.17468_3.48_0_Proline-endopeptidase_0_10_1079.17468_3.48
DAFLNTSAIQ
>AAK95687.1 transcription factor JERF1 [Solanum lycopersicum]_31_Asp-N Endopeptidase_356_6_563.58288_3.48_0_Proline-endopeptidase_0_6_563.58288_3.48
DGGNAM
>AAK95687.1 transcription factor JERF1 [Solanum lycopersicum]_32_Asp-N Endopeptidase_361_5_666.73128_3.48_0_Proline-endopeptidase_0_5_666.73128_3.48
DLWSF
>AAK95687.1 transcription factor JERF1 [Solanum lycopersicum]_33_Asp-N Endopeptidase_362_1_133.10388_3.48_0_Proline-endopeptidase_0_1_133.10388_3.48
D
>AAK95687.1 transcription factor JERF1 [Solanum lycopersicum]_34_Asp-N Endopeptidase_372_10_1009.14198_3.48_0_Proline-endopeptidase_0_10_1009.14198_3.48
DVPSLMGGAY
>NP_001234157.2 glutathione S-transferase-like protein [Solanum lycopersicum]_0_Asp-N Endopeptidase_3_3_334.39048_5.46_0_Proline-endopeptidase_0_3_334.39048_5.46
MAN
>NP_001234157.2 glutathione S-transferase-like protein [Solanum lycopersicum]_1_Asp-N Endopeptidase_9_6_700.83018_3.38_0_Proline-endopeptidase_0_6_700.83018_3.38
DEVILL
>NP_001234157.2 glutathione S-transferase-like protein [Solanum lycopersicum]_2_Asp-N Endopeptidase_34_25_3166.70608_7.72_0_Proline-endopeptidase_0_25_3166.70608_7.72
DFWPSMYGMRLRIALAEKEIKYEYR
>NP_001234157.2 glutathione S-transferase-like protein [Solanum lycopersicum]_3_Asp-N Endopeptidase_36_2_262.21938_3.38_0_Proline-endopeptidase_0_2_262.21938_3.38
DE
>NP_001234157.2 glutathione S-transferase-like protein [Solanum lycopersicum]_4_Asp-N Endopeptidase_75_39_4435.35548_7.94_0_Proline-endopeptidase_28_28_3214.90938_8.73
DLRNKSPLLLQMNPIHKKIPVLIHNGKP
>NP_001234157.2 glutathione S-transferase-like protein [Solanum lycopersicum]_4_Asp-N Endopeptidase_75_39_4435.35548_7.94_1_Proline-endopeptidase_39_11_1238.46138_3.56
ICESIIGVEYI
>NP_001234157.2 glutathione S-transferase-like protein [Solanum lycopersicum]_5_Asp-N Endopeptidase_80_5_675.73928_4.29_0_Proline-endopeptidase_0_5_675.73928_4.29
DEVWK
>NP_001234157.2 glutathione S-transferase-like protein [Solanum lycopersicum]_6_Asp-N Endopeptidase_88_8_839.98718_5.87_0_Proline-endopeptidase_0_8_839.98718_5.87
DKAPLLPS
>NP_001234157.2 glutathione S-transferase-like protein [Solanum lycopersicum]_7_Asp-N Endopeptidase_100_12_1509.64398_6.27_0_Proline-endopeptidase_0_12_1509.64398_6.27
DPYERAQARFWA
>NP_001234157.2 glutathione S-transferase-like protein [Solanum lycopersicum]_8_Asp-N Endopeptidase_103_3_409.43928_3.48_0_Proline-endopeptidase_0_3_409.43928_3.48
DYI
>NP_001234157.2 glutathione S-transferase-like protein [Solanum lycopersicum]_9_Asp-N Endopeptidase_119_16_1716.95188_8.05_0_Proline-endopeptidase_0_16_1716.95188_8.05
DKKLYATGSKIYTATG
>NP_001234157.2 glutathione S-transferase-like protein [Solanum lycopersicum]_10_Asp-N Endopeptidase_127_8_903.94448_4.67_0_Proline-endopeptidase_0_8_903.94448_4.67
DEQEAGKK
>NP_001234157.2 glutathione S-transferase-like protein [Solanum lycopersicum]_11_Asp-N Endopeptidase_148_21_2297.63308_4.4_0_Proline-endopeptidase_17_17_1857.17728_4.4
DFVEILKVLEGALGEKP
>NP_001234157.2 glutathione S-transferase-like protein [Solanum lycopersicum]_11_Asp-N Endopeptidase_148_21_2297.63308_4.4_1_Proline-endopeptidase_21_4_458.47108_5.43
YYGG
>NP_001234157.2 glutathione S-transferase-like protein [Solanum lycopersicum]_12_Asp-N Endopeptidase_154_6_655.66468_3.48_0_Proline-endopeptidase_0_6_655.66468_3.48
DNFGFG
>NP_001234157.2 glutathione S-transferase-like protein [Solanum lycopersicum]_13_Asp-N Endopeptidase_193_39_4616.32698_5.75_0_Proline-endopeptidase_0_39_4616.32698_5.75
DIALIGFYCWFHAYEVYGNFSIEAECPNLVAWAKRCMQR
>NP_001234157.2 glutathione S-transferase-like protein [Solanum lycopersicum]_14_Asp-N Endopeptidase_201_8_829.94878_5.87_0_Proline-endopeptidase_0_8_829.94878_5.87
DSVAKTLP
>NP_001234157.2 glutathione S-transferase-like protein [Solanum lycopersicum]_15_Asp-N Endopeptidase_220_19_2308.74948_6.94_0_Proline-endopeptidase_0_19_2308.74948_6.94
DQHKIIEFVKILREKLGLE
>sp|P35135|UBC4_SOLLC Ubiquitin-conjugating enzyme E2-17 kDa OS=Solanum lycopersicum OX=4081 PE=2 SV=1_0_Asp-N Endopeptidase_11_11_1316.66838_8.59_0_Proline-endopeptidase_0_11_1316.66838_8.59
MASKRILKELK
>sp|P35135|UBC4_SOLLC Ubiquitin-conjugating enzyme E2-17 kDa OS=Solanum lycopersicum OX=4081 PE=2 SV=1_1_Asp-N Endopeptidase_15_4_502.56808_5.87_0_Proline-endopeptidase_0_4_502.56808_5.87
DLQK
>sp|P35135|UBC4_SOLLC Ubiquitin-conjugating enzyme E2-17 kDa OS=Solanum lycopersicum OX=4081 PE=2 SV=1_2_Asp-N Endopeptidase_28_13_1230.31188_3.38_0_Proline-endopeptidase_0_13_1230.31188_3.38
DPPTSCSAGPVAE
>sp|P35135|UBC4_SOLLC Ubiquitin-conjugating enzyme E2-17 kDa OS=Solanum lycopersicum OX=4081 PE=2 SV=1_3_Asp-N Endopeptidase_41_13_1534.76768_5.22_0_Proline-endopeptidase_0_13_1534.76768_5.22
DMFHWQATIMGPT
>sp|P35135|UBC4_SOLLC Ubiquitin-conjugating enzyme E2-17 kDa OS=Solanum lycopersicum OX=4081 PE=2 SV=1_4_Asp-N Endopeptidase_58_17_1803.04728_5.22_0_Proline-endopeptidase_0_17_1803.04728_5.22
DSPYAGGVFLVSIHFPP
>sp|P35135|UBC4_SOLLC Ubiquitin-conjugating enzyme E2-17 kDa OS=Solanum lycopersicum OX=4081 PE=2 SV=1_5_Asp-N Endopeptidase_86_28_3190.71318_8.46_0_Proline-endopeptidase_18_18_2174.57648_8.5
DYPFKPPKVAFRTKVFHP
>sp|P35135|UBC4_SOLLC Ubiquitin-conjugating enzyme E2-17 kDa OS=Solanum lycopersicum OX=4081 PE=2 SV=1_5_Asp-N Endopeptidase_86_28_3190.71318_8.46_1_Proline-endopeptidase_28_10_1034.15198_5.46
NINSNGSICL
>sp|P35135|UBC4_SOLLC Ubiquitin-conjugating enzyme E2-17 kDa OS=Solanum lycopersicum OX=4081 PE=2 SV=1_6_Asp-N Endopeptidase_111_25_2772.33598_6.1_0_Proline-endopeptidase_0_25_2772.33598_6.1
DILKEQWSPALTISKVLLSICSLLT
>sp|P35135|UBC4_SOLLC Ubiquitin-conjugating enzyme E2-17 kDa OS=Solanum lycopersicum OX=4081 PE=2 SV=1_7_Asp-N Endopeptidase_115_4_441.44108_3.48_0_Proline-endopeptidase_0_4_441.44108_3.48
DPNP
>sp|P35135|UBC4_SOLLC Ubiquitin-conjugating enzyme E2-17 kDa OS=Solanum lycopersicum OX=4081 PE=2 SV=1_8_Asp-N Endopeptidase_116_1_133.10388_3.48_0_Proline-endopeptidase_0_1_133.10388_3.48
D
>sp|P35135|UBC4_SOLLC Ubiquitin-conjugating enzyme E2-17 kDa OS=Solanum lycopersicum OX=4081 PE=2 SV=1_9_Asp-N Endopeptidase_129_13_1513.77188_5.53_0_Proline-endopeptidase_0_13_1513.77188_5.53
DPLVPEIAHMYKT
>sp|P35135|UBC4_SOLLC Ubiquitin-conjugating enzyme E2-17 kDa OS=Solanum lycopersicum OX=4081 PE=2 SV=1_10_Asp-N Endopeptidase_148_19_2263.51288_8.25_0_Proline-endopeptidase_0_19_2263.51288_8.25
DRAKYETTARSWTQKYAMG
>NP_001294934.1 fructose-bisphosphate aldolase [Solanum lycopersicum]_0_Asp-N Endopeptidase_13_13_1317.60678_8.06_0_Proline-endopeptidase_0_13_1317.60678_8.06
MASASLLKTSPVL
>NP_001294934.1 fructose-bisphosphate aldolase [Solanum lycopersicum]_1_Asp-N Endopeptidase_46_33_3582.09258_8.8_0_Proline-endopeptidase_0_33_3582.09258_8.8
DKTEFVKGQSLRLPSVSVRCQPSALTVRASSYA
>NP_001294934.1 fructose-bisphosphate aldolase [Solanum lycopersicum]_2_Asp-N Endopeptidase_66_20_2071.46318_7.79_0_Proline-endopeptidase_0_20_2071.46318_7.79
DELVKTAKTIASPGRGILAM
>NP_001294934.1 fructose-bisphosphate aldolase [Solanum lycopersicum]_3_Asp-N Endopeptidase_127_61_6625.50278_4.94_0_Proline-endopeptidase_0_61_6625.50278_4.94
DESNATCGKRLASIGMENTEANRQAFRTLLVSVPGLGEYISGAILFEETLYQSTVEGKKMV
>NP_001294934.1 fructose-bisphosphate aldolase [Solanum lycopersicum]_4_Asp-N Endopeptidase_141_14_1522.80518_4.29_0_Proline-endopeptidase_0_14_1522.80518_4.29
DVLVEQNIVPGIKV
>NP_001294934.1 fructose-bisphosphate aldolase [Solanum lycopersicum]_5_Asp-N Endopeptidase_160_19_1988.20218_4.29_0_Proline-endopeptidase_0_19_1988.20218_4.29
DKGLVPLAGSNNESWCQGL
>NP_001294934.1 fructose-bisphosphate aldolase [Solanum lycopersicum]_6_Asp-N Endopeptidase_210_50_5326.02198_9.03_0_Proline-endopeptidase_0_50_5326.02198_9.03
DGLASRSAAYYQQGARFAKWRTVVSIPNGPSALAVKEAAWGLARYAAISQ
>NP_001294934.1 fructose-bisphosphate aldolase [Solanum lycopersicum]_7_Asp-N Endopeptidase_224_14_1520.78618_3.33_0_Proline-endopeptidase_0_14_1520.78618_3.33
DNGLVPIVEPEILL
>NP_001294934.1 fructose-bisphosphate aldolase [Solanum lycopersicum]_8_Asp-N Endopeptidase_230_6_683.67558_4.27_0_Proline-endopeptidase_0_6_683.67558_4.27
DGEHNI
>NP_001294934.1 fructose-bisphosphate aldolase [Solanum lycopersicum]_9_Asp-N Endopeptidase_272_42_4808.60568_5.04_0_Proline-endopeptidase_32_32_3804.42138_4.89
DRTFEVAKQVWAEVFFYLAQNNVMFEGILLKP
>NP_001294934.1 fructose-bisphosphate aldolase [Solanum lycopersicum]_9_Asp-N Endopeptidase_272_42_4808.60568_5.04_1_Proline-endopeptidase_42_10_1022.19958_6.12
SMVTPGAECK
>NP_001294934.1 fructose-bisphosphate aldolase [Solanum lycopersicum]_10_Asp-N Endopeptidase_281_9_985.06478_5.98_0_Proline-endopeptidase_0_9_985.06478_5.98
DRATPQQVA
>NP_001294934.1 fructose-bisphosphate aldolase [Solanum lycopersicum]_11_Asp-N Endopeptidase_354_73_8073.17318_8.24_0_Proline-endopeptidase_66_66_7332.35888_8.54
DYTLSLLRQRIPPAVPGIMFLSGGQSEVEATLNLNAMNQSPNPWHVSFSYARALQNTCLKTWSGRP
>NP_001294934.1 fructose-bisphosphate aldolase [Solanum lycopersicum]_11_Asp-N Endopeptidase_354_73_8073.17318_8.24_1_Proline-endopeptidase_73_7_758.82958_6.13
ENVKAAQ
>NP_001294934.1 fructose-bisphosphate aldolase [Solanum lycopersicum]_12_Asp-N Endopeptidase_378_24_2491.78368_6.23_0_Proline-endopeptidase_0_24_2491.78368_6.23
DALLVRAKANSLAQLGKYTGEGES
>NP_001294934.1 fructose-bisphosphate aldolase [Solanum lycopersicum]_13_Asp-N Endopeptidase_392_14_1634.91068_7.59_0_Proline-endopeptidase_0_14_1634.91068_7.59
DEAKKGMFVKGYVY
>AAS48091.1 alcohol acyl transferase [Solanum lycopersicum]_0_Asp-N Endopeptidase_33_33_3703.35818_8.1_0_Proline-endopeptidase_14_14_1610.93468_8.02
MANILPISINYHKP
>AAS48091.1 alcohol acyl transferase [Solanum lycopersicum]_0_Asp-N Endopeptidase_33_33_3703.35818_8.1_1_Proline-endopeptidase_33_19_2110.43878_7.81
KLVVPSSVTSHETKRLSEI
>AAS48091.1 alcohol acyl transferase [Solanum lycopersicum]_1_Asp-N Endopeptidase_34_1_133.10388_3.48_0_Proline-endopeptidase_0_1_133.10388_3.48
D
>AAS48091.1 alcohol acyl transferase [Solanum lycopersicum]_2_Asp-N Endopeptidase_58_24_2878.44318_8.43_0_Proline-endopeptidase_0_24_2878.44318_8.43
DQGFIRLQIPILMFYKYNSSMKGK
>AAS48091.1 alcohol acyl transferase [Solanum lycopersicum]_3_Asp-N Endopeptidase_65_7_800.00908_7.79_0_Proline-endopeptidase_0_7_800.00908_7.79
DLAKIIK
>AAS48091.1 alcohol acyl transferase [Solanum lycopersicum]_4_Asp-N Endopeptidase_104_39_4256.98808_6.25_0_Proline-endopeptidase_0_39_4256.98808_6.25
DGLSKTLVFYYPLAGRLIEGPNKKLMVNCNGEGVLFIEG
>AAS48091.1 alcohol acyl transferase [Solanum lycopersicum]_5_Asp-N Endopeptidase_124_20_2229.57318_4.4_0_Proline-endopeptidase_0_20_2229.57318_4.4
DANIELEKLGESIKPPCPYL
>AAS48091.1 alcohol acyl transferase [Solanum lycopersicum]_6_Asp-N Endopeptidase_134_10_1104.23078_6.42_0_Proline-endopeptidase_0_10_1104.23078_6.42
DLLLHNVHGS
>AAS48091.1 alcohol acyl transferase [Solanum lycopersicum]_7_Asp-N Endopeptidase_166_32_3500.15498_8.7_0_Proline-endopeptidase_0_32_3500.15498_8.7
DGIIGSPLLLIQVTRFTCGGFAVGFRFNHTMM
>AAS48091.1 alcohol acyl transferase [Solanum lycopersicum]_8_Asp-N Endopeptidase_214_48_5372.16098_6.69_0_Proline-endopeptidase_0_48_5372.16098_6.69
DAYGFKMFLNALSELIQGASTPSILPVWERHLLSARSSPSITCIHHEF
>AAS48091.1 alcohol acyl transferase [Solanum lycopersicum]_9_Asp-N Endopeptidase_228_14_1695.81528_3.77_0_Proline-endopeptidase_0_14_1695.81528_3.77
DEEIESKIAWESME
>AAS48091.1 alcohol acyl transferase [Solanum lycopersicum]_10_Asp-N Endopeptidase_278_50_5965.95798_5.84_0_Proline-endopeptidase_0_50_5965.95798_5.84
DKLIQQSFFFGNEEMEVIKNQVPPNYECTKFELLMAFLWKCRTIALNLHS
>AAS48091.1 alcohol acyl transferase [Solanum lycopersicum]_11_Asp-N Endopeptidase_337_59_6522.78158_8.16_0_Proline-endopeptidase_0_59_6522.78158_8.16
DEIVRLTYVINIRGKKSLNIELPIGYYGNAFITPVVVSKAGLLCSNPVTYAVELIKKVK
>AAS48091.1 alcohol acyl transferase [Solanum lycopersicum]_12_Asp-N Endopeptidase_349_12_1473.64568_4.66_0_Proline-endopeptidase_0_12_1473.64568_4.66
DHINEEYIKSLI
>AAS48091.1 alcohol acyl transferase [Solanum lycopersicum]_13_Asp-N Endopeptidase_369_20_2321.71988_7.79_0_Proline-endopeptidase_9_9_1016.22378_8.06
DLMVTKGRP
>AAS48091.1 alcohol acyl transferase [Solanum lycopersicum]_13_Asp-N Endopeptidase_369_20_2321.71988_7.79_1_Proline-endopeptidase_20_11_1323.51138_6.13
ELTKSWNFLVS
>AAS48091.1 alcohol acyl transferase [Solanum lycopersicum]_14_Asp-N Endopeptidase_376_7_883.95908_5.97_0_Proline-endopeptidase_0_7_883.95908_5.97
DNRYIGF
>AAS48091.1 alcohol acyl transferase [Solanum lycopersicum]_15_Asp-N Endopeptidase_379_3_409.39598_3.38_0_Proline-endopeptidase_0_3_409.39598_3.38
DEF
>AAS48091.1 alcohol acyl transferase [Solanum lycopersicum]_16_Asp-N Endopeptidase_406_27_2859.27678_7.79_0_Proline-endopeptidase_0_27_2859.27678_7.79
DFGWGNPIFGGILKAISFTSFGVSVKN
>AAS48091.1 alcohol acyl transferase [Solanum lycopersicum]_17_Asp-N Endopeptidase_428_22_2349.90108_7.95_0_Proline-endopeptidase_0_22_2349.90108_7.95
DKGEKGVLIAISLPPLAMKKLQ
>AAS48091.1 alcohol acyl transferase [Solanum lycopersicum]_18_Asp-N Endopeptidase_442_14_1698.99768_5.97_0_Proline-endopeptidase_0_14_1698.99768_5.97
DIYNMTFRVIISNI
>sp|P30264|CATA1_SOLLC Catalase isozyme 1 OS=Solanum lycopersicum OX=4081 GN=CAT1 PE=2 SV=1_0_Asp-N Endopeptidase_1_1_149.20788_5.46_0_Proline-endopeptidase_0_1_149.20788_5.46
M
>sp|P30264|CATA1_SOLLC Catalase isozyme 1 OS=Solanum lycopersicum OX=4081 GN=CAT1 PE=2 SV=1_1_Asp-N Endopeptidase_12_11_1270.36428_7.95_0_Proline-endopeptidase_7_7_861.95308_7.99
DPSKYRP
>sp|P30264|CATA1_SOLLC Catalase isozyme 1 OS=Solanum lycopersicum OX=4081 GN=CAT1 PE=2 SV=1_1_Asp-N Endopeptidase_12_11_1270.36428_7.95_1_Proline-endopeptidase_11_4_426.42648_5.45
SSAY
>sp|P30264|CATA1_SOLLC Catalase isozyme 1 OS=Solanum lycopersicum OX=4081 GN=CAT1 PE=2 SV=1_2_Asp-N Endopeptidase_43_31_3186.56888_4.29_0_Proline-endopeptidase_0_31_3186.56888_4.29
DTPFLTTNAGGPVYNNVSSLTVGPRGPVLLE
>sp|P30264|CATA1_SOLLC Catalase isozyme 1 OS=Solanum lycopersicum OX=4081 GN=CAT1 PE=2 SV=1_3_Asp-N Endopeptidase_54_11_1375.58418_4.29_0_Proline-endopeptidase_0_11_1375.58418_4.29
DYYLIEKLATF
>sp|P30264|CATA1_SOLLC Catalase isozyme 1 OS=Solanum lycopersicum OX=4081 GN=CAT1 PE=2 SV=1_4_Asp-N Endopeptidase_79_25_2837.19388_7.84_0_Proline-endopeptidase_0_25_2837.19388_7.84
DREKIPERVVHARGASAKGFFEVTH
>sp|P30264|CATA1_SOLLC Catalase isozyme 1 OS=Solanum lycopersicum OX=4081 GN=CAT1 PE=2 SV=1_5_Asp-N Endopeptidase_87_8_858.96468_5.22_0_Proline-endopeptidase_0_8_858.96468_5.22
DISHLTCA
>sp|P30264|CATA1_SOLLC Catalase isozyme 1 OS=Solanum lycopersicum OX=4081 GN=CAT1 PE=2 SV=1_6_Asp-N Endopeptidase_117_30_3326.78098_8.7_0_Proline-endopeptidase_0_30_3326.78098_8.7
DFLRAPGAQTPVICRFSTVVHERGSPESIR
>sp|P30264|CATA1_SOLLC Catalase isozyme 1 OS=Solanum lycopersicum OX=4081 GN=CAT1 PE=2 SV=1_7_Asp-N Endopeptidase_133_16_1920.15778_7.99_0_Proline-endopeptidase_0_16_1920.15778_7.99
DIRGFAVKFYTREGNF
>sp|P30264|CATA1_SOLLC Catalase isozyme 1 OS=Solanum lycopersicum OX=4081 GN=CAT1 PE=2 SV=1_8_Asp-N Endopeptidase_146_13_1490.68178_5.98_0_Proline-endopeptidase_0_13_1490.68178_5.98
DLVGNNVPVFFNR
>sp|P30264|CATA1_SOLLC Catalase isozyme 1 OS=Solanum lycopersicum OX=4081 GN=CAT1 PE=2 SV=1_9_Asp-N Endopeptidase_152_6_663.72828_5.87_0_Proline-endopeptidase_0_6_663.72828_5.87
DAKSFP
>sp|P30264|CATA1_SOLLC Catalase isozyme 1 OS=Solanum lycopersicum OX=4081 GN=CAT1 PE=2 SV=1_10_Asp-N Endopeptidase_173_21_2529.92768_8.4_0_Proline-endopeptidase_8_8_913.08488_8.06
DTIRALKP
>sp|P30264|CATA1_SOLLC Catalase isozyme 1 OS=Solanum lycopersicum OX=4081 GN=CAT1 PE=2 SV=1_10_Asp-N Endopeptidase_173_21_2529.92768_8.4_1_Proline-endopeptidase_21_13_1634.85808_8.07
NPKSHIQENWRIL
>sp|P30264|CATA1_SOLLC Catalase isozyme 1 OS=Solanum lycopersicum OX=4081 GN=CAT1 PE=2 SV=1_11_Asp-N Endopeptidase_190_17_2115.37188_4.27_0_Proline-endopeptidase_0_17_2115.37188_4.27
DFFSFLPESLHTFAFFY
>sp|P30264|CATA1_SOLLC Catalase isozyme 1 OS=Solanum lycopersicum OX=4081 GN=CAT1 PE=2 SV=1_12_Asp-N Endopeptidase_191_1_133.10388_3.48_0_Proline-endopeptidase_0_1_133.10388_3.48
D
>sp|P30264|CATA1_SOLLC Catalase isozyme 1 OS=Solanum lycopersicum OX=4081 GN=CAT1 PE=2 SV=1_13_Asp-N Endopeptidase_197_6_646.75648_3.48_0_Proline-endopeptidase_0_6_646.75648_3.48
DVCLPT
>sp|P30264|CATA1_SOLLC Catalase isozyme 1 OS=Solanum lycopersicum OX=4081 GN=CAT1 PE=2 SV=1_14_Asp-N Endopeptidase_253_56_6415.26668_7.77_0_Proline-endopeptidase_31_31_3787.31868_7.92
DYRHMEGFGVHAYQLINKEGKAHYVKFHWKP
>sp|P30264|CATA1_SOLLC Catalase isozyme 1 OS=Solanum lycopersicum OX=4081 GN=CAT1 PE=2 SV=1_14_Asp-N Endopeptidase_253_56_6415.26668_7.77_1_Proline-endopeptidase_56_25_2645.96328_7.16
TCGVKCMSEEEAIRVGGTNHSHATK
>sp|P30264|CATA1_SOLLC Catalase isozyme 1 OS=Solanum lycopersicum OX=4081 GN=CAT1 PE=2 SV=1_15_Asp-N Endopeptidase_256_3_409.43928_3.48_0_Proline-endopeptidase_0_3_409.43928_3.48
DLY
>sp|P30264|CATA1_SOLLC Catalase isozyme 1 OS=Solanum lycopersicum OX=4081 GN=CAT1 PE=2 SV=1_16_Asp-N Endopeptidase_274_18_2084.37408_4.29_0_Proline-endopeptidase_0_18_2084.37408_4.29
DSIAAGNYPEWKLFIQTM
>sp|P30264|CATA1_SOLLC Catalase isozyme 1 OS=Solanum lycopersicum OX=4081 GN=CAT1 PE=2 SV=1_17_Asp-N Endopeptidase_277_3_359.33608_3.38_0_Proline-endopeptidase_0_3_359.33608_3.38
DPE
>sp|P30264|CATA1_SOLLC Catalase isozyme 1 OS=Solanum lycopersicum OX=4081 GN=CAT1 PE=2 SV=1_18_Asp-N Endopeptidase_279_2_232.23648_3.48_0_Proline-endopeptidase_0_2_232.23648_3.48
DV
>sp|P30264|CATA1_SOLLC Catalase isozyme 1 OS=Solanum lycopersicum OX=4081 GN=CAT1 PE=2 SV=1_19_Asp-N Endopeptidase_282_3_408.45458_5.87_0_Proline-endopeptidase_0_3_408.45458_5.87
DKF
>sp|P30264|CATA1_SOLLC Catalase isozyme 1 OS=Solanum lycopersicum OX=4081 GN=CAT1 PE=2 SV=1_20_Asp-N Endopeptidase_284_2_280.28048_3.48_0_Proline-endopeptidase_0_2_280.28048_3.48
DF
>sp|P30264|CATA1_SOLLC Catalase isozyme 1 OS=Solanum lycopersicum OX=4081 GN=CAT1 PE=2 SV=1_21_Asp-N Endopeptidase_287_3_343.37998_3.48_0_Proline-endopeptidase_0_3_343.37998_3.48
DPL
>sp|P30264|CATA1_SOLLC Catalase isozyme 1 OS=Solanum lycopersicum OX=4081 GN=CAT1 PE=2 SV=1_22_Asp-N Endopeptidase_295_8_975.06618_4.29_0_Proline-endopeptidase_0_8_975.06618_4.29
DVTKTWPE
>sp|P30264|CATA1_SOLLC Catalase isozyme 1 OS=Solanum lycopersicum OX=4081 GN=CAT1 PE=2 SV=1_23_Asp-N Endopeptidase_312_17_1915.35278_9.56_0_Proline-endopeptidase_0_17_1915.35278_9.56
DLLPLIPVGRLVLNRNI
>sp|P30264|CATA1_SOLLC Catalase isozyme 1 OS=Solanum lycopersicum OX=4081 GN=CAT1 PE=2 SV=1_24_Asp-N Endopeptidase_337_25_2872.09918_3.93_0_Proline-endopeptidase_0_25_2872.09918_3.93
DNFFAENEQLAFNPGHIVPGIYYSE
>sp|P30264|CATA1_SOLLC Catalase isozyme 1 OS=Solanum lycopersicum OX=4081 GN=CAT1 PE=2 SV=1_25_Asp-N Endopeptidase_349_12_1438.68968_7.99_0_Proline-endopeptidase_0_12_1438.68968_7.99
DKLLQTRIFAYA
>sp|P30264|CATA1_SOLLC Catalase isozyme 1 OS=Solanum lycopersicum OX=4081 GN=CAT1 PE=2 SV=1_26_Asp-N Endopeptidase_377_28_3291.67808_9.37_0_Proline-endopeptidase_0_28_3291.67808_9.37
DTQRHRIGPNYMQLPVNAPKCGHHNNHR
>sp|P30264|CATA1_SOLLC Catalase isozyme 1 OS=Solanum lycopersicum OX=4081 GN=CAT1 PE=2 SV=1_27_Asp-N Endopeptidase_386_9_1032.15728_7.2_0_Proline-endopeptidase_0_9_1032.15728_7.2
DGAMNMTHR
>sp|P30264|CATA1_SOLLC Catalase isozyme 1 OS=Solanum lycopersicum OX=4081 GN=CAT1 PE=2 SV=1_28_Asp-N Endopeptidase_390_4_490.46748_3.33_0_Proline-endopeptidase_0_4_490.46748_3.33
DEEV
>sp|P30264|CATA1_SOLLC Catalase isozyme 1 OS=Solanum lycopersicum OX=4081 GN=CAT1 PE=2 SV=1_29_Asp-N Endopeptidase_397_7_896.99828_5.97_0_Proline-endopeptidase_0_7_896.99828_5.97
DYLPSRF
>sp|P30264|CATA1_SOLLC Catalase isozyme 1 OS=Solanum lycopersicum OX=4081 GN=CAT1 PE=2 SV=1_30_Asp-N Endopeptidase_440_43_5020.65288_8.18_0_Proline-endopeptidase_5_5_586.66358_5.97
DPCRP
>sp|P30264|CATA1_SOLLC Catalase isozyme 1 OS=Solanum lycopersicum OX=4081 GN=CAT1 PE=2 SV=1_30_Asp-N Endopeptidase_440_43_5020.65288_8.18_1_Proline-endopeptidase_43_38_4452.00458_8.21
AEQYPIPSCVLNGRRTNCVIPKENNFKQAGERYRSWEP
>sp|P30264|CATA1_SOLLC Catalase isozyme 1 OS=Solanum lycopersicum OX=4081 GN=CAT1 PE=2 SV=1_31_Asp-N Endopeptidase_443_3_417.42208_5.98_0_Proline-endopeptidase_0_3_417.42208_5.98
DRQ
>sp|P30264|CATA1_SOLLC Catalase isozyme 1 OS=Solanum lycopersicum OX=4081 GN=CAT1 PE=2 SV=1_32_Asp-N Endopeptidase_455_12_1509.68178_6.17_0_Proline-endopeptidase_0_12_1509.68178_6.17
DRYINKWVESLS
>sp|P30264|CATA1_SOLLC Catalase isozyme 1 OS=Solanum lycopersicum OX=4081 GN=CAT1 PE=2 SV=1_33_Asp-N Endopeptidase_474_19_2271.56078_7.18_0_Proline-endopeptidase_0_19_2271.56078_7.18
DPRVTHEIRSIWISYLSQA
>sp|P30264|CATA1_SOLLC Catalase isozyme 1 OS=Solanum lycopersicum OX=4081 GN=CAT1 PE=2 SV=1_34_Asp-N Endopeptidase_492_18_1949.31438_8.54_0_Proline-endopeptidase_16_16_1717.01668_8.54
DKSCGQKVASRLTVKP
>sp|P30264|CATA1_SOLLC Catalase isozyme 1 OS=Solanum lycopersicum OX=4081 GN=CAT1 PE=2 SV=1_34_Asp-N Endopeptidase_492_18_1949.31438_8.54_1_Proline-endopeptidase_18_2_250.31298_5.46
TM
>ABB02390.1 temperature-induced lipocalin [Solanum lycopersicum]_0_Asp-N Endopeptidase_12_12_1362.70908_7.79_0_Proline-endopeptidase_0_12_1362.70908_7.79
MATKVMEVVKNL
>ABB02390.1 temperature-induced lipocalin [Solanum lycopersicum]_1_Asp-N Endopeptidase_34_22_2776.21108_8.74_0_Proline-endopeptidase_0_22_2776.21108_8.74
DLKRYMGRWYEIASFPSRFQPK
>ABB02390.1 temperature-induced lipocalin [Solanum lycopersicum]_2_Asp-N Endopeptidase_37_3_289.28838_3.48_0_Proline-endopeptidase_0_3_289.28838_3.48
DGV
>ABB02390.1 temperature-induced lipocalin [Solanum lycopersicum]_3_Asp-N Endopeptidase_47_10_1141.20288_5.97_0_Proline-endopeptidase_0_10_1141.20288_5.97
DTRATYTLNS
>ABB02390.1 temperature-induced lipocalin [Solanum lycopersicum]_4_Asp-N Endopeptidase_73_26_2867.18838_6.98_0_Proline-endopeptidase_0_26_2867.18838_6.98
DGTVHVLNETWCNGKRGFIEGTAYKA
>ABB02390.1 temperature-induced lipocalin [Solanum lycopersicum]_5_Asp-N Endopeptidase_77_4_431.40258_3.48_0_Proline-endopeptidase_0_4_431.40258_3.48
DPNS
>ABB02390.1 temperature-induced lipocalin [Solanum lycopersicum]_6_Asp-N Endopeptidase_99_22_2500.02228_7.76_0_Proline-endopeptidase_0_22_2500.02228_7.76
DEAKLKVRFYVPPFLPIIPVTG
>ABB02390.1 temperature-induced lipocalin [Solanum lycopersicum]_7_Asp-N Endopeptidase_106_7_971.12048_3.48_0_Proline-endopeptidase_0_7_971.12048_3.48
DYWVLYI
>ABB02390.1 temperature-induced lipocalin [Solanum lycopersicum]_8_Asp-N Endopeptidase_108_2_262.21938_3.38_0_Proline-endopeptidase_0_2_262.21938_3.38
DE
>ABB02390.1 temperature-induced lipocalin [Solanum lycopersicum]_9_Asp-N Endopeptidase_132_24_2997.45248_9.45_0_Proline-endopeptidase_0_24_2997.45248_9.45
DYQYALIGQPSRRYLWILSRQTRL
>ABB02390.1 temperature-induced lipocalin [Solanum lycopersicum]_10_Asp-N Endopeptidase_133_1_133.10388_3.48_0_Proline-endopeptidase_0_1_133.10388_3.48
D
>ABB02390.1 temperature-induced lipocalin [Solanum lycopersicum]_11_Asp-N Endopeptidase_149_16_1928.08268_4.25_0_Proline-endopeptidase_0_16_1928.08268_4.25
DEIYNQLVEKAKEEGY
>ABB02390.1 temperature-induced lipocalin [Solanum lycopersicum]_12_Asp-N Endopeptidase_160_11_1239.39408_7.81_0_Proline-endopeptidase_0_11_1239.39408_7.81
DVSKLHKTPQS
>ABB02390.1 temperature-induced lipocalin [Solanum lycopersicum]_13_Asp-N Endopeptidase_164_4_414.41548_3.48_0_Proline-endopeptidase_0_4_414.41548_3.48
DSPP
>ABB02390.1 temperature-induced lipocalin [Solanum lycopersicum]_14_Asp-N Endopeptidase_167_3_349.29758_3.38_0_Proline-endopeptidase_0_3_349.29758_3.38
DSE
>ABB02390.1 temperature-induced lipocalin [Solanum lycopersicum]_15_Asp-N Endopeptidase_171_4_445.47288_5.87_0_Proline-endopeptidase_0_4_445.47288_5.87
DSPK
>ABB02390.1 temperature-induced lipocalin [Solanum lycopersicum]_16_Asp-N Endopeptidase_185_14_1644.97728_8.11_0_Proline-endopeptidase_0_14_1644.97728_8.11
DTKGIWWIKSILGK
>sp|Q43517|FER1_SOLLC Ferredoxin-1, chloroplastic OS=Solanum lycopersicum OX=4081 GN=SEND33 PE=2 SV=1_0_Asp-N Endopeptidase_66_66_7004.27028_8.35_0_Proline-endopeptidase_18_18_1924.30398_9.93
MASISGTMISTSFLPRKP
>sp|Q43517|FER1_SOLLC Ferredoxin-1, chloroplastic OS=Solanum lycopersicum OX=4081 GN=SEND33 PE=2 SV=1_0_Asp-N Endopeptidase_66_66_7004.27028_8.35_1_Proline-endopeptidase_66_48_5097.98158_7.91
AVTSLKAISNVGEALFGLKSGRNGRITCMASYKVKLITPEGPIEFECP
>sp|Q43517|FER1_SOLLC Ferredoxin-1, chloroplastic OS=Solanum lycopersicum OX=4081 GN=SEND33 PE=2 SV=1_1_Asp-N Endopeptidase_67_1_133.10388_3.48_0_Proline-endopeptidase_0_1_133.10388_3.48
D
>sp|Q43517|FER1_SOLLC Ferredoxin-1, chloroplastic OS=Solanum lycopersicum OX=4081 GN=SEND33 PE=2 SV=1_2_Asp-N Endopeptidase_72_5_621.73128_3.48_0_Proline-endopeptidase_0_5_621.73128_3.48
DVYIL
>sp|Q43517|FER1_SOLLC Ferredoxin-1, chloroplastic OS=Solanum lycopersicum OX=4081 GN=SEND33 PE=2 SV=1_3_Asp-N Endopeptidase_80_8_913.85288_3.93_0_Proline-endopeptidase_0_8_913.85288_3.93
DQAEEEGH
>sp|Q43517|FER1_SOLLC Ferredoxin-1, chloroplastic OS=Solanum lycopersicum OX=4081 GN=SEND33 PE=2 SV=1_4_Asp-N Endopeptidase_103_23_2219.48738_7.92_0_Proline-endopeptidase_0_23_2219.48738_7.92
DLPYSCRAGSCSSCAGKVTAGSV
>sp|Q43517|FER1_SOLLC Ferredoxin-1, chloroplastic OS=Solanum lycopersicum OX=4081 GN=SEND33 PE=2 SV=1_5_Asp-N Endopeptidase_106_3_348.31278_3.48_0_Proline-endopeptidase_0_3_348.31278_3.48
DQS
>sp|Q43517|FER1_SOLLC Ferredoxin-1, chloroplastic OS=Solanum lycopersicum OX=4081 GN=SEND33 PE=2 SV=1_6_Asp-N Endopeptidase_111_5_564.59558_3.48_0_Proline-endopeptidase_0_5_564.59558_3.48
DGNFL
>sp|Q43517|FER1_SOLLC Ferredoxin-1, chloroplastic OS=Solanum lycopersicum OX=4081 GN=SEND33 PE=2 SV=1_7_Asp-N Endopeptidase_113_2_262.21938_3.38_0_Proline-endopeptidase_0_2_262.21938_3.38
DE
>sp|Q43517|FER1_SOLLC Ferredoxin-1, chloroplastic OS=Solanum lycopersicum OX=4081 GN=SEND33 PE=2 SV=1_8_Asp-N Endopeptidase_130_17_1769.00218_4.29_0_Proline-endopeptidase_0_17_1769.00218_4.29
DQEAAGFVLTCVAYPKG
>sp|Q43517|FER1_SOLLC Ferredoxin-1, chloroplastic OS=Solanum lycopersicum OX=4081 GN=SEND33 PE=2 SV=1_9_Asp-N Endopeptidase_144_14_1614.72658_4.23_0_Proline-endopeptidase_0_14_1614.72658_4.23
DVTIETHKEEELTA
>NP_001234715.1 eukaryotic translation initiation factor 5A-4 [Solanum lycopersicum]_0_Asp-N Endopeptidase_2_2_236.28608_5.46_0_Proline-endopeptidase_0_2_236.28608_5.46
MS
>NP_001234715.1 eukaryotic translation initiation factor 5A-4 [Solanum lycopersicum]_1_Asp-N Endopeptidase_12_10_1228.24028_4.86_0_Proline-endopeptidase_0_10_1228.24028_4.86
DEEHHFESKA
>NP_001234715.1 eukaryotic translation initiation factor 5A-4 [Solanum lycopersicum]_2_Asp-N Endopeptidase_63_51_5439.30218_8.69_0_Proline-endopeptidase_27_27_2890.29498_8.83
DAGASKTYPQQAGTIRKNGYIVIKGRP
>NP_001234715.1 eukaryotic translation initiation factor 5A-4 [Solanum lycopersicum]_2_Asp-N Endopeptidase_63_51_5439.30218_8.69_1_Proline-endopeptidase_51_24_2567.02248_8.26
CKVVEVSTSKTGKHGHAKCHFVAI
>NP_001234715.1 eukaryotic translation initiation factor 5A-4 [Solanum lycopersicum]_3_Asp-N Endopeptidase_72_9_1077.24558_6.12_0_Proline-endopeptidase_0_9_1077.24558_6.12
DIFNAKKLE
>NP_001234715.1 eukaryotic translation initiation factor 5A-4 [Solanum lycopersicum]_4_Asp-N Endopeptidase_81_9_971.05268_5.22_0_Proline-endopeptidase_0_9_971.05268_5.22
DIVPSSHNC
>NP_001234715.1 eukaryotic translation initiation factor 5A-4 [Solanum lycopersicum]_5_Asp-N Endopeptidase_89_8_937.02328_7.2_0_Proline-endopeptidase_0_8_937.02328_7.2
DVPHVNRT
>NP_001234715.1 eukaryotic translation initiation factor 5A-4 [Solanum lycopersicum]_6_Asp-N Endopeptidase_94_5_650.72938_3.48_0_Proline-endopeptidase_0_5_650.72938_3.48
DYQLI
>NP_001234715.1 eukaryotic translation initiation factor 5A-4 [Solanum lycopersicum]_7_Asp-N Endopeptidase_98_4_462.45698_3.38_0_Proline-endopeptidase_0_4_462.45698_3.38
DISE
>NP_001234715.1 eukaryotic translation initiation factor 5A-4 [Solanum lycopersicum]_8_Asp-N Endopeptidase_112_14_1494.62128_4.29_0_Proline-endopeptidase_0_14_1494.62128_4.29
DGFVSLLTENGNTK
>NP_001234715.1 eukaryotic translation initiation factor 5A-4 [Solanum lycopersicum]_9_Asp-N Endopeptidase_113_1_133.10388_3.48_0_Proline-endopeptidase_0_1_133.10388_3.48
D
>NP_001234715.1 eukaryotic translation initiation factor 5A-4 [Solanum lycopersicum]_10_Asp-N Endopeptidase_119_6_713.83198_5.98_0_Proline-endopeptidase_0_6_713.83198_5.98
DLRLPT
>NP_001234715.1 eukaryotic translation initiation factor 5A-4 [Solanum lycopersicum]_11_Asp-N Endopeptidase_120_1_133.10388_3.48_0_Proline-endopeptidase_0_1_133.10388_3.48
D
>NP_001234715.1 eukaryotic translation initiation factor 5A-4 [Solanum lycopersicum]_12_Asp-N Endopeptidase_135_15_1634.80638_4.67_0_Proline-endopeptidase_0_15_1634.80638_4.67
DTLLNQVKGGFEEGK
>NP_001234715.1 eukaryotic translation initiation factor 5A-4 [Solanum lycopersicum]_13_Asp-N Endopeptidase_154_19_2023.40558_4.05_0_Proline-endopeptidase_0_19_2023.40558_4.05
DLVLSVMSAMGEEQICAVK
>NP_001234715.1 eukaryotic translation initiation factor 5A-4 [Solanum lycopersicum]_14_Asp-N Endopeptidase_160_6_633.69948_5.87_0_Proline-endopeptidase_0_6_633.69948_5.87
DIGTKT
>sp|P38416|LOXB_SOLLC Linoleate 9S-lipoxygenase B OS=Solanum lycopersicum OX=4081 GN=LOX1.2 PE=2 SV=1_0_Asp-N Endopeptidase_7_7_675.84128_5.46_0_Proline-endopeptidase_0_7_675.84128_5.46
MSLGGIV
>sp|P38416|LOXB_SOLLC Linoleate 9S-lipoxygenase B OS=Solanum lycopersicum OX=4081 GN=LOX1.2 PE=2 SV=1_1_Asp-N Endopeptidase_13_6_615.72748_5.87_0_Proline-endopeptidase_0_6_615.72748_5.87
DAILGK
>sp|P38416|LOXB_SOLLC Linoleate 9S-lipoxygenase B OS=Solanum lycopersicum OX=4081 GN=LOX1.2 PE=2 SV=1_2_Asp-N Endopeptidase_14_1_133.10388_3.48_0_Proline-endopeptidase_0_1_133.10388_3.48
D
>sp|P38416|LOXB_SOLLC Linoleate 9S-lipoxygenase B OS=Solanum lycopersicum OX=4081 GN=LOX1.2 PE=2 SV=1_3_Asp-N Endopeptidase_31_17_1994.51628_10.01_0_Proline-endopeptidase_3_3_386.40808_5.98
DRP
>sp|P38416|LOXB_SOLLC Linoleate 9S-lipoxygenase B OS=Solanum lycopersicum OX=4081 GN=LOX1.2 PE=2 SV=1_3_Asp-N Endopeptidase_31_17_1994.51628_10.01_1_Proline-endopeptidase_17_14_1626.12348_10.17
KVKGRVILMKKNVL
>sp|P38416|LOXB_SOLLC Linoleate 9S-lipoxygenase B OS=Solanum lycopersicum OX=4081 GN=LOX1.2 PE=2 SV=1_4_Asp-N Endopeptidase_41_10_1034.17718_3.48_0_Proline-endopeptidase_0_10_1034.17718_3.48
DFINIGASVV
>sp|P38416|LOXB_SOLLC Linoleate 9S-lipoxygenase B OS=Solanum lycopersicum OX=4081 GN=LOX1.2 PE=2 SV=1_5_Asp-N Endopeptidase_45_4_390.39338_3.48_0_Proline-endopeptidase_0_4_390.39338_3.48
DGIS
>sp|P38416|LOXB_SOLLC Linoleate 9S-lipoxygenase B OS=Solanum lycopersicum OX=4081 GN=LOX1.2 PE=2 SV=1_6_Asp-N Endopeptidase_63_18_1934.21978_5.87_0_Proline-endopeptidase_0_18_1934.21978_5.87
DLLGQKVSIQLISGSVNY
>sp|P38416|LOXB_SOLLC Linoleate 9S-lipoxygenase B OS=Solanum lycopersicum OX=4081 GN=LOX1.2 PE=2 SV=1_7_Asp-N Endopeptidase_81_18_1993.20038_4.05_0_Proline-endopeptidase_0_18_1993.20038_4.05
DGLEGKLSNPAYLESWLT
>sp|P38416|LOXB_SOLLC Linoleate 9S-lipoxygenase B OS=Solanum lycopersicum OX=4081 GN=LOX1.2 PE=2 SV=1_8_Asp-N Endopeptidase_97_16_1685.84818_3.38_0_Proline-endopeptidase_0_16_1685.84818_3.38
DITPITAGESTFSVTF
>sp|P38416|LOXB_SOLLC Linoleate 9S-lipoxygenase B OS=Solanum lycopersicum OX=4081 GN=LOX1.2 PE=2 SV=1_9_Asp-N Endopeptidase_99_2_319.31708_3.48_0_Proline-endopeptidase_0_2_319.31708_3.48
DW
>sp|P38416|LOXB_SOLLC Linoleate 9S-lipoxygenase B OS=Solanum lycopersicum OX=4081 GN=LOX1.2 PE=2 SV=1_10_Asp-N Endopeptidase_101_2_289.29138_5.98_0_Proline-endopeptidase_0_2_289.29138_5.98
DR
>sp|P38416|LOXB_SOLLC Linoleate 9S-lipoxygenase B OS=Solanum lycopersicum OX=4081 GN=LOX1.2 PE=2 SV=1_11_Asp-N Endopeptidase_128_27_3092.58468_4.87_0_Proline-endopeptidase_0_27_3092.58468_4.87
DEFGVPGAFIIKNLHLNEFFLKSLTLE
>sp|P38416|LOXB_SOLLC Linoleate 9S-lipoxygenase B OS=Solanum lycopersicum OX=4081 GN=LOX1.2 PE=2 SV=1_12_Asp-N Endopeptidase_152_24_2891.29918_8.2_0_Proline-endopeptidase_0_24_2891.29918_8.2
DVPNYGKIHFVCNSWVYPAFRYKS
>sp|P38416|LOXB_SOLLC Linoleate 9S-lipoxygenase B OS=Solanum lycopersicum OX=4081 GN=LOX1.2 PE=2 SV=1_13_Asp-N Endopeptidase_184_32_3793.29998_7.95_0_Proline-endopeptidase_0_32_3793.29998_7.95
DRIFFANQAYLPSETPQPLRKYRENELVALRG
>sp|P38416|LOXB_SOLLC Linoleate 9S-lipoxygenase B OS=Solanum lycopersicum OX=4081 GN=LOX1.2 PE=2 SV=1_14_Asp-N Endopeptidase_193_9_1034.09048_4.05_0_Proline-endopeptidase_0_9_1034.09048_4.05
DGTGKLEEW
>sp|P38416|LOXB_SOLLC Linoleate 9S-lipoxygenase B OS=Solanum lycopersicum OX=4081 GN=LOX1.2 PE=2 SV=1_15_Asp-N Endopeptidase_197_4_551.59998_5.97_0_Proline-endopeptidase_0_4_551.59998_5.97
DRVY
>sp|P38416|LOXB_SOLLC Linoleate 9S-lipoxygenase B OS=Solanum lycopersicum OX=4081 GN=LOX1.2 PE=2 SV=1_16_Asp-N Endopeptidase_203_6_747.77728_3.48_0_Proline-endopeptidase_0_6_747.77728_3.48
DYACYN
>sp|P38416|LOXB_SOLLC Linoleate 9S-lipoxygenase B OS=Solanum lycopersicum OX=4081 GN=LOX1.2 PE=2 SV=1_17_Asp-N Endopeptidase_208_5_529.54738_3.38_0_Proline-endopeptidase_0_5_529.54738_3.38
DLGEP
>sp|P38416|LOXB_SOLLC Linoleate 9S-lipoxygenase B OS=Solanum lycopersicum OX=4081 GN=LOX1.2 PE=2 SV=1_18_Asp-N Endopeptidase_240_32_3594.94888_8.21_0_Proline-endopeptidase_9_9_1064.11988_4.67
DKGEEYARP
>sp|P38416|LOXB_SOLLC Linoleate 9S-lipoxygenase B OS=Solanum lycopersicum OX=4081 GN=LOX1.2 PE=2 SV=1_18_Asp-N Endopeptidase_240_32_3594.94888_8.21_1_Proline-endopeptidase_32_23_2548.84428_9.25
ILGGSSEYPYPRRGRTGREPTKA
>sp|P38416|LOXB_SOLLC Linoleate 9S-lipoxygenase B OS=Solanum lycopersicum OX=4081 GN=LOX1.2 PE=2 SV=1_19_Asp-N Endopeptidase_254_14_1572.77118_4.29_0_Proline-endopeptidase_0_14_1572.77118_4.29
DPNCESRNPLPMSL
>sp|P38416|LOXB_SOLLC Linoleate 9S-lipoxygenase B OS=Solanum lycopersicum OX=4081 GN=LOX1.2 PE=2 SV=1_20_Asp-N Endopeptidase_260_6_761.87608_5.97_0_Proline-endopeptidase_0_6_761.87608_5.97
DIYVPR
>sp|P38416|LOXB_SOLLC Linoleate 9S-lipoxygenase B OS=Solanum lycopersicum OX=4081 GN=LOX1.2 PE=2 SV=1_21_Asp-N Endopeptidase_270_10_1202.33548_7.81_0_Proline-endopeptidase_0_10_1202.33548_7.81
DERFGHVKKS
>sp|P38416|LOXB_SOLLC Linoleate 9S-lipoxygenase B OS=Solanum lycopersicum OX=4081 GN=LOX1.2 PE=2 SV=1_22_Asp-N Endopeptidase_292_22_2383.82848_7.77_0_Proline-endopeptidase_0_22_2383.82848_7.77
DFLTSSLKSSLQTLLPAFKALC
>sp|P38416|LOXB_SOLLC Linoleate 9S-lipoxygenase B OS=Solanum lycopersicum OX=4081 GN=LOX1.2 PE=2 SV=1_23_Asp-N Endopeptidase_303_11_1255.26278_3.38_0_Proline-endopeptidase_0_11_1255.26278_3.38
DNTPNEFNSFA
>sp|P38416|LOXB_SOLLC Linoleate 9S-lipoxygenase B OS=Solanum lycopersicum OX=4081 GN=LOX1.2 PE=2 SV=1_24_Asp-N Endopeptidase_325_22_2426.83808_4.67_0_Proline-endopeptidase_0_22_2426.83808_4.67
DVLNLYEGGIKLPEGPWLKAIT
>sp|P38416|LOXB_SOLLC Linoleate 9S-lipoxygenase B OS=Solanum lycopersicum OX=4081 GN=LOX1.2 PE=2 SV=1_25_Asp-N Endopeptidase_334_9_1018.13188_4.29_0_Proline-endopeptidase_0_9_1018.13188_4.29
DNISSEILK
>sp|P38416|LOXB_SOLLC Linoleate 9S-lipoxygenase B OS=Solanum lycopersicum OX=4081 GN=LOX1.2 PE=2 SV=1_26_Asp-N Endopeptidase_339_5_588.65848_3.48_0_Proline-endopeptidase_0_5_588.65848_3.48
DILQT
>sp|P38416|LOXB_SOLLC Linoleate 9S-lipoxygenase B OS=Solanum lycopersicum OX=4081 GN=LOX1.2 PE=2 SV=1_27_Asp-N Endopeptidase_355_16_1713.95108_5.87_0_Proline-endopeptidase_0_16_1713.95108_5.87
DGQGLLKYPTPQVIQG
>sp|P38416|LOXB_SOLLC Linoleate 9S-lipoxygenase B OS=Solanum lycopersicum OX=4081 GN=LOX1.2 PE=2 SV=1_28_Asp-N Endopeptidase_362_7_876.96768_8.06_0_Proline-endopeptidase_0_7_876.96768_8.06
DKTAWRT
>sp|P38416|LOXB_SOLLC Linoleate 9S-lipoxygenase B OS=Solanum lycopersicum OX=4081 GN=LOX1.2 PE=2 SV=1_29_Asp-N Endopeptidase_391_29_3288.76628_5.04_0_Proline-endopeptidase_0_29_3288.76628_5.04
DEEFGREMLAGSNPVLISRLQEFPPKSKL
>sp|P38416|LOXB_SOLLC Linoleate 9S-lipoxygenase B OS=Solanum lycopersicum OX=4081 GN=LOX1.2 PE=2 SV=1_30_Asp-N Endopeptidase_409_18_2018.12408_4.27_0_Proline-endopeptidase_0_18_2018.12408_4.27
DPTIYGNQNSTITTEHVQ
>sp|P38416|LOXB_SOLLC Linoleate 9S-lipoxygenase B OS=Solanum lycopersicum OX=4081 GN=LOX1.2 PE=2 SV=1_31_Asp-N Endopeptidase_432_23_2647.03208_7.84_0_Proline-endopeptidase_0_23_2647.03208_7.84
DKLNGLTVNEAIKSNRLFILNHH
>sp|P38416|LOXB_SOLLC Linoleate 9S-lipoxygenase B OS=Solanum lycopersicum OX=4081 GN=LOX1.2 PE=2 SV=1_32_Asp-N Endopeptidase_460_28_3208.87128_8.93_0_Proline-endopeptidase_0_28_3208.87128_8.93
DIVMPLLRKINMSANTKAYASRTLLFLQ
>sp|P38416|LOXB_SOLLC Linoleate 9S-lipoxygenase B OS=Solanum lycopersicum OX=4081 GN=LOX1.2 PE=2 SV=1_33_Asp-N Endopeptidase_461_1_133.10388_3.48_0_Proline-endopeptidase_0_1_133.10388_3.48
D
>sp|P38416|LOXB_SOLLC Linoleate 9S-lipoxygenase B OS=Solanum lycopersicum OX=4081 GN=LOX1.2 PE=2 SV=1_34_Asp-N Endopeptidase_477_16_1800.13128_7.08_0_Proline-endopeptidase_6_6_728.84668_8.06
DRTLKP
>sp|P38416|LOXB_SOLLC Linoleate 9S-lipoxygenase B OS=Solanum lycopersicum OX=4081 GN=LOX1.2 PE=2 SV=1_34_Asp-N Endopeptidase_477_16_1800.13128_7.08_1_Proline-endopeptidase_16_10_1089.29988_5.48
LAIELSLPHP
>sp|P38416|LOXB_SOLLC Linoleate 9S-lipoxygenase B OS=Solanum lycopersicum OX=4081 GN=LOX1.2 PE=2 SV=1_35_Asp-N Endopeptidase_479_2_190.15578_3.48_0_Proline-endopeptidase_0_2_190.15578_3.48
DG
>sp|P38416|LOXB_SOLLC Linoleate 9S-lipoxygenase B OS=Solanum lycopersicum OX=4081 GN=LOX1.2 PE=2 SV=1_36_Asp-N Endopeptidase_492_13_1412.56228_5.87_0_Proline-endopeptidase_0_13_1412.56228_5.87
DQFGTVSKVYTPA
>sp|P38416|LOXB_SOLLC Linoleate 9S-lipoxygenase B OS=Solanum lycopersicum OX=4081 GN=LOX1.2 PE=2 SV=1_37_Asp-N Endopeptidase_511_19_2082.30008_4.29_0_Proline-endopeptidase_0_19_2082.30008_4.29
DQGVEGSIWQFAKAYVAVN
>sp|P38416|LOXB_SOLLC Linoleate 9S-lipoxygenase B OS=Solanum lycopersicum OX=4081 GN=LOX1.2 PE=2 SV=1_38_Asp-N Endopeptidase_570_59_6869.97928_8.13_0_Proline-endopeptidase_34_34_3883.48878_6.99
DMGIHQLISHWLNTHAVIEPFVVATNRHLSVLHP
>sp|P38416|LOXB_SOLLC Linoleate 9S-lipoxygenase B OS=Solanum lycopersicum OX=4081 GN=LOX1.2 PE=2 SV=1_38_Asp-N Endopeptidase_570_59_6869.97928_8.13_1_Proline-endopeptidase_41_7_857.06648_8.1
IHKLLHP
>sp|P38416|LOXB_SOLLC Linoleate 9S-lipoxygenase B OS=Solanum lycopersicum OX=4081 GN=LOX1.2 PE=2 SV=1_38_Asp-N Endopeptidase_570_59_6869.97928_8.13_2_Proline-endopeptidase_59_18_2165.45458_8.55
HFRNTMNINALARETLTY
>sp|P38416|LOXB_SOLLC Linoleate 9S-lipoxygenase B OS=Solanum lycopersicum OX=4081 GN=LOX1.2 PE=2 SV=1_39_Asp-N Endopeptidase_593_23_2501.80828_4.67_0_Proline-endopeptidase_0_23_2501.80828_4.67
DGGFETSLFPAKYSMEMSAAAYK
>sp|P38416|LOXB_SOLLC Linoleate 9S-lipoxygenase B OS=Solanum lycopersicum OX=4081 GN=LOX1.2 PE=2 SV=1_40_Asp-N Endopeptidase_604_11_1272.42288_3.38_0_Proline-endopeptidase_0_11_1272.42288_3.38
DWVFPEQALPA
>sp|P38416|LOXB_SOLLC Linoleate 9S-lipoxygenase B OS=Solanum lycopersicum OX=4081 GN=LOX1.2 PE=2 SV=1_41_Asp-N Endopeptidase_614_10_1099.29568_6.19_0_Proline-endopeptidase_0_10_1099.29568_6.19
DLLKRGVAVE
>sp|P38416|LOXB_SOLLC Linoleate 9S-lipoxygenase B OS=Solanum lycopersicum OX=4081 GN=LOX1.2 PE=2 SV=1_42_Asp-N Endopeptidase_627_13_1433.71388_7.2_0_Proline-endopeptidase_0_13_1433.71388_7.2
DLSSPHGIRLLIL
>sp|P38416|LOXB_SOLLC Linoleate 9S-lipoxygenase B OS=Solanum lycopersicum OX=4081 GN=LOX1.2 PE=2 SV=1_43_Asp-N Endopeptidase_633_6_726.78398_3.48_0_Proline-endopeptidase_0_6_726.78398_3.48
DYPYAV
>sp|P38416|LOXB_SOLLC Linoleate 9S-lipoxygenase B OS=Solanum lycopersicum OX=4081 GN=LOX1.2 PE=2 SV=1_44_Asp-N Endopeptidase_656_23_2801.20878_6.17_0_Proline-endopeptidase_0_23_2801.20878_6.17
DGLEIWAAIKSWVTEYCKFYYKS
>sp|P38416|LOXB_SOLLC Linoleate 9S-lipoxygenase B OS=Solanum lycopersicum OX=4081 GN=LOX1.2 PE=2 SV=1_45_Asp-N Endopeptidase_662_6_719.74668_4.05_0_Proline-endopeptidase_0_6_719.74668_4.05
DETVEK
>sp|P38416|LOXB_SOLLC Linoleate 9S-lipoxygenase B OS=Solanum lycopersicum OX=4081 GN=LOX1.2 PE=2 SV=1_46_Asp-N Endopeptidase_679_17_2084.23218_4.6_0_Proline-endopeptidase_0_17_2084.23218_4.6
DTELQAWWKELREEGHG
>sp|P38416|LOXB_SOLLC Linoleate 9S-lipoxygenase B OS=Solanum lycopersicum OX=4081 GN=LOX1.2 PE=2 SV=1_47_Asp-N Endopeptidase_682_3_389.45208_7.79_0_Proline-endopeptidase_0_3_389.45208_7.79
DKK
>sp|P38416|LOXB_SOLLC Linoleate 9S-lipoxygenase B OS=Solanum lycopersicum OX=4081 GN=LOX1.2 PE=2 SV=1_48_Asp-N Endopeptidase_697_15_1956.19118_6.31_0_Proline-endopeptidase_0_15_1956.19118_6.31
DEAWWPKLQTRQELR
>sp|P38416|LOXB_SOLLC Linoleate 9S-lipoxygenase B OS=Solanum lycopersicum OX=4081 GN=LOX1.2 PE=2 SV=1_49_Asp-N Endopeptidase_751_54_5984.87118_5.0_0_Proline-endopeptidase_32_32_3551.14068_7.31
DCCTIIIWIASALHAALHFGLYSYAGYLPNRP
>sp|P38416|LOXB_SOLLC Linoleate 9S-lipoxygenase B OS=Solanum lycopersicum OX=4081 GN=LOX1.2 PE=2 SV=1_49_Asp-N Endopeptidase_751_54_5984.87118_5.0_1_Proline-endopeptidase_54_22_2451.74578_4.07
TLSCNLMPEPGSVEYEELKTNP
>sp|P38416|LOXB_SOLLC Linoleate 9S-lipoxygenase B OS=Solanum lycopersicum OX=4081 GN=LOX1.2 PE=2 SV=1_50_Asp-N Endopeptidase_780_29_3319.84868_6.99_0_Proline-endopeptidase_0_29_3319.84868_6.99
DKVFLKTFVPQLQSLLEISIFEVSSRHAS
>sp|P38416|LOXB_SOLLC Linoleate 9S-lipoxygenase B OS=Solanum lycopersicum OX=4081 GN=LOX1.2 PE=2 SV=1_51_Asp-N Endopeptidase_788_8_979.05748_4.29_0_Proline-endopeptidase_0_8_979.05748_4.29
DEVYLGQR
>sp|P38416|LOXB_SOLLC Linoleate 9S-lipoxygenase B OS=Solanum lycopersicum OX=4081 GN=LOX1.2 PE=2 SV=1_52_Asp-N Endopeptidase_795_7_877.94938_4.29_0_Proline-endopeptidase_0_7_877.94938_4.29
DSIEWTK
>sp|P38416|LOXB_SOLLC Linoleate 9S-lipoxygenase B OS=Solanum lycopersicum OX=4081 GN=LOX1.2 PE=2 SV=1_53_Asp-N Endopeptidase_811_16_1867.19338_6.24_0_Proline-endopeptidase_0_16_1867.19338_6.24
DKEPLVAFERFGKMLS
>sp|P38416|LOXB_SOLLC Linoleate 9S-lipoxygenase B OS=Solanum lycopersicum OX=4081 GN=LOX1.2 PE=2 SV=1_54_Asp-N Endopeptidase_859_48_5329.09068_7.65_0_Proline-endopeptidase_0_48_5329.09068_7.65
DIENRIMIMNSHKSWKNRSGPVNVPYTLLFPTSEEGLTGKGIPNSVSI
>sp|O24031|GPX4_SOLLC Probable phospholipid hydroperoxide glutathione peroxidase OS=Solanum lycopersicum OX=4081 GN=GPXle-1 PE=2 SV=1_0_Asp-N Endopeptidase_12_12_1326.44378_5.45_0_Proline-endopeptidase_0_12_1326.44378_5.45
MATQTSNPQSVY
>sp|O24031|GPX4_SOLLC Probable phospholipid hydroperoxide glutathione peroxidase OS=Solanum lycopersicum OX=4081 GN=GPXle-1 PE=2 SV=1_1_Asp-N Endopeptidase_17_5_608.69228_5.87_0_Proline-endopeptidase_0_5_608.69228_5.87
DFTVK
>sp|O24031|GPX4_SOLLC Probable phospholipid hydroperoxide glutathione peroxidase OS=Solanum lycopersicum OX=4081 GN=GPXle-1 PE=2 SV=1_2_Asp-N Endopeptidase_22_5_517.58278_7.79_0_Proline-endopeptidase_0_5_517.58278_7.79
DAKGK
>sp|O24031|GPX4_SOLLC Probable phospholipid hydroperoxide glutathione peroxidase OS=Solanum lycopersicum OX=4081 GN=GPXle-1 PE=2 SV=1_3_Asp-N Endopeptidase_24_2_232.23648_3.48_0_Proline-endopeptidase_0_2_232.23648_3.48
DV
>sp|O24031|GPX4_SOLLC Probable phospholipid hydroperoxide glutathione peroxidase OS=Solanum lycopersicum OX=4081 GN=GPXle-1 PE=2 SV=1_4_Asp-N Endopeptidase_51_27_2914.36658_7.73_0_Proline-endopeptidase_0_27_2914.36658_7.73
DLSIYKGKVLIIVNVASQCGLTNSNYT
>sp|O24031|GPX4_SOLLC Probable phospholipid hydroperoxide glutathione peroxidase OS=Solanum lycopersicum OX=4081 GN=GPXle-1 PE=2 SV=1_5_Asp-N Endopeptidase_61_10_1318.55078_7.59_0_Proline-endopeptidase_0_10_1318.55078_7.59
DMTELYKKYK
>sp|O24031|GPX4_SOLLC Probable phospholipid hydroperoxide glutathione peroxidase OS=Solanum lycopersicum OX=4081 GN=GPXle-1 PE=2 SV=1_6_Asp-N Endopeptidase_84_23_2476.69948_3.27_0_Proline-endopeptidase_0_23_2476.69948_3.27
DQGLEILAFPCNQFGGQEPGNIE
>sp|O24031|GPX4_SOLLC Probable phospholipid hydroperoxide glutathione peroxidase OS=Solanum lycopersicum OX=4081 GN=GPXle-1 PE=2 SV=1_7_Asp-N Endopeptidase_101_17_2089.45498_6.17_0_Proline-endopeptidase_0_17_2089.45498_6.17
DIQQMVCTRFKAEYPIF
>sp|O24031|GPX4_SOLLC Probable phospholipid hydroperoxide glutathione peroxidase OS=Solanum lycopersicum OX=4081 GN=GPXle-1 PE=2 SV=1_8_Asp-N Endopeptidase_104_3_360.41058_5.87_0_Proline-endopeptidase_0_3_360.41058_5.87
DKV
>sp|O24031|GPX4_SOLLC Probable phospholipid hydroperoxide glutathione peroxidase OS=Solanum lycopersicum OX=4081 GN=GPXle-1 PE=2 SV=1_9_Asp-N Endopeptidase_108_4_403.39218_3.48_0_Proline-endopeptidase_0_4_403.39218_3.48
DVNG
>sp|O24031|GPX4_SOLLC Probable phospholipid hydroperoxide glutathione peroxidase OS=Solanum lycopersicum OX=4081 GN=GPXle-1 PE=2 SV=1_10_Asp-N Endopeptidase_127_19_2075.35438_8.32_0_Proline-endopeptidase_0_19_2075.35438_8.32
DNAAPLYRFLKSSKGGFFG
>sp|O24031|GPX4_SOLLC Probable phospholipid hydroperoxide glutathione peroxidase OS=Solanum lycopersicum OX=4081 GN=GPXle-1 PE=2 SV=1_11_Asp-N Endopeptidase_139_12_1467.73058_7.79_0_Proline-endopeptidase_0_12_1467.73058_7.79
DGIKWNFSKFLI
>sp|O24031|GPX4_SOLLC Probable phospholipid hydroperoxide glutathione peroxidase OS=Solanum lycopersicum OX=4081 GN=GPXle-1 PE=2 SV=1_12_Asp-N Endopeptidase_146_7_782.85168_5.53_0_Proline-endopeptidase_0_7_782.85168_5.53
DKEGHVV
>sp|O24031|GPX4_SOLLC Probable phospholipid hydroperoxide glutathione peroxidase OS=Solanum lycopersicum OX=4081 GN=GPXle-1 PE=2 SV=1_13_Asp-N Endopeptidase_160_14_1569.70658_6.17_0_Proline-endopeptidase_0_14_1569.70658_6.17
DRYSPTTSPASMEK
>sp|O24031|GPX4_SOLLC Probable phospholipid hydroperoxide glutathione peroxidase OS=Solanum lycopersicum OX=4081 GN=GPXle-1 PE=2 SV=1_14_Asp-N Endopeptidase_169_9_956.19358_7.79_0_Proline-endopeptidase_0_9_956.19358_7.79
DIKKLLGVA
>sp|P54767|DCE_SOLLC Glutamate decarboxylase OS=Solanum lycopersicum OX=4081 PE=2 SV=1_0_Asp-N Endopeptidase_9_9_1021.24028_9.71_0_Proline-endopeptidase_0_9_1021.24028_9.71
MVLTTTSIR
>sp|P54767|DCE_SOLLC Glutamate decarboxylase OS=Solanum lycopersicum OX=4081 PE=2 SV=1_1_Asp-N Endopeptidase_48_39_4529.22388_7.44_0_Proline-endopeptidase_0_39_4529.22388_7.44
DSEESLHCTFASRYVQEPLPKFKMPKKSMPKEAAYQIVN
>sp|P54767|DCE_SOLLC Glutamate decarboxylase OS=Solanum lycopersicum OX=4081 PE=2 SV=1_2_Asp-N Endopeptidase_53_5_619.73078_3.38_0_Proline-endopeptidase_0_5_619.73078_3.38
DELML
>sp|P54767|DCE_SOLLC Glutamate decarboxylase OS=Solanum lycopersicum OX=4081 PE=2 SV=1_3_Asp-N Endopeptidase_73_20_2266.52818_4.05_0_Proline-endopeptidase_0_20_2266.52818_4.05
DGNPRLNLASFVSTWMEPEC
>sp|P54767|DCE_SOLLC Glutamate decarboxylase OS=Solanum lycopersicum OX=4081 PE=2 SV=1_4_Asp-N Endopeptidase_86_13_1524.79548_7.76_0_Proline-endopeptidase_0_13_1524.79548_7.76
DKLIMSSINKNYV
>sp|P54767|DCE_SOLLC Glutamate decarboxylase OS=Solanum lycopersicum OX=4081 PE=2 SV=1_5_Asp-N Endopeptidase_88_2_264.29648_3.48_0_Proline-endopeptidase_0_2_264.29648_3.48
DM
>sp|P54767|DCE_SOLLC Glutamate decarboxylase OS=Solanum lycopersicum OX=4081 PE=2 SV=1_6_Asp-N Endopeptidase_114_26_2955.35598_5.5_0_Proline-endopeptidase_0_26_2955.35598_5.5
DEYPVTTELQNRCVNMLAHLFHAPVG
>sp|P54767|DCE_SOLLC Glutamate decarboxylase OS=Solanum lycopersicum OX=4081 PE=2 SV=1_7_Asp-N Endopeptidase_115_1_133.10388_3.48_0_Proline-endopeptidase_0_1_133.10388_3.48
D
>sp|P54767|DCE_SOLLC Glutamate decarboxylase OS=Solanum lycopersicum OX=4081 PE=2 SV=1_8_Asp-N Endopeptidase_153_38_4051.67658_8.13_0_Proline-endopeptidase_37_37_3904.49998_8.13
DETAVGVGTVGSSEAIMLAGLAFKRKWQSKRKAEGKP
>sp|P54767|DCE_SOLLC Glutamate decarboxylase OS=Solanum lycopersicum OX=4081 PE=2 SV=1_8_Asp-N Endopeptidase_153_38_4051.67658_8.13_1_Proline-endopeptidase_38_1_165.19188_5.46
F
>sp|P54767|DCE_SOLLC Glutamate decarboxylase OS=Solanum lycopersicum OX=4081 PE=2 SV=1_9_Asp-N Endopeptidase_191_38_4525.26048_6.28_0_Proline-endopeptidase_3_3_358.39468_5.87
DKP
>sp|P54767|DCE_SOLLC Glutamate decarboxylase OS=Solanum lycopersicum OX=4081 PE=2 SV=1_9_Asp-N Endopeptidase_191_38_4525.26048_6.28_1_Proline-endopeptidase_38_35_4184.88108_6.3
NIVTGANVQVCWEKFARYFEVELKEVKLKEGYYVM
>sp|P54767|DCE_SOLLC Glutamate decarboxylase OS=Solanum lycopersicum OX=4081 PE=2 SV=1_10_Asp-N Endopeptidase_200_9_941.09238_4.29_0_Proline-endopeptidase_0_9_941.09238_4.29
DPAKAVEIV
>sp|P54767|DCE_SOLLC Glutamate decarboxylase OS=Solanum lycopersicum OX=4081 PE=2 SV=1_11_Asp-N Endopeptidase_220_20_2083.29468_3.27_0_Proline-endopeptidase_0_20_2083.29468_3.27
DENTICVAAILGSTLTGEFE
>sp|P54767|DCE_SOLLC Glutamate decarboxylase OS=Solanum lycopersicum OX=4081 PE=2 SV=1_12_Asp-N Endopeptidase_244_24_2806.25478_6.88_0_Proline-endopeptidase_0_24_2806.25478_6.88
DVKLLNELLTKKNKETGWETPIHV
>sp|P54767|DCE_SOLLC Glutamate decarboxylase OS=Solanum lycopersicum OX=4081 PE=2 SV=1_13_Asp-N Endopeptidase_258_14_1448.64088_3.48_0_Proline-endopeptidase_0_14_1448.64088_3.48
DAASGGFIAPFLWP
>sp|P54767|DCE_SOLLC Glutamate decarboxylase OS=Solanum lycopersicum OX=4081 PE=2 SV=1_14_Asp-N Endopeptidase_262_4_561.59198_3.38_0_Proline-endopeptidase_0_4_561.59198_3.38
DLEW
>sp|P54767|DCE_SOLLC Glutamate decarboxylase OS=Solanum lycopersicum OX=4081 PE=2 SV=1_15_Asp-N Endopeptidase_295_33_3775.41428_8.43_0_Proline-endopeptidase_0_33_3775.41428_8.43
DFRLPLVKSINVSGHKYGLVYAGVGWVIWRSKE
>sp|P54767|DCE_SOLLC Glutamate decarboxylase OS=Solanum lycopersicum OX=4081 PE=2 SV=1_16_Asp-N Endopeptidase_298_3_343.37998_3.48_0_Proline-endopeptidase_0_3_343.37998_3.48
DLP
>sp|P54767|DCE_SOLLC Glutamate decarboxylase OS=Solanum lycopersicum OX=4081 PE=2 SV=1_17_Asp-N Endopeptidase_310_12_1406.55778_4.27_0_Proline-endopeptidase_0_12_1406.55778_4.27
DELVFHINYLGS
>sp|P54767|DCE_SOLLC Glutamate decarboxylase OS=Solanum lycopersicum OX=4081 PE=2 SV=1_18_Asp-N Endopeptidase_365_55_6327.34138_8.26_0_Proline-endopeptidase_0_55_6327.34138_8.26
DQPTFTLNFSKGSYQIIAQYYQLIRLGFEGYKNVMKNCLSNAKVLTEGITKMGRF
>sp|P54767|DCE_SOLLC Glutamate decarboxylase OS=Solanum lycopersicum OX=4081 PE=2 SV=1_19_Asp-N Endopeptidase_370_5_560.64818_5.87_0_Proline-endopeptidase_0_5_560.64818_5.87
DIVSK
>sp|P54767|DCE_SOLLC Glutamate decarboxylase OS=Solanum lycopersicum OX=4081 PE=2 SV=1_20_Asp-N Endopeptidase_382_12_1258.48338_5.98_0_Proline-endopeptidase_0_12_1258.48338_5.98
DVGVPVVAFSLR
>sp|P54767|DCE_SOLLC Glutamate decarboxylase OS=Solanum lycopersicum OX=4081 PE=2 SV=1_21_Asp-N Endopeptidase_410_28_3313.77828_7.06_0_Proline-endopeptidase_0_28_3313.77828_7.06
DSSKYTVFEVSEHLRRFGWIVPAYTMPP
>sp|P54767|DCE_SOLLC Glutamate decarboxylase OS=Solanum lycopersicum OX=4081 PE=2 SV=1_22_Asp-N Endopeptidase_424_14_1619.88458_5.67_0_Proline-endopeptidase_0_14_1619.88458_5.67
DAEHIAVLRVVIRE
>sp|P54767|DCE_SOLLC Glutamate decarboxylase OS=Solanum lycopersicum OX=4081 PE=2 SV=1_23_Asp-N Endopeptidase_436_12_1360.48938_5.53_0_Proline-endopeptidase_0_12_1360.48938_5.53
DFSHSLAERLVS
>sp|P54767|DCE_SOLLC Glutamate decarboxylase OS=Solanum lycopersicum OX=4081 PE=2 SV=1_24_Asp-N Endopeptidase_445_9_1059.22478_4.05_0_Proline-endopeptidase_0_9_1059.22478_4.05
DIEKILSEL
>sp|P54767|DCE_SOLLC Glutamate decarboxylase OS=Solanum lycopersicum OX=4081 PE=2 SV=1_25_Asp-N Endopeptidase_465_20_2263.58238_8.06_0_Proline-endopeptidase_0_20_2263.58238_8.06
DTQPPRLPTKAVRVTAEEVR
>sp|P54767|DCE_SOLLC Glutamate decarboxylase OS=Solanum lycopersicum OX=4081 PE=2 SV=1_26_Asp-N Endopeptidase_466_1_133.10388_3.48_0_Proline-endopeptidase_0_1_133.10388_3.48
D
>sp|P54767|DCE_SOLLC Glutamate decarboxylase OS=Solanum lycopersicum OX=4081 PE=2 SV=1_27_Asp-N Endopeptidase_469_3_318.32988_5.87_0_Proline-endopeptidase_0_3_318.32988_5.87
DKG
>sp|P54767|DCE_SOLLC Glutamate decarboxylase OS=Solanum lycopersicum OX=4081 PE=2 SV=1_28_Asp-N Endopeptidase_477_8_993.10768_6.71_0_Proline-endopeptidase_0_8_993.10768_6.71
DGLHHFHM
>sp|P54767|DCE_SOLLC Glutamate decarboxylase OS=Solanum lycopersicum OX=4081 PE=2 SV=1_29_Asp-N Endopeptidase_484_7_819.86698_4.29_0_Proline-endopeptidase_0_7_819.86698_4.29
DTVETQK
>sp|P54767|DCE_SOLLC Glutamate decarboxylase OS=Solanum lycopersicum OX=4081 PE=2 SV=1_30_Asp-N Endopeptidase_502_18_2040.45758_8.66_0_Proline-endopeptidase_0_18_2040.45758_8.66
DIIKHWRKIAGKKTSGVC
>NP_001316598.1 A20/AN1 zinc finger protein SAP4 [Solanum lycopersicum]_0_Asp-N Endopeptidase_4_4_520.55788_3.74_0_Proline-endopeptidase_0_4_520.55788_3.74
MEQN
>NP_001316598.1 A20/AN1 zinc finger protein SAP4 [Solanum lycopersicum]_1_Asp-N Endopeptidase_38_34_3575.15568_7.7_0_Proline-endopeptidase_0_34_3575.15568_7.7
DTGCQAPQAPVLCVNNCGFFGTAATMNMCSKCYK
>NP_001316598.1 A20/AN1 zinc finger protein SAP4 [Solanum lycopersicum]_2_Asp-N Endopeptidase_69_31_3277.60998_4.67_0_Proline-endopeptidase_0_31_3277.60998_4.67
DMIFKQEQANFAASSIESFVNGSSNASVKAV
>NP_001316598.1 A20/AN1 zinc finger protein SAP4 [Solanum lycopersicum]_3_Asp-N Endopeptidase_135_66_7152.10058_7.73_0_Proline-endopeptidase_0_66_7152.10058_7.73
DVAVTVQEGPAESLVIPTQVAVPVESEQVEKAKEGPNRCSTCRRRVGLTGFNCRCGNLFCSAHRYS
>NP_001316598.1 A20/AN1 zinc finger protein SAP4 [Solanum lycopersicum]_4_Asp-N Endopeptidase_142_7_890.96608_5.53_0_Proline-endopeptidase_0_7_890.96608_5.53
DKHECPY
>NP_001316598.1 A20/AN1 zinc finger protein SAP4 [Solanum lycopersicum]_5_Asp-N Endopeptidase_149_7_836.90288_7.99_0_Proline-endopeptidase_0_7_836.90288_7.99
DYRKAGQ
>NP_001316598.1 A20/AN1 zinc finger protein SAP4 [Solanum lycopersicum]_6_Asp-N Endopeptidase_164_15_1566.86138_7.64_0_Proline-endopeptidase_0_15_1566.86138_7.64
DAIAKANPVVKAEKL
>NP_001316598.1 A20/AN1 zinc finger protein SAP4 [Solanum lycopersicum]_7_Asp-N Endopeptidase_167_3_374.43738_5.87_0_Proline-endopeptidase_0_3_374.43738_5.87
DKI
>NP_001234670.1 MADS-box transcription factor RIN isoform 1 [Solanum lycopersicum]_0_Asp-N Endopeptidase_39_39_4575.50698_9.51_0_Proline-endopeptidase_0_39_4575.50698_9.51
MGRGKVELKRIENKINRQVTFAKRRNGLLKKAYELSILC
>NP_001234670.1 MADS-box transcription factor RIN isoform 1 [Solanum lycopersicum]_1_Asp-N Endopeptidase_85_46_5255.81968_6.97_0_Proline-endopeptidase_0_46_5255.81968_6.97
DAEIALIIFSSRGKLYEFCSNSSMSKTLERYHRYNYGTLEGTQTSS
>NP_001234670.1 MADS-box transcription factor RIN isoform 1 [Solanum lycopersicum]_2_Asp-N Endopeptidase_114_29_3549.96338_6.98_0_Proline-endopeptidase_0_29_3549.96338_6.98
DSQNNYQEYLKLKTRVEMLQQSQRHLLGE
>NP_001234670.1 MADS-box transcription factor RIN isoform 1 [Solanum lycopersicum]_3_Asp-N Endopeptidase_122_8_830.93638_5.87_0_Proline-endopeptidase_0_8_830.93638_5.87
DLGQLGTK
>NP_001234670.1 MADS-box transcription factor RIN isoform 1 [Solanum lycopersicum]_4_Asp-N Endopeptidase_131_9_1143.26198_4.05_0_Proline-endopeptidase_0_9_1143.26198_4.05
DLEQLERQL
>NP_001234670.1 MADS-box transcription factor RIN isoform 1 [Solanum lycopersicum]_5_Asp-N Endopeptidase_147_16_1883.13788_9.78_0_Proline-endopeptidase_0_16_1883.13788_9.78
DSSLRQIRSTKTQHIL
>NP_001234670.1 MADS-box transcription factor RIN isoform 1 [Solanum lycopersicum]_6_Asp-N Endopeptidase_218_71_8349.20518_5.97_0_Proline-endopeptidase_0_71_8349.20518_5.97
DQLAELQQKEQSLTEMNKSLRIKLEELGVTFQTSWHCGEQSVQYRHEQPSHHEGFFQHVNCNNTLPISYGY
>NP_001234670.1 MADS-box transcription factor RIN isoform 1 [Solanum lycopersicum]_7_Asp-N Endopeptidase_231_13_1379.40568_4.27_0_Proline-endopeptidase_0_13_1379.40568_4.27
DNVQPENAAPSTH
>NP_001234670.1 MADS-box transcription factor RIN isoform 1 [Solanum lycopersicum]_8_Asp-N Endopeptidase_242_11_1145.33868_3.48_0_Proline-endopeptidase_0_11_1145.33868_3.48
DATGVVPGWML
>sp|P93207|14310_SOLLC 14-3-3 protein 10 OS=Solanum lycopersicum OX=4081 GN=TFT10 PE=2 SV=2_0_Asp-N Endopeptidase_34_34_4019.67638_4.52_0_Proline-endopeptidase_0_34_4019.67638_4.52
MAALIPENLSREQCLYLAKLAEQAERYEEMVQFM
>sp|P93207|14310_SOLLC 14-3-3 protein 10 OS=Solanum lycopersicum OX=4081 GN=TFT10 PE=2 SV=2_1_Asp-N Endopeptidase_136_102_11429.11418_7.25_0_Proline-endopeptidase_0_102_11429.11418_7.25
DKLVLNSTPAGELTVEERNLLSVAYKNVIGSLRAAWRIVSSIEQKEESRKNEEHVHLVKEYRGKVENELSQVCAGILKLLESNLVPSATTSESKVFYLKMKG
>sp|P93207|14310_SOLLC 14-3-3 protein 10 OS=Solanum lycopersicum OX=4081 GN=TFT10 PE=2 SV=2_2_Asp-N Endopeptidase_148_12_1537.73508_6.16_0_Proline-endopeptidase_0_12_1537.73508_6.16
DYYRYLAEFKIG
>sp|P93207|14310_SOLLC 14-3-3 protein 10 OS=Solanum lycopersicum OX=4081 GN=TFT10 PE=2 SV=2_3_Asp-N Endopeptidase_156_8_945.98478_4.67_0_Proline-endopeptidase_0_8_945.98478_4.67
DERKQAAE
>sp|P93207|14310_SOLLC 14-3-3 protein 10 OS=Solanum lycopersicum OX=4081 GN=TFT10 PE=2 SV=2_4_Asp-N Endopeptidase_171_15_1655.84018_4.29_0_Proline-endopeptidase_0_15_1655.84018_4.29
DTMNSYKAAQEIALT
>sp|P93207|14310_SOLLC 14-3-3 protein 10 OS=Solanum lycopersicum OX=4081 GN=TFT10 PE=2 SV=2_5_Asp-N Endopeptidase_198_27_3061.53028_5.53_0_Proline-endopeptidase_7_7_775.85958_5.22
DLPPTHP
>sp|P93207|14310_SOLLC 14-3-3 protein 10 OS=Solanum lycopersicum OX=4081 GN=TFT10 PE=2 SV=2_5_Asp-N Endopeptidase_198_27_3061.53028_5.53_1_Proline-endopeptidase_27_20_2303.68598_6.21
IRLGLALNFSVFYFEILNSS
>sp|P93207|14310_SOLLC 14-3-3 protein 10 OS=Solanum lycopersicum OX=4081 GN=TFT10 PE=2 SV=2_6_Asp-N Endopeptidase_216_18_1955.22828_4.4_0_Proline-endopeptidase_0_18_1955.22828_4.4
DKACSMAKQAFEEAIAEL
>sp|P93207|14310_SOLLC 14-3-3 protein 10 OS=Solanum lycopersicum OX=4081 GN=TFT10 PE=2 SV=2_7_Asp-N Endopeptidase_225_9_1041.07958_4.05_0_Proline-endopeptidase_0_9_1041.07958_4.05
DTLGEESYK
>sp|P93207|14310_SOLLC 14-3-3 protein 10 OS=Solanum lycopersicum OX=4081 GN=TFT10 PE=2 SV=2_8_Asp-N Endopeptidase_235_10_1189.43558_5.98_0_Proline-endopeptidase_0_10_1189.43558_5.98
DSTLIMQLLR
>sp|P93207|14310_SOLLC 14-3-3 protein 10 OS=Solanum lycopersicum OX=4081 GN=TFT10 PE=2 SV=2_9_Asp-N Endopeptidase_243_8_949.02808_3.48_0_Proline-endopeptidase_0_8_949.02808_3.48
DNLTLWTS
>sp|P93207|14310_SOLLC 14-3-3 protein 10 OS=Solanum lycopersicum OX=4081 GN=TFT10 PE=2 SV=2_10_Asp-N Endopeptidase_246_3_332.31338_3.48_0_Proline-endopeptidase_0_3_332.31338_3.48
DAQ
>sp|P93207|14310_SOLLC 14-3-3 protein 10 OS=Solanum lycopersicum OX=4081 GN=TFT10 PE=2 SV=2_11_Asp-N Endopeptidase_249_3_374.39398_3.48_0_Proline-endopeptidase_0_3_374.39398_3.48
DQL
>sp|P93207|14310_SOLLC 14-3-3 protein 10 OS=Solanum lycopersicum OX=4081 GN=TFT10 PE=2 SV=2_12_Asp-N Endopeptidase_252_3_349.29758_3.38_0_Proline-endopeptidase_0_3_349.29758_3.38
DES
>sp|P31542|CLPAB_SOLLC ATP-dependent Clp protease ATP-binding subunit ClpA homolog CD4B, chloroplastic OS=Solanum lycopersicum OX=4081 GN=CD4B PE=3 SV=1_0_Asp-N Endopeptidase_47_47_4943.69008_11.04_0_Proline-endopeptidase_0_47_4943.69008_11.04
MARALVQSTSIPSSVAGERTTKFNGSGKTKRAVTMLCNAQSSSLTLR
>sp|P31542|CLPAB_SOLLC ATP-dependent Clp protease ATP-binding subunit ClpA homolog CD4B, chloroplastic OS=Solanum lycopersicum OX=4081 GN=CD4B PE=3 SV=1_1_Asp-N Endopeptidase_58_11_1166.31708_5.97_0_Proline-endopeptidase_0_11_1166.31708_5.97
DFTGLRGCNAI
>sp|P31542|CLPAB_SOLLC ATP-dependent Clp protease ATP-binding subunit ClpA homolog CD4B, chloroplastic OS=Solanum lycopersicum OX=4081 GN=CD4B PE=3 SV=1_2_Asp-N Endopeptidase_147_89_9788.56498_8.78_0_Proline-endopeptidase_23_23_2518.85598_8.8
DTLVRSGETLQSKVAAATYVRRP
>sp|P31542|CLPAB_SOLLC ATP-dependent Clp protease ATP-binding subunit ClpA homolog CD4B, chloroplastic OS=Solanum lycopersicum OX=4081 GN=CD4B PE=3 SV=1_2_Asp-N Endopeptidase_147_89_9788.56498_8.78_1_Proline-endopeptidase_89_66_7287.72428_8.51
RGCRFVPKAMFERFTEKAIKVIMLAQEEARRLGHNFVGTEQILLGLIGEGTGIAAKVLKSMGINLK
>sp|P31542|CLPAB_SOLLC ATP-dependent Clp protease ATP-binding subunit ClpA homolog CD4B, chloroplastic OS=Solanum lycopersicum OX=4081 GN=CD4B PE=3 SV=1_3_Asp-N Endopeptidase_219_72_7820.98028_5.86_0_Proline-endopeptidase_0_72_7820.98028_5.86
DARVEVEKIIGRGSGFVAVEIPFTPRAKRVLELSLEEARQLGHNYIGSEHLLLGLLREGEGVAARVLENLGA
>sp|P31542|CLPAB_SOLLC ATP-dependent Clp protease ATP-binding subunit ClpA homolog CD4B, chloroplastic OS=Solanum lycopersicum OX=4081 GN=CD4B PE=3 SV=1_4_Asp-N Endopeptidase_271_52_5422.03828_4.85_0_Proline-endopeptidase_0_52_5422.03828_4.85
DPSNIRTQVIRMVGESNEAVGASVGGGTSGQKMPTLEEYGTNLTKLAEEGKL
>sp|P31542|CLPAB_SOLLC ATP-dependent Clp protease ATP-binding subunit ClpA homolog CD4B, chloroplastic OS=Solanum lycopersicum OX=4081 GN=CD4B PE=3 SV=1_5_Asp-N Endopeptidase_320_49_5192.97528_9.06_0_Proline-endopeptidase_0_49_5192.97528_9.06
DPVVGRQPQIERVTQILGRRTKNNPCLIGEPGVGKTAIAEGLAQRIANG
>sp|P31542|CLPAB_SOLLC ATP-dependent Clp protease ATP-binding subunit ClpA homolog CD4B, chloroplastic OS=Solanum lycopersicum OX=4081 GN=CD4B PE=3 SV=1_6_Asp-N Endopeptidase_334_14_1541.80528_4.67_0_Proline-endopeptidase_0_14_1541.80528_4.67
DVPETIEGKKVITL
>sp|P31542|CLPAB_SOLLC ATP-dependent Clp protease ATP-binding subunit ClpA homolog CD4B, chloroplastic OS=Solanum lycopersicum OX=4081 GN=CD4B PE=3 SV=1_7_Asp-N Endopeptidase_363_29_3399.96868_6.32_0_Proline-endopeptidase_0_29_3399.96868_6.32
DMGLLVAGTKYRGEFEERLKKLMEEIKQS
>sp|P31542|CLPAB_SOLLC ATP-dependent Clp protease ATP-binding subunit ClpA homolog CD4B, chloroplastic OS=Solanum lycopersicum OX=4081 GN=CD4B PE=3 SV=1_8_Asp-N Endopeptidase_370_7_862.03358_3.38_0_Proline-endopeptidase_0_7_862.03358_3.38
DEIILFI
>sp|P31542|CLPAB_SOLLC ATP-dependent Clp protease ATP-binding subunit ClpA homolog CD4B, chloroplastic OS=Solanum lycopersicum OX=4081 GN=CD4B PE=3 SV=1_9_Asp-N Endopeptidase_386_16_1523.66278_4.05_0_Proline-endopeptidase_0_16_1523.66278_4.05
DEVHTLIGAGAAEGAI
>sp|P31542|CLPAB_SOLLC ATP-dependent Clp protease ATP-binding subunit ClpA homolog CD4B, chloroplastic OS=Solanum lycopersicum OX=4081 GN=CD4B PE=3 SV=1_10_Asp-N Endopeptidase_409_23_2339.73538_6.17_0_Proline-endopeptidase_8_8_840.97488_5.87
DAANILKP
>sp|P31542|CLPAB_SOLLC ATP-dependent Clp protease ATP-binding subunit ClpA homolog CD4B, chloroplastic OS=Solanum lycopersicum OX=4081 GN=CD4B PE=3 SV=1_10_Asp-N Endopeptidase_409_23_2339.73538_6.17_1_Proline-endopeptidase_23_15_1516.77578_6.23
ALARGELQCIGATTL
>sp|P31542|CLPAB_SOLLC ATP-dependent Clp protease ATP-binding subunit ClpA homolog CD4B, chloroplastic OS=Solanum lycopersicum OX=4081 GN=CD4B PE=3 SV=1_11_Asp-N Endopeptidase_418_9_1217.34708_6.98_0_Proline-endopeptidase_0_9_1217.34708_6.98
DEYRKHIEK
>sp|P31542|CLPAB_SOLLC ATP-dependent Clp protease ATP-binding subunit ClpA homolog CD4B, chloroplastic OS=Solanum lycopersicum OX=4081 GN=CD4B PE=3 SV=1_12_Asp-N Endopeptidase_436_18_2078.39918_6.31_0_Proline-endopeptidase_0_18_2078.39918_6.31
DPALERRFQPVKVPEPTV
>sp|P31542|CLPAB_SOLLC ATP-dependent Clp protease ATP-binding subunit ClpA homolog CD4B, chloroplastic OS=Solanum lycopersicum OX=4081 GN=CD4B PE=3 SV=1_13_Asp-N Endopeptidase_459_23_2912.34448_7.79_0_Proline-endopeptidase_0_23_2912.34448_7.79
DETIQILKGLRERYEIHHKLRYT
>sp|P31542|CLPAB_SOLLC ATP-dependent Clp protease ATP-binding subunit ClpA homolog CD4B, chloroplastic OS=Solanum lycopersicum OX=4081 GN=CD4B PE=3 SV=1_14_Asp-N Endopeptidase_461_2_262.21938_3.38_0_Proline-endopeptidase_0_2_262.21938_3.38
DE
>sp|P31542|CLPAB_SOLLC ATP-dependent Clp protease ATP-binding subunit ClpA homolog CD4B, chloroplastic OS=Solanum lycopersicum OX=4081 GN=CD4B PE=3 SV=1_15_Asp-N Endopeptidase_475_14_1541.72088_3.48_0_Proline-endopeptidase_0_14_1541.72088_3.48
DLVAAAQLSYQYIS
>sp|P31542|CLPAB_SOLLC ATP-dependent Clp protease ATP-binding subunit ClpA homolog CD4B, chloroplastic OS=Solanum lycopersicum OX=4081 GN=CD4B PE=3 SV=1_16_Asp-N Endopeptidase_480_5_646.74408_5.98_0_Proline-endopeptidase_0_5_646.74408_5.98
DRFLP
>sp|P31542|CLPAB_SOLLC ATP-dependent Clp protease ATP-binding subunit ClpA homolog CD4B, chloroplastic OS=Solanum lycopersicum OX=4081 GN=CD4B PE=3 SV=1_17_Asp-N Endopeptidase_484_4_445.51618_5.87_0_Proline-endopeptidase_0_4_445.51618_5.87
DKAI
>sp|P31542|CLPAB_SOLLC ATP-dependent Clp protease ATP-binding subunit ClpA homolog CD4B, chloroplastic OS=Solanum lycopersicum OX=4081 GN=CD4B PE=3 SV=1_18_Asp-N Endopeptidase_487_3_359.42268_3.48_0_Proline-endopeptidase_0_3_359.42268_3.48
DLI
>sp|P31542|CLPAB_SOLLC ATP-dependent Clp protease ATP-binding subunit ClpA homolog CD4B, chloroplastic OS=Solanum lycopersicum OX=4081 GN=CD4B PE=3 SV=1_19_Asp-N Endopeptidase_526_39_4543.07998_6.9_0_Proline-endopeptidase_0_39_4543.07998_6.9
DEAGSRVRLRHAQLPEEAKELEKELRQITKEKNEAVRGQ
>sp|P31542|CLPAB_SOLLC ATP-dependent Clp protease ATP-binding subunit ClpA homolog CD4B, chloroplastic OS=Solanum lycopersicum OX=4081 GN=CD4B PE=3 SV=1_20_Asp-N Endopeptidase_535_9_1064.16318_4.67_0_Proline-endopeptidase_0_9_1064.16318_4.67
DFEKAGELR
>sp|P31542|CLPAB_SOLLC ATP-dependent Clp protease ATP-binding subunit ClpA homolog CD4B, chloroplastic OS=Solanum lycopersicum OX=4081 GN=CD4B PE=3 SV=1_21_Asp-N Endopeptidase_539_4_549.59948_4.29_0_Proline-endopeptidase_0_4_549.59948_4.29
DREM
>sp|P31542|CLPAB_SOLLC ATP-dependent Clp protease ATP-binding subunit ClpA homolog CD4B, chloroplastic OS=Solanum lycopersicum OX=4081 GN=CD4B PE=3 SV=1_22_Asp-N Endopeptidase_549_10_1085.30898_5.87_0_Proline-endopeptidase_0_10_1085.30898_5.87
DLKAQITALI
>sp|P31542|CLPAB_SOLLC ATP-dependent Clp protease ATP-binding subunit ClpA homolog CD4B, chloroplastic OS=Solanum lycopersicum OX=4081 GN=CD4B PE=3 SV=1_23_Asp-N Endopeptidase_563_14_1505.60188_4.89_0_Proline-endopeptidase_0_14_1505.60188_4.89
DKNKEVSKAESEAA
>sp|P31542|CLPAB_SOLLC ATP-dependent Clp protease ATP-binding subunit ClpA homolog CD4B, chloroplastic OS=Solanum lycopersicum OX=4081 GN=CD4B PE=3 SV=1_24_Asp-N Endopeptidase_572_9_901.96898_3.38_0_Proline-endopeptidase_0_9_901.96898_3.38
DTGPLVTEA
>sp|P31542|CLPAB_SOLLC ATP-dependent Clp protease ATP-binding subunit ClpA homolog CD4B, chloroplastic OS=Solanum lycopersicum OX=4081 GN=CD4B PE=3 SV=1_25_Asp-N Endopeptidase_591_19_2096.36788_5.53_0_Proline-endopeptidase_0_19_2096.36788_5.53
DIQHIVSSWTGIPVEKVST
>sp|P31542|CLPAB_SOLLC ATP-dependent Clp protease ATP-binding subunit ClpA homolog CD4B, chloroplastic OS=Solanum lycopersicum OX=4081 GN=CD4B PE=3 SV=1_26_Asp-N Endopeptidase_594_3_349.29758_3.38_0_Proline-endopeptidase_0_3_349.29758_3.38
DES
>sp|P31542|CLPAB_SOLLC ATP-dependent Clp protease ATP-binding subunit ClpA homolog CD4B, chloroplastic OS=Solanum lycopersicum OX=4081 GN=CD4B PE=3 SV=1_27_Asp-N Endopeptidase_611_17_2053.40748_7.08_0_Proline-endopeptidase_0_17_2053.40748_7.08
DRLLKMEETLHTRIIGQ
>sp|P31542|CLPAB_SOLLC ATP-dependent Clp protease ATP-binding subunit ClpA homolog CD4B, chloroplastic OS=Solanum lycopersicum OX=4081 GN=CD4B PE=3 SV=1_28_Asp-N Endopeptidase_670_59_6366.39538_8.89_0_Proline-endopeptidase_24_24_2688.13478_11.31
DEAVKAISRAIRRARVGLKNPNRP
>sp|P31542|CLPAB_SOLLC ATP-dependent Clp protease ATP-binding subunit ClpA homolog CD4B, chloroplastic OS=Solanum lycopersicum OX=4081 GN=CD4B PE=3 SV=1_28_Asp-N Endopeptidase_670_59_6366.39538_8.89_1_Proline-endopeptidase_59_35_3696.27588_6.28
IASFIFSGPTGVGKSELAKALAAYYFGSEEAMIRL
>sp|P31542|CLPAB_SOLLC ATP-dependent Clp protease ATP-binding subunit ClpA homolog CD4B, chloroplastic OS=Solanum lycopersicum OX=4081 GN=CD4B PE=3 SV=1_29_Asp-N Endopeptidase_714_44_4975.67218_7.05_0_Proline-endopeptidase_38_38_4252.78988_7.06
DMSEFMERHTVSKLIGSPPGYVGYTEGGQLTEAVRRRP
>sp|P31542|CLPAB_SOLLC ATP-dependent Clp protease ATP-binding subunit ClpA homolog CD4B, chloroplastic OS=Solanum lycopersicum OX=4081 GN=CD4B PE=3 SV=1_29_Asp-N Endopeptidase_714_44_4975.67218_7.05_1_Proline-endopeptidase_44_6_740.89758_5.45
YTVVLF
>sp|P31542|CLPAB_SOLLC ATP-dependent Clp protease ATP-binding subunit ClpA homolog CD4B, chloroplastic OS=Solanum lycopersicum OX=4081 GN=CD4B PE=3 SV=1_30_Asp-N Endopeptidase_722_8_938.00498_4.66_0_Proline-endopeptidase_0_8_938.00498_4.66
DEIEKAHP
>sp|P31542|CLPAB_SOLLC ATP-dependent Clp protease ATP-binding subunit ClpA homolog CD4B, chloroplastic OS=Solanum lycopersicum OX=4081 GN=CD4B PE=3 SV=1_31_Asp-N Endopeptidase_733_11_1352.62648_3.38_0_Proline-endopeptidase_0_11_1352.62648_3.38
DVFNMMLQILE
>sp|P31542|CLPAB_SOLLC ATP-dependent Clp protease ATP-binding subunit ClpA homolog CD4B, chloroplastic OS=Solanum lycopersicum OX=4081 GN=CD4B PE=3 SV=1_32_Asp-N Endopeptidase_738_5_560.60778_5.98_0_Proline-endopeptidase_0_5_560.60778_5.98
DGRLT
>sp|P31542|CLPAB_SOLLC ATP-dependent Clp protease ATP-binding subunit ClpA homolog CD4B, chloroplastic OS=Solanum lycopersicum OX=4081 GN=CD4B PE=3 SV=1_33_Asp-N Endopeptidase_745_7_761.83328_8.06_0_Proline-endopeptidase_0_7_761.83328_8.06
DSKGRTV
>sp|P31542|CLPAB_SOLLC ATP-dependent Clp protease ATP-binding subunit ClpA homolog CD4B, chloroplastic OS=Solanum lycopersicum OX=4081 GN=CD4B PE=3 SV=1_34_Asp-N Endopeptidase_772_27_2940.41058_8.4_0_Proline-endopeptidase_0_27_2940.41058_8.4
DFKNTLLIMTSNVGSSVIEKGGRRIGF
>sp|P31542|CLPAB_SOLLC ATP-dependent Clp protease ATP-binding subunit ClpA homolog CD4B, chloroplastic OS=Solanum lycopersicum OX=4081 GN=CD4B PE=3 SV=1_35_Asp-N Endopeptidase_774_2_246.26328_3.48_0_Proline-endopeptidase_0_2_246.26328_3.48
DL
>sp|P31542|CLPAB_SOLLC ATP-dependent Clp protease ATP-binding subunit ClpA homolog CD4B, chloroplastic OS=Solanum lycopersicum OX=4081 GN=CD4B PE=3 SV=1_36_Asp-N Endopeptidase_776_2_246.26328_3.48_0_Proline-endopeptidase_0_2_246.26328_3.48
DL
>sp|P31542|CLPAB_SOLLC ATP-dependent Clp protease ATP-binding subunit ClpA homolog CD4B, chloroplastic OS=Solanum lycopersicum OX=4081 GN=CD4B PE=3 SV=1_37_Asp-N Endopeptidase_779_3_390.39348_4.29_0_Proline-endopeptidase_0_3_390.39348_4.29
DEK
>sp|P31542|CLPAB_SOLLC ATP-dependent Clp protease ATP-binding subunit ClpA homolog CD4B, chloroplastic OS=Solanum lycopersicum OX=4081 GN=CD4B PE=3 SV=1_38_Asp-N Endopeptidase_806_27_3346.79058_7.75_0_Proline-endopeptidase_21_21_2573.88838_7.75
DSSYNRIKSLVTEELKQYFRP
>sp|P31542|CLPAB_SOLLC ATP-dependent Clp protease ATP-binding subunit ClpA homolog CD4B, chloroplastic OS=Solanum lycopersicum OX=4081 GN=CD4B PE=3 SV=1_38_Asp-N Endopeptidase_806_27_3346.79058_7.75_1_Proline-endopeptidase_27_6_790.91748_6.23
EFLNRL
>sp|P31542|CLPAB_SOLLC ATP-dependent Clp protease ATP-binding subunit ClpA homolog CD4B, chloroplastic OS=Solanum lycopersicum OX=4081 GN=CD4B PE=3 SV=1_39_Asp-N Endopeptidase_824_18_2162.57268_4.89_0_Proline-endopeptidase_0_18_2162.57268_4.89
DEMIVFRQLTKLEVKEIA
>sp|P31542|CLPAB_SOLLC ATP-dependent Clp protease ATP-binding subunit ClpA homolog CD4B, chloroplastic OS=Solanum lycopersicum OX=4081 GN=CD4B PE=3 SV=1_40_Asp-N Endopeptidase_849_25_3149.74258_6.36_0_Proline-endopeptidase_0_25_3149.74258_6.36
DIMLKEVFERLKVKEIELQVTERFR
>sp|P31542|CLPAB_SOLLC ATP-dependent Clp protease ATP-binding subunit ClpA homolog CD4B, chloroplastic OS=Solanum lycopersicum OX=4081 GN=CD4B PE=3 SV=1_41_Asp-N Endopeptidase_853_4_487.55658_5.98_0_Proline-endopeptidase_0_4_487.55658_5.98
DRVV
>sp|P31542|CLPAB_SOLLC ATP-dependent Clp protease ATP-binding subunit ClpA homolog CD4B, chloroplastic OS=Solanum lycopersicum OX=4081 GN=CD4B PE=3 SV=1_42_Asp-N Endopeptidase_875_22_2577.94388_8.36_0_Proline-endopeptidase_12_12_1325.35688_4.29
DEGYNPSYGARP
>sp|P31542|CLPAB_SOLLC ATP-dependent Clp protease ATP-binding subunit ClpA homolog CD4B, chloroplastic OS=Solanum lycopersicum OX=4081 GN=CD4B PE=3 SV=1_42_Asp-N Endopeptidase_875_22_2577.94388_8.36_1_Proline-endopeptidase_22_10_1270.60228_11.19
LRRAIMRLLE
>sp|P31542|CLPAB_SOLLC ATP-dependent Clp protease ATP-binding subunit ClpA homolog CD4B, chloroplastic OS=Solanum lycopersicum OX=4081 GN=CD4B PE=3 SV=1_43_Asp-N Endopeptidase_890_15_1665.89408_4.4_0_Proline-endopeptidase_0_15_1665.89408_4.4
DSMAEKMLANEIKEG
>sp|P31542|CLPAB_SOLLC ATP-dependent Clp protease ATP-binding subunit ClpA homolog CD4B, chloroplastic OS=Solanum lycopersicum OX=4081 GN=CD4B PE=3 SV=1_44_Asp-N Endopeptidase_895_5_531.60668_3.48_0_Proline-endopeptidase_0_5_531.60668_3.48
DSVIV
>sp|P31542|CLPAB_SOLLC ATP-dependent Clp protease ATP-binding subunit ClpA homolog CD4B, chloroplastic OS=Solanum lycopersicum OX=4081 GN=CD4B PE=3 SV=1_45_Asp-N Endopeptidase_897_2_232.23648_3.48_0_Proline-endopeptidase_0_2_232.23648_3.48
DV
>sp|P31542|CLPAB_SOLLC ATP-dependent Clp protease ATP-binding subunit ClpA homolog CD4B, chloroplastic OS=Solanum lycopersicum OX=4081 GN=CD4B PE=3 SV=1_46_Asp-N Endopeptidase_899_2_220.18208_3.48_0_Proline-endopeptidase_0_2_220.18208_3.48
DS
>sp|P31542|CLPAB_SOLLC ATP-dependent Clp protease ATP-binding subunit ClpA homolog CD4B, chloroplastic OS=Solanum lycopersicum OX=4081 GN=CD4B PE=3 SV=1_47_Asp-N Endopeptidase_914_15_1404.45328_3.48_0_Proline-endopeptidase_0_15_1404.45328_3.48
DGNVTVLNGSSGTPS
>sp|P31542|CLPAB_SOLLC ATP-dependent Clp protease ATP-binding subunit ClpA homolog CD4B, chloroplastic OS=Solanum lycopersicum OX=4081 GN=CD4B PE=3 SV=1_48_Asp-N Endopeptidase_923_9_934.05698_3.38_0_Proline-endopeptidase_0_9_934.05698_3.38
DPAPEPIPV
>sp|P36181|HSP80_SOLLC Heat shock cognate protein 80 OS=Solanum lycopersicum OX=4081 GN=HSC80 PE=2 SV=1_0_Asp-N Endopeptidase_2_2_236.28608_5.46_0_Proline-endopeptidase_0_2_236.28608_5.46
MS
>sp|P36181|HSP80_SOLLC Heat shock cognate protein 80 OS=Solanum lycopersicum OX=4081 GN=HSC80 PE=2 SV=1_1_Asp-N Endopeptidase_40_38_4408.97188_4.25_0_Proline-endopeptidase_0_38_4408.97188_4.25
DVETFAFQAEINQLLSLIINTFYSNKEIFLRELISNSS
>sp|P36181|HSP80_SOLLC Heat shock cognate protein 80 OS=Solanum lycopersicum OX=4081 GN=HSC80 PE=2 SV=1_2_Asp-N Endopeptidase_43_3_317.34208_3.48_0_Proline-endopeptidase_0_3_317.34208_3.48
DAL
>sp|P36181|HSP80_SOLLC Heat shock cognate protein 80 OS=Solanum lycopersicum OX=4081 GN=HSC80 PE=2 SV=1_3_Asp-N Endopeptidase_52_9_1108.25968_6.19_0_Proline-endopeptidase_0_9_1108.25968_6.19
DKIRFESLT
>sp|P36181|HSP80_SOLLC Heat shock cognate protein 80 OS=Solanum lycopersicum OX=4081 GN=HSC80 PE=2 SV=1_4_Asp-N Endopeptidase_57_5_589.68968_7.79_0_Proline-endopeptidase_0_5_589.68968_7.79
DKSKL
>sp|P36181|HSP80_SOLLC Heat shock cognate protein 80 OS=Solanum lycopersicum OX=4081 GN=HSC80 PE=2 SV=1_5_Asp-N Endopeptidase_69_12_1378.59068_4.27_0_Proline-endopeptidase_0_12_1378.59068_4.27
DGQPELFIHIIP
>sp|P36181|HSP80_SOLLC Heat shock cognate protein 80 OS=Solanum lycopersicum OX=4081 GN=HSC80 PE=2 SV=1_6_Asp-N Endopeptidase_79_10_1102.25278_5.87_0_Proline-endopeptidase_0_10_1102.25278_5.87
DKANNTLTII
>sp|P36181|HSP80_SOLLC Heat shock cognate protein 80 OS=Solanum lycopersicum OX=4081 GN=HSC80 PE=2 SV=1_7_Asp-N Endopeptidase_88_9_878.99588_5.87_0_Proline-endopeptidase_0_9_878.99588_5.87
DSGIGMTKA
>sp|P36181|HSP80_SOLLC Heat shock cognate protein 80 OS=Solanum lycopersicum OX=4081 GN=HSC80 PE=2 SV=1_8_Asp-N Endopeptidase_113_25_2549.88158_4.67_0_Proline-endopeptidase_0_25_2549.88158_4.67
DLVNNLGTIARSGTKEFMEALAAGA
>sp|P36181|HSP80_SOLLC Heat shock cognate protein 80 OS=Solanum lycopersicum OX=4081 GN=HSC80 PE=2 SV=1_9_Asp-N Endopeptidase_142_29_3160.63528_6.98_0_Proline-endopeptidase_0_29_3160.63528_6.98
DVSMIGQFGVGFYSAYLVAEKVVVTTKHN
>sp|P36181|HSP80_SOLLC Heat shock cognate protein 80 OS=Solanum lycopersicum OX=4081 GN=HSC80 PE=2 SV=1_10_Asp-N Endopeptidase_143_1_133.10388_3.48_0_Proline-endopeptidase_0_1_133.10388_3.48
D
>sp|P36181|HSP80_SOLLC Heat shock cognate protein 80 OS=Solanum lycopersicum OX=4081 GN=HSC80 PE=2 SV=1_11_Asp-N Endopeptidase_161_18_2060.16398_4.05_0_Proline-endopeptidase_0_18_2060.16398_4.05
DEQYVWESQAGGSFTVTR
>sp|P36181|HSP80_SOLLC Heat shock cognate protein 80 OS=Solanum lycopersicum OX=4081 GN=HSC80 PE=2 SV=1_12_Asp-N Endopeptidase_180_19_2111.39788_6.23_0_Proline-endopeptidase_0_19_2111.39788_6.23
DTSGENLGRGTKMVLYLKE
>sp|P36181|HSP80_SOLLC Heat shock cognate protein 80 OS=Solanum lycopersicum OX=4081 GN=HSC80 PE=2 SV=1_13_Asp-N Endopeptidase_192_12_1591.78438_4.89_0_Proline-endopeptidase_0_12_1591.78438_4.89
DQLEYLEERRLK
>sp|P36181|HSP80_SOLLC Heat shock cognate protein 80 OS=Solanum lycopersicum OX=4081 GN=HSC80 PE=2 SV=1_14_Asp-N Endopeptidase_219_27_3233.75218_5.8_0_Proline-endopeptidase_0_27_3233.75218_5.8
DLIKKHSEFISYPISLWVEKTIEKEIS
>sp|P36181|HSP80_SOLLC Heat shock cognate protein 80 OS=Solanum lycopersicum OX=4081 GN=HSC80 PE=2 SV=1_15_Asp-N Endopeptidase_220_1_133.10388_3.48_0_Proline-endopeptidase_0_1_133.10388_3.48
D
>sp|P36181|HSP80_SOLLC Heat shock cognate protein 80 OS=Solanum lycopersicum OX=4081 GN=HSC80 PE=2 SV=1_16_Asp-N Endopeptidase_228_8_1035.02958_4.12_0_Proline-endopeptidase_0_8_1035.02958_4.12
DEEEEEKK
>sp|P36181|HSP80_SOLLC Heat shock cognate protein 80 OS=Solanum lycopersicum OX=4081 GN=HSC80 PE=2 SV=1_17_Asp-N Endopeptidase_237_9_1033.05708_3.83_0_Proline-endopeptidase_0_9_1033.05708_3.83
DEEGKVEEV
>sp|P36181|HSP80_SOLLC Heat shock cognate protein 80 OS=Solanum lycopersicum OX=4081 GN=HSC80 PE=2 SV=1_18_Asp-N Endopeptidase_289_52_6373.28608_7.36_0_Proline-endopeptidase_29_29_3543.03518_7.49
DEEKEKEEKKKKKVKEVSNEWSLVNKQKP
>sp|P36181|HSP80_SOLLC Heat shock cognate protein 80 OS=Solanum lycopersicum OX=4081 GN=HSC80 PE=2 SV=1_18_Asp-N Endopeptidase_289_52_6373.28608_7.36_1_Proline-endopeptidase_35_6_830.05878_9.93
IWMRKP
>sp|P36181|HSP80_SOLLC Heat shock cognate protein 80 OS=Solanum lycopersicum OX=4081 GN=HSC80 PE=2 SV=1_18_Asp-N Endopeptidase_289_52_6373.28608_7.36_2_Proline-endopeptidase_52_17_2036.22268_4.52
EEITKEEYAAFYKSLTN
>sp|P36181|HSP80_SOLLC Heat shock cognate protein 80 OS=Solanum lycopersicum OX=4081 GN=HSC80 PE=2 SV=1_19_Asp-N Endopeptidase_320_31_3655.21668_6.42_0_Proline-endopeptidase_0_31_3655.21668_6.42
DWEEHLAVKHFSVEGQLEFKAVLFVPKRAPF
>sp|P36181|HSP80_SOLLC Heat shock cognate protein 80 OS=Solanum lycopersicum OX=4081 GN=HSC80 PE=2 SV=1_20_Asp-N Endopeptidase_323_3_393.43988_3.48_0_Proline-endopeptidase_0_3_393.43988_3.48
DLF
>sp|P36181|HSP80_SOLLC Heat shock cognate protein 80 OS=Solanum lycopersicum OX=4081 GN=HSC80 PE=2 SV=1_21_Asp-N Endopeptidase_342_19_2363.89328_9.1_0_Proline-endopeptidase_6_6_715.84798_8.11
DTKKKP
>sp|P36181|HSP80_SOLLC Heat shock cognate protein 80 OS=Solanum lycopersicum OX=4081 GN=HSC80 PE=2 SV=1_21_Asp-N Endopeptidase_342_19_2363.89328_9.1_1_Proline-endopeptidase_19_13_1666.06058_10.21
NNIKLYVRRVFIM
>sp|P36181|HSP80_SOLLC Heat shock cognate protein 80 OS=Solanum lycopersicum OX=4081 GN=HSC80 PE=2 SV=1_22_Asp-N Endopeptidase_345_3_350.34648_3.48_0_Proline-endopeptidase_0_3_350.34648_3.48
DNC
>sp|P36181|HSP80_SOLLC Heat shock cognate protein 80 OS=Solanum lycopersicum OX=4081 GN=HSC80 PE=2 SV=1_23_Asp-N Endopeptidase_360_15_1722.01118_4.05_0_Proline-endopeptidase_0_15_1722.01118_4.05
DELIPEYLSFVKGIV
>sp|P36181|HSP80_SOLLC Heat shock cognate protein 80 OS=Solanum lycopersicum OX=4081 GN=HSC80 PE=2 SV=1_24_Asp-N Endopeptidase_363_3_349.29758_3.38_0_Proline-endopeptidase_0_3_349.29758_3.38
DSE
>sp|P36181|HSP80_SOLLC Heat shock cognate protein 80 OS=Solanum lycopersicum OX=4081 GN=HSC80 PE=2 SV=1_25_Asp-N Endopeptidase_403_40_4755.64018_7.73_0_Proline-endopeptidase_0_40_4755.64018_7.73
DLPLNISRETLQQNKILKVIRKNLVKKCVELFFEIAENKE
>sp|P36181|HSP80_SOLLC Heat shock cognate protein 80 OS=Solanum lycopersicum OX=4081 GN=HSC80 PE=2 SV=1_26_Asp-N Endopeptidase_422_19_2316.59818_6.92_0_Proline-endopeptidase_0_19_2316.59818_6.92
DYNKFYEAFSKNLKLGIHE
>sp|P36181|HSP80_SOLLC Heat shock cognate protein 80 OS=Solanum lycopersicum OX=4081 GN=HSC80 PE=2 SV=1_27_Asp-N Endopeptidase_442_20_2308.53878_8.32_0_Proline-endopeptidase_0_20_2308.53878_8.32
DSQNRAKFAELLRYHSTKSG
>sp|P36181|HSP80_SOLLC Heat shock cognate protein 80 OS=Solanum lycopersicum OX=4081 GN=HSC80 PE=2 SV=1_28_Asp-N Endopeptidase_449_7_822.92878_4.29_0_Proline-endopeptidase_0_7_822.92878_4.29
DEMTSLK
>sp|P36181|HSP80_SOLLC Heat shock cognate protein 80 OS=Solanum lycopersicum OX=4081 GN=HSC80 PE=2 SV=1_29_Asp-N Endopeptidase_460_11_1340.47368_6.17_0_Proline-endopeptidase_0_11_1340.47368_6.17
DYVTRMKEGQN
>sp|P36181|HSP80_SOLLC Heat shock cognate protein 80 OS=Solanum lycopersicum OX=4081 GN=HSC80 PE=2 SV=1_30_Asp-N Endopeptidase_493_33_3884.54308_7.32_0_Proline-endopeptidase_0_33_3884.54308_7.32
DIYYITGESKKAVENSPFLEKLKKKGYEVLYMV
>sp|P36181|HSP80_SOLLC Heat shock cognate protein 80 OS=Solanum lycopersicum OX=4081 GN=HSC80 PE=2 SV=1_31_Asp-N Endopeptidase_496_3_317.34208_3.48_0_Proline-endopeptidase_0_3_317.34208_3.48
DAI
>sp|P36181|HSP80_SOLLC Heat shock cognate protein 80 OS=Solanum lycopersicum OX=4081 GN=HSC80 PE=2 SV=1_32_Asp-N Endopeptidase_522_26_2911.34528_6.24_0_Proline-endopeptidase_0_26_2911.34528_6.24
DEYSIGQLKEFEGKKLVSATKEGLKL
>sp|P36181|HSP80_SOLLC Heat shock cognate protein 80 OS=Solanum lycopersicum OX=4081 GN=HSC80 PE=2 SV=1_33_Asp-N Endopeptidase_526_4_478.41308_3.33_0_Proline-endopeptidase_0_4_478.41308_3.33
DESE
>sp|P36181|HSP80_SOLLC Heat shock cognate protein 80 OS=Solanum lycopersicum OX=4081 GN=HSC80 PE=2 SV=1_34_Asp-N Endopeptidase_547_21_2568.04208_7.29_0_Proline-endopeptidase_0_21_2568.04208_7.29
DEKKKQEELKEKFEGLCKVMK
>sp|P36181|HSP80_SOLLC Heat shock cognate protein 80 OS=Solanum lycopersicum OX=4081 GN=HSC80 PE=2 SV=1_35_Asp-N Endopeptidase_551_4_402.44778_3.48_0_Proline-endopeptidase_0_4_402.44778_3.48
DVLG
>sp|P36181|HSP80_SOLLC Heat shock cognate protein 80 OS=Solanum lycopersicum OX=4081 GN=HSC80 PE=2 SV=1_36_Asp-N Endopeptidase_560_9_1016.20298_6.12_0_Proline-endopeptidase_0_9_1016.20298_6.12
DKVEKVIVS
>sp|P36181|HSP80_SOLLC Heat shock cognate protein 80 OS=Solanum lycopersicum OX=4081 GN=HSC80 PE=2 SV=1_37_Asp-N Endopeptidase_564_4_487.55658_5.98_0_Proline-endopeptidase_0_4_487.55658_5.98
DRVV
>sp|P36181|HSP80_SOLLC Heat shock cognate protein 80 OS=Solanum lycopersicum OX=4081 GN=HSC80 PE=2 SV=1_38_Asp-N Endopeptidase_591_27_3044.52658_6.3_0_Proline-endopeptidase_0_27_3044.52658_6.3
DSPCCLVTGEYGWTANMERIMKAQALR
>sp|P36181|HSP80_SOLLC Heat shock cognate protein 80 OS=Solanum lycopersicum OX=4081 GN=HSC80 PE=2 SV=1_39_Asp-N Endopeptidase_614_23_2551.89938_4.67_0_Proline-endopeptidase_0_23_2551.89938_4.67
DSSMAGYMSSKKTMEINPENSIM
>sp|P36181|HSP80_SOLLC Heat shock cognate protein 80 OS=Solanum lycopersicum OX=4081 GN=HSC80 PE=2 SV=1_40_Asp-N Endopeptidase_621_7_887.00668_8.06_0_Proline-endopeptidase_0_7_887.00668_8.06
DELRKRA
>sp|P36181|HSP80_SOLLC Heat shock cognate protein 80 OS=Solanum lycopersicum OX=4081 GN=HSC80 PE=2 SV=1_41_Asp-N Endopeptidase_623_2_204.18268_3.48_0_Proline-endopeptidase_0_2_204.18268_3.48
DA
>sp|P36181|HSP80_SOLLC Heat shock cognate protein 80 OS=Solanum lycopersicum OX=4081 GN=HSC80 PE=2 SV=1_42_Asp-N Endopeptidase_626_3_375.38178_5.87_0_Proline-endopeptidase_0_3_375.38178_5.87
DKN
>sp|P36181|HSP80_SOLLC Heat shock cognate protein 80 OS=Solanum lycopersicum OX=4081 GN=HSC80 PE=2 SV=1_43_Asp-N Endopeptidase_631_5_575.66288_7.79_0_Proline-endopeptidase_0_5_575.66288_7.79
DKSVK
>sp|P36181|HSP80_SOLLC Heat shock cognate protein 80 OS=Solanum lycopersicum OX=4081 GN=HSC80 PE=2 SV=1_44_Asp-N Endopeptidase_669_38_4260.01708_5.75_0_Proline-endopeptidase_0_38_4260.01708_5.75
DLVLLLFETALLTSGFSLEEPNTFGNRIHRMLKLGLSI
>sp|P36181|HSP80_SOLLC Heat shock cognate protein 80 OS=Solanum lycopersicum OX=4081 GN=HSC80 PE=2 SV=1_45_Asp-N Endopeptidase_674_5_535.46498_3.33_0_Proline-endopeptidase_0_5_535.46498_3.33
DEESG
>sp|P36181|HSP80_SOLLC Heat shock cognate protein 80 OS=Solanum lycopersicum OX=4081 GN=HSC80 PE=2 SV=1_46_Asp-N Endopeptidase_676_2_204.18268_3.48_0_Proline-endopeptidase_0_2_204.18268_3.48
DA
>sp|P36181|HSP80_SOLLC Heat shock cognate protein 80 OS=Solanum lycopersicum OX=4081 GN=HSC80 PE=2 SV=1_47_Asp-N Endopeptidase_678_2_204.18268_3.48_0_Proline-endopeptidase_0_2_204.18268_3.48
DA
>sp|P36181|HSP80_SOLLC Heat shock cognate protein 80 OS=Solanum lycopersicum OX=4081 GN=HSC80 PE=2 SV=1_48_Asp-N Endopeptidase_684_6_674.76688_3.38_0_Proline-endopeptidase_0_6_674.76688_3.38
DMPALE
>sp|P36181|HSP80_SOLLC Heat shock cognate protein 80 OS=Solanum lycopersicum OX=4081 GN=HSC80 PE=2 SV=1_49_Asp-N Endopeptidase_688_4_430.41488_3.38_0_Proline-endopeptidase_0_4_430.41488_3.38
DPEA
>sp|P36181|HSP80_SOLLC Heat shock cognate protein 80 OS=Solanum lycopersicum OX=4081 GN=HSC80 PE=2 SV=1_50_Asp-N Endopeptidase_698_10_1094.15858_3.93_0_Proline-endopeptidase_0_10_1094.15858_3.93
DAEGSKMEEV
>sp|P36181|HSP80_SOLLC Heat shock cognate protein 80 OS=Solanum lycopersicum OX=4081 GN=HSC80 PE=2 SV=1_51_Asp-N Endopeptidase_699_1_133.10388_3.48_0_Proline-endopeptidase_0_1_133.10388_3.48
D
>sp|Q9AXQ6|IF5A1_SOLLC Eukaryotic translation initiation factor 5A-1 OS=Solanum lycopersicum OX=4081 PE=2 SV=1_0_Asp-N Endopeptidase_2_2_236.28608_5.46_0_Proline-endopeptidase_0_2_236.28608_5.46
MS
>sp|Q9AXQ6|IF5A1_SOLLC Eukaryotic translation initiation factor 5A-1 OS=Solanum lycopersicum OX=4081 PE=2 SV=1_1_Asp-N Endopeptidase_12_10_1228.24028_4.86_0_Proline-endopeptidase_0_10_1228.24028_4.86
DEEHHFESKA
>sp|Q9AXQ6|IF5A1_SOLLC Eukaryotic translation initiation factor 5A-1 OS=Solanum lycopersicum OX=4081 PE=2 SV=1_2_Asp-N Endopeptidase_63_51_5413.26728_8.74_0_Proline-endopeptidase_27_27_2864.26008_9.03
DAGASKTYPQQAGTIRKGGHIVIKNRP
>sp|Q9AXQ6|IF5A1_SOLLC Eukaryotic translation initiation factor 5A-1 OS=Solanum lycopersicum OX=4081 PE=2 SV=1_2_Asp-N Endopeptidase_63_51_5413.26728_8.74_1_Proline-endopeptidase_51_24_2567.02248_8.26
CKVVEVSTSKTGKHGHAKCHFVAI
>sp|Q9AXQ6|IF5A1_SOLLC Eukaryotic translation initiation factor 5A-1 OS=Solanum lycopersicum OX=4081 PE=2 SV=1_3_Asp-N Endopeptidase_72_9_1050.21998_6.12_0_Proline-endopeptidase_0_9_1050.21998_6.12
DIFTGKKLE
>sp|Q9AXQ6|IF5A1_SOLLC Eukaryotic translation initiation factor 5A-1 OS=Solanum lycopersicum OX=4081 PE=2 SV=1_4_Asp-N Endopeptidase_81_9_971.05268_5.22_0_Proline-endopeptidase_0_9_971.05268_5.22
DIVPSSHNC
>sp|Q9AXQ6|IF5A1_SOLLC Eukaryotic translation initiation factor 5A-1 OS=Solanum lycopersicum OX=4081 PE=2 SV=1_5_Asp-N Endopeptidase_89_8_937.02328_7.2_0_Proline-endopeptidase_0_8_937.02328_7.2
DVPHVNRT
>sp|Q9AXQ6|IF5A1_SOLLC Eukaryotic translation initiation factor 5A-1 OS=Solanum lycopersicum OX=4081 PE=2 SV=1_6_Asp-N Endopeptidase_94_5_650.72938_3.48_0_Proline-endopeptidase_0_5_650.72938_3.48
DYQLI
>sp|Q9AXQ6|IF5A1_SOLLC Eukaryotic translation initiation factor 5A-1 OS=Solanum lycopersicum OX=4081 PE=2 SV=1_7_Asp-N Endopeptidase_98_4_462.45698_3.38_0_Proline-endopeptidase_0_4_462.45698_3.38
DISE
>sp|Q9AXQ6|IF5A1_SOLLC Eukaryotic translation initiation factor 5A-1 OS=Solanum lycopersicum OX=4081 PE=2 SV=1_8_Asp-N Endopeptidase_112_14_1494.62128_4.29_0_Proline-endopeptidase_0_14_1494.62128_4.29
DGFVSLLTENGNTK
>sp|Q9AXQ6|IF5A1_SOLLC Eukaryotic translation initiation factor 5A-1 OS=Solanum lycopersicum OX=4081 PE=2 SV=1_9_Asp-N Endopeptidase_113_1_133.10388_3.48_0_Proline-endopeptidase_0_1_133.10388_3.48
D
>sp|Q9AXQ6|IF5A1_SOLLC Eukaryotic translation initiation factor 5A-1 OS=Solanum lycopersicum OX=4081 PE=2 SV=1_10_Asp-N Endopeptidase_119_6_713.83198_5.98_0_Proline-endopeptidase_0_6_713.83198_5.98
DLRLPT
>sp|Q9AXQ6|IF5A1_SOLLC Eukaryotic translation initiation factor 5A-1 OS=Solanum lycopersicum OX=4081 PE=2 SV=1_11_Asp-N Endopeptidase_120_1_133.10388_3.48_0_Proline-endopeptidase_0_1_133.10388_3.48
D
>sp|Q9AXQ6|IF5A1_SOLLC Eukaryotic translation initiation factor 5A-1 OS=Solanum lycopersicum OX=4081 PE=2 SV=1_12_Asp-N Endopeptidase_128_8_887.04398_5.87_0_Proline-endopeptidase_0_8_887.04398_5.87
DTLLAQVK
>sp|Q9AXQ6|IF5A1_SOLLC Eukaryotic translation initiation factor 5A-1 OS=Solanum lycopersicum OX=4081 PE=2 SV=1_13_Asp-N Endopeptidase_135_7_722.75268_4.29_0_Proline-endopeptidase_0_7_722.75268_4.29
DGFAEGK
>sp|Q9AXQ6|IF5A1_SOLLC Eukaryotic translation initiation factor 5A-1 OS=Solanum lycopersicum OX=4081 PE=2 SV=1_14_Asp-N Endopeptidase_154_19_2023.40548_4.05_0_Proline-endopeptidase_0_19_2023.40548_4.05
DLVLSVMSAMGEEQICGIK
>sp|Q9AXQ6|IF5A1_SOLLC Eukaryotic translation initiation factor 5A-1 OS=Solanum lycopersicum OX=4081 PE=2 SV=1_15_Asp-N Endopeptidase_159_5_528.60598_5.87_0_Proline-endopeptidase_0_5_528.60598_5.87
DIGPK
>AAB18280.1 aspartic protease precursor [Solanum lycopersicum]_0_Asp-N Endopeptidase_1_1_149.20788_5.46_0_Proline-endopeptidase_0_1_149.20788_5.46
M
>AAB18280.1 aspartic protease precursor [Solanum lycopersicum]_1_Asp-N Endopeptidase_25_24_2439.91638_7.79_0_Proline-endopeptidase_0_24_2439.91638_7.79
DKKHLCAALLLWAIACSALPASSG
>AAB18280.1 aspartic protease precursor [Solanum lycopersicum]_2_Asp-N Endopeptidase_37_12_1495.83428_9.89_0_Proline-endopeptidase_0_12_1495.83428_9.89
DLFRIGLKKHRL
>AAB18280.1 aspartic protease precursor [Solanum lycopersicum]_3_Asp-N Endopeptidase_39_2_232.23648_3.48_0_Proline-endopeptidase_0_2_232.23648_3.48
DV
>AAB18280.1 aspartic protease precursor [Solanum lycopersicum]_4_Asp-N Endopeptidase_51_12_1299.53628_8.4_0_Proline-endopeptidase_0_12_1299.53628_8.4
DSIKAARVAKLQ
>AAB18280.1 aspartic protease precursor [Solanum lycopersicum]_5_Asp-N Endopeptidase_66_15_1717.90228_8.09_0_Proline-endopeptidase_0_15_1717.90228_8.09
DRYGKHVNGIEKKSS
>AAB18280.1 aspartic protease precursor [Solanum lycopersicum]_6_Asp-N Endopeptidase_68_2_220.18208_3.48_0_Proline-endopeptidase_0_2_220.18208_3.48
DS
>AAB18280.1 aspartic protease precursor [Solanum lycopersicum]_7_Asp-N Endopeptidase_79_11_1365.63538_7.73_0_Proline-endopeptidase_0_11_1365.63538_7.73
DIYKVPLKNYL
>AAB18280.1 aspartic protease precursor [Solanum lycopersicum]_8_Asp-N Endopeptidase_100_21_2357.69108_6.1_0_Proline-endopeptidase_0_21_2357.69108_6.1
DAQYYGEIGIGSPPQKFKVIF
>AAB18280.1 aspartic protease precursor [Solanum lycopersicum]_9_Asp-N Endopeptidase_136_36_4090.55398_8.33_0_Proline-endopeptidase_0_36_4090.55398_8.33
DTGSSNLWVPSSKCYFSIACWIHSKYQASKSSTYTR
>AAB18280.1 aspartic protease precursor [Solanum lycopersicum]_10_Asp-N Endopeptidase_156_20_2091.25448_5.53_0_Proline-endopeptidase_0_20_2091.25448_5.53
DGESCSIRYGTGSISGHFSM
>AAB18280.1 aspartic protease precursor [Solanum lycopersicum]_11_Asp-N Endopeptidase_162_6_630.65548_3.48_0_Proline-endopeptidase_0_6_630.65548_3.48
DNVQVG
>AAB18280.1 aspartic protease precursor [Solanum lycopersicum]_12_Asp-N Endopeptidase_167_5_572.70258_5.87_0_Proline-endopeptidase_0_5_572.70258_5.87
DLVVK
>AAB18280.1 aspartic protease precursor [Solanum lycopersicum]_13_Asp-N Endopeptidase_187_20_2311.66308_4.67_0_Proline-endopeptidase_0_20_2311.66308_4.67
DQVFIEATREPSITFIVAKF
>AAB18280.1 aspartic protease precursor [Solanum lycopersicum]_14_Asp-N Endopeptidase_227_40_4504.14208_4.67_0_Proline-endopeptidase_0_40_4504.14208_4.67
DGILGLGFQEISVGNTTPVWYNMVGQGLVKEPVFSFWFNR
>AAB18280.1 aspartic protease precursor [Solanum lycopersicum]_15_Asp-N Endopeptidase_242_15_1462.57918_4.05_0_Proline-endopeptidase_0_15_1462.57918_4.05
DANAKEGGELVFGGV
>AAB18280.1 aspartic protease precursor [Solanum lycopersicum]_16_Asp-N Endopeptidase_267_25_2934.34248_8.07_0_Proline-endopeptidase_0_25_2934.34248_8.07
DPKHFKGNHTCVPLTQKGYWQFNMG
>AAB18280.1 aspartic protease precursor [Solanum lycopersicum]_17_Asp-N Endopeptidase_287_20_1933.18108_3.48_0_Proline-endopeptidase_0_20_1933.18108_3.48
DFLIGNTSTGYCAGGCAAIV
>AAB18280.1 aspartic protease precursor [Solanum lycopersicum]_18_Asp-N Endopeptidase_330_43_4523.16788_4.4_0_Proline-endopeptidase_0_43_4523.16788_4.4
DSGTSLLAGPTTIVTQINHAIGAEGIVSMECKTIVSQYGEMIW
>AAB18280.1 aspartic protease precursor [Solanum lycopersicum]_19_Asp-N Endopeptidase_339_9_969.14898_5.98_0_Proline-endopeptidase_0_9_969.14898_5.98
DLLVSGIRP
>AAB18280.1 aspartic protease precursor [Solanum lycopersicum]_20_Asp-N Endopeptidase_351_12_1283.47978_3.48_0_Proline-endopeptidase_0_12_1283.47978_3.48
DQVCSQAGLCFL
>AAB18280.1 aspartic protease precursor [Solanum lycopersicum]_21_Asp-N Endopeptidase_423_72_7952.96768_4.71_0_Proline-endopeptidase_0_72_7952.96768_4.71
DGSQHVSSNIRTVVERETEGSSVGEAPLCTACEMAVVWMQNQLKQEQTKEKVLEYVNQLCEKIPSPMGESAI
>AAB18280.1 aspartic protease precursor [Solanum lycopersicum]_22_Asp-N Endopeptidase_432_9_1022.15908_5.97_0_Proline-endopeptidase_0_9_1022.15908_5.97
DCNRISSMP
>AAB18280.1 aspartic protease precursor [Solanum lycopersicum]_23_Asp-N Endopeptidase_439_7_836.98358_5.87_0_Proline-endopeptidase_0_7_836.98358_5.87
DITFTIK
>AAB18280.1 aspartic protease precursor [Solanum lycopersicum]_24_Asp-N Endopeptidase_469_30_3115.58868_4.05_0_Proline-endopeptidase_0_30_3115.58868_4.05
DTAFVLTPEQYILKTGEGVATICVSGFAAL
>AAB18280.1 aspartic protease precursor [Solanum lycopersicum]_25_Asp-N Endopeptidase_482_13_1416.68598_5.98_0_Proline-endopeptidase_0_13_1416.68598_5.98
DVPPPRGPLWILG
>AAB18280.1 aspartic protease precursor [Solanum lycopersicum]_26_Asp-N Endopeptidase_493_11_1312.50568_5.22_0_Proline-endopeptidase_0_11_1312.50568_5.22
DVFMGPYHTVF
>AAB18280.1 aspartic protease precursor [Solanum lycopersicum]_27_Asp-N Endopeptidase_506_13_1342.42778_4.29_0_Proline-endopeptidase_0_13_1342.42778_4.29
DYGKSQVGFAEAA
>ABQ42184.1 S-adenosylmethionine decarboxylase [Solanum lycopersicum]_0_Asp-N Endopeptidase_3_3_409.51598_3.74_0_Proline-endopeptidase_0_3_409.51598_3.74
MEM
>ABQ42184.1 S-adenosylmethionine decarboxylase [Solanum lycopersicum]_1_Asp-N Endopeptidase_30_27_2968.39918_4.25_0_Proline-endopeptidase_0_27_2968.39918_4.25
DLPVSAIGFEGFEKRLEISFVEPGLFA
>ABQ42184.1 S-adenosylmethionine decarboxylase [Solanum lycopersicum]_2_Asp-N Endopeptidase_45_15_1597.83488_8.4_0_Proline-endopeptidase_0_15_1597.83488_8.4
DPNGKGLRSLTKAQL
>ABQ42184.1 S-adenosylmethionine decarboxylase [Solanum lycopersicum]_3_Asp-N Endopeptidase_57_12_1259.43698_3.33_0_Proline-endopeptidase_0_12_1259.43698_3.33
DEILGPAECTIV
>ABQ42184.1 S-adenosylmethionine decarboxylase [Solanum lycopersicum]_4_Asp-N Endopeptidase_62_5_561.54908_3.48_0_Proline-endopeptidase_0_5_561.54908_3.48
DNLSN
>ABQ42184.1 S-adenosylmethionine decarboxylase [Solanum lycopersicum]_5_Asp-N Endopeptidase_65_3_395.41248_3.48_0_Proline-endopeptidase_0_3_395.41248_3.48
DYV
>ABQ42184.1 S-adenosylmethionine decarboxylase [Solanum lycopersicum]_6_Asp-N Endopeptidase_111_46_5130.15478_7.88_0_Proline-endopeptidase_0_46_5130.15478_7.88
DSYVLSESSLFVYSYKIIIKTCGTTKLLLAIPPILRLAETLSLKVQ
>ABQ42184.1 S-adenosylmethionine decarboxylase [Solanum lycopersicum]_7_Asp-N Endopeptidase_140_29_3350.74378_7.35_0_Proline-endopeptidase_0_29_3350.74378_7.35
DVRYTRGSFIFPGAQSFPHRHFSEEVAVL
>ABQ42184.1 S-adenosylmethionine decarboxylase [Solanum lycopersicum]_8_Asp-N Endopeptidase_159_19_1896.19138_7.76_0_Proline-endopeptidase_0_19_1896.19138_7.76
DGYFGKLAAGSKAVIMGNP
>ABQ42184.1 S-adenosylmethionine decarboxylase [Solanum lycopersicum]_9_Asp-N Endopeptidase_178_19_2123.32768_7.77_0_Proline-endopeptidase_0_19_2123.32768_7.77
DKTQKWHVYSASAGTVQCN
>ABQ42184.1 S-adenosylmethionine decarboxylase [Solanum lycopersicum]_10_Asp-N Endopeptidase_226_48_5422.30838_7.53_0_Proline-endopeptidase_0_48_5422.30838_7.53
DPVYTLEMCMTGLNREKASVFYKTEESSAAHMTVRSGIRKILPKSEIC
>ABQ42184.1 S-adenosylmethionine decarboxylase [Solanum lycopersicum]_11_Asp-N Endopeptidase_253_27_2945.22178_3.83_0_Proline-endopeptidase_0_27_2945.22178_3.83
DFEFEPCGYSMNSIEGAAVSTIHITPE
>ABQ42184.1 S-adenosylmethionine decarboxylase [Solanum lycopersicum]_12_Asp-N Endopeptidase_266_13_1428.47438_3.38_0_Proline-endopeptidase_0_13_1428.47438_3.38
DGFSYASFESVGY
>ABQ42184.1 S-adenosylmethionine decarboxylase [Solanum lycopersicum]_13_Asp-N Endopeptidase_295_29_3167.62708_4.6_0_Proline-endopeptidase_0_29_3167.62708_4.6
DPKTNELGPLVERVLACFEPAEFSIALHA
>ABQ42184.1 S-adenosylmethionine decarboxylase [Solanum lycopersicum]_14_Asp-N Endopeptidase_308_13_1413.65208_5.53_0_Proline-endopeptidase_0_13_1413.65208_5.53
DVATKLLEHVCSV
>ABQ42184.1 S-adenosylmethionine decarboxylase [Solanum lycopersicum]_15_Asp-N Endopeptidase_360_52_5946.65708_5.42_0_Proline-endopeptidase_0_52_5946.65708_5.42
DVKGYSLAEWSPEEFGKGGSIVYQKFTRTPYCESPKSVLKGCWKEEEKEGKE
>sp|P42652|14334_SOLLC 14-3-3 protein 4 OS=Solanum lycopersicum OX=4081 GN=TFT4 PE=2 SV=1_0_Asp-N Endopeptidase_2_2_220.28668_5.46_0_Proline-endopeptidase_0_2_220.28668_5.46
MA
>sp|P42652|14334_SOLLC 14-3-3 protein 4 OS=Solanum lycopersicum OX=4081 GN=TFT4 PE=2 SV=1_1_Asp-N Endopeptidase_36_34_4009.47238_4.56_0_Proline-endopeptidase_0_34_4009.47238_4.56
DSSREENVYLAKLAEQAERYEEMIEFMEKVAKTA
>sp|P42652|14334_SOLLC 14-3-3 protein 4 OS=Solanum lycopersicum OX=4081 GN=TFT4 PE=2 SV=1_2_Asp-N Endopeptidase_80_44_5075.62738_5.01_0_Proline-endopeptidase_0_44_5075.62738_5.01
DVEELTVEERNLLSVAYKNVIGARRASWRIISSIEQKEESRGNE
>sp|P42652|14334_SOLLC 14-3-3 protein 4 OS=Solanum lycopersicum OX=4081 GN=TFT4 PE=2 SV=1_3_Asp-N Endopeptidase_95_15_1803.00498_6.98_0_Proline-endopeptidase_0_15_1803.00498_6.98
DHVNTIKEYRSKIEA
>sp|P42652|14334_SOLLC 14-3-3 protein 4 OS=Solanum lycopersicum OX=4081 GN=TFT4 PE=2 SV=1_4_Asp-N Endopeptidase_101_6_677.81378_5.87_0_Proline-endopeptidase_0_6_677.81378_5.87
DLSKIC
>sp|P42652|14334_SOLLC 14-3-3 protein 4 OS=Solanum lycopersicum OX=4081 GN=TFT4 PE=2 SV=1_5_Asp-N Endopeptidase_130_29_3086.59388_6.92_0_Proline-endopeptidase_0_29_3086.59388_6.92
DGILSLLESNLIPSASTAESKVFHLKMKG
>sp|P42652|14334_SOLLC 14-3-3 protein 4 OS=Solanum lycopersicum OX=4081 GN=TFT4 PE=2 SV=1_6_Asp-N Endopeptidase_160_30_3504.86098_6.92_0_Proline-endopeptidase_0_30_3504.86098_6.92
DYHRYLAEFKTGTERKEAAENTLLAYKSAQ
>sp|P42652|14334_SOLLC 14-3-3 protein 4 OS=Solanum lycopersicum OX=4081 GN=TFT4 PE=2 SV=1_7_Asp-N Endopeptidase_192_32_3559.12218_4.66_0_Proline-endopeptidase_12_12_1247.41358_4.27
DIALAELAPTHP
>sp|P42652|14334_SOLLC 14-3-3 protein 4 OS=Solanum lycopersicum OX=4081 GN=TFT4 PE=2 SV=1_7_Asp-N Endopeptidase_192_32_3559.12218_4.66_1_Proline-endopeptidase_32_20_2329.72388_6.21
IRLGLALNFSVFYYEILNSP
>sp|P42652|14334_SOLLC 14-3-3 protein 4 OS=Solanum lycopersicum OX=4081 GN=TFT4 PE=2 SV=1_8_Asp-N Endopeptidase_203_11_1236.41118_8.02_0_Proline-endopeptidase_0_11_1236.41118_8.02
DRACNLAKQAF
>sp|P42652|14334_SOLLC 14-3-3 protein 4 OS=Solanum lycopersicum OX=4081 GN=TFT4 PE=2 SV=1_9_Asp-N Endopeptidase_210_7_775.81068_3.33_0_Proline-endopeptidase_0_7_775.81068_3.33
DEAISEL
>sp|P42652|14334_SOLLC 14-3-3 protein 4 OS=Solanum lycopersicum OX=4081 GN=TFT4 PE=2 SV=1_10_Asp-N Endopeptidase_219_9_1041.07958_4.05_0_Proline-endopeptidase_0_9_1041.07958_4.05
DTLGEESYK
>sp|P42652|14334_SOLLC 14-3-3 protein 4 OS=Solanum lycopersicum OX=4081 GN=TFT4 PE=2 SV=1_11_Asp-N Endopeptidase_229_10_1189.43558_5.98_0_Proline-endopeptidase_0_10_1189.43558_5.98
DSTLIMQLLR
>sp|P42652|14334_SOLLC 14-3-3 protein 4 OS=Solanum lycopersicum OX=4081 GN=TFT4 PE=2 SV=1_12_Asp-N Endopeptidase_237_8_949.02808_3.48_0_Proline-endopeptidase_0_8_949.02808_3.48
DNLTLWTS
>sp|P42652|14334_SOLLC 14-3-3 protein 4 OS=Solanum lycopersicum OX=4081 GN=TFT4 PE=2 SV=1_13_Asp-N Endopeptidase_240_3_318.28648_3.48_0_Proline-endopeptidase_0_3_318.28648_3.48
DNA
>sp|P42652|14334_SOLLC 14-3-3 protein 4 OS=Solanum lycopersicum OX=4081 GN=TFT4 PE=2 SV=1_14_Asp-N Endopeptidase_241_1_133.10388_3.48_0_Proline-endopeptidase_0_1_133.10388_3.48
D
>sp|P42652|14334_SOLLC 14-3-3 protein 4 OS=Solanum lycopersicum OX=4081 GN=TFT4 PE=2 SV=1_15_Asp-N Endopeptidase_244_3_289.28838_3.48_0_Proline-endopeptidase_0_3_289.28838_3.48
DVG
>sp|P42652|14334_SOLLC 14-3-3 protein 4 OS=Solanum lycopersicum OX=4081 GN=TFT4 PE=2 SV=1_16_Asp-N Endopeptidase_245_1_133.10388_3.48_0_Proline-endopeptidase_0_1_133.10388_3.48
D
>sp|P42652|14334_SOLLC 14-3-3 protein 4 OS=Solanum lycopersicum OX=4081 GN=TFT4 PE=2 SV=1_17_Asp-N Endopeptidase_260_15_1602.67508_4.4_0_Proline-endopeptidase_8_8_887.00068_6.12
DIKEASKP
>sp|P42652|14334_SOLLC 14-3-3 protein 4 OS=Solanum lycopersicum OX=4081 GN=TFT4 PE=2 SV=1_17_Asp-N Endopeptidase_260_15_1602.67508_4.4_1_Proline-endopeptidase_15_7_733.68968_3.56
ESGEGQQ
>sp|P43280|METK1_SOLLC S-adenosylmethionine synthase 1 OS=Solanum lycopersicum OX=4081 GN=SAM1 PE=2 SV=1_0_Asp-N Endopeptidase_16_16_1824.97968_4.23_0_Proline-endopeptidase_0_16_1824.97968_4.23
METFLFTSESVNEGHP
>sp|P43280|METK1_SOLLC S-adenosylmethionine synthase 1 OS=Solanum lycopersicum OX=4081 GN=SAM1 PE=2 SV=1_1_Asp-N Endopeptidase_20_4_477.57618_5.87_0_Proline-endopeptidase_0_4_477.57618_5.87
DKLC
>sp|P43280|METK1_SOLLC S-adenosylmethionine synthase 1 OS=Solanum lycopersicum OX=4081 GN=SAM1 PE=2 SV=1_2_Asp-N Endopeptidase_24_4_461.47218_3.48_0_Proline-endopeptidase_0_4_461.47218_3.48
DQIS
>sp|P43280|METK1_SOLLC S-adenosylmethionine synthase 1 OS=Solanum lycopersicum OX=4081 GN=SAM1 PE=2 SV=1_3_Asp-N Endopeptidase_28_4_416.47468_3.48_0_Proline-endopeptidase_0_4_416.47468_3.48
DAVL
>sp|P43280|METK1_SOLLC S-adenosylmethionine synthase 1 OS=Solanum lycopersicum OX=4081 GN=SAM1 PE=2 SV=1_4_Asp-N Endopeptidase_34_6_677.72708_3.38_0_Proline-endopeptidase_0_6_677.72708_3.38
DACLEQ
>sp|P43280|METK1_SOLLC S-adenosylmethionine synthase 1 OS=Solanum lycopersicum OX=4081 GN=SAM1 PE=2 SV=1_5_Asp-N Endopeptidase_63_29_3128.66178_4.89_0_Proline-endopeptidase_0_29_3128.66178_4.89
DPESKVACETCTKTNLVMVFGEITTKAIV
>sp|P43280|METK1_SOLLC S-adenosylmethionine synthase 1 OS=Solanum lycopersicum OX=4081 GN=SAM1 PE=2 SV=1_6_Asp-N Endopeptidase_70_7_922.04898_6.17_0_Proline-endopeptidase_0_7_922.04898_6.17
DYEKIVR
>sp|P43280|METK1_SOLLC S-adenosylmethionine synthase 1 OS=Solanum lycopersicum OX=4081 GN=SAM1 PE=2 SV=1_7_Asp-N Endopeptidase_80_10_1111.23778_5.97_0_Proline-endopeptidase_0_10_1111.23778_5.97
DTCRNIGFVS
>sp|P43280|METK1_SOLLC S-adenosylmethionine synthase 1 OS=Solanum lycopersicum OX=4081 GN=SAM1 PE=2 SV=1_8_Asp-N Endopeptidase_81_1_133.10388_3.48_0_Proline-endopeptidase_0_1_133.10388_3.48
D
>sp|P43280|METK1_SOLLC S-adenosylmethionine synthase 1 OS=Solanum lycopersicum OX=4081 GN=SAM1 PE=2 SV=1_9_Asp-N Endopeptidase_85_4_402.44778_3.48_0_Proline-endopeptidase_0_4_402.44778_3.48
DVGL
>sp|P43280|METK1_SOLLC S-adenosylmethionine synthase 1 OS=Solanum lycopersicum OX=4081 GN=SAM1 PE=2 SV=1_10_Asp-N Endopeptidase_87_2_204.18268_3.48_0_Proline-endopeptidase_0_2_204.18268_3.48
DA
>sp|P43280|METK1_SOLLC S-adenosylmethionine synthase 1 OS=Solanum lycopersicum OX=4081 GN=SAM1 PE=2 SV=1_11_Asp-N Endopeptidase_101_14_1635.85238_4.29_0_Proline-endopeptidase_0_14_1635.85238_4.29
DNCKVLVYIEQQSP
>sp|P43280|METK1_SOLLC S-adenosylmethionine synthase 1 OS=Solanum lycopersicum OX=4081 GN=SAM1 PE=2 SV=1_12_Asp-N Endopeptidase_121_20_2085.30718_6.42_0_Proline-endopeptidase_14_14_1528.73418_8.1
DIAQGVHGHLTKRP
>sp|P43280|METK1_SOLLC S-adenosylmethionine synthase 1 OS=Solanum lycopersicum OX=4081 GN=SAM1 PE=2 SV=1_12_Asp-N Endopeptidase_121_20_2085.30718_6.42_1_Proline-endopeptidase_20_6_574.58828_3.56
EEIGAG
>sp|P43280|METK1_SOLLC S-adenosylmethionine synthase 1 OS=Solanum lycopersicum OX=4081 GN=SAM1 PE=2 SV=1_13_Asp-N Endopeptidase_131_10_1126.20858_5.22_0_Proline-endopeptidase_0_10_1126.20858_5.22
DQGHMFGYAT
>sp|P43280|METK1_SOLLC S-adenosylmethionine synthase 1 OS=Solanum lycopersicum OX=4081 GN=SAM1 PE=2 SV=1_14_Asp-N Endopeptidase_166_35_3904.56108_7.8_0_Proline-endopeptidase_0_35_3904.56108_7.8
DETPELMPLSHVLATKLGARLTEVRKNGTCAWLRP
>sp|P43280|METK1_SOLLC S-adenosylmethionine synthase 1 OS=Solanum lycopersicum OX=4081 GN=SAM1 PE=2 SV=1_15_Asp-N Endopeptidase_178_12_1340.40948_4.29_0_Proline-endopeptidase_0_12_1340.40948_4.29
DGKTQVTVEYSN
>sp|P43280|METK1_SOLLC S-adenosylmethionine synthase 1 OS=Solanum lycopersicum OX=4081 GN=SAM1 PE=2 SV=1_16_Asp-N Endopeptidase_197_19_2088.41248_7.38_0_Proline-endopeptidase_0_19_2088.41248_7.38
DNGAMVPIRVHTVLISTQH
>sp|P43280|METK1_SOLLC S-adenosylmethionine synthase 1 OS=Solanum lycopersicum OX=4081 GN=SAM1 PE=2 SV=1_17_Asp-N Endopeptidase_203_6_677.66598_3.38_0_Proline-endopeptidase_0_6_677.66598_3.38
DETVTN
>sp|P43280|METK1_SOLLC S-adenosylmethionine synthase 1 OS=Solanum lycopersicum OX=4081 GN=SAM1 PE=2 SV=1_18_Asp-N Endopeptidase_208_5_602.64508_4.29_0_Proline-endopeptidase_0_5_602.64508_4.29
DEIAR
>sp|P43280|METK1_SOLLC S-adenosylmethionine synthase 1 OS=Solanum lycopersicum OX=4081 GN=SAM1 PE=2 SV=1_19_Asp-N Endopeptidase_224_16_1921.31048_6.92_0_Proline-endopeptidase_9_9_1078.27678_6.99
DLKEHVIKP
>sp|P43280|METK1_SOLLC S-adenosylmethionine synthase 1 OS=Solanum lycopersicum OX=4081 GN=SAM1 PE=2 SV=1_19_Asp-N Endopeptidase_224_16_1921.31048_6.92_1_Proline-endopeptidase_16_7_861.04898_6.12
VIPEKYL
>sp|P43280|METK1_SOLLC S-adenosylmethionine synthase 1 OS=Solanum lycopersicum OX=4081 GN=SAM1 PE=2 SV=1_20_Asp-N Endopeptidase_245_21_2264.48498_6.43_0_Proline-endopeptidase_0_21_2264.48498_6.43
DENTIFHLNPSGRFVIGGPHG
>sp|P43280|METK1_SOLLC S-adenosylmethionine synthase 1 OS=Solanum lycopersicum OX=4081 GN=SAM1 PE=2 SV=1_21_Asp-N Endopeptidase_256_11_1156.39078_8.06_0_Proline-endopeptidase_0_11_1156.39078_8.06
DAGLTGRKIII
>sp|P43280|METK1_SOLLC S-adenosylmethionine synthase 1 OS=Solanum lycopersicum OX=4081 GN=SAM1 PE=2 SV=1_22_Asp-N Endopeptidase_273_17_1624.68908_7.06_0_Proline-endopeptidase_0_17_1624.68908_7.06
DTYGGWGAHGGGAFSGK
>sp|P43280|METK1_SOLLC S-adenosylmethionine synthase 1 OS=Solanum lycopersicum OX=4081 GN=SAM1 PE=2 SV=1_23_Asp-N Endopeptidase_278_5_558.63238_5.87_0_Proline-endopeptidase_0_5_558.63238_5.87
DPTKV
>sp|P43280|METK1_SOLLC S-adenosylmethionine synthase 1 OS=Solanum lycopersicum OX=4081 GN=SAM1 PE=2 SV=1_24_Asp-N Endopeptidase_320_42_4448.20978_9.06_0_Proline-endopeptidase_0_42_4448.20978_9.06
DRSGAYIVRQAAKSIVASGLARRCIVQVSYAIGVPEPLSVFV
>sp|P43280|METK1_SOLLC S-adenosylmethionine synthase 1 OS=Solanum lycopersicum OX=4081 GN=SAM1 PE=2 SV=1_25_Asp-N Endopeptidase_329_9_951.04408_5.87_0_Proline-endopeptidase_0_9_951.04408_5.87
DTYGTGKIP
>sp|P43280|METK1_SOLLC S-adenosylmethionine synthase 1 OS=Solanum lycopersicum OX=4081 GN=SAM1 PE=2 SV=1_26_Asp-N Endopeptidase_341_12_1503.76178_6.24_0_Proline-endopeptidase_0_12_1503.76178_6.24
DREILKIVKENF
>sp|P43280|METK1_SOLLC S-adenosylmethionine synthase 1 OS=Solanum lycopersicum OX=4081 GN=SAM1 PE=2 SV=1_27_Asp-N Endopeptidase_352_11_1280.52258_5.98_0_Proline-endopeptidase_4_4_533.58468_5.98
DFRP
>sp|P43280|METK1_SOLLC S-adenosylmethionine synthase 1 OS=Solanum lycopersicum OX=4081 GN=SAM1 PE=2 SV=1_27_Asp-N Endopeptidase_352_11_1280.52258_5.98_1_Proline-endopeptidase_11_7_764.95318_5.46
GMMSINL
>sp|P43280|METK1_SOLLC S-adenosylmethionine synthase 1 OS=Solanum lycopersicum OX=4081 GN=SAM1 PE=2 SV=1_28_Asp-N Endopeptidase_373_21_2420.76528_11.03_0_Proline-endopeptidase_0_21_2420.76528_11.03
DLKRGGNRRFLKTAAYGHFGR
>sp|P43280|METK1_SOLLC S-adenosylmethionine synthase 1 OS=Solanum lycopersicum OX=4081 GN=SAM1 PE=2 SV=1_29_Asp-N Endopeptidase_374_1_133.10388_3.48_0_Proline-endopeptidase_0_1_133.10388_3.48
D
>sp|P43280|METK1_SOLLC S-adenosylmethionine synthase 1 OS=Solanum lycopersicum OX=4081 GN=SAM1 PE=2 SV=1_30_Asp-N Endopeptidase_376_2_230.22058_3.48_0_Proline-endopeptidase_0_2_230.22058_3.48
DP
>sp|P43280|METK1_SOLLC S-adenosylmethionine synthase 1 OS=Solanum lycopersicum OX=4081 GN=SAM1 PE=2 SV=1_31_Asp-N Endopeptidase_392_16_2030.35398_6.19_0_Proline-endopeptidase_9_9_1120.27028_4.29
DFTWEVVKP
>sp|P43280|METK1_SOLLC S-adenosylmethionine synthase 1 OS=Solanum lycopersicum OX=4081 GN=SAM1 PE=2 SV=1_31_Asp-N Endopeptidase_392_16_2030.35398_6.19_1_Proline-endopeptidase_15_6_799.96828_7.79
LKWEKP
>sp|P43280|METK1_SOLLC S-adenosylmethionine synthase 1 OS=Solanum lycopersicum OX=4081 GN=SAM1 PE=2 SV=1_31_Asp-N Endopeptidase_392_16_2030.35398_6.19_2_Proline-endopeptidase_16_1_146.14598_5.46
Q
>sp|P43280|METK1_SOLLC S-adenosylmethionine synthase 1 OS=Solanum lycopersicum OX=4081 GN=SAM1 PE=2 SV=1_32_Asp-N Endopeptidase_393_1_133.10388_3.48_0_Proline-endopeptidase_0_1_133.10388_3.48
D
>CAH60890.1 carbonic anhydrase [Solanum lycopersicum]_0_Asp-N Endopeptidase_15_15_1731.01218_6.28_0_Proline-endopeptidase_0_15_1731.01218_6.28
MTLFSTSREVTKMAE
>CAH60890.1 carbonic anhydrase [Solanum lycopersicum]_1_Asp-N Endopeptidase_19_4_512.47358_3.38_0_Proline-endopeptidase_0_4_512.47358_3.38
DSYE
>CAH60890.1 carbonic anhydrase [Solanum lycopersicum]_2_Asp-N Endopeptidase_36_17_1871.16118_4.89_0_Proline-endopeptidase_0_17_1871.16118_4.89
DAIAGLKKLLSEKNELE
>CAH60890.1 carbonic anhydrase [Solanum lycopersicum]_3_Asp-N Endopeptidase_53_17_1757.96148_4.67_0_Proline-endopeptidase_0_17_1757.96148_4.67
DTAAAKIRQLTAELEGA
>CAH60890.1 carbonic anhydrase [Solanum lycopersicum]_4_Asp-N Endopeptidase_58_5_533.58218_7.79_0_Proline-endopeptidase_0_5_533.58218_7.79
DGKKS
>CAH60890.1 carbonic anhydrase [Solanum lycopersicum]_5_Asp-N Endopeptidase_60_2_230.22058_3.48_0_Proline-endopeptidase_0_2_230.22058_3.48
DP
>CAH60890.1 carbonic anhydrase [Solanum lycopersicum]_6_Asp-N Endopeptidase_100_40_4547.21118_7.73_0_Proline-endopeptidase_0_40_4547.21118_7.73
DEKIRSGFAHFKAEKYEKNPELFGQLAKGQSPKFLVFACS
>CAH60890.1 carbonic anhydrase [Solanum lycopersicum]_7_Asp-N Endopeptidase_130_30_3371.87948_7.17_0_Proline-endopeptidase_0_30_3371.87948_7.17
DSRVCPSHILNFQPGEAFVVRNIANMVPPY
>CAH60890.1 carbonic anhydrase [Solanum lycopersicum]_8_Asp-N Endopeptidase_172_42_4358.11168_7.09_0_Proline-endopeptidase_0_42_4358.11168_7.09
DQTKYSGVGAAVEYAVVHLKVENILVIGHSCCGGIKGLMSIP
>CAH60890.1 carbonic anhydrase [Solanum lycopersicum]_9_Asp-N Endopeptidase_173_1_133.10388_3.48_0_Proline-endopeptidase_0_1_133.10388_3.48
D
>CAH60890.1 carbonic anhydrase [Solanum lycopersicum]_10_Asp-N Endopeptidase_179_6_593.59138_5.87_0_Proline-endopeptidase_0_6_593.59138_5.87
DGSTKS
>CAH60890.1 carbonic anhydrase [Solanum lycopersicum]_11_Asp-N Endopeptidase_201_22_2545.99448_6.21_0_Proline-endopeptidase_0_22_2545.99448_6.21
DFIEEWVKICSTAKAKVKAEFC
>CAH60890.1 carbonic anhydrase [Solanum lycopersicum]_12_Asp-N Endopeptidase_203_2_246.26328_3.48_0_Proline-endopeptidase_0_2_246.26328_3.48
DL
>CAH60890.1 carbonic anhydrase [Solanum lycopersicum]_13_Asp-N Endopeptidase_246_43_4800.51038_7.49_0_Proline-endopeptidase_0_43_4800.51038_7.49
DHSEQCTKLEKEAVNVSLGNLLTYPFVREAVVKKNIALKGGHY
>CAH60890.1 carbonic anhydrase [Solanum lycopersicum]_14_Asp-N Endopeptidase_258_12_1470.55778_3.33_0_Proline-endopeptidase_0_12_1470.55778_3.33
DFENGSFELWNI
>CAH60890.1 carbonic anhydrase [Solanum lycopersicum]_15_Asp-N Endopeptidase_268_10_1090.28478_5.87_0_Proline-endopeptidase_0_10_1090.28478_5.87
DFKLTPSVAL
>AAC97494.1 annexin p34 [Solanum lycopersicum]_0_Asp-N Endopeptidase_15_15_1500.72738_3.56_0_Proline-endopeptidase_0_15_1500.72738_3.56
MASLTVPAEVPSVAE
>AAC97494.1 annexin p34 [Solanum lycopersicum]_1_Asp-N Endopeptidase_59_44_5064.75678_8.07_0_Proline-endopeptidase_0_44_5064.75678_8.07
DCEQLRSAFKGWGTNEKLIISILAHRNAAQRKLIRQTYAETFGE
>AAC97494.1 annexin p34 [Solanum lycopersicum]_2_Asp-N Endopeptidase_65_6_729.87168_4.29_0_Proline-endopeptidase_0_6_729.87168_4.29
DLLKEL
>AAC97494.1 annexin p34 [Solanum lycopersicum]_3_Asp-N Endopeptidase_71_6_769.81248_5.53_0_Proline-endopeptidase_0_6_769.81248_5.53
DRELTH
>AAC97494.1 annexin p34 [Solanum lycopersicum]_4_Asp-N Endopeptidase_82_11_1348.60498_4.29_0_Proline-endopeptidase_0_11_1348.60498_4.29
DFEKLVVVWTL
>AAC97494.1 annexin p34 [Solanum lycopersicum]_5_Asp-N Endopeptidase_87_5_586.60238_4.29_0_Proline-endopeptidase_0_5_586.60238_4.29
DPAER
>AAC97494.1 annexin p34 [Solanum lycopersicum]_6_Asp-N Endopeptidase_135_48_5565.39318_7.98_0_Proline-endopeptidase_0_48_5565.39318_7.98
DAYLAKEATKRWTKSNFVLVEIACTRSPKELVLAREAYHARNKKSLEE
>AAC97494.1 annexin p34 [Solanum lycopersicum]_7_Asp-N Endopeptidase_143_8_862.89448_5.22_0_Proline-endopeptidase_0_8_862.89448_5.22
DVAYHTTG
>AAC97494.1 annexin p34 [Solanum lycopersicum]_8_Asp-N Endopeptidase_160_17_1960.26638_8.61_0_Proline-endopeptidase_0_17_1960.26638_8.61
DHRKLLVPLVSSYRYGG
>AAC97494.1 annexin p34 [Solanum lycopersicum]_9_Asp-N Endopeptidase_163_3_361.35198_3.38_0_Proline-endopeptidase_0_3_361.35198_3.38
DEV
>AAC97494.1 annexin p34 [Solanum lycopersicum]_10_Asp-N Endopeptidase_180_17_1937.26998_7.66_0_Proline-endopeptidase_0_17_1937.26998_7.66
DLRLAKAESKVLHEKIS
>AAC97494.1 annexin p34 [Solanum lycopersicum]_11_Asp-N Endopeptidase_185_5_582.61098_5.87_0_Proline-endopeptidase_0_5_582.61098_5.87
DKAYS
>AAC97494.1 annexin p34 [Solanum lycopersicum]_12_Asp-N Endopeptidase_186_1_133.10388_3.48_0_Proline-endopeptidase_0_1_133.10388_3.48
D
>AAC97494.1 annexin p34 [Solanum lycopersicum]_13_Asp-N Endopeptidase_209_23_2655.05238_8.32_0_Proline-endopeptidase_0_23_2655.05238_8.32
DEVIRILATRSKAQLNATLNHYK
>AAC97494.1 annexin p34 [Solanum lycopersicum]_14_Asp-N Endopeptidase_214_5_611.56278_3.33_0_Proline-endopeptidase_0_5_611.56278_3.33
DEYGE
>AAC97494.1 annexin p34 [Solanum lycopersicum]_15_Asp-N Endopeptidase_221_7_858.00238_4.29_0_Proline-endopeptidase_0_7_858.00238_4.29
DILKQLE
>AAC97494.1 annexin p34 [Solanum lycopersicum]_16_Asp-N Endopeptidase_223_2_262.21938_3.38_0_Proline-endopeptidase_0_2_262.21938_3.38
DE
>AAC97494.1 annexin p34 [Solanum lycopersicum]_17_Asp-N Endopeptidase_249_26_3078.60448_5.75_0_Proline-endopeptidase_0_26_3078.60448_5.75
DEFVALLRATIKGLVYPEHYFVEVLR
>AAC97494.1 annexin p34 [Solanum lycopersicum]_18_Asp-N Endopeptidase_259_10_1160.20888_4.67_0_Proline-endopeptidase_0_10_1160.20888_4.67
DAINRRGTEE
>AAC97494.1 annexin p34 [Solanum lycopersicum]_19_Asp-N Endopeptidase_272_13_1480.68728_7.2_0_Proline-endopeptidase_0_13_1480.68728_7.2
DHLTRVIATRAEV
>AAC97494.1 annexin p34 [Solanum lycopersicum]_20_Asp-N Endopeptidase_284_12_1478.66828_7.76_0_Proline-endopeptidase_0_12_1478.66828_7.76
DLKTIANEYQKR
>AAC97494.1 annexin p34 [Solanum lycopersicum]_21_Asp-N Endopeptidase_295_11_1126.32128_8.06_0_Proline-endopeptidase_0_11_1126.32128_8.06
DSVPLGRAIAK
>AAC97494.1 annexin p34 [Solanum lycopersicum]_22_Asp-N Endopeptidase_299_4_348.31278_3.48_0_Proline-endopeptidase_0_4_348.31278_3.48
DTGG
>AAC97494.1 annexin p34 [Solanum lycopersicum]_23_Asp-N Endopeptidase_314_15_1752.91048_3.23_0_Proline-endopeptidase_0_15_1752.91048_3.23
DYENMLVALLGQEEE
>AAC63088.1 expansin [Solanum lycopersicum]_0_Asp-N Endopeptidase_13_13_1490.99398_5.46_0_Proline-endopeptidase_0_13_1490.99398_5.46
MGIIIFILVLLFV
>AAC63088.1 expansin [Solanum lycopersicum]_1_Asp-N Endopeptidase_44_31_3265.51718_4.66_0_Proline-endopeptidase_0_31_3265.51718_4.66
DSCFNIVEGRIPGVYSGGSWETAHATFYGGS
>AAC63088.1 expansin [Solanum lycopersicum]_2_Asp-N Endopeptidase_122_78_8100.12478_6.08_0_Proline-endopeptidase_0_78_8100.12478_6.08
DASGTMGGACGYGNLYSQGYGVNTAALSTALFNNGLSCGACFELKCTNTPNWKWCLPGNPSILITATNFCPPNYALPN
>AAC63088.1 expansin [Solanum lycopersicum]_3_Asp-N Endopeptidase_135_13_1496.62258_7.18_0_Proline-endopeptidase_11_11_1212.30488_5.97
DNGGWCNPPRP
>AAC63088.1 expansin [Solanum lycopersicum]_3_Asp-N Endopeptidase_135_13_1496.62258_7.18_1_Proline-endopeptidase_13_2_302.33298_7.2
HF
>AAC63088.1 expansin [Solanum lycopersicum]_4_Asp-N Endopeptidase_190_55_6189.40348_10.29_0_Proline-endopeptidase_0_55_6189.40348_10.29
DLAMPMFLKLAQYRAGIVPVTYRRIPCRKQGGIRFTINGFRYFNLVLITNVAGAG
>AAC63088.1 expansin [Solanum lycopersicum]_5_Asp-N Endopeptidase_233_43_4915.63508_10.01_0_Proline-endopeptidase_0_43_4915.63508_10.01
DIIKVWVKGTKTNWIPLSRNWGQNWQSNAVLTGQSLSFRVKAS
>AAC63088.1 expansin [Solanum lycopersicum]_6_Asp-N Endopeptidase_261_28_3336.73448_8.42_0_Proline-endopeptidase_0_28_3336.73448_8.42
DHRSSTSWNMVPSHWQFGQTFIGKNFKI
>AAV36519.1 phosphosulfolactate synthase-related protein [Solanum lycopersicum]_0_Asp-N Endopeptidase_10_10_1273.47488_8.8_0_Proline-endopeptidase_0_10_1273.47488_8.8
MAAYRWKSFN
>AAV36519.1 phosphosulfolactate synthase-related protein [Solanum lycopersicum]_1_Asp-N Endopeptidase_11_1_133.10388_3.48_0_Proline-endopeptidase_0_1_133.10388_3.48
D
>AAV36519.1 phosphosulfolactate synthase-related protein [Solanum lycopersicum]_2_Asp-N Endopeptidase_13_2_190.15578_3.48_0_Proline-endopeptidase_0_2_190.15578_3.48
DG
>AAV36519.1 phosphosulfolactate synthase-related protein [Solanum lycopersicum]_3_Asp-N Endopeptidase_41_28_3296.75168_8.25_0_Proline-endopeptidase_3_3_386.40808_5.98
DRP
>AAV36519.1 phosphosulfolactate synthase-related protein [Solanum lycopersicum]_3_Asp-N Endopeptidase_41_28_3296.75168_8.25_1_Proline-endopeptidase_6_3_372.42158_6.13
EKP
>AAV36519.1 phosphosulfolactate synthase-related protein [Solanum lycopersicum]_3_Asp-N Endopeptidase_41_28_3296.75168_8.25_2_Proline-endopeptidase_28_22_2573.95258_8.61
RRYGVTEMKGPNYSLFSRGLLE
>AAV36519.1 phosphosulfolactate synthase-related protein [Solanum lycopersicum]_4_Asp-N Endopeptidase_51_10_1133.28438_4.27_0_Proline-endopeptidase_0_10_1133.28438_4.27
DVLESMGHFV
>AAV36519.1 phosphosulfolactate synthase-related protein [Solanum lycopersicum]_5_Asp-N Endopeptidase_57_6_647.78748_5.87_0_Proline-endopeptidase_0_6_647.78748_5.87
DGLKLC
>AAV36519.1 phosphosulfolactate synthase-related protein [Solanum lycopersicum]_6_Asp-N Endopeptidase_73_16_1819.06268_6.98_0_Proline-endopeptidase_0_16_1819.06268_6.98
DGSHTVMPKNYIKEVT
>AAV36519.1 phosphosulfolactate synthase-related protein [Solanum lycopersicum]_7_Asp-N Endopeptidase_86_13_1444.58488_7.23_0_Proline-endopeptidase_0_13_1444.58488_7.23
DMAHKHNVYVSSG
>AAV36519.1 phosphosulfolactate synthase-related protein [Solanum lycopersicum]_8_Asp-N Endopeptidase_89_3_291.26088_3.48_0_Proline-endopeptidase_0_3_291.26088_3.48
DSA
>AAV36519.1 phosphosulfolactate synthase-related protein [Solanum lycopersicum]_9_Asp-N Endopeptidase_112_23_2719.12258_4.89_0_Proline-endopeptidase_0_23_2719.12258_4.89
DQMLFRGPSSLKEYIEECKQLGF
>AAV36519.1 phosphosulfolactate synthase-related protein [Solanum lycopersicum]_10_Asp-N Endopeptidase_117_5_575.61638_3.38_0_Proline-endopeptidase_0_5_575.61638_3.38
DSIEL
>AAV36519.1 phosphosulfolactate synthase-related protein [Solanum lycopersicum]_11_Asp-N Endopeptidase_154_37_4148.86198_8.62_0_Proline-endopeptidase_28_28_3082.63708_8.32
DVASLGLPEETLLRYVRLIKSSGLRAKP
>AAV36519.1 phosphosulfolactate synthase-related protein [Solanum lycopersicum]_11_Asp-N Endopeptidase_154_37_4148.86198_8.62_1_Proline-endopeptidase_37_9_1084.24018_8.4
QFSVKFNKS
>AAV36519.1 phosphosulfolactate synthase-related protein [Solanum lycopersicum]_12_Asp-N Endopeptidase_160_6_592.64938_3.48_0_Proline-endopeptidase_0_6_592.64938_3.48
DIAFAG
>AAV36519.1 phosphosulfolactate synthase-related protein [Solanum lycopersicum]_13_Asp-N Endopeptidase_179_19_2081.32788_4.05_0_Proline-endopeptidase_0_19_2081.32788_4.05
DRAFGAYVIPAPQTSEMVE
>AAV36519.1 phosphosulfolactate synthase-related protein [Solanum lycopersicum]_14_Asp-N Endopeptidase_181_2_232.23648_3.48_0_Proline-endopeptidase_0_2_232.23648_3.48
DV
>AAV36519.1 phosphosulfolactate synthase-related protein [Solanum lycopersicum]_15_Asp-N Endopeptidase_196_15_1671.93528_6.41_0_Proline-endopeptidase_0_15_1671.93528_6.41
DLLVRRAERCLEAGA
>AAV36519.1 phosphosulfolactate synthase-related protein [Solanum lycopersicum]_16_Asp-N Endopeptidase_203_7_806.99048_3.48_0_Proline-endopeptidase_0_7_806.99048_3.48
DMIMINA
>AAV36519.1 phosphosulfolactate synthase-related protein [Solanum lycopersicum]_17_Asp-N Endopeptidase_204_1_133.10388_3.48_0_Proline-endopeptidase_0_1_133.10388_3.48
D
>AAV36519.1 phosphosulfolactate synthase-related protein [Solanum lycopersicum]_18_Asp-N Endopeptidase_215_11_1231.43548_8.69_0_Proline-endopeptidase_0_11_1231.43548_8.69
DLCRQAGLLRS
>AAV36519.1 phosphosulfolactate synthase-related protein [Solanum lycopersicum]_19_Asp-N Endopeptidase_255_40_4547.42548_8.1_0_Proline-endopeptidase_0_40_4547.42548_8.1
DIVAKIVGRLGLEKTMFEASNPKISEWFVKRYGPKVNLIV
>AAV36519.1 phosphosulfolactate synthase-related protein [Solanum lycopersicum]_20_Asp-N Endopeptidase_261_6_715.77908_5.22_0_Proline-endopeptidase_0_6_715.77908_5.22
DHSQVM
>AAV36519.1 phosphosulfolactate synthase-related protein [Solanum lycopersicum]_21_Asp-N Endopeptidase_286_25_2848.23198_8.44_0_Proline-endopeptidase_0_25_2848.23198_8.44
DLECLRGRNLGQNHSSVLGRSYFLL
>sp|P38546|RAN1_SOLLC GTP-binding nuclear protein Ran1 OS=Solanum lycopersicum OX=4081 GN=RAN1 PE=2 SV=1_0_Asp-N Endopeptidase_9_9_1001.16568_5.46_0_Proline-endopeptidase_0_9_1001.16568_5.46
MALPNQQTV
>sp|P38546|RAN1_SOLLC GTP-binding nuclear protein Ran1 OS=Solanum lycopersicum OX=4081 GN=RAN1 PE=2 SV=1_1_Asp-N Endopeptidase_20_11_1237.46138_5.87_0_Proline-endopeptidase_0_11_1237.46138_5.87
DYPSFKLVIVG
>sp|P38546|RAN1_SOLLC GTP-binding nuclear protein Ran1 OS=Solanum lycopersicum OX=4081 GN=RAN1 PE=2 SV=1_2_Asp-N Endopeptidase_53_33_3672.15558_7.05_0_Proline-endopeptidase_32_32_3558.99618_7.05
DGGTGKTTFVKRHLTGEFEKKYEPTIGVEVHP
>sp|P38546|RAN1_SOLLC GTP-binding nuclear protein Ran1 OS=Solanum lycopersicum OX=4081 GN=RAN1 PE=2 SV=1_2_Asp-N Endopeptidase_53_33_3672.15558_7.05_1_Proline-endopeptidase_33_1_131.17468_5.46
L
>sp|P38546|RAN1_SOLLC GTP-binding nuclear protein Ran1 OS=Solanum lycopersicum OX=4081 GN=RAN1 PE=2 SV=1_3_Asp-N Endopeptidase_67_14_1800.08228_7.95_0_Proline-endopeptidase_0_14_1800.08228_7.95
DFFTNCGKIRFYCW
>sp|P38546|RAN1_SOLLC GTP-binding nuclear protein Ran1 OS=Solanum lycopersicum OX=4081 GN=RAN1 PE=2 SV=1_4_Asp-N Endopeptidase_79_12_1278.38728_6.19_0_Proline-endopeptidase_0_12_1278.38728_6.19
DTAGQEKFGGLR
>sp|P38546|RAN1_SOLLC GTP-binding nuclear protein Ran1 OS=Solanum lycopersicum OX=4081 GN=RAN1 PE=2 SV=1_5_Asp-N Endopeptidase_93_14_1630.89648_5.22_0_Proline-endopeptidase_0_14_1630.89648_5.22
DGYYIHGQCAIIMF
>sp|P38546|RAN1_SOLLC GTP-binding nuclear protein Ran1 OS=Solanum lycopersicum OX=4081 GN=RAN1 PE=2 SV=1_6_Asp-N Endopeptidase_109_16_1957.22248_8.8_0_Proline-endopeptidase_0_16_1957.22248_8.8
DVTARLTYKNVPTWHR
>sp|P38546|RAN1_SOLLC GTP-binding nuclear protein Ran1 OS=Solanum lycopersicum OX=4081 GN=RAN1 PE=2 SV=1_7_Asp-N Endopeptidase_127_18_1988.40898_6.17_0_Proline-endopeptidase_0_18_1988.40898_6.17
DLCRVCENIPIVLCGNKV
>sp|P38546|RAN1_SOLLC GTP-binding nuclear protein Ran1 OS=Solanum lycopersicum OX=4081 GN=RAN1 PE=2 SV=1_8_Asp-N Endopeptidase_173_46_5534.41248_8.69_0_Proline-endopeptidase_36_36_4401.01058_8.48
DVKNRQVKAKQVTFHRKKNLQYYEISAKSNYNFEKP
>sp|P38546|RAN1_SOLLC GTP-binding nuclear protein Ran1 OS=Solanum lycopersicum OX=4081 GN=RAN1 PE=2 SV=1_8_Asp-N Endopeptidase_173_46_5534.41248_8.69_1_Proline-endopeptidase_46_10_1151.41718_8.8
FLYLARKLAG
>sp|P38546|RAN1_SOLLC GTP-binding nuclear protein Ran1 OS=Solanum lycopersicum OX=4081 GN=RAN1 PE=2 SV=1_9_Asp-N Endopeptidase_192_19_2042.27868_4.66_0_Proline-endopeptidase_0_19_2042.27868_4.66
DGNLHFVESPALAPPEVHI
>sp|P38546|RAN1_SOLLC GTP-binding nuclear protein Ran1 OS=Solanum lycopersicum OX=4081 GN=RAN1 PE=2 SV=1_10_Asp-N Endopeptidase_213_21_2286.48308_3.93_0_Proline-endopeptidase_0_21_2286.48308_3.93
DLAAQALHEEELQQAANQPLP
>sp|P38546|RAN1_SOLLC GTP-binding nuclear protein Ran1 OS=Solanum lycopersicum OX=4081 GN=RAN1 PE=2 SV=1_11_Asp-N Endopeptidase_214_1_133.10388_3.48_0_Proline-endopeptidase_0_1_133.10388_3.48
D
>sp|P38546|RAN1_SOLLC GTP-binding nuclear protein Ran1 OS=Solanum lycopersicum OX=4081 GN=RAN1 PE=2 SV=1_12_Asp-N Endopeptidase_215_1_133.10388_3.48_0_Proline-endopeptidase_0_1_133.10388_3.48
D
>sp|P38546|RAN1_SOLLC GTP-binding nuclear protein Ran1 OS=Solanum lycopersicum OX=4081 GN=RAN1 PE=2 SV=1_13_Asp-N Endopeptidase_216_1_133.10388_3.48_0_Proline-endopeptidase_0_1_133.10388_3.48
D
>sp|P38546|RAN1_SOLLC GTP-binding nuclear protein Ran1 OS=Solanum lycopersicum OX=4081 GN=RAN1 PE=2 SV=1_14_Asp-N Endopeptidase_221_5_609.59028_3.33_0_Proline-endopeptidase_0_5_609.59028_3.33
DEAFE
>AAB65766.1 lipoxygenase [Solanum lycopersicum]_0_Asp-N Endopeptidase_87_87_9862.59758_10.34_0_Proline-endopeptidase_4_4_487.65808_8.06
MLKP
>AAB65766.1 lipoxygenase [Solanum lycopersicum]_0_Asp-N Endopeptidase_87_87_9862.59758_10.34_1_Proline-endopeptidase_87_83_9392.95478_10.33
QFQQSTKTLIPSWNTNTLFLASFPINILNKNFILKKKNNFRVHHNYNGANTIKAVLNSTQKSIGVKAVVTVQKQVNLNLLRGL
>AAB65766.1 lipoxygenase [Solanum lycopersicum]_1_Asp-N Endopeptidase_91_4_360.36708_3.48_0_Proline-endopeptidase_0_4_360.36708_3.48
DGIG
>AAB65766.1 lipoxygenase [Solanum lycopersicum]_2_Asp-N Endopeptidase_107_16_1754.14278_4.29_0_Proline-endopeptidase_0_16_1754.14278_4.29
DLLGKSLILWIVAAEL
>AAB65766.1 lipoxygenase [Solanum lycopersicum]_3_Asp-N Endopeptidase_126_19_2165.43978_8.33_0_Proline-endopeptidase_9_9_1024.14178_6.99
DHKTGLEKP
>AAB65766.1 lipoxygenase [Solanum lycopersicum]_3_Asp-N Endopeptidase_126_19_2165.43978_8.33_1_Proline-endopeptidase_19_10_1159.31328_10.18
SIRSYAHRGL
>AAB65766.1 lipoxygenase [Solanum lycopersicum]_4_Asp-N Endopeptidase_128_2_232.23648_3.48_0_Proline-endopeptidase_0_2_232.23648_3.48
DV
>AAB65766.1 lipoxygenase [Solanum lycopersicum]_5_Asp-N Endopeptidase_130_2_190.15578_3.48_0_Proline-endopeptidase_0_2_190.15578_3.48
DG
>AAB65766.1 lipoxygenase [Solanum lycopersicum]_6_Asp-N Endopeptidase_136_6_760.75528_3.38_0_Proline-endopeptidase_0_6_760.75528_3.38
DTYYEA
>AAB65766.1 lipoxygenase [Solanum lycopersicum]_7_Asp-N Endopeptidase_142_6_748.78758_3.33_0_Proline-endopeptidase_0_6_748.78758_3.33
DFEIPE
>AAB65766.1 lipoxygenase [Solanum lycopersicum]_8_Asp-N Endopeptidase_167_25_2884.29968_5.0_0_Proline-endopeptidase_0_25_2884.29968_5.0
DFGEVGAILVENEHHKEMYVKNIVI
>AAB65766.1 lipoxygenase [Solanum lycopersicum]_9_Asp-N Endopeptidase_190_23_2586.90748_7.16_0_Proline-endopeptidase_0_23_2586.90748_7.16
DGFVHAKVEITCNSWVHSKFANP
>AAB65766.1 lipoxygenase [Solanum lycopersicum]_10_Asp-N Endopeptidase_223_33_3851.42998_11.19_0_Proline-endopeptidase_0_33_3851.42998_11.19
DKRIFFTNKSYLPSQTPSGVIRLREGRTRTLRG
>AAB65766.1 lipoxygenase [Solanum lycopersicum]_11_Asp-N Endopeptidase_236_13_1567.76498_6.3_0_Proline-endopeptidase_0_13_1567.76498_6.3
DGVGERKVFERIY
>AAB65766.1 lipoxygenase [Solanum lycopersicum]_12_Asp-N Endopeptidase_238_2_296.27988_3.48_0_Proline-endopeptidase_0_2_296.27988_3.48
DY
>AAB65766.1 lipoxygenase [Solanum lycopersicum]_13_Asp-N Endopeptidase_242_4_509.51628_3.48_0_Proline-endopeptidase_0_4_509.51628_3.48
DVYN
>AAB65766.1 lipoxygenase [Solanum lycopersicum]_14_Asp-N Endopeptidase_251_9_945.98168_3.38_0_Proline-endopeptidase_0_9_945.98168_3.38
DLGEVVSNN
>AAB65766.1 lipoxygenase [Solanum lycopersicum]_15_Asp-N Endopeptidase_252_1_133.10388_3.48_0_Proline-endopeptidase_0_1_133.10388_3.48
D
>AAB65766.1 lipoxygenase [Solanum lycopersicum]_16_Asp-N Endopeptidase_279_27_3166.79098_11.2_0_Proline-endopeptidase_5_5_585.66098_8.06
DAKRP
>AAB65766.1 lipoxygenase [Solanum lycopersicum]_16_Asp-N Endopeptidase_279_27_3166.79098_11.2_1_Proline-endopeptidase_27_22_2599.14528_11.33
ILGGKKLPYPRRCRTGRQRSKK
>AAB65766.1 lipoxygenase [Solanum lycopersicum]_17_Asp-N Endopeptidase_294_15_1843.06938_6.27_0_Proline-endopeptidase_0_15_1843.06938_6.27
DPLYETRSTFVYVPR
>AAB65766.1 lipoxygenase [Solanum lycopersicum]_18_Asp-N Endopeptidase_327_33_3396.79888_4.66_0_Proline-endopeptidase_0_33_3396.79888_4.66
DEAFSAVKSLTFSGNTVYSALHAVVPALESVVS
>AAB65766.1 lipoxygenase [Solanum lycopersicum]_19_Asp-N Endopeptidase_329_2_230.22058_3.48_0_Proline-endopeptidase_0_2_230.22058_3.48
DP
>AAB65766.1 lipoxygenase [Solanum lycopersicum]_20_Asp-N Endopeptidase_339_10_1113.28108_5.22_0_Proline-endopeptidase_0_10_1113.28108_5.22
DLGFPHFPAI
>AAB65766.1 lipoxygenase [Solanum lycopersicum]_21_Asp-N Endopeptidase_347_8_849.93898_3.48_0_Proline-endopeptidase_0_8_849.93898_3.48
DSLFNVGV
>AAB65766.1 lipoxygenase [Solanum lycopersicum]_22_Asp-N Endopeptidase_353_6_590.63098_3.48_0_Proline-endopeptidase_0_6_590.63098_3.48
DLSGLS
>AAB65766.1 lipoxygenase [Solanum lycopersicum]_23_Asp-N Endopeptidase_375_22_2460.89978_8.31_0_Proline-endopeptidase_0_22_2460.89978_8.31
DKKSSLFNIVPRLIKSISETGK
>AAB65766.1 lipoxygenase [Solanum lycopersicum]_24_Asp-N Endopeptidase_388_13_1543.78318_4.29_0_Proline-endopeptidase_0_13_1543.78318_4.29
DVLLFESPQLVQR
>AAB65766.1 lipoxygenase [Solanum lycopersicum]_25_Asp-N Endopeptidase_395_7_985.11008_8.06_0_Proline-endopeptidase_0_7_985.11008_8.06
DKFSWFR
>AAB65766.1 lipoxygenase [Solanum lycopersicum]_26_Asp-N Endopeptidase_424_29_3359.83258_6.41_0_Proline-endopeptidase_0_29_3359.83258_6.41
DVEFARQTLAGLNPYSIRLVTEWPLRSNL
>AAB65766.1 lipoxygenase [Solanum lycopersicum]_27_Asp-N Endopeptidase_463_39_4367.97888_4.57_0_Proline-endopeptidase_0_39_4367.97888_4.57
DPKVSGPPESEITKELIENEIGNNMTVEQAVQQKKLFIL
>AAB65766.1 lipoxygenase [Solanum lycopersicum]_28_Asp-N Endopeptidase_466_3_433.42098_5.22_0_Proline-endopeptidase_0_3_433.42098_5.22
DYH
>AAB65766.1 lipoxygenase [Solanum lycopersicum]_29_Asp-N Endopeptidase_511_45_5035.99148_8.06_0_Proline-endopeptidase_35_35_3931.63358_8.06
DLLLPYVNKVNELKGSVLYGSRTIFFLTPHGTLKP
>AAB65766.1 lipoxygenase [Solanum lycopersicum]_29_Asp-N Endopeptidase_511_45_5035.99148_8.06_1_Proline-endopeptidase_45_10_1122.37318_6.23
LAIELTRPPI
>AAB65766.1 lipoxygenase [Solanum lycopersicum]_30_Asp-N Endopeptidase_512_1_133.10388_3.48_0_Proline-endopeptidase_0_1_133.10388_3.48
D
>AAB65766.1 lipoxygenase [Solanum lycopersicum]_31_Asp-N Endopeptidase_544_32_3776.27428_7.95_0_Proline-endopeptidase_3_3_358.39468_5.87
DKP
>AAB65766.1 lipoxygenase [Solanum lycopersicum]_31_Asp-N Endopeptidase_544_32_3776.27428_7.95_1_Proline-endopeptidase_32_29_3435.89488_8.1
QWKEVYSPNNWNATGAWLWKLAKAHVLSH
>AAB65766.1 lipoxygenase [Solanum lycopersicum]_32_Asp-N Endopeptidase_632_88_10212.63718_7.44_0_Proline-endopeptidase_34_34_3966.48178_7.5
DSGYHQLVSHWLRTHCCTEPYIIATNRQLSAMHP
>AAB65766.1 lipoxygenase [Solanum lycopersicum]_32_Asp-N Endopeptidase_632_88_10212.63718_7.44_1_Proline-endopeptidase_41_7_911.11478_8.57
IYRLLHP
>AAB65766.1 lipoxygenase [Solanum lycopersicum]_32_Asp-N Endopeptidase_632_88_10212.63718_7.44_2_Proline-endopeptidase_88_47_5371.07118_5.84
HFRYTMEINALAREALINANGIIESSFFPGKYSVELSSIAYGAEWRF
>AAB65766.1 lipoxygenase [Solanum lycopersicum]_33_Asp-N Endopeptidase_649_17_1883.04508_3.93_0_Proline-endopeptidase_0_17_1883.04508_3.93
DQEALPQNLISRGLAEE
>AAB65766.1 lipoxygenase [Solanum lycopersicum]_34_Asp-N Endopeptidase_662_13_1432.59618_4.66_0_Proline-endopeptidase_0_13_1432.59618_4.66
DPNEPHGLKLAIE
>AAB65766.1 lipoxygenase [Solanum lycopersicum]_35_Asp-N Endopeptidase_668_6_725.75578_3.48_0_Proline-endopeptidase_0_6_725.75578_3.48
DYPFAN
>AAB65766.1 lipoxygenase [Solanum lycopersicum]_36_Asp-N Endopeptidase_674_6_701.82038_3.48_0_Proline-endopeptidase_0_6_701.82038_3.48
DGLVLW
>AAB65766.1 lipoxygenase [Solanum lycopersicum]_37_Asp-N Endopeptidase_697_23_2839.15648_5.53_0_Proline-endopeptidase_0_23_2839.15648_5.53
DILKQWVTNYVNHYYPQTNLIES
>AAB65766.1 lipoxygenase [Solanum lycopersicum]_38_Asp-N Endopeptidase_714_17_1997.19728_5.65_0_Proline-endopeptidase_0_17_1997.19728_5.65
DKELQAWWSEIKNVGHG
>AAB65766.1 lipoxygenase [Solanum lycopersicum]_39_Asp-N Endopeptidase_717_3_389.45208_7.79_0_Proline-endopeptidase_0_3_389.45208_7.79
DKK
>AAB65766.1 lipoxygenase [Solanum lycopersicum]_40_Asp-N Endopeptidase_729_12_1511.65378_4.05_0_Proline-endopeptidase_0_12_1511.65378_4.05
DEPWWPELKTPN
>AAB65766.1 lipoxygenase [Solanum lycopersicum]_41_Asp-N Endopeptidase_774_45_4955.58198_7.95_0_Proline-endopeptidase_35_35_3852.32328_7.32
DLIGIITTIVWVTSGHHAAVNFGQYSYGGYFPNRP
>AAB65766.1 lipoxygenase [Solanum lycopersicum]_41_Asp-N Endopeptidase_774_45_4955.58198_7.95_1_Proline-endopeptidase_45_10_1121.27398_8.06
TTARSKMPTE
>AAB65766.1 lipoxygenase [Solanum lycopersicum]_42_Asp-N Endopeptidase_809_35_4135.76228_4.44_0_Proline-endopeptidase_14_14_1761.90798_3.93
DPTAEEWEWFLNKP
>AAB65766.1 lipoxygenase [Solanum lycopersicum]_42_Asp-N Endopeptidase_809_35_4135.76228_4.44_1_Proline-endopeptidase_35_21_2391.86958_6.27
EEALLRCFPSQIQATKVMTIL
>AAB65766.1 lipoxygenase [Solanum lycopersicum]_43_Asp-N Endopeptidase_817_8_867.91388_5.22_0_Proline-endopeptidase_0_8_867.91388_5.22
DVLSNHSP
>AAB65766.1 lipoxygenase [Solanum lycopersicum]_44_Asp-N Endopeptidase_832_15_1870.98688_3.77_0_Proline-endopeptidase_0_15_1870.98688_3.77
DEEYIGEKIEPYWAE
>AAB65766.1 lipoxygenase [Solanum lycopersicum]_45_Asp-N Endopeptidase_854_22_2389.77408_4.4_0_Proline-endopeptidase_0_22_2389.77408_4.4
DPVINAAFEVFSGKLKELEGII
>AAB65766.1 lipoxygenase [Solanum lycopersicum]_46_Asp-N Endopeptidase_859_5_588.57778_5.98_0_Proline-endopeptidase_0_5_588.57778_5.98
DARNN
>AAB65766.1 lipoxygenase [Solanum lycopersicum]_47_Asp-N Endopeptidase_896_37_3952.49448_7.58_0_Proline-endopeptidase_20_20_2216.54008_7.76
DSKLNNRNGAGVMPYELLKP
>AAB65766.1 lipoxygenase [Solanum lycopersicum]_47_Asp-N Endopeptidase_896_37_3952.49448_7.58_1_Proline-endopeptidase_37_17_1753.96968_6.12
YSEPGVTGKGVPYSISI
>CAA12232.1 histone H1 [Solanum lycopersicum]_0_Asp-N Endopeptidase_32_32_3391.76398_3.19_0_Proline-endopeptidase_0_32_3391.76398_3.19
MATEEPVVAIEPVNEPMVVAEPATEENPPAET
>CAA12232.1 histone H1 [Solanum lycopersicum]_1_Asp-N Endopeptidase_72_40_4651.44828_8.13_0_Proline-endopeptidase_26_26_2997.45098_8.36
DEPKKEKEIKAKKSSAPRKRNPPTHP
>CAA12232.1 histone H1 [Solanum lycopersicum]_1_Asp-N Endopeptidase_72_40_4651.44828_8.13_1_Proline-endopeptidase_40_14_1672.01258_6.2
SYFEMIKEAIVTLK
>CAA12232.1 histone H1 [Solanum lycopersicum]_2_Asp-N Endopeptidase_87_15_1687.86698_6.1_0_Proline-endopeptidase_0_15_1687.86698_6.1
DKTGSSQYAITKFIE
>CAA12232.1 histone H1 [Solanum lycopersicum]_3_Asp-N Endopeptidase_271_184_19123.49278_10.94_0_Proline-endopeptidase_55_55_5943.31098_9.11
DKQKNLPSNFRKMLLAQLKKLVASGKLVKVKSSYKLPAPKAAAPALAKKKSIAKP
>CAA12232.1 histone H1 [Solanum lycopersicum]_3_Asp-N Endopeptidase_271_184_19123.49278_10.94_1_Proline-endopeptidase_68_13_1340.63228_8.84
KAAQAKKATKAKP
>CAA12232.1 histone H1 [Solanum lycopersicum]_3_Asp-N Endopeptidase_271_184_19123.49278_10.94_2_Proline-endopeptidase_70_2_243.30608_8.06
KP
>CAA12232.1 histone H1 [Solanum lycopersicum]_3_Asp-N Endopeptidase_271_184_19123.49278_10.94_3_Proline-endopeptidase_72_2_243.30608_8.06
KP
>CAA12232.1 histone H1 [Solanum lycopersicum]_3_Asp-N Endopeptidase_271_184_19123.49278_10.94_4_Proline-endopeptidase_89_17_1725.10828_8.92
KVAAPKAKTATKSKAKP
>CAA12232.1 histone H1 [Solanum lycopersicum]_3_Asp-N Endopeptidase_271_184_19123.49278_10.94_5_Proline-endopeptidase_91_2_243.30608_8.06
KP
>CAA12232.1 histone H1 [Solanum lycopersicum]_3_Asp-N Endopeptidase_271_184_19123.49278_10.94_6_Proline-endopeptidase_99_8_782.98178_8.4
VVAAKAKP
>CAA12232.1 histone H1 [Solanum lycopersicum]_3_Asp-N Endopeptidase_271_184_19123.49278_10.94_7_Proline-endopeptidase_103_4_385.46368_8.06
AAKP
>CAA12232.1 histone H1 [Solanum lycopersicum]_3_Asp-N Endopeptidase_271_184_19123.49278_10.94_8_Proline-endopeptidase_110_7_711.90298_8.4
KAVVAKP
>CAA12232.1 histone H1 [Solanum lycopersicum]_3_Asp-N Endopeptidase_271_184_19123.49278_10.94_9_Proline-endopeptidase_116_6_612.77038_8.4
KAAVKP
>CAA12232.1 histone H1 [Solanum lycopersicum]_3_Asp-N Endopeptidase_271_184_19123.49278_10.94_10_Proline-endopeptidase_128_12_1207.52548_8.73
KAPVKAKAAVKP
>CAA12232.1 histone H1 [Solanum lycopersicum]_3_Asp-N Endopeptidase_271_184_19123.49278_10.94_11_Proline-endopeptidase_135_7_756.85708_7.79
KAANEKP
>CAA12232.1 histone H1 [Solanum lycopersicum]_3_Asp-N Endopeptidase_271_184_19123.49278_10.94_12_Proline-endopeptidase_155_20_2110.44788_11.79
AKVARTSTRSTPSRKAAPKP
>CAA12232.1 histone H1 [Solanum lycopersicum]_3_Asp-N Endopeptidase_271_184_19123.49278_10.94_13_Proline-endopeptidase_184_29_3050.77238_10.37
AVKKAPVKSVKSKTVKSPAKKASARKAKK
>AAL29690.1 profilin [Solanum lycopersicum]_0_Asp-N Endopeptidase_7_7_914.04368_5.45_0_Proline-endopeptidase_0_7_914.04368_5.45
MSWQTYV
>AAL29690.1 profilin [Solanum lycopersicum]_1_Asp-N Endopeptidase_8_1_133.10388_3.48_0_Proline-endopeptidase_0_1_133.10388_3.48
D
>AAL29690.1 profilin [Solanum lycopersicum]_2_Asp-N Endopeptidase_13_5_617.73578_5.22_0_Proline-endopeptidase_0_5_617.73578_5.22
DHLMC
>AAL29690.1 profilin [Solanum lycopersicum]_3_Asp-N Endopeptidase_28_15_1538.67728_4.27_0_Proline-endopeptidase_0_15_1538.67728_4.27
DIEGNHLTSAAIIGQ
>AAL29690.1 profilin [Solanum lycopersicum]_4_Asp-N Endopeptidase_52_24_2680.97158_4.05_0_Proline-endopeptidase_16_16_1778.94148_5.87
DGSVWAQSANFPQFKP
>AAL29690.1 profilin [Solanum lycopersicum]_4_Asp-N Endopeptidase_52_24_2680.97158_4.05_1_Proline-endopeptidase_24_8_920.04538_3.56
EEITAIMN
>AAL29690.1 profilin [Solanum lycopersicum]_5_Asp-N Endopeptidase_106_54_5483.41478_8.09_0_Proline-endopeptidase_0_54_5483.41478_8.09
DFAEPGTLAPTGLHLGGTKYMVIQGEAGAVIRGKKGAGGITVKKTNQALIIGIY
>AAL29690.1 profilin [Solanum lycopersicum]_6_Asp-N Endopeptidase_123_17_1890.17458_4.05_0_Proline-endopeptidase_0_17_1890.17458_4.05
DEPMTPGQCNMIVERLG
>AAL29690.1 profilin [Solanum lycopersicum]_7_Asp-N Endopeptidase_131_8_950.05618_3.38_0_Proline-endopeptidase_0_8_950.05618_3.38
DYIIEQGL
>sp|P37222|MAOC_SOLLC NADP-dependent malic enzyme, chloroplastic (Fragment) OS=Solanum lycopersicum OX=4081 PE=2 SV=1_0_Asp-N Endopeptidase_12_12_1283.40688_7.2_0_Proline-endopeptidase_0_12_1283.40688_7.2
IRHESTVTGGVQ
>sp|P37222|MAOC_SOLLC NADP-dependent malic enzyme, chloroplastic (Fragment) OS=Solanum lycopersicum OX=4081 PE=2 SV=1_1_Asp-N Endopeptidase_17_5_581.57988_3.38_0_Proline-endopeptidase_0_5_581.57988_3.38
DVYGE
>sp|P37222|MAOC_SOLLC NADP-dependent malic enzyme, chloroplastic (Fragment) OS=Solanum lycopersicum OX=4081 PE=2 SV=1_2_Asp-N Endopeptidase_22_5_521.48148_3.38_0_Proline-endopeptidase_0_5_521.48148_3.38
DSATE
>sp|P37222|MAOC_SOLLC NADP-dependent malic enzyme, chloroplastic (Fragment) OS=Solanum lycopersicum OX=4081 PE=2 SV=1_3_Asp-N Endopeptidase_56_34_3878.31888_8.02_0_Proline-endopeptidase_0_34_3878.31888_8.02
DQSITPWTLSVASGFSLLRNPHYNKGLAFSERER
>sp|P37222|MAOC_SOLLC NADP-dependent malic enzyme, chloroplastic (Fragment) OS=Solanum lycopersicum OX=4081 PE=2 SV=1_4_Asp-N Endopeptidase_72_16_1817.12098_7.35_0_Proline-endopeptidase_0_16_1817.12098_7.35
DTHYLRGLLPPVVISH
>sp|P37222|MAOC_SOLLC NADP-dependent malic enzyme, chloroplastic (Fragment) OS=Solanum lycopersicum OX=4081 PE=2 SV=1_5_Asp-N Endopeptidase_86_14_1754.13898_8.5_0_Proline-endopeptidase_0_14_1754.13898_8.5
DLQVKKMMNSIRKY
>sp|P37222|MAOC_SOLLC NADP-dependent malic enzyme, chloroplastic (Fragment) OS=Solanum lycopersicum OX=4081 PE=2 SV=1_6_Asp-N Endopeptidase_97_11_1354.66338_5.97_0_Proline-endopeptidase_0_11_1354.66338_5.97
DVPLQRYMAMM
>sp|P37222|MAOC_SOLLC NADP-dependent malic enzyme, chloroplastic (Fragment) OS=Solanum lycopersicum OX=4081 PE=2 SV=1_7_Asp-N Endopeptidase_112_15_1925.27318_4.67_0_Proline-endopeptidase_0_15_1925.27318_4.67
DLQEMNERLFYKLLI
>sp|P37222|MAOC_SOLLC NADP-dependent malic enzyme, chloroplastic (Fragment) OS=Solanum lycopersicum OX=4081 PE=2 SV=1_8_Asp-N Endopeptidase_172_60_6986.23388_7.59_0_Proline-endopeptidase_29_29_3366.87948_4.89
DNVEELLPIVYTPTVGEACQKYGWIFKRP
>sp|P37222|MAOC_SOLLC NADP-dependent malic enzyme, chloroplastic (Fragment) OS=Solanum lycopersicum OX=4081 PE=2 SV=1_8_Asp-N Endopeptidase_172_60_6986.23388_7.59_1_Proline-endopeptidase_60_31_3637.36968_8.02
QGLFFSLKEKGKIHEVLKNWPEKKIQVIVVT
>sp|P37222|MAOC_SOLLC NADP-dependent malic enzyme, chloroplastic (Fragment) OS=Solanum lycopersicum OX=4081 PE=2 SV=1_9_Asp-N Endopeptidase_181_9_929.04078_4.29_0_Proline-endopeptidase_0_9_929.04078_4.29
DGERILGLG
>sp|P37222|MAOC_SOLLC NADP-dependent malic enzyme, chloroplastic (Fragment) OS=Solanum lycopersicum OX=4081 PE=2 SV=1_10_Asp-N Endopeptidase_214_33_3287.94158_7.95_0_Proline-endopeptidase_25_25_2502.97258_7.98
DLGCQGMGIPVGKLSLYSALGGIRP
>sp|P37222|MAOC_SOLLC NADP-dependent malic enzyme, chloroplastic (Fragment) OS=Solanum lycopersicum OX=4081 PE=2 SV=1_10_Asp-N Endopeptidase_214_33_3287.94158_7.95_1_Proline-endopeptidase_33_8_802.98428_5.46
SACLPVTI
>sp|P37222|MAOC_SOLLC NADP-dependent malic enzyme, chloroplastic (Fragment) OS=Solanum lycopersicum OX=4081 PE=2 SV=1_11_Asp-N Endopeptidase_223_9_1024.20008_5.87_0_Proline-endopeptidase_0_9_1024.20008_5.87
DVGQTMKFV
>sp|P37222|MAOC_SOLLC NADP-dependent malic enzyme, chloroplastic (Fragment) OS=Solanum lycopersicum OX=4081 PE=2 SV=1_12_Asp-N Endopeptidase_224_1_133.10388_3.48_0_Proline-endopeptidase_0_1_133.10388_3.48
D
>sp|P37222|MAOC_SOLLC NADP-dependent malic enzyme, chloroplastic (Fragment) OS=Solanum lycopersicum OX=4081 PE=2 SV=1_13_Asp-N Endopeptidase_245_21_2544.80638_4.89_0_Proline-endopeptidase_0_21_2544.80638_4.89
DEFYIGLRQRRATGQEYSELL
>sp|P37222|MAOC_SOLLC NADP-dependent malic enzyme, chloroplastic (Fragment) OS=Solanum lycopersicum OX=4081 PE=2 SV=1_14_Asp-N Endopeptidase_265_20_2451.77628_4.4_0_Proline-endopeptidase_0_20_2451.77628_4.4
DEFMYAVKQNYGEKVLIQFE
>sp|P37222|MAOC_SOLLC NADP-dependent malic enzyme, chloroplastic (Fragment) OS=Solanum lycopersicum OX=4081 PE=2 SV=1_15_Asp-N Endopeptidase_287_22_2493.76358_7.23_0_Proline-endopeptidase_0_22_2493.76358_7.23
DFANHNAFNLLAKYGTSHLVFN
>sp|P37222|MAOC_SOLLC NADP-dependent malic enzyme, chloroplastic (Fragment) OS=Solanum lycopersicum OX=4081 PE=2 SV=1_16_Asp-N Endopeptidase_288_1_133.10388_3.48_0_Proline-endopeptidase_0_1_133.10388_3.48
D
>sp|P37222|MAOC_SOLLC NADP-dependent malic enzyme, chloroplastic (Fragment) OS=Solanum lycopersicum OX=4081 PE=2 SV=1_17_Asp-N Endopeptidase_355_67_6957.13108_4.85_0_Proline-endopeptidase_0_67_6957.13108_4.85
DIQGTASVVLAGLMAALNLVGGSLSEHTFLFLGAGEAGTGIAELIALEMSKQTGIPLEETRKKIWMV
>sp|P37222|MAOC_SOLLC NADP-dependent malic enzyme, chloroplastic (Fragment) OS=Solanum lycopersicum OX=4081 PE=2 SV=1_18_Asp-N Endopeptidase_378_23_2795.31918_8.59_0_Proline-endopeptidase_20_20_2400.88608_8.59
DSKGLIVKSRMEMLQHFKRP
>sp|P37222|MAOC_SOLLC NADP-dependent malic enzyme, chloroplastic (Fragment) OS=Solanum lycopersicum OX=4081 PE=2 SV=1_18_Asp-N Endopeptidase_378_23_2795.31918_8.59_1_Proline-endopeptidase_23_3_412.44838_7.2
WAH
>sp|P37222|MAOC_SOLLC NADP-dependent malic enzyme, chloroplastic (Fragment) OS=Solanum lycopersicum OX=4081 PE=2 SV=1_19_Asp-N Endopeptidase_495_117_12409.97398_5.83_0_Proline-endopeptidase_17_17_1903.16568_5.65
DHEPVQELVNAVKSIKP
>sp|P37222|MAOC_SOLLC NADP-dependent malic enzyme, chloroplastic (Fragment) OS=Solanum lycopersicum OX=4081 PE=2 SV=1_19_Asp-N Endopeptidase_495_117_12409.97398_5.83_1_Proline-endopeptidase_45_28_2940.36448_7.79
TVLIGSSGAGRTFTKEVVQAMATFNEKP
>sp|P37222|MAOC_SOLLC NADP-dependent malic enzyme, chloroplastic (Fragment) OS=Solanum lycopersicum OX=4081 PE=2 SV=1_19_Asp-N Endopeptidase_495_117_12409.97398_5.83_2_Proline-endopeptidase_117_72_7602.47438_5.09
IIFALSNPTSQSECTAEEAYSWSEGRAIFASGSPFAPVEYNGKVYASGQANNAYIFPGFGLGLIISGAIRVH
>sp|P37222|MAOC_SOLLC NADP-dependent malic enzyme, chloroplastic (Fragment) OS=Solanum lycopersicum OX=4081 PE=2 SV=1_20_Asp-N Endopeptidase_496_1_133.10388_3.48_0_Proline-endopeptidase_0_1_133.10388_3.48
D
>sp|P37222|MAOC_SOLLC NADP-dependent malic enzyme, chloroplastic (Fragment) OS=Solanum lycopersicum OX=4081 PE=2 SV=1_21_Asp-N Endopeptidase_507_11_1132.33738_3.38_0_Proline-endopeptidase_0_11_1132.33738_3.38
DMLLVASEALA
>sp|P37222|MAOC_SOLLC NADP-dependent malic enzyme, chloroplastic (Fragment) OS=Solanum lycopersicum OX=4081 PE=2 SV=1_22_Asp-N Endopeptidase_554_47_5201.96098_7.84_0_Proline-endopeptidase_0_47_5201.96098_7.84
DEVSQENFEKGTHIPPFSNIRKISAHIAKVAAKAYELGLATRLPQPK
>sp|P37222|MAOC_SOLLC NADP-dependent malic enzyme, chloroplastic (Fragment) OS=Solanum lycopersicum OX=4081 PE=2 SV=1_23_Asp-N Endopeptidase_573_19_2245.50948_6.23_0_Proline-endopeptidase_0_19_2245.50948_6.23
DLVAYAESCMYSPAYRSYR
>sp|Q41344|PROF1_SOLLC Profilin-1 OS=Solanum lycopersicum OX=4081 GN=PRO1 PE=2 SV=1_0_Asp-N Endopeptidase_7_7_914.04368_5.45_0_Proline-endopeptidase_0_7_914.04368_5.45
MSWQTYV
>sp|Q41344|PROF1_SOLLC Profilin-1 OS=Solanum lycopersicum OX=4081 GN=PRO1 PE=2 SV=1_1_Asp-N Endopeptidase_8_1_133.10388_3.48_0_Proline-endopeptidase_0_1_133.10388_3.48
D
>sp|Q41344|PROF1_SOLLC Profilin-1 OS=Solanum lycopersicum OX=4081 GN=PRO1 PE=2 SV=1_2_Asp-N Endopeptidase_13_5_617.73578_5.22_0_Proline-endopeptidase_0_5_617.73578_5.22
DHLMC
>sp|Q41344|PROF1_SOLLC Profilin-1 OS=Solanum lycopersicum OX=4081 GN=PRO1 PE=2 SV=1_3_Asp-N Endopeptidase_30_17_1724.89058_5.38_0_Proline-endopeptidase_0_17_1724.89058_5.38
DIEGTGHHLSSAAILGF
>sp|Q41344|PROF1_SOLLC Profilin-1 OS=Solanum lycopersicum OX=4081 GN=PRO1 PE=2 SV=1_4_Asp-N Endopeptidase_54_24_2738.11028_6.19_0_Proline-endopeptidase_0_24_2738.11028_6.19
DGSVWAQSPNFPKFKAEEITNIMK
>sp|Q41344|PROF1_SOLLC Profilin-1 OS=Solanum lycopersicum OX=4081 GN=PRO1 PE=2 SV=1_5_Asp-N Endopeptidase_56_2_280.28048_3.48_0_Proline-endopeptidase_0_2_280.28048_3.48
DF
>sp|Q41344|PROF1_SOLLC Profilin-1 OS=Solanum lycopersicum OX=4081 GN=PRO1 PE=2 SV=1_6_Asp-N Endopeptidase_125_69_7180.41178_7.39_0_Proline-endopeptidase_0_69_7180.41178_7.39
DEPGHLAPTGLFLAGTKYMVIQGEPGAVIRGKKGPGGITIKKTAQALIFGVYEEPVTPGQCNMVVEKIG
>sp|Q41344|PROF1_SOLLC Profilin-1 OS=Solanum lycopersicum OX=4081 GN=PRO1 PE=2 SV=1_7_Asp-N Endopeptidase_129_4_508.57188_3.48_0_Proline-endopeptidase_0_4_508.57188_3.48
DYLV
>sp|Q41344|PROF1_SOLLC Profilin-1 OS=Solanum lycopersicum OX=4081 GN=PRO1 PE=2 SV=1_8_Asp-N Endopeptidase_133_4_481.46248_3.48_0_Proline-endopeptidase_0_4_481.46248_3.48
DQGY
>sp|P62980|RS27A_SOLLC Ubiquitin-ribosomal protein eS31 fusion protein OS=Solanum lycopersicum OX=4081 GN=UBI3 PE=1 SV=2_0_Asp-N Endopeptidase_20_20_2225.62588_6.21_0_Proline-endopeptidase_0_20_2225.62588_6.21
MQIFVKTLTGKTITLEVESS
>sp|P62980|RS27A_SOLLC Ubiquitin-ribosomal protein eS31 fusion protein OS=Solanum lycopersicum OX=4081 GN=UBI3 PE=1 SV=2_1_Asp-N Endopeptidase_23_3_347.36838_3.48_0_Proline-endopeptidase_0_3_347.36838_3.48
DTI
>sp|P62980|RS27A_SOLLC Ubiquitin-ribosomal protein eS31 fusion protein OS=Solanum lycopersicum OX=4081 GN=UBI3 PE=1 SV=2_2_Asp-N Endopeptidase_31_8_915.05738_7.79_0_Proline-endopeptidase_0_8_915.05738_7.79
DNVKAKIQ
>sp|P62980|RS27A_SOLLC Ubiquitin-ribosomal protein eS31 fusion protein OS=Solanum lycopersicum OX=4081 GN=UBI3 PE=1 SV=2_3_Asp-N Endopeptidase_38_7_754.83818_4.29_0_Proline-endopeptidase_0_7_754.83818_4.29
DKEGIPP
>sp|P62980|RS27A_SOLLC Ubiquitin-ribosomal protein eS31 fusion protein OS=Solanum lycopersicum OX=4081 GN=UBI3 PE=1 SV=2_4_Asp-N Endopeptidase_51_13_1545.75858_6.19_0_Proline-endopeptidase_0_13_1545.75858_6.19
DQQRLIFAGKQLE
>sp|P62980|RS27A_SOLLC Ubiquitin-ribosomal protein eS31 fusion protein OS=Solanum lycopersicum OX=4081 GN=UBI3 PE=1 SV=2_5_Asp-N Endopeptidase_57_6_631.68658_5.98_0_Proline-endopeptidase_0_6_631.68658_5.98
DGRTLA
>sp|P62980|RS27A_SOLLC Ubiquitin-ribosomal protein eS31 fusion protein OS=Solanum lycopersicum OX=4081 GN=UBI3 PE=1 SV=2_6_Asp-N Endopeptidase_108_51_6108.49668_9.17_0_Proline-endopeptidase_31_31_3671.35058_9.04
DYNIQKESTLHLVLRLRGGAKKRKKKTYTKP
>sp|P62980|RS27A_SOLLC Ubiquitin-ribosomal protein eS31 fusion protein OS=Solanum lycopersicum OX=4081 GN=UBI3 PE=1 SV=2_6_Asp-N Endopeptidase_108_51_6108.49668_9.17_1_Proline-endopeptidase_51_20_2455.16138_8.95
KKIKHKKKKVKLAVLQFYKV
>sp|P62980|RS27A_SOLLC Ubiquitin-ribosomal protein eS31 fusion protein OS=Solanum lycopersicum OX=4081 GN=UBI3 PE=1 SV=2_7_Asp-N Endopeptidase_109_1_133.10388_3.48_0_Proline-endopeptidase_0_1_133.10388_3.48
D
>sp|P62980|RS27A_SOLLC Ubiquitin-ribosomal protein eS31 fusion protein OS=Solanum lycopersicum OX=4081 GN=UBI3 PE=1 SV=2_8_Asp-N Endopeptidase_136_27_2981.37188_7.79_0_Proline-endopeptidase_0_27_2981.37188_7.79
DTGKVQRLRKECPNAECGAGTFMANHF
>sp|P62980|RS27A_SOLLC Ubiquitin-ribosomal protein eS31 fusion protein OS=Solanum lycopersicum OX=4081 GN=UBI3 PE=1 SV=2_9_Asp-N Endopeptidase_155_19_2105.37358_8.17_0_Proline-endopeptidase_0_19_2105.37358_8.17
DRHYCGKCGLTYVYNKAGG
>sp|P62980|RS27A_SOLLC Ubiquitin-ribosomal protein eS31 fusion protein OS=Solanum lycopersicum OX=4081 GN=UBI3 PE=1 SV=2_10_Asp-N Endopeptidase_156_1_133.10388_3.48_0_Proline-endopeptidase_0_1_133.10388_3.48
D
>sp|P27065|RBL_SOLLC Ribulose bisphosphate carboxylase large chain OS=Solanum lycopersicum OX=4081 GN=rbcL PE=1 SV=4_0_Asp-N Endopeptidase_32_32_3675.16818_7.77_0_Proline-endopeptidase_0_32_3675.16818_7.77
MSPQTETKASVGFKAGVKEYKLTYYTPEYQTK
>sp|P27065|RBL_SOLLC Ribulose bisphosphate carboxylase large chain OS=Solanum lycopersicum OX=4081 GN=rbcL PE=1 SV=4_1_Asp-N Endopeptidase_34_2_234.20898_3.48_0_Proline-endopeptidase_0_2_234.20898_3.48
DT
>sp|P27065|RBL_SOLLC Ribulose bisphosphate carboxylase large chain OS=Solanum lycopersicum OX=4081 GN=rbcL PE=1 SV=4_2_Asp-N Endopeptidase_71_37_3785.18188_3.93_0_Proline-endopeptidase_0_37_3785.18188_3.93
DILAAFRVTPQPGVPPEEAGAAVAAESSTGTWTTVWT
>sp|P27065|RBL_SOLLC Ribulose bisphosphate carboxylase large chain OS=Solanum lycopersicum OX=4081 GN=rbcL PE=1 SV=4_3_Asp-N Endopeptidase_77_6_604.65788_3.48_0_Proline-endopeptidase_0_6_604.65788_3.48
DGLTSL
>sp|P27065|RBL_SOLLC Ribulose bisphosphate carboxylase large chain OS=Solanum lycopersicum OX=4081 GN=rbcL PE=1 SV=4_4_Asp-N Endopeptidase_94_17_2127.45228_8.66_0_Proline-endopeptidase_0_17_2127.45228_8.66
DRYKGRCYRIERVVGEK
>sp|P27065|RBL_SOLLC Ribulose bisphosphate carboxylase large chain OS=Solanum lycopersicum OX=4081 GN=rbcL PE=1 SV=4_5_Asp-N Endopeptidase_105_11_1315.48828_3.48_0_Proline-endopeptidase_0_11_1315.48828_3.48
DQYIAYVAYPL
>sp|P27065|RBL_SOLLC Ribulose bisphosphate carboxylase large chain OS=Solanum lycopersicum OX=4081 GN=rbcL PE=1 SV=4_6_Asp-N Endopeptidase_136_31_3461.98078_4.89_0_Proline-endopeptidase_0_31_3461.98078_4.89
DLFEEGSVTNMFTSIVGNVFGFKALRALRLE
>sp|P27065|RBL_SOLLC Ribulose bisphosphate carboxylase large chain OS=Solanum lycopersicum OX=4081 GN=rbcL PE=1 SV=4_7_Asp-N Endopeptidase_159_23_2619.02148_8.02_0_Proline-endopeptidase_0_23_2619.02148_8.02
DLRIPPAYVKTFQGPPHGIQVER
>sp|P27065|RBL_SOLLC Ribulose bisphosphate carboxylase large chain OS=Solanum lycopersicum OX=4081 GN=rbcL PE=1 SV=4_8_Asp-N Endopeptidase_197_38_4166.95908_8.74_0_Proline-endopeptidase_9_9_1090.24738_8.32
DKLNKYGRP
>sp|P27065|RBL_SOLLC Ribulose bisphosphate carboxylase large chain OS=Solanum lycopersicum OX=4081 GN=rbcL PE=1 SV=4_8_Asp-N Endopeptidase_197_38_4166.95908_8.74_1_Proline-endopeptidase_17_8_844.08008_8.02
LLGCTIKP
>sp|P27065|RBL_SOLLC Ribulose bisphosphate carboxylase large chain OS=Solanum lycopersicum OX=4081 GN=rbcL PE=1 SV=4_8_Asp-N Endopeptidase_197_38_4166.95908_8.74_2_Proline-endopeptidase_38_21_2268.66218_8.67
KLGLSAKNYGRAVYECLRGGL
>sp|P27065|RBL_SOLLC Ribulose bisphosphate carboxylase large chain OS=Solanum lycopersicum OX=4081 GN=rbcL PE=1 SV=4_9_Asp-N Endopeptidase_201_4_509.55968_5.87_0_Proline-endopeptidase_0_4_509.55968_5.87
DFTK
>sp|P27065|RBL_SOLLC Ribulose bisphosphate carboxylase large chain OS=Solanum lycopersicum OX=4081 GN=rbcL PE=1 SV=4_10_Asp-N Endopeptidase_202_1_133.10388_3.48_0_Proline-endopeptidase_0_1_133.10388_3.48
D
>sp|P27065|RBL_SOLLC Ribulose bisphosphate carboxylase large chain OS=Solanum lycopersicum OX=4081 GN=rbcL PE=1 SV=4_11_Asp-N Endopeptidase_215_13_1678.84258_6.28_0_Proline-endopeptidase_0_13_1678.84258_6.28
DENVNSQPFMRWR
>sp|P27065|RBL_SOLLC Ribulose bisphosphate carboxylase large chain OS=Solanum lycopersicum OX=4081 GN=rbcL PE=1 SV=4_12_Asp-N Endopeptidase_267_52_5814.75348_6.43_0_Proline-endopeptidase_0_52_5814.75348_6.43
DRFLFCAEALFKAQTETGEIKGHYLNATAGTCEEMIKRAVFARELGVPIVMH
>sp|P27065|RBL_SOLLC Ribulose bisphosphate carboxylase large chain OS=Solanum lycopersicum OX=4081 GN=rbcL PE=1 SV=4_13_Asp-N Endopeptidase_285_18_2004.20428_7.16_0_Proline-endopeptidase_0_18_2004.20428_7.16
DYLTGGFTANTTLAHYCR
>sp|P27065|RBL_SOLLC Ribulose bisphosphate carboxylase large chain OS=Solanum lycopersicum OX=4081 GN=rbcL PE=1 SV=4_14_Asp-N Endopeptidase_301_16_1810.15018_7.47_0_Proline-endopeptidase_0_16_1810.15018_7.47
DNGLLLHIHRAMHAVI
>sp|P27065|RBL_SOLLC Ribulose bisphosphate carboxylase large chain OS=Solanum lycopersicum OX=4081 GN=rbcL PE=1 SV=4_15_Asp-N Endopeptidase_323_22_2491.90278_11.19_0_Proline-endopeptidase_0_22_2491.90278_11.19
DRQKNHGIHFRVLAKALRMSGG
>sp|P27065|RBL_SOLLC Ribulose bisphosphate carboxylase large chain OS=Solanum lycopersicum OX=4081 GN=rbcL PE=1 SV=4_16_Asp-N Endopeptidase_339_16_1733.90168_6.42_0_Proline-endopeptidase_0_16_1733.90168_6.42
DHIHSGTVVGKLEGER
>sp|P27065|RBL_SOLLC Ribulose bisphosphate carboxylase large chain OS=Solanum lycopersicum OX=4081 GN=rbcL PE=1 SV=4_17_Asp-N Endopeptidase_346_7_763.88888_3.48_0_Proline-endopeptidase_0_7_763.88888_3.48
DITLGFV
>sp|P27065|RBL_SOLLC Ribulose bisphosphate carboxylase large chain OS=Solanum lycopersicum OX=4081 GN=rbcL PE=1 SV=4_18_Asp-N Endopeptidase_350_4_515.61018_5.98_0_Proline-endopeptidase_0_4_515.61018_5.98
DLLR
>sp|P27065|RBL_SOLLC Ribulose bisphosphate carboxylase large chain OS=Solanum lycopersicum OX=4081 GN=rbcL PE=1 SV=4_19_Asp-N Endopeptidase_351_1_133.10388_3.48_0_Proline-endopeptidase_0_1_133.10388_3.48
D
>sp|P27065|RBL_SOLLC Ribulose bisphosphate carboxylase large chain OS=Solanum lycopersicum OX=4081 GN=rbcL PE=1 SV=4_20_Asp-N Endopeptidase_356_5_636.65928_3.38_0_Proline-endopeptidase_0_5_636.65928_3.38
DFVEQ
>sp|P27065|RBL_SOLLC Ribulose bisphosphate carboxylase large chain OS=Solanum lycopersicum OX=4081 GN=rbcL PE=1 SV=4_21_Asp-N Endopeptidase_366_10_1242.35678_8.55_0_Proline-endopeptidase_0_10_1242.35678_8.55
DRSRGIYFTQ
>sp|P27065|RBL_SOLLC Ribulose bisphosphate carboxylase large chain OS=Solanum lycopersicum OX=4081 GN=rbcL PE=1 SV=4_22_Asp-N Endopeptidase_395_29_3086.60138_5.38_0_Proline-endopeptidase_0_29_3086.60138_5.38
DWVSLPGVLPVASGGIHVWHMPALTEIFG
>sp|P27065|RBL_SOLLC Ribulose bisphosphate carboxylase large chain OS=Solanum lycopersicum OX=4081 GN=rbcL PE=1 SV=4_23_Asp-N Endopeptidase_396_1_133.10388_3.48_0_Proline-endopeptidase_0_1_133.10388_3.48
D
>sp|P27065|RBL_SOLLC Ribulose bisphosphate carboxylase large chain OS=Solanum lycopersicum OX=4081 GN=rbcL PE=1 SV=4_24_Asp-N Endopeptidase_435_39_3976.44468_8.05_0_Proline-endopeptidase_14_14_1384.51128_5.22
DSVLQFGGGTLGHP
>sp|P27065|RBL_SOLLC Ribulose bisphosphate carboxylase large chain OS=Solanum lycopersicum OX=4081 GN=rbcL PE=1 SV=4_24_Asp-N Endopeptidase_435_39_3976.44468_8.05_1_Proline-endopeptidase_39_25_2609.94868_8.93
WGNAPGAVANRVALEACVKARNEGR
>sp|P27065|RBL_SOLLC Ribulose bisphosphate carboxylase large chain OS=Solanum lycopersicum OX=4081 GN=rbcL PE=1 SV=4_25_Asp-N Endopeptidase_472_37_4179.77808_4.57_0_Proline-endopeptidase_0_37_4179.77808_4.57
DLAREGNEIIREACKWSPELAAACEVWKEIVFNFAAV
>sp|P27065|RBL_SOLLC Ribulose bisphosphate carboxylase large chain OS=Solanum lycopersicum OX=4081 GN=rbcL PE=1 SV=4_26_Asp-N Endopeptidase_475_3_345.39588_3.48_0_Proline-endopeptidase_0_3_345.39588_3.48
DVL
>sp|P27065|RBL_SOLLC Ribulose bisphosphate carboxylase large chain OS=Solanum lycopersicum OX=4081 GN=rbcL PE=1 SV=4_27_Asp-N Endopeptidase_477_2_261.27798_5.87_0_Proline-endopeptidase_0_2_261.27798_5.87
DK
>sp|Q2MI98|RR4_SOLLC Small ribosomal subunit protein uS4c OS=Solanum lycopersicum OX=4081 GN=rps4 PE=3 SV=1_0_Asp-N Endopeptidase_30_30_3443.12638_11.79_0_Proline-endopeptidase_26_26_3041.70368_11.67
MSRYRGPRFKKIRRLGALPGLTNKKP
>sp|Q2MI98|RR4_SOLLC Small ribosomal subunit protein uS4c OS=Solanum lycopersicum OX=4081 GN=rps4 PE=3 SV=1_0_Asp-N Endopeptidase_30_30_3443.12638_11.79_1_Proline-endopeptidase_30_4_419.43798_9.71
RTGS
>sp|Q2MI98|RR4_SOLLC Small ribosomal subunit protein uS4c OS=Solanum lycopersicum OX=4081 GN=rps4 PE=3 SV=1_1_Asp-N Endopeptidase_91_61_7330.62398_10.12_0_Proline-endopeptidase_0_61_7330.62398_10.12
DLRNQSRSGKKSQYRIRLEEKQKLRFHYGLTERQLLKYVRIARKAKGSTGQVLLQLLEMRL
>sp|Q2MI98|RR4_SOLLC Small ribosomal subunit protein uS4c OS=Solanum lycopersicum OX=4081 GN=rps4 PE=3 SV=1_2_Asp-N Endopeptidase_123_32_3577.21418_11.19_0_Proline-endopeptidase_0_32_3577.21418_11.19
DNILFRLGMASTIPAARQLVNHRHILVNGHIV
>sp|Q2MI98|RR4_SOLLC Small ribosomal subunit protein uS4c OS=Solanum lycopersicum OX=4081 GN=rps4 PE=3 SV=1_3_Asp-N Endopeptidase_133_10_1234.43878_8.67_0_Proline-endopeptidase_9_9_1078.25128_7.98
DIPSYRCKP
>sp|Q2MI98|RR4_SOLLC Small ribosomal subunit protein uS4c OS=Solanum lycopersicum OX=4081 GN=rps4 PE=3 SV=1_3_Asp-N Endopeptidase_133_10_1234.43878_8.67_1_Proline-endopeptidase_10_1_174.20278_9.71
R
>sp|Q2MI98|RR4_SOLLC Small ribosomal subunit protein uS4c OS=Solanum lycopersicum OX=4081 GN=rps4 PE=3 SV=1_4_Asp-N Endopeptidase_139_6_659.78068_5.87_0_Proline-endopeptidase_0_6_659.78068_5.87
DIITAK
>sp|Q2MI98|RR4_SOLLC Small ribosomal subunit protein uS4c OS=Solanum lycopersicum OX=4081 GN=rps4 PE=3 SV=1_5_Asp-N Endopeptidase_152_13_1500.71518_6.19_0_Proline-endopeptidase_0_13_1500.71518_6.19
DEQKSRALIQISL
>sp|Q2MI98|RR4_SOLLC Small ribosomal subunit protein uS4c OS=Solanum lycopersicum OX=4081 GN=rps4 PE=3 SV=1_6_Asp-N Endopeptidase_179_27_3118.49598_5.5_0_Proline-endopeptidase_0_27_3118.49598_5.5
DSSPHEELPNHLTLQPFQYKGLVNQII
>sp|Q2MI98|RR4_SOLLC Small ribosomal subunit protein uS4c OS=Solanum lycopersicum OX=4081 GN=rps4 PE=3 SV=1_7_Asp-N Endopeptidase_201_22_2641.01908_6.23_0_Proline-endopeptidase_0_22_2641.01908_6.23
DSKWVGLKINELLVVEYYSRQT
>sp|K4D422|U73C4_SOLLC UDP-glycosyltransferase 73C4 OS=Solanum lycopersicum OX=4081 GN=UGT73C4 PE=2 SV=1_0_Asp-N Endopeptidase_13_13_1478.84878_8.02_0_Proline-endopeptidase_0_13_1478.84878_8.02
MGCFSLLCLHNLK
>sp|K4D422|U73C4_SOLLC UDP-glycosyltransferase 73C4 OS=Solanum lycopersicum OX=4081 GN=UGT73C4 PE=2 SV=1_1_Asp-N Endopeptidase_23_10_1205.28658_3.93_0_Proline-endopeptidase_0_10_1205.28658_3.93
DWEGLEKIES
>sp|K4D422|U73C4_SOLLC UDP-glycosyltransferase 73C4 OS=Solanum lycopersicum OX=4081 GN=UGT73C4 PE=2 SV=1_2_Asp-N Endopeptidase_34_11_1343.50178_4.29_0_Proline-endopeptidase_0_11_1343.50178_4.29
DTEYFRVPGLF
>sp|K4D422|U73C4_SOLLC UDP-glycosyltransferase 73C4 OS=Solanum lycopersicum OX=4081 GN=UGT73C4 PE=2 SV=1_3_Asp-N Endopeptidase_78_44_5171.85048_5.37_0_Proline-endopeptidase_16_16_1768.00288_7.79
DKIELTKNQLGNAARP
>sp|K4D422|U73C4_SOLLC UDP-glycosyltransferase 73C4 OS=Solanum lycopersicum OX=4081 GN=UGT73C4 PE=2 SV=1_3_Asp-N Endopeptidase_78_44_5171.85048_5.37_1_Proline-endopeptidase_44_28_3421.86288_4.9
RNEEWRVMSEKMKKAEEEAYGMVVNTFE
>sp|K4D422|U73C4_SOLLC UDP-glycosyltransferase 73C4 OS=Solanum lycopersicum OX=4081 GN=UGT73C4 PE=2 SV=1_4_Asp-N Endopeptidase_110_32_3721.34478_7.35_0_Proline-endopeptidase_0_32_3721.34478_7.35
DLEKEYIEGLMNAKNKKIWTIGPVSLCNKEKQ
>sp|K4D422|U73C4_SOLLC UDP-glycosyltransferase 73C4 OS=Solanum lycopersicum OX=4081 GN=UGT73C4 PE=2 SV=1_5_Asp-N Endopeptidase_121_11_1173.24798_4.67_0_Proline-endopeptidase_0_11_1173.24798_4.67
DKAERGNEAAI
>sp|K4D422|U73C4_SOLLC UDP-glycosyltransferase 73C4 OS=Solanum lycopersicum OX=4081 GN=UGT73C4 PE=2 SV=1_6_Asp-N Endopeptidase_130_9_1157.30918_5.53_0_Proline-endopeptidase_0_9_1157.30918_5.53
DEHKCLNWL
>sp|K4D422|U73C4_SOLLC UDP-glycosyltransferase 73C4 OS=Solanum lycopersicum OX=4081 GN=UGT73C4 PE=2 SV=1_7_Asp-N Endopeptidase_176_46_5239.02978_7.2_0_Proline-endopeptidase_37_37_4082.61598_4.89
DSWEQNSVLFVCLGSLSRLSTSQMVELGLGLESSRRP
>sp|K4D422|U73C4_SOLLC UDP-glycosyltransferase 73C4 OS=Solanum lycopersicum OX=4081 GN=UGT73C4 PE=2 SV=1_7_Asp-N Endopeptidase_176_46_5239.02978_7.2_1_Proline-endopeptidase_46_9_1174.42908_9.73
FIWVVRHMS
>sp|K4D422|U73C4_SOLLC UDP-glycosyltransferase 73C4 OS=Solanum lycopersicum OX=4081 GN=UGT73C4 PE=2 SV=1_8_Asp-N Endopeptidase_186_10_1308.41008_3.93_0_Proline-endopeptidase_0_10_1308.41008_3.93
DEFKNWLVEE
>sp|K4D422|U73C4_SOLLC UDP-glycosyltransferase 73C4 OS=Solanum lycopersicum OX=4081 GN=UGT73C4 PE=2 SV=1_9_Asp-N Endopeptidase_253_67_7443.64678_5.71_0_Proline-endopeptidase_26_26_2959.44398_7.08
DFEERVKGQGLLIRGWAPQVLLLSHP
>sp|K4D422|U73C4_SOLLC UDP-glycosyltransferase 73C4 OS=Solanum lycopersicum OX=4081 GN=UGT73C4 PE=2 SV=1_9_Asp-N Endopeptidase_253_67_7443.64678_5.71_1_Proline-endopeptidase_67_41_4502.21808_4.81
SIGAFLTHCGWNSSLEGITAGVAMITWPMFAEQFCNERLIV
>sp|K4D422|U73C4_SOLLC UDP-glycosyltransferase 73C4 OS=Solanum lycopersicum OX=4081 GN=UGT73C4 PE=2 SV=1_10_Asp-N Endopeptidase_282_29_3221.67658_6.32_0_Proline-endopeptidase_0_29_3221.67658_6.32
DVLKTGVRSGIERQVMFGEEEKLGTQVSK
>sp|K4D422|U73C4_SOLLC UDP-glycosyltransferase 73C4 OS=Solanum lycopersicum OX=4081 GN=UGT73C4 PE=2 SV=1_11_Asp-N Endopeptidase_283_1_133.10388_3.48_0_Proline-endopeptidase_0_1_133.10388_3.48
D
>sp|K4D422|U73C4_SOLLC UDP-glycosyltransferase 73C4 OS=Solanum lycopersicum OX=4081 GN=UGT73C4 PE=2 SV=1_12_Asp-N Endopeptidase_293_10_1202.47488_6.12_0_Proline-endopeptidase_0_10_1202.47488_6.12
DIKKVIEQVM
>sp|K4D422|U73C4_SOLLC UDP-glycosyltransferase 73C4 OS=Solanum lycopersicum OX=4081 GN=UGT73C4 PE=2 SV=1_13_Asp-N Endopeptidase_332_39_4593.14168_5.38_0_Proline-endopeptidase_0_39_4593.14168_5.38
DEEMEGEMRRKRAKELGEKAKRAMEEEGSSHFNLTQLIQ
>sp|K4D422|U73C4_SOLLC UDP-glycosyltransferase 73C4 OS=Solanum lycopersicum OX=4081 GN=UGT73C4 PE=2 SV=1_14_Asp-N Endopeptidase_344_12_1372.64288_6.12_0_Proline-endopeptidase_11_11_1241.45028_6.12
DVTEQAKILKP
>sp|K4D422|U73C4_SOLLC UDP-glycosyltransferase 73C4 OS=Solanum lycopersicum OX=4081 GN=UGT73C4 PE=2 SV=1_14_Asp-N Endopeptidase_344_12_1372.64288_6.12_1_Proline-endopeptidase_12_1_149.20788_5.46
M
>sp|P49037|SUS_SOLLC Sucrose synthase OS=Solanum lycopersicum OX=4081 PE=2 SV=1_0_Asp-N Endopeptidase_16_16_2021.41798_11.31_0_Proline-endopeptidase_0_16_2021.41798_11.31
MAERVLTRVHRLRERV
>sp|P49037|SUS_SOLLC Sucrose synthase OS=Solanum lycopersicum OX=4081 PE=2 SV=1_1_Asp-N Endopeptidase_51_35_3972.62058_6.68_0_Proline-endopeptidase_28_28_3132.67428_7.83
DATLCAHRNEILLFLSRIESHGKGILKP
>sp|P49037|SUS_SOLLC Sucrose synthase OS=Solanum lycopersicum OX=4081 PE=2 SV=1_1_Asp-N Endopeptidase_51_35_3972.62058_6.68_1_Proline-endopeptidase_35_7_857.96158_4.52
HELLAEF
>sp|P49037|SUS_SOLLC Sucrose synthase OS=Solanum lycopersicum OX=4081 PE=2 SV=1_2_Asp-N Endopeptidase_56_5_601.66028_5.98_0_Proline-endopeptidase_0_5_601.66028_5.98
DAIRQ
>sp|P49037|SUS_SOLLC Sucrose synthase OS=Solanum lycopersicum OX=4081 PE=2 SV=1_3_Asp-N Endopeptidase_57_1_133.10388_3.48_0_Proline-endopeptidase_0_1_133.10388_3.48
D
>sp|P49037|SUS_SOLLC Sucrose synthase OS=Solanum lycopersicum OX=4081 PE=2 SV=1_4_Asp-N Endopeptidase_59_2_261.27798_5.87_0_Proline-endopeptidase_0_2_261.27798_5.87
DK
>sp|P49037|SUS_SOLLC Sucrose synthase OS=Solanum lycopersicum OX=4081 PE=2 SV=1_5_Asp-N Endopeptidase_123_64_7431.60218_4.71_0_Proline-endopeptidase_33_33_3798.44348_5.8
DKLNEHAFEELLKSTQEAIVLPPWVALAIRLRP
>sp|P49037|SUS_SOLLC Sucrose synthase OS=Solanum lycopersicum OX=4081 PE=2 SV=1_5_Asp-N Endopeptidase_123_64_7431.60218_4.71_1_Proline-endopeptidase_64_31_3651.17398_4.22
GVWEYVRVNVNALVVEELSVPEYLQFKEELV
>sp|P49037|SUS_SOLLC Sucrose synthase OS=Solanum lycopersicum OX=4081 PE=2 SV=1_6_Asp-N Endopeptidase_135_12_1235.31578_3.38_0_Proline-endopeptidase_0_12_1235.31578_3.38
DGASNGNFVLEL
>sp|P49037|SUS_SOLLC Sucrose synthase OS=Solanum lycopersicum OX=4081 PE=2 SV=1_7_Asp-N Endopeptidase_170_35_3965.54168_7.69_0_Proline-endopeptidase_12_12_1382.53548_4.29
DFEPFTASFPKP
>sp|P49037|SUS_SOLLC Sucrose synthase OS=Solanum lycopersicum OX=4081 PE=2 SV=1_7_Asp-N Endopeptidase_170_35_3965.54168_7.69_1_Proline-endopeptidase_35_23_2601.02148_8.42
TLTKSIGNGVEFLNRHLSAKMFH
>sp|P49037|SUS_SOLLC Sucrose synthase OS=Solanum lycopersicum OX=4081 PE=2 SV=1_8_Asp-N Endopeptidase_195_25_2961.50818_7.68_0_Proline-endopeptidase_0_25_2961.50818_7.68
DKESMAPLLEFLRAHHYKGKTMMLN
>sp|P49037|SUS_SOLLC Sucrose synthase OS=Solanum lycopersicum OX=4081 PE=2 SV=1_9_Asp-N Endopeptidase_241_46_5503.23368_5.24_0_Proline-endopeptidase_0_46_5503.23368_5.24
DRIHNSNTLQNVLRKAEEYLIMLPPETPFFEFEHKFQEIGLEKGWG
>sp|P49037|SUS_SOLLC Sucrose synthase OS=Solanum lycopersicum OX=4081 PE=2 SV=1_10_Asp-N Endopeptidase_255_14_1622.97368_4.05_0_Proline-endopeptidase_0_14_1622.97368_4.05
DTAERVLEMVCMLL
>sp|P49037|SUS_SOLLC Sucrose synthase OS=Solanum lycopersicum OX=4081 PE=2 SV=1_11_Asp-N Endopeptidase_261_6_656.73368_3.38_0_Proline-endopeptidase_0_6_656.73368_3.38
DLLEAP
>sp|P49037|SUS_SOLLC Sucrose synthase OS=Solanum lycopersicum OX=4081 PE=2 SV=1_12_Asp-N Endopeptidase_297_36_4055.72198_5.67_0_Proline-endopeptidase_0_36_4055.72198_5.67
DSCTLEKFLGRIPMVFNVVILSPHGYFAQENVLGYP
>sp|P49037|SUS_SOLLC Sucrose synthase OS=Solanum lycopersicum OX=4081 PE=2 SV=1_13_Asp-N Endopeptidase_307_10_1064.20348_3.48_0_Proline-endopeptidase_0_10_1064.20348_3.48
DTGGQVVYIL
>sp|P49037|SUS_SOLLC Sucrose synthase OS=Solanum lycopersicum OX=4081 PE=2 SV=1_14_Asp-N Endopeptidase_326_19_2253.64518_6.31_0_Proline-endopeptidase_0_19_2253.64518_6.31
DQVPALEREMLKRIKEQGL
>sp|P49037|SUS_SOLLC Sucrose synthase OS=Solanum lycopersicum OX=4081 PE=2 SV=1_15_Asp-N Endopeptidase_340_14_1632.06578_9.56_0_Proline-endopeptidase_0_14_1632.06578_9.56
DIIPRILIVTRLLP
>sp|P49037|SUS_SOLLC Sucrose synthase OS=Solanum lycopersicum OX=4081 PE=2 SV=1_16_Asp-N Endopeptidase_392_52_6098.99468_7.09_0_Proline-endopeptidase_0_52_6098.99468_7.09
DAVGTTCGQRLEKVYGTEHSHILRVPFGTEKGIVRKWISRFEVWPYMETFIE
>sp|P49037|SUS_SOLLC Sucrose synthase OS=Solanum lycopersicum OX=4081 PE=2 SV=1_17_Asp-N Endopeptidase_406_14_1498.69648_4.67_0_Proline-endopeptidase_0_14_1498.69648_4.67
DVAKEISAELQAKP
>sp|P49037|SUS_SOLLC Sucrose synthase OS=Solanum lycopersicum OX=4081 PE=2 SV=1_18_Asp-N Endopeptidase_444_38_4054.67378_7.09_0_Proline-endopeptidase_0_38_4054.67378_7.09
DLIIGNYSEGNLAASLLAHKLGVTQCTIAHALEKTKYP
>sp|P49037|SUS_SOLLC Sucrose synthase OS=Solanum lycopersicum OX=4081 PE=2 SV=1_19_Asp-N Endopeptidase_446_2_220.18208_3.48_0_Proline-endopeptidase_0_2_220.18208_3.48
DS
>sp|P49037|SUS_SOLLC Sucrose synthase OS=Solanum lycopersicum OX=4081 PE=2 SV=1_20_Asp-N Endopeptidase_453_7_999.17728_7.76_0_Proline-endopeptidase_0_7_999.17728_7.76
DIYWKKF
>sp|P49037|SUS_SOLLC Sucrose synthase OS=Solanum lycopersicum OX=4081 PE=2 SV=1_21_Asp-N Endopeptidase_465_12_1459.53478_5.53_0_Proline-endopeptidase_0_12_1459.53478_5.53
DEKYHFSSQFTA
>sp|P49037|SUS_SOLLC Sucrose synthase OS=Solanum lycopersicum OX=4081 PE=2 SV=1_22_Asp-N Endopeptidase_473_8_914.04408_5.22_0_Proline-endopeptidase_0_8_914.04408_5.22
DLIAMNHT
>sp|P49037|SUS_SOLLC Sucrose synthase OS=Solanum lycopersicum OX=4081 PE=2 SV=1_23_Asp-N Endopeptidase_488_15_1656.85288_4.29_0_Proline-endopeptidase_0_15_1656.85288_4.29
DFIITSTFQEIAGSK
>sp|P49037|SUS_SOLLC Sucrose synthase OS=Solanum lycopersicum OX=4081 PE=2 SV=1_24_Asp-N Endopeptidase_515_27_3069.50278_6.42_0_Proline-endopeptidase_0_27_3069.50278_6.42
DTVGQYESHMAFTMPGLYRVVHGINVF
>sp|P49037|SUS_SOLLC Sucrose synthase OS=Solanum lycopersicum OX=4081 PE=2 SV=1_25_Asp-N Endopeptidase_526_11_1144.29268_5.87_0_Proline-endopeptidase_0_11_1144.29268_5.87
DPKFNIVSPGA
>sp|P49037|SUS_SOLLC Sucrose synthase OS=Solanum lycopersicum OX=4081 PE=2 SV=1_26_Asp-N Endopeptidase_548_22_2669.97338_4.87_0_Proline-endopeptidase_20_20_2427.69848_5.67
DINLYFPYSESEKRLTAFHP
>sp|P49037|SUS_SOLLC Sucrose synthase OS=Solanum lycopersicum OX=4081 PE=2 SV=1_26_Asp-N Endopeptidase_548_22_2669.97338_4.87_1_Proline-endopeptidase_22_2_260.29018_3.74
EI
>sp|P49037|SUS_SOLLC Sucrose synthase OS=Solanum lycopersicum OX=4081 PE=2 SV=1_27_Asp-N Endopeptidase_554_6_738.79238_3.38_0_Proline-endopeptidase_0_6_738.79238_3.38
DELLYS
>sp|P49037|SUS_SOLLC Sucrose synthase OS=Solanum lycopersicum OX=4081 PE=2 SV=1_28_Asp-N Endopeptidase_558_4_475.45578_3.38_0_Proline-endopeptidase_0_4_475.45578_3.38
DVEN
>sp|P49037|SUS_SOLLC Sucrose synthase OS=Solanum lycopersicum OX=4081 PE=2 SV=1_29_Asp-N Endopeptidase_566_8_956.12478_5.53_0_Proline-endopeptidase_0_8_956.12478_5.53
DEHLCVLK
>sp|P49037|SUS_SOLLC Sucrose synthase OS=Solanum lycopersicum OX=4081 PE=2 SV=1_30_Asp-N Endopeptidase_579_13_1561.90608_9.78_0_Proline-endopeptidase_5_5_615.68728_8.06
DRTKP
>sp|P49037|SUS_SOLLC Sucrose synthase OS=Solanum lycopersicum OX=4081 PE=2 SV=1_30_Asp-N Endopeptidase_579_13_1561.90608_9.78_1_Proline-endopeptidase_13_8_964.23408_9.71
ILFTMARL
>sp|P49037|SUS_SOLLC Sucrose synthase OS=Solanum lycopersicum OX=4081 PE=2 SV=1_31_Asp-N Endopeptidase_609_30_3336.93148_8.93_0_Proline-endopeptidase_0_30_3336.93148_8.93
DRVKNLTGLVEWYAKNPRLRGLVNLVVVGG
>sp|P49037|SUS_SOLLC Sucrose synthase OS=Solanum lycopersicum OX=4081 PE=2 SV=1_32_Asp-N Endopeptidase_616_7_918.02078_8.4_0_Proline-endopeptidase_0_7_918.02078_8.4
DRRKESK
>sp|P49037|SUS_SOLLC Sucrose synthase OS=Solanum lycopersicum OX=4081 PE=2 SV=1_33_Asp-N Endopeptidase_660_44_5406.11038_5.9_0_Proline-endopeptidase_0_44_5406.11038_5.9
DLEEQAEMKKMYELIETHNLNGQFRWISSQMNRVRNGELYRYIA
>sp|P49037|SUS_SOLLC Sucrose synthase OS=Solanum lycopersicum OX=4081 PE=2 SV=1_34_Asp-N Endopeptidase_710_50_5235.96408_6.16_0_Proline-endopeptidase_0_50_5235.96408_6.16
DTKGAFVQPAFYEAFGLTVVEAMTCGLPTFATNHGGPAEIIVHGKSGFHI
>sp|P49037|SUS_SOLLC Sucrose synthase OS=Solanum lycopersicum OX=4081 PE=2 SV=1_35_Asp-N Endopeptidase_719_9_986.99338_4.27_0_Proline-endopeptidase_0_9_986.99338_4.27
DPYHGEQAA
>sp|P49037|SUS_SOLLC Sucrose synthase OS=Solanum lycopersicum OX=4081 PE=2 SV=1_36_Asp-N Endopeptidase_723_4_430.50148_3.48_0_Proline-endopeptidase_0_4_430.50148_3.48
DLLA
>sp|P49037|SUS_SOLLC Sucrose synthase OS=Solanum lycopersicum OX=4081 PE=2 SV=1_37_Asp-N Endopeptidase_776_53_6378.35848_7.88_0_Proline-endopeptidase_0_53_6378.35848_7.88
DFFEKCKKEPSHWETISTGGLKRIQEKYTWQIYSERLLTLAAVYGFWKHVSKL
>sp|P49037|SUS_SOLLC Sucrose synthase OS=Solanum lycopersicum OX=4081 PE=2 SV=1_38_Asp-N Endopeptidase_805_29_3547.19418_7.72_0_Proline-endopeptidase_0_29_3547.19418_7.72
DRLEIRRYLEMFYALKYRKMAEAVPLAAE
>sp|Q84K11|PPP5_SOLLC Serine/threonine-protein phosphatase 5 OS=Solanum lycopersicum OX=4081 GN=PP5 PE=1 SV=1_0_Asp-N Endopeptidase_34_34_3751.16038_5.84_0_Proline-endopeptidase_0_34_3751.16038_5.84
MPGMEAENSNASRAEELKQLANEAFKGHKYSQAI
>sp|Q84K11|PPP5_SOLLC Serine/threonine-protein phosphatase 5 OS=Solanum lycopersicum OX=4081 GN=PP5 PE=1 SV=1_1_Asp-N Endopeptidase_69_35_3964.31658_4.6_0_Proline-endopeptidase_0_35_3964.31658_4.6
DLYTQAIELNGENAVYYANRAFAHTKLEEYGSAIQ
>sp|Q84K11|PPP5_SOLLC Serine/threonine-protein phosphatase 5 OS=Solanum lycopersicum OX=4081 GN=PP5 PE=1 SV=1_2_Asp-N Endopeptidase_77_8_873.96148_4.29_0_Proline-endopeptidase_0_8_873.96148_4.29
DGTRAIEI
>sp|Q84K11|PPP5_SOLLC Serine/threonine-protein phosphatase 5 OS=Solanum lycopersicum OX=4081 GN=PP5 PE=1 SV=1_3_Asp-N Endopeptidase_99_22_2599.00828_8.93_0_Proline-endopeptidase_0_22_2599.00828_8.93
DPRYSKGYYRRGAAYLAMGKFK
>sp|Q84K11|PPP5_SOLLC Serine/threonine-protein phosphatase 5 OS=Solanum lycopersicum OX=4081 GN=PP5 PE=1 SV=1_4_Asp-N Endopeptidase_103_4_445.51618_5.87_0_Proline-endopeptidase_0_4_445.51618_5.87
DALK
>sp|Q84K11|PPP5_SOLLC Serine/threonine-protein phosphatase 5 OS=Solanum lycopersicum OX=4081 GN=PP5 PE=1 SV=1_5_Asp-N Endopeptidase_114_11_1319.54138_7.77_0_Proline-endopeptidase_0_11_1319.54138_7.77
DFQQVKKLCPN
>sp|Q84K11|PPP5_SOLLC Serine/threonine-protein phosphatase 5 OS=Solanum lycopersicum OX=4081 GN=PP5 PE=1 SV=1_6_Asp-N Endopeptidase_116_2_230.22058_3.48_0_Proline-endopeptidase_0_2_230.22058_3.48
DP
>sp|Q84K11|PPP5_SOLLC Serine/threonine-protein phosphatase 5 OS=Solanum lycopersicum OX=4081 GN=PP5 PE=1 SV=1_7_Asp-N Endopeptidase_149_33_3750.38728_7.73_0_Proline-endopeptidase_0_33_3750.38728_7.73
DATKKLKECEKAVMKLKFEEAISVPESQRRSVA
>sp|Q84K11|PPP5_SOLLC Serine/threonine-protein phosphatase 5 OS=Solanum lycopersicum OX=4081 GN=PP5 PE=1 SV=1_8_Asp-N Endopeptidase_152_3_333.34148_3.48_0_Proline-endopeptidase_0_3_333.34148_3.48
DSI
>sp|Q84K11|PPP5_SOLLC Serine/threonine-protein phosphatase 5 OS=Solanum lycopersicum OX=4081 GN=PP5 PE=1 SV=1_9_Asp-N Endopeptidase_216_64_6382.51788_8.58_0_Proline-endopeptidase_0_64_6382.51788_8.58
DYRSVGSGPGSSYVPTKTTAVSAAAALMGVLVVYMGTKAATMVAAAASAALLVVLITFLWGRCS
>sp|Q84K11|PPP5_SOLLC Serine/threonine-protein phosphatase 5 OS=Solanum lycopersicum OX=4081 GN=PP5 PE=1 SV=1_10_Asp-N Endopeptidase_241_25_2814.10408_4.6_0_Proline-endopeptidase_0_25_2814.10408_4.6
DGFFTKSRTLELEVEPQYAGARIEG
>sp|Q84K11|PPP5_SOLLC Serine/threonine-protein phosphatase 5 OS=Solanum lycopersicum OX=4081 GN=PP5 PE=1 SV=1_11_Asp-N Endopeptidase_246_5_545.63358_3.48_0_Proline-endopeptidase_0_5_545.63358_3.48
DVVTL
>sp|Q84K11|PPP5_SOLLC Serine/threonine-protein phosphatase 5 OS=Solanum lycopersicum OX=4081 GN=PP5 PE=1 SV=1_12_Asp-N Endopeptidase_253_7_880.11328_7.79_0_Proline-endopeptidase_0_7_880.11328_7.79
DFVKKML
>sp|Q84K11|PPP5_SOLLC Serine/threonine-protein phosphatase 5 OS=Solanum lycopersicum OX=4081 GN=PP5 PE=1 SV=1_13_Asp-N Endopeptidase_254_1_133.10388_3.48_0_Proline-endopeptidase_0_1_133.10388_3.48
D
>sp|Q84K11|PPP5_SOLLC Serine/threonine-protein phosphatase 5 OS=Solanum lycopersicum OX=4081 GN=PP5 PE=1 SV=1_14_Asp-N Endopeptidase_285_31_3774.44538_8.83_0_Proline-endopeptidase_0_31_3774.44538_8.83
DFKNQKNLHKRYAYQIVLQTREMLRALPSLV
>sp|Q84K11|PPP5_SOLLC Serine/threonine-protein phosphatase 5 OS=Solanum lycopersicum OX=4081 GN=PP5 PE=1 SV=1_15_Asp-N Endopeptidase_299_14_1500.73278_5.53_0_Proline-endopeptidase_0_14_1500.73278_5.53
DIVVPEGKHFTVCG
>sp|Q84K11|PPP5_SOLLC Serine/threonine-protein phosphatase 5 OS=Solanum lycopersicum OX=4081 GN=PP5 PE=1 SV=1_16_Asp-N Endopeptidase_306_7_864.91278_5.22_0_Proline-endopeptidase_0_7_864.91278_5.22
DVHGQFY
>sp|Q84K11|PPP5_SOLLC Serine/threonine-protein phosphatase 5 OS=Solanum lycopersicum OX=4081 GN=PP5 PE=1 SV=1_17_Asp-N Endopeptidase_320_14_1573.76288_3.33_0_Proline-endopeptidase_0_14_1573.76288_3.33
DLLNIFELNGLPSE
>sp|Q84K11|PPP5_SOLLC Serine/threonine-protein phosphatase 5 OS=Solanum lycopersicum OX=4081 GN=PP5 PE=1 SV=1_18_Asp-N Endopeptidase_328_8_938.99208_3.48_0_Proline-endopeptidase_0_8_938.99208_3.48
DNPYLFNG
>sp|Q84K11|PPP5_SOLLC Serine/threonine-protein phosphatase 5 OS=Solanum lycopersicum OX=4081 GN=PP5 PE=1 SV=1_19_Asp-N Endopeptidase_331_3_379.41308_3.48_0_Proline-endopeptidase_0_3_379.41308_3.48
DFV
>sp|Q84K11|PPP5_SOLLC Serine/threonine-protein phosphatase 5 OS=Solanum lycopersicum OX=4081 GN=PP5 PE=1 SV=1_20_Asp-N Endopeptidase_416_85_9495.13698_6.79_0_Proline-endopeptidase_0_85_9495.13698_6.79
DRGSFSLEVILTLFAFKCMCPSAIHLARGNHESKSMNKIYGFEGEVRSKLSEIFVELFAEVFCCLPLAHVINEKVFVVHGGLFSV
>sp|Q84K11|PPP5_SOLLC Serine/threonine-protein phosphatase 5 OS=Solanum lycopersicum OX=4081 GN=PP5 PE=1 SV=1_21_Asp-N Endopeptidase_422_6_617.70008_5.87_0_Proline-endopeptidase_0_6_617.70008_5.87
DGVKLS
>sp|Q84K11|PPP5_SOLLC Serine/threonine-protein phosphatase 5 OS=Solanum lycopersicum OX=4081 GN=PP5 PE=1 SV=1_22_Asp-N Endopeptidase_427_5_586.68898_5.98_0_Proline-endopeptidase_0_5_586.68898_5.98
DIRAI
>sp|Q84K11|PPP5_SOLLC Serine/threonine-protein phosphatase 5 OS=Solanum lycopersicum OX=4081 GN=PP5 PE=1 SV=1_23_Asp-N Endopeptidase_445_18_2154.45508_3.83_0_Proline-endopeptidase_0_18_2154.45508_3.83
DRFCEPPEEGLMCELLWS
>sp|Q84K11|PPP5_SOLLC Serine/threonine-protein phosphatase 5 OS=Solanum lycopersicum OX=4081 GN=PP5 PE=1 SV=1_24_Asp-N Endopeptidase_466_21_2094.31758_9.78_0_Proline-endopeptidase_0_21_2094.31758_9.78
DPQPQPGRGPSKRGVGLSFGG
>sp|Q84K11|PPP5_SOLLC Serine/threonine-protein phosphatase 5 OS=Solanum lycopersicum OX=4081 GN=PP5 PE=1 SV=1_25_Asp-N Endopeptidase_478_12_1476.65238_6.19_0_Proline-endopeptidase_0_12_1476.65238_6.19
DVTKRFLQENNL
>sp|Q84K11|PPP5_SOLLC Serine/threonine-protein phosphatase 5 OS=Solanum lycopersicum OX=4081 GN=PP5 PE=1 SV=1_26_Asp-N Endopeptidase_488_10_1181.35748_7.08_0_Proline-endopeptidase_0_10_1181.35748_7.08
DLVVRSHEVK
>sp|Q84K11|PPP5_SOLLC Serine/threonine-protein phosphatase 5 OS=Solanum lycopersicum OX=4081 GN=PP5 PE=1 SV=1_27_Asp-N Endopeptidase_496_8_990.97878_3.93_0_Proline-endopeptidase_0_8_990.97878_3.93
DEGYEIEH
>sp|Q84K11|PPP5_SOLLC Serine/threonine-protein phosphatase 5 OS=Solanum lycopersicum OX=4081 GN=PP5 PE=1 SV=1_28_Asp-N Endopeptidase_510_14_1527.75528_5.86_0_Proline-endopeptidase_0_14_1527.75528_5.86
DGKLITVFSAPNYC
>sp|Q84K11|PPP5_SOLLC Serine/threonine-protein phosphatase 5 OS=Solanum lycopersicum OX=4081 GN=PP5 PE=1 SV=1_29_Asp-N Endopeptidase_525_15_1680.89878_6.19_0_Proline-endopeptidase_0_15_1680.89878_6.19
DQMGNKGAFIRFEAP
>sp|Q84K11|PPP5_SOLLC Serine/threonine-protein phosphatase 5 OS=Solanum lycopersicum OX=4081 GN=PP5 PE=1 SV=1_30_Asp-N Endopeptidase_540_15_1652.92888_7.08_0_Proline-endopeptidase_4_4_489.58728_5.87
DMKP
>sp|Q84K11|PPP5_SOLLC Serine/threonine-protein phosphatase 5 OS=Solanum lycopersicum OX=4081 GN=PP5 PE=1 SV=1_30_Asp-N Endopeptidase_540_15_1652.92888_7.08_1_Proline-endopeptidase_15_11_1181.35688_7.2
NIVTFSAVPHP
>sp|Q84K11|PPP5_SOLLC Serine/threonine-protein phosphatase 5 OS=Solanum lycopersicum OX=4081 GN=PP5 PE=1 SV=1_31_Asp-N Endopeptidase_556_16_1904.23198_7.99_0_Proline-endopeptidase_4_4_457.52728_5.87
DVKP
>sp|Q84K11|PPP5_SOLLC Serine/threonine-protein phosphatase 5 OS=Solanum lycopersicum OX=4081 GN=PP5 PE=1 SV=1_31_Asp-N Endopeptidase_556_16_1904.23198_7.99_1_Proline-endopeptidase_16_12_1464.71998_8.55
MAYANNFLRMFS
