# Supplementary material for: A Novel Workflow for In Silico Prediction of Bioactive Peptides: An Exploration of Solanum lycopersicum By-Products
Source: Biomolecules. 2024 Jul 31;14(8):930. doi: 10.3390/biom14080930 (PMC11352670; doi:10.3390/biom14080930)
Supplement: Supplementary file 1 [file biomolecules-14-00930-s001.zip › Supplementary_data-files/AMP/2.Multi-Label Deep Learning-result_filtered_output_file_43_35/result.txt]

>sp|P05349|RBS4_SOLLC Ribulose bisphosphate carboxylase small subunit, chloroplastic 4 OS=Solanum lycopersicum OX=4081 GN=RBCS4 PE=3 SV=1_4_Asp-N Endopeptidase_135_16_1992.35858_7.98_0_Proline-endopeptidase_0_16_1992.35858_7.98
functions:AMP
>sp|P05349|RBS4_SOLLC Ribulose bisphosphate carboxylase small subunit, chloroplastic 4 OS=Solanum lycopersicum OX=4081 GN=RBCS4 PE=3 SV=1_5_Asp-N Endopeptidase_161_26_2932.37218_6.23_0_Proline-endopeptidase_0_26_2932.37218_6.23
functions:none
>sp|P05349|RBS4_SOLLC Ribulose bisphosphate carboxylase small subunit, chloroplastic 4 OS=Solanum lycopersicum OX=4081 GN=RBCS4 PE=3 SV=1_6_Asp-N Endopeptidase_180_19_2230.52318_6.16_0_Proline-endopeptidase_16_16_1881.17978_7.98
functions:AIP
>sp|P29000|INVA_SOLLC Acid beta-fructofuranosidase OS=Solanum lycopersicum OX=4081 GN=TIV1 PE=2 SV=1_0_Asp-N Endopeptidase_6_6_715.83728_5.45_0_Proline-endopeptidase_0_6_715.83728_5.45
functions:AHP
>sp|P29000|INVA_SOLLC Acid beta-fructofuranosidase OS=Solanum lycopersicum OX=4081 GN=TIV1 PE=2 SV=1_1_Asp-N Endopeptidase_19_13_1462.57918_4.29_0_Proline-endopeptidase_0_13_1462.57918_4.29
functions:AIP
>sp|P29000|INVA_SOLLC Acid beta-fructofuranosidase OS=Solanum lycopersicum OX=4081 GN=TIV1 PE=2 SV=1_5_Asp-N Endopeptidase_78_17_1683.79848_9.56_0_Proline-endopeptidase_0_17_1683.79848_9.56
functions:AIP
>sp|P29000|INVA_SOLLC Acid beta-fructofuranosidase OS=Solanum lycopersicum OX=4081 GN=TIV1 PE=2 SV=1_8_Asp-N Endopeptidase_137_20_2509.76498_7.2_0_Proline-endopeptidase_0_20_2509.76498_7.2
functions:AMP
>sp|P29000|INVA_SOLLC Acid beta-fructofuranosidase OS=Solanum lycopersicum OX=4081 GN=TIV1 PE=2 SV=1_9_Asp-N Endopeptidase_153_16_1741.92358_7.08_0_Proline-endopeptidase_0_16_1741.92358_7.08
functions:AIP
>sp|P29000|INVA_SOLLC Acid beta-fructofuranosidase OS=Solanum lycopersicum OX=4081 GN=TIV1 PE=2 SV=1_10_Asp-N Endopeptidase_167_14_1715.08578_5.22_0_Proline-endopeptidase_0_14_1715.08578_5.22
functions:AIP
>sp|P29000|INVA_SOLLC Acid beta-fructofuranosidase OS=Solanum lycopersicum OX=4081 GN=TIV1 PE=2 SV=1_12_Asp-N Endopeptidase_185_14_1443.61938_3.48_0_Proline-endopeptidase_0_14_1443.61938_3.48
functions:AIP
>sp|P29000|INVA_SOLLC Acid beta-fructofuranosidase OS=Solanum lycopersicum OX=4081 GN=TIV1 PE=2 SV=1_13_Asp-N Endopeptidase_195_10_1128.32348_3.48_0_Proline-endopeptidase_0_10_1128.32348_3.48
functions:none
>sp|P29000|INVA_SOLLC Acid beta-fructofuranosidase OS=Solanum lycopersicum OX=4081 GN=TIV1 PE=2 SV=1_16_Asp-N Endopeptidase_213_15_1694.86138_3.48_0_Proline-endopeptidase_0_15_1694.86138_3.48
functions:AIP
>sp|P29000|INVA_SOLLC Acid beta-fructofuranosidase OS=Solanum lycopersicum OX=4081 GN=TIV1 PE=2 SV=1_18_Asp-N Endopeptidase_238_20_2147.59148_8.11_0_Proline-endopeptidase_0_20_2147.59148_8.11
functions:AMP
>sp|P29000|INVA_SOLLC Acid beta-fructofuranosidase OS=Solanum lycopersicum OX=4081 GN=TIV1 PE=2 SV=1_21_Asp-N Endopeptidase_299_16_1670.91858_4.27_0_Proline-endopeptidase_0_16_1670.91858_4.27
functions:AIP
>sp|P29000|INVA_SOLLC Acid beta-fructofuranosidase OS=Solanum lycopersicum OX=4081 GN=TIV1 PE=2 SV=1_22_Asp-N Endopeptidase_312_13_1469.65748_7.76_0_Proline-endopeptidase_0_13_1469.65748_7.76
functions:none
>sp|P29000|INVA_SOLLC Acid beta-fructofuranosidase OS=Solanum lycopersicum OX=4081 GN=TIV1 PE=2 SV=1_23_Asp-N Endopeptidase_329_17_1786.01778_7.79_0_Proline-endopeptidase_0_17_1786.01778_7.79
functions:AIP
>sp|P29000|INVA_SOLLC Acid beta-fructofuranosidase OS=Solanum lycopersicum OX=4081 GN=TIV1 PE=2 SV=1_26_Asp-N Endopeptidase_342_8_938.99218_5.22_0_Proline-endopeptidase_0_8_938.99218_5.22
functions:AHP
>sp|P29000|INVA_SOLLC Acid beta-fructofuranosidase OS=Solanum lycopersicum OX=4081 GN=TIV1 PE=2 SV=1_27_Asp-N Endopeptidase_351_9_1058.20218_7.79_0_Proline-endopeptidase_0_9_1058.20218_7.79
functions:AHP
>sp|P29000|INVA_SOLLC Acid beta-fructofuranosidase OS=Solanum lycopersicum OX=4081 GN=TIV1 PE=2 SV=1_29_Asp-N Endopeptidase_364_8_846.01218_5.97_0_Proline-endopeptidase_0_8_846.01218_5.97
functions:none
>sp|P29000|INVA_SOLLC Acid beta-fructofuranosidase OS=Solanum lycopersicum OX=4081 GN=TIV1 PE=2 SV=1_30_Asp-N Endopeptidase_376_12_1505.64668_7.69_0_Proline-endopeptidase_0_12_1505.64668_7.69
functions:AIP
>sp|P29000|INVA_SOLLC Acid beta-fructofuranosidase OS=Solanum lycopersicum OX=4081 GN=TIV1 PE=2 SV=1_31_Asp-N Endopeptidase_392_16_1970.26148_7.79_0_Proline-endopeptidase_0_16_1970.26148_7.79
functions:AIP
>sp|P29000|INVA_SOLLC Acid beta-fructofuranosidase OS=Solanum lycopersicum OX=4081 GN=TIV1 PE=2 SV=1_33_Asp-N Endopeptidase_415_18_2061.36838_7.99_0_Proline-endopeptidase_0_18_2061.36838_7.99
functions:AIP
>sp|P29000|INVA_SOLLC Acid beta-fructofuranosidase OS=Solanum lycopersicum OX=4081 GN=TIV1 PE=2 SV=1_34_Asp-N Endopeptidase_437_22_2535.88278_5.75_0_Proline-endopeptidase_0_22_2535.88278_5.75
functions:AIP
>sp|P29000|INVA_SOLLC Acid beta-fructofuranosidase OS=Solanum lycopersicum OX=4081 GN=TIV1 PE=2 SV=1_35_Asp-N Endopeptidase_444_7_785.89568_5.87_0_Proline-endopeptidase_0_7_785.89568_5.87
functions:AHP
>sp|P29000|INVA_SOLLC Acid beta-fructofuranosidase OS=Solanum lycopersicum OX=4081 GN=TIV1 PE=2 SV=1_36_Asp-N Endopeptidase_456_12_1339.55458_4.29_0_Proline-endopeptidase_0_12_1339.55458_4.29
functions:none
>sp|P29000|INVA_SOLLC Acid beta-fructofuranosidase OS=Solanum lycopersicum OX=4081 GN=TIV1 PE=2 SV=1_37_Asp-N Endopeptidase_462_6_604.61458_3.38_0_Proline-endopeptidase_0_6_604.61458_3.38
functions:AHP
>sp|P29000|INVA_SOLLC Acid beta-fructofuranosidase OS=Solanum lycopersicum OX=4081 GN=TIV1 PE=2 SV=1_38_Asp-N Endopeptidase_470_8_908.96048_3.33_0_Proline-endopeptidase_0_8_908.96048_3.33
functions:AHP
>sp|P29000|INVA_SOLLC Acid beta-fructofuranosidase OS=Solanum lycopersicum OX=4081 GN=TIV1 PE=2 SV=1_39_Asp-N Endopeptidase_481_11_1156.34448_4.29_0_Proline-endopeptidase_0_11_1156.34448_4.29
functions:AIP
>sp|P29000|INVA_SOLLC Acid beta-fructofuranosidase OS=Solanum lycopersicum OX=4081 GN=TIV1 PE=2 SV=1_40_Asp-N Endopeptidase_509_28_2676.04228_7.18_0_Proline-endopeptidase_0_28_2676.04228_7.18
functions:AMP
>sp|P29000|INVA_SOLLC Acid beta-fructofuranosidase OS=Solanum lycopersicum OX=4081 GN=TIV1 PE=2 SV=1_41_Asp-N Endopeptidase_527_18_2032.27758_4.29_0_Proline-endopeptidase_0_18_2032.27758_4.29
functions:AIP
>sp|P29000|INVA_SOLLC Acid beta-fructofuranosidase OS=Solanum lycopersicum OX=4081 GN=TIV1 PE=2 SV=1_42_Asp-N Endopeptidase_537_10_1106.17798_5.53_0_Proline-endopeptidase_0_10_1106.17798_5.53
functions:none
>sp|P29000|INVA_SOLLC Acid beta-fructofuranosidase OS=Solanum lycopersicum OX=4081 GN=TIV1 PE=2 SV=1_43_Asp-N Endopeptidase_560_23_2361.59398_6.17_0_Proline-endopeptidase_0_23_2361.59398_6.17
functions:AMP
>sp|P29000|INVA_SOLLC Acid beta-fructofuranosidase OS=Solanum lycopersicum OX=4081 GN=TIV1 PE=2 SV=1_44_Asp-N Endopeptidase_571_11_1284.49618_7.08_0_Proline-endopeptidase_0_11_1284.49618_7.08
functions:none
>AAA86424.1 heat shock protein [Solanum lycopersicum]_0_Asp-N Endopeptidase_16_16_1732.97218_9.93_0_Proline-endopeptidase_0_16_1732.97218_9.93
functions:AIP
>AAA86424.1 heat shock protein [Solanum lycopersicum]_2_Asp-N Endopeptidase_80_16_1808.92198_4.05_0_Proline-endopeptidase_9_9_1067.16638_5.95
functions:AHP
>AAA86424.1 heat shock protein [Solanum lycopersicum]_2_Asp-N Endopeptidase_80_16_1808.92198_4.05_1_Proline-endopeptidase_16_7_759.77088_3.56
functions:AHP
>AAA86424.1 heat shock protein [Solanum lycopersicum]_3_Asp-N Endopeptidase_97_17_1926.22418_8.4_0_Proline-endopeptidase_0_17_1926.22418_8.4
functions:AIP
>sp|Q6DUX3|TCTP_SOLLC Translationally-controlled tumor protein homolog OS=Solanum lycopersicum OX=4081 GN=TCTP PE=2 SV=1_3_Asp-N Endopeptidase_41_26_2964.32718_4.4_0_Proline-endopeptidase_0_26_2964.32718_4.4
functions:AMP
>sp|Q6DUX3|TCTP_SOLLC Translationally-controlled tumor protein homolog OS=Solanum lycopersicum OX=4081 GN=TCTP PE=2 SV=1_4_Asp-N Endopeptidase_56_15_1432.48148_3.33_0_Proline-endopeptidase_0_15_1432.48148_3.33
functions:AIP
>sp|Q6DUX3|TCTP_SOLLC Translationally-controlled tumor protein homolog OS=Solanum lycopersicum OX=4081 GN=TCTP PE=2 SV=1_7_Asp-N Endopeptidase_68_7_785.89868_5.98_0_Proline-endopeptidase_0_7_785.89868_5.98
functions:AHP
>sp|Q6DUX3|TCTP_SOLLC Translationally-controlled tumor protein homolog OS=Solanum lycopersicum OX=4081 GN=TCTP PE=2 SV=1_9_Asp-N Endopeptidase_82_11_1351.48148_4.29_0_Proline-endopeptidase_0_11_1351.48148_4.29
functions:AHP
>sp|Q6DUX3|TCTP_SOLLC Translationally-controlled tumor protein homolog OS=Solanum lycopersicum OX=4081 GN=TCTP PE=2 SV=1_11_Asp-N Endopeptidase_137_11_1309.45908_4.27_0_Proline-endopeptidase_0_11_1309.45908_4.27
functions:none
>sp|Q6DUX3|TCTP_SOLLC Translationally-controlled tumor protein homolog OS=Solanum lycopersicum OX=4081 GN=TCTP PE=2 SV=1_13_Asp-N Endopeptidase_152_14_1490.63248_4.29_0_Proline-endopeptidase_0_14_1490.63248_4.29
functions:AIP
>sp|Q6DUX3|TCTP_SOLLC Translationally-controlled tumor protein homolog OS=Solanum lycopersicum OX=4081 GN=TCTP PE=2 SV=1_14_Asp-N Endopeptidase_168_16_1804.17738_6.1_0_Proline-endopeptidase_0_16_1804.17738_6.1
functions:AIP
>tr|Q43511|Q43511_SOLLC H1 histone-like protein OS=Solanum lycopersicum OX=4081 PE=2 SV=1_0_Asp-N Endopeptidase_84_84_9183.65558_7.95_0_Proline-endopeptidase_16_16_1710.96608_4.53
functions:AIP
>tr|Q43511|Q43511_SOLLC H1 histone-like protein OS=Solanum lycopersicum OX=4081 PE=2 SV=1_0_Asp-N Endopeptidase_84_84_9183.65558_7.95_1_Proline-endopeptidase_38_22_2387.71628_7.73
functions:AIP
>tr|Q43511|Q43511_SOLLC H1 histone-like protein OS=Solanum lycopersicum OX=4081 PE=2 SV=1_0_Asp-N Endopeptidase_84_84_9183.65558_7.95_2_Proline-endopeptidase_46_8_953.15278_8.59
functions:AHP
>tr|Q43511|Q43511_SOLLC H1 histone-like protein OS=Solanum lycopersicum OX=4081 PE=2 SV=1_3_Asp-N Endopeptidase_207_66_7078.50548_11.33_0_Proline-endopeptidase_6_6_701.82108_8.11
functions:AHP
>tr|Q43511|Q43511_SOLLC H1 histone-like protein OS=Solanum lycopersicum OX=4081 PE=2 SV=1_3_Asp-N Endopeptidase_207_66_7078.50548_11.33_1_Proline-endopeptidase_31_25_2654.10898_10.1
functions:AMP
>sp|P08196|PSY1_SOLLC Phytoene synthase 1, chloroplastic OS=Solanum lycopersicum OX=4081 GN=PSY1 PE=1 SV=2_0_Asp-N Endopeptidase_12_12_1304.62838_5.46_0_Proline-endopeptidase_0_12_1304.62838_5.46
functions:none
>sp|P08196|PSY1_SOLLC Phytoene synthase 1, chloroplastic OS=Solanum lycopersicum OX=4081 GN=PSY1 PE=1 SV=2_1_Asp-N Endopeptidase_31_19_2179.34858_4.67_0_Proline-endopeptidase_0_19_2179.34858_4.67
functions:AIP
>sp|P08196|PSY1_SOLLC Phytoene synthase 1, chloroplastic OS=Solanum lycopersicum OX=4081 GN=PSY1 PE=1 SV=2_3_Asp-N Endopeptidase_106_24_2763.23638_8.4_0_Proline-endopeptidase_0_24_2763.23638_8.4
functions:AIP
>sp|P08196|PSY1_SOLLC Phytoene synthase 1, chloroplastic OS=Solanum lycopersicum OX=4081 GN=PSY1 PE=1 SV=2_4_Asp-N Endopeptidase_121_15_1571.79038_3.38_0_Proline-endopeptidase_0_15_1571.79038_3.38
functions:AIP
>sp|P08196|PSY1_SOLLC Phytoene synthase 1, chloroplastic OS=Solanum lycopersicum OX=4081 GN=PSY1 PE=1 SV=2_7_Asp-N Endopeptidase_177_13_1289.40748_3.48_0_Proline-endopeptidase_0_13_1289.40748_3.48
functions:AMP
>sp|P08196|PSY1_SOLLC Phytoene synthase 1, chloroplastic OS=Solanum lycopersicum OX=4081 GN=PSY1 PE=1 SV=2_8_Asp-N Endopeptidase_185_8_1117.18628_4.67_0_Proline-endopeptidase_0_8_1117.18628_4.67
functions:AHP
>sp|P08196|PSY1_SOLLC Phytoene synthase 1, chloroplastic OS=Solanum lycopersicum OX=4081 GN=PSY1 PE=1 SV=2_9_Asp-N Endopeptidase_193_8_951.04958_5.98_0_Proline-endopeptidase_7_7_803.87298_5.98
functions:AHP
>sp|P08196|PSY1_SOLLC Phytoene synthase 1, chloroplastic OS=Solanum lycopersicum OX=4081 GN=PSY1 PE=1 SV=2_12_Asp-N Endopeptidase_209_8_877.94948_3.48_0_Proline-endopeptidase_0_8_877.94948_3.48
functions:AHP
>sp|P08196|PSY1_SOLLC Phytoene synthase 1, chloroplastic OS=Solanum lycopersicum OX=4081 GN=PSY1 PE=1 SV=2_13_Asp-N Endopeptidase_215_6_774.87478_5.98_0_Proline-endopeptidase_0_6_774.87478_5.98
functions:AHP
>sp|P08196|PSY1_SOLLC Phytoene synthase 1, chloroplastic OS=Solanum lycopersicum OX=4081 GN=PSY1 PE=1 SV=2_14_Asp-N Endopeptidase_223_8_982.19598_4.29_0_Proline-endopeptidase_0_8_982.19598_4.29
functions:AHP
>sp|P08196|PSY1_SOLLC Phytoene synthase 1, chloroplastic OS=Solanum lycopersicum OX=4081 GN=PSY1 PE=1 SV=2_15_Asp-N Endopeptidase_233_10_1326.52108_8.93_0_Proline-endopeptidase_0_10_1326.52108_8.93
functions:none
>sp|P08196|PSY1_SOLLC Phytoene synthase 1, chloroplastic OS=Solanum lycopersicum OX=4081 GN=PSY1 PE=1 SV=2_18_Asp-N Endopeptidase_301_11_1330.51248_10.08_0_Proline-endopeptidase_0_11_1330.51248_10.08
functions:none
>sp|P08196|PSY1_SOLLC Phytoene synthase 1, chloroplastic OS=Solanum lycopersicum OX=4081 GN=PSY1 PE=1 SV=2_19_Asp-N Endopeptidase_310_9_902.95658_3.38_0_Proline-endopeptidase_0_9_902.95658_3.38
functions:ADP
>sp|P08196|PSY1_SOLLC Phytoene synthase 1, chloroplastic OS=Solanum lycopersicum OX=4081 GN=PSY1 PE=1 SV=2_21_Asp-N Endopeptidase_320_8_877.99578_5.98_0_Proline-endopeptidase_0_8_877.99578_5.98
functions:AHP
>sp|P08196|PSY1_SOLLC Phytoene synthase 1, chloroplastic OS=Solanum lycopersicum OX=4081 GN=PSY1 PE=1 SV=2_22_Asp-N Endopeptidase_338_18_2435.96778_11.19_0_Proline-endopeptidase_0_18_2435.96778_11.19
functions:none
>sp|P08196|PSY1_SOLLC Phytoene synthase 1, chloroplastic OS=Solanum lycopersicum OX=4081 GN=PSY1 PE=1 SV=2_23_Asp-N Endopeptidase_367_29_3265.75708_6.31_0_Proline-endopeptidase_0_29_3265.75708_6.31
functions:none
>sp|P08196|PSY1_SOLLC Phytoene synthase 1, chloroplastic OS=Solanum lycopersicum OX=4081 GN=PSY1 PE=1 SV=2_24_Asp-N Endopeptidase_373_6_689.67688_3.33_0_Proline-endopeptidase_0_6_689.67688_3.33
functions:AHP
>sp|P10967|ACCH3_SOLLC 1-aminocyclopropane-1-carboxylate oxidase homolog OS=Solanum lycopersicum OX=4081 GN=ACO3 PE=2 SV=1_0_Asp-N Endopeptidase_10_10_1226.32358_4.25_0_Proline-endopeptidase_0_10_1226.32358_4.25
functions:ADP
>sp|P10967|ACCH3_SOLLC 1-aminocyclopropane-1-carboxylate oxidase homolog OS=Solanum lycopersicum OX=4081 GN=ACO3 PE=2 SV=1_1_Asp-N Endopeptidase_19_9_1068.25318_6.12_0_Proline-endopeptidase_0_9_1068.25318_6.12
functions:ADP
>sp|P10967|ACCH3_SOLLC 1-aminocyclopropane-1-carboxylate oxidase homolog OS=Solanum lycopersicum OX=4081 GN=ACO3 PE=2 SV=1_3_Asp-N Endopeptidase_30_10_987.16438_7.79_0_Proline-endopeptidase_0_10_987.16438_7.79
functions:none
>sp|P10967|ACCH3_SOLLC 1-aminocyclopropane-1-carboxylate oxidase homolog OS=Solanum lycopersicum OX=4081 GN=ACO3 PE=2 SV=1_4_Asp-N Endopeptidase_46_16_1739.08808_7.79_0_Proline-endopeptidase_0_16_1739.08808_7.79
functions:AIP
>sp|P10967|ACCH3_SOLLC 1-aminocyclopropane-1-carboxylate oxidase homolog OS=Solanum lycopersicum OX=4081 GN=ACO3 PE=2 SV=1_5_Asp-N Endopeptidase_61_15_1790.11338_7.8_0_Proline-endopeptidase_0_15_1790.11338_7.8
functions:AIP
>sp|P10967|ACCH3_SOLLC 1-aminocyclopropane-1-carboxylate oxidase homolog OS=Solanum lycopersicum OX=4081 GN=ACO3 PE=2 SV=1_8_Asp-N Endopeptidase_77_9_1078.27678_6.99_0_Proline-endopeptidase_0_9_1078.27678_6.99
functions:AHP
>sp|P10967|ACCH3_SOLLC 1-aminocyclopropane-1-carboxylate oxidase homolog OS=Solanum lycopersicum OX=4081 GN=ACO3 PE=2 SV=1_10_Asp-N Endopeptidase_102_21_2331.61288_5.53_0_Proline-endopeptidase_0_21_2331.61288_5.53
functions:AIP
>sp|P10967|ACCH3_SOLLC 1-aminocyclopropane-1-carboxylate oxidase homolog OS=Solanum lycopersicum OX=4081 GN=ACO3 PE=2 SV=1_11_Asp-N Endopeptidase_115_13_1625.76118_6.28_0_Proline-endopeptidase_0_13_1625.76118_6.28
functions:AIP
>sp|P10967|ACCH3_SOLLC 1-aminocyclopropane-1-carboxylate oxidase homolog OS=Solanum lycopersicum OX=4081 GN=ACO3 PE=2 SV=1_12_Asp-N Endopeptidase_126_11_1443.57928_7.73_0_Proline-endopeptidase_0_11_1443.57928_7.73
functions:AHP
>sp|P10967|ACCH3_SOLLC 1-aminocyclopropane-1-carboxylate oxidase homolog OS=Solanum lycopersicum OX=4081 GN=ACO3 PE=2 SV=1_13_Asp-N Endopeptidase_138_12_1338.52368_7.76_0_Proline-endopeptidase_0_12_1338.52368_7.76
functions:AIP
>sp|P10967|ACCH3_SOLLC 1-aminocyclopropane-1-carboxylate oxidase homolog OS=Solanum lycopersicum OX=4081 GN=ACO3 PE=2 SV=1_14_Asp-N Endopeptidase_151_13_1479.65558_7.99_0_Proline-endopeptidase_0_13_1479.65558_7.99
functions:AIP
>sp|P10967|ACCH3_SOLLC 1-aminocyclopropane-1-carboxylate oxidase homolog OS=Solanum lycopersicum OX=4081 GN=ACO3 PE=2 SV=1_15_Asp-N Endopeptidase_177_26_2871.28718_3.33_0_Proline-endopeptidase_0_26_2871.28718_3.33
functions:AIP
>sp|P10967|ACCH3_SOLLC 1-aminocyclopropane-1-carboxylate oxidase homolog OS=Solanum lycopersicum OX=4081 GN=ACO3 PE=2 SV=1_17_Asp-N Endopeptidase_200_19_2045.44708_4.67_0_Proline-endopeptidase_0_19_2045.44708_4.67
functions:AIP
>sp|P10967|ACCH3_SOLLC 1-aminocyclopropane-1-carboxylate oxidase homolog OS=Solanum lycopersicum OX=4081 GN=ACO3 PE=2 SV=1_18_Asp-N Endopeptidase_206_6_780.87908_7.99_0_Proline-endopeptidase_0_6_780.87908_7.99
functions:AHP
>sp|P10967|ACCH3_SOLLC 1-aminocyclopropane-1-carboxylate oxidase homolog OS=Solanum lycopersicum OX=4081 GN=ACO3 PE=2 SV=1_20_Asp-N Endopeptidase_237_28_3246.71018_5.38_0_Proline-endopeptidase_0_28_3246.71018_5.38
functions:AMP
>sp|P10967|ACCH3_SOLLC 1-aminocyclopropane-1-carboxylate oxidase homolog OS=Solanum lycopersicum OX=4081 GN=ACO3 PE=2 SV=1_21_Asp-N Endopeptidase_247_10_1118.33838_3.48_0_Proline-endopeptidase_0_10_1118.33838_3.48
functions:ADP
>sp|P10967|ACCH3_SOLLC 1-aminocyclopropane-1-carboxylate oxidase homolog OS=Solanum lycopersicum OX=4081 GN=ACO3 PE=2 SV=1_23_Asp-N Endopeptidase_262_14_1633.84488_6.42_0_Proline-endopeptidase_0_14_1633.84488_6.42
functions:AIP
>sp|P10967|ACCH3_SOLLC 1-aminocyclopropane-1-carboxylate oxidase homolog OS=Solanum lycopersicum OX=4081 GN=ACO3 PE=2 SV=1_24_Asp-N Endopeptidase_276_14_1364.56148_3.48_0_Proline-endopeptidase_0_14_1364.56148_3.48
functions:AIP
>sp|P10967|ACCH3_SOLLC 1-aminocyclopropane-1-carboxylate oxidase homolog OS=Solanum lycopersicum OX=4081 GN=ACO3 PE=2 SV=1_25_Asp-N Endopeptidase_284_8_949.07138_3.48_0_Proline-endopeptidase_0_8_949.07138_3.48
functions:AHP
>sp|P10967|ACCH3_SOLLC 1-aminocyclopropane-1-carboxylate oxidase homolog OS=Solanum lycopersicum OX=4081 GN=ACO3 PE=2 SV=1_27_Asp-N Endopeptidase_341_12_1389.57438_8.32_0_Proline-endopeptidase_0_12_1389.57438_8.32
functions:AIP
>sp|P10967|ACCH3_SOLLC 1-aminocyclopropane-1-carboxylate oxidase homolog OS=Solanum lycopersicum OX=4081 GN=ACO3 PE=2 SV=1_28_Asp-N Endopeptidase_352_11_1312.40738_7.35_0_Proline-endopeptidase_0_11_1312.40738_7.35
functions:none
>sp|P10967|ACCH3_SOLLC 1-aminocyclopropane-1-carboxylate oxidase homolog OS=Solanum lycopersicum OX=4081 GN=ACO3 PE=2 SV=1_29_Asp-N Endopeptidase_363_11_1210.35248_7.99_0_Proline-endopeptidase_0_11_1210.35248_7.99
functions:none
>sp|Q43779|SODC2_SOLLC Superoxide dismutase [Cu-Zn] 2 OS=Solanum lycopersicum OX=4081 GN=SODCC.5 PE=3 SV=3_0_Asp-N Endopeptidase_22_22_2251.62338_6.13_0_Proline-endopeptidase_0_22_2251.62338_6.13
functions:AIP
>sp|Q43779|SODC2_SOLLC Superoxide dismutase [Cu-Zn] 2 OS=Solanum lycopersicum OX=4081 GN=SODCC.5 PE=3 SV=3_1_Asp-N Endopeptidase_50_28_2738.05788_7.35_0_Proline-endopeptidase_17_17_1611.77208_5.87
functions:AIP
>sp|Q43779|SODC2_SOLLC Superoxide dismutase [Cu-Zn] 2 OS=Solanum lycopersicum OX=4081 GN=SODCC.5 PE=3 SV=3_1_Asp-N Endopeptidase_50_28_2738.05788_7.35_1_Proline-endopeptidase_28_11_1144.30108_7.47
functions:none
>sp|Q43779|SODC2_SOLLC Superoxide dismutase [Cu-Zn] 2 OS=Solanum lycopersicum OX=4081 GN=SODCC.5 PE=3 SV=3_2_Asp-N Endopeptidase_74_24_2471.61498_5.5_0_Proline-endopeptidase_0_24_2471.61498_5.5
functions:AMP
>sp|Q43779|SODC2_SOLLC Superoxide dismutase [Cu-Zn] 2 OS=Solanum lycopersicum OX=4081 GN=SODCC.5 PE=3 SV=3_3_Asp-N Endopeptidase_81_7_782.81128_5.53_0_Proline-endopeptidase_0_7_782.81128_5.53
functions:AHP
>sp|Q43779|SODC2_SOLLC Superoxide dismutase [Cu-Zn] 2 OS=Solanum lycopersicum OX=4081 GN=SODCC.5 PE=3 SV=3_4_Asp-N Endopeptidase_90_9_916.98348_3.38_0_Proline-endopeptidase_0_9_916.98348_3.38
functions:AHP
>sp|Q43779|SODC2_SOLLC Superoxide dismutase [Cu-Zn] 2 OS=Solanum lycopersicum OX=4081 GN=SODCC.5 PE=3 SV=3_5_Asp-N Endopeptidase_99_9_911.96408_3.48_0_Proline-endopeptidase_0_9_911.96408_3.48
functions:none
>sp|Q43779|SODC2_SOLLC Superoxide dismutase [Cu-Zn] 2 OS=Solanum lycopersicum OX=4081 GN=SODCC.5 PE=3 SV=3_6_Asp-N Endopeptidase_120_21_2199.58148_8.07_0_Proline-endopeptidase_0_21_2199.58148_8.07
functions:AIP
>sp|Q43779|SODC2_SOLLC Superoxide dismutase [Cu-Zn] 2 OS=Solanum lycopersicum OX=4081 GN=SODCC.5 PE=3 SV=3_9_Asp-N Endopeptidase_152_29_2767.11208_7.8_0_Proline-endopeptidase_0_29_2767.11208_7.8
functions:AMP
>sp|P30221|HSP11_SOLLC 17.8 kDa class I heat shock protein OS=Solanum lycopersicum OX=4081 PE=2 SV=1_0_Asp-N Endopeptidase_9_9_1033.29698_9.71_0_Proline-endopeptidase_0_9_1033.29698_9.71
functions:ADP
>sp|P30221|HSP11_SOLLC 17.8 kDa class I heat shock protein OS=Solanum lycopersicum OX=4081 PE=2 SV=1_1_Asp-N Endopeptidase_17_8_985.08268_9.56_0_Proline-endopeptidase_0_8_985.08268_9.56
functions:AHP
>sp|P30221|HSP11_SOLLC 17.8 kDa class I heat shock protein OS=Solanum lycopersicum OX=4081 PE=2 SV=1_4_Asp-N Endopeptidase_49_24_2600.78388_4.67_0_Proline-endopeptidase_0_24_2600.78388_4.67
functions:none
>sp|P30221|HSP11_SOLLC 17.8 kDa class I heat shock protein OS=Solanum lycopersicum OX=4081 PE=2 SV=1_5_Asp-N Endopeptidase_62_13_1611.81768_5.65_0_Proline-endopeptidase_0_13_1611.81768_5.65
functions:none
>sp|P30221|HSP11_SOLLC 17.8 kDa class I heat shock protein OS=Solanum lycopersicum OX=4081 PE=2 SV=1_6_Asp-N Endopeptidase_78_16_1841.08888_4.44_0_Proline-endopeptidase_0_16_1841.08888_4.44
functions:AIP
>sp|P30221|HSP11_SOLLC 17.8 kDa class I heat shock protein OS=Solanum lycopersicum OX=4081 PE=2 SV=1_7_Asp-N Endopeptidase_93_15_1771.94808_4.89_0_Proline-endopeptidase_0_15_1771.94808_4.89
functions:AIP
>sp|P30221|HSP11_SOLLC 17.8 kDa class I heat shock protein OS=Solanum lycopersicum OX=4081 PE=2 SV=1_9_Asp-N Endopeptidase_121_25_3194.74698_10.89_0_Proline-endopeptidase_0_25_3194.74698_10.89
functions:none
>sp|P30221|HSP11_SOLLC 17.8 kDa class I heat shock protein OS=Solanum lycopersicum OX=4081 PE=2 SV=1_10_Asp-N Endopeptidase_154_33_3570.11358_5.15_0_Proline-endopeptidase_24_24_2627.04878_6.21
functions:AIP
>sp|P30221|HSP11_SOLLC 17.8 kDa class I heat shock protein OS=Solanum lycopersicum OX=4081 PE=2 SV=1_10_Asp-N Endopeptidase_154_33_3570.11358_5.15_1_Proline-endopeptidase_33_9_961.08008_4.53
functions:AHP
>sp|Q40158|MT2B_SOLLC Metallothionein-like protein type 2 B OS=Solanum lycopersicum OX=4081 GN=MTB PE=2 SV=1_0_Asp-N Endopeptidase_27_27_2568.00918_8.13_0_Proline-endopeptidase_0_27_2568.00918_8.13
functions:AMP
>sp|Q40158|MT2B_SOLLC Metallothionein-like protein type 2 B OS=Solanum lycopersicum OX=4081 GN=MTB PE=2 SV=1_2_Asp-N Endopeptidase_82_11_1201.41108_7.73_0_Proline-endopeptidase_0_11_1201.41108_7.73
functions:none
>NP_001234021.1 polygalacturonase-2 precursor [Solanum lycopersicum]_0_Asp-N Endopeptidase_27_27_3005.67068_10.32_0_Proline-endopeptidase_0_27_3005.67068_10.32
functions:AMP
>NP_001234021.1 polygalacturonase-2 precursor [Solanum lycopersicum]_2_Asp-N Endopeptidase_36_8_1026.15708_5.87_0_Proline-endopeptidase_0_8_1026.15708_5.87
functions:AHP
>NP_001234021.1 polygalacturonase-2 precursor [Solanum lycopersicum]_3_Asp-N Endopeptidase_46_10_1215.28468_4.05_0_Proline-endopeptidase_0_10_1215.28468_4.05
functions:none
>NP_001234021.1 polygalacturonase-2 precursor [Solanum lycopersicum]_4_Asp-N Endopeptidase_65_19_2233.41898_4.29_0_Proline-endopeptidase_0_19_2233.41898_4.29
functions:AIP
>NP_001234021.1 polygalacturonase-2 precursor [Solanum lycopersicum]_6_Asp-N Endopeptidase_85_17_1760.06648_8.11_0_Proline-endopeptidase_0_17_1760.06648_8.11
functions:AIP
>NP_001234021.1 polygalacturonase-2 precursor [Solanum lycopersicum]_10_Asp-N Endopeptidase_160_8_1076.26628_9.56_0_Proline-endopeptidase_0_8_1076.26628_9.56
functions:none
>NP_001234021.1 polygalacturonase-2 precursor [Solanum lycopersicum]_13_Asp-N Endopeptidase_262_14_1560.68358_5.22_0_Proline-endopeptidase_0_14_1560.68358_5.22
functions:AIP
>NP_001234021.1 polygalacturonase-2 precursor [Solanum lycopersicum]_14_Asp-N Endopeptidase_269_7_675.73668_3.48_0_Proline-endopeptidase_0_7_675.73668_3.48
functions:AHP
>NP_001234021.1 polygalacturonase-2 precursor [Solanum lycopersicum]_17_Asp-N Endopeptidase_357_8_960.18148_5.87_0_Proline-endopeptidase_0_8_960.18148_5.87
functions:AHP
>NP_001234021.1 polygalacturonase-2 precursor [Solanum lycopersicum]_20_Asp-N Endopeptidase_449_52_5648.23668_4.67_0_Proline-endopeptidase_25_25_2668.00348_3.93
functions:AMP
>NP_001234021.1 polygalacturonase-2 precursor [Solanum lycopersicum]_20_Asp-N Endopeptidase_449_52_5648.23668_4.67_1_Proline-endopeptidase_52_27_2998.24848_5.54
functions:AIP
>NP_001234021.1 polygalacturonase-2 precursor [Solanum lycopersicum]_21_Asp-N Endopeptidase_457_8_1000.07278_3.38_0_Proline-endopeptidase_0_8_1000.07278_3.38
functions:AHP
>sp|P28032|ADH2_SOLLC Alcohol dehydrogenase 2 OS=Solanum lycopersicum OX=4081 GN=ADH2 PE=2 SV=2_0_Asp-N Endopeptidase_28_28_3004.57128_6.3_0_Proline-endopeptidase_22_22_2303.72308_8.35
functions:AMP
>sp|P28032|ADH2_SOLLC Alcohol dehydrogenase 2 OS=Solanum lycopersicum OX=4081 GN=ADH2 PE=2 SV=2_0_Asp-N Endopeptidase_28_28_3004.57128_6.3_1_Proline-endopeptidase_28_6_718.86348_3.56
functions:AHP
>sp|P28032|ADH2_SOLLC Alcohol dehydrogenase 2 OS=Solanum lycopersicum OX=4081 GN=ADH2 PE=2 SV=2_1_Asp-N Endopeptidase_50_22_2543.03768_7.77_0_Proline-endopeptidase_0_22_2543.03768_7.77
functions:AIP
>sp|P28032|ADH2_SOLLC Alcohol dehydrogenase 2 OS=Solanum lycopersicum OX=4081 GN=ADH2 PE=2 SV=2_4_Asp-N Endopeptidase_101_12_1344.54828_5.53_0_Proline-endopeptidase_0_12_1344.54828_5.53
functions:none
>sp|P28032|ADH2_SOLLC Alcohol dehydrogenase 2 OS=Solanum lycopersicum OX=4081 GN=ADH2 PE=2 SV=2_5_Asp-N Endopeptidase_121_20_2254.55088_5.67_0_Proline-endopeptidase_0_20_2254.55088_5.67
functions:AIP
>sp|P28032|ADH2_SOLLC Alcohol dehydrogenase 2 OS=Solanum lycopersicum OX=4081 GN=ADH2 PE=2 SV=2_6_Asp-N Endopeptidase_128_7_803.93168_5.98_0_Proline-endopeptidase_0_7_803.93168_5.98
functions:AHP
>sp|P28032|ADH2_SOLLC Alcohol dehydrogenase 2 OS=Solanum lycopersicum OX=4081 GN=ADH2 PE=2 SV=2_8_Asp-N Endopeptidase_226_56_5256.16738_8.48_0_Proline-endopeptidase_23_23_2232.63858_7.76
functions:AMP
>sp|P28032|ADH2_SOLLC Alcohol dehydrogenase 2 OS=Solanum lycopersicum OX=4081 GN=ADH2 PE=2 SV=2_9_Asp-N Endopeptidase_248_22_2525.84688_7.64_0_Proline-endopeptidase_0_22_2525.84688_7.64
functions:AIP
>sp|P28032|ADH2_SOLLC Alcohol dehydrogenase 2 OS=Solanum lycopersicum OX=4081 GN=ADH2 PE=2 SV=2_10_Asp-N Endopeptidase_262_14_1609.81168_4.05_1_Proline-endopeptidase_14_9_1019.17808_3.56
functions:ADP
>sp|P28032|ADH2_SOLLC Alcohol dehydrogenase 2 OS=Solanum lycopersicum OX=4081 GN=ADH2 PE=2 SV=2_12_Asp-N Endopeptidase_276_10_1116.21398_5.53_0_Proline-endopeptidase_0_10_1116.21398_5.53
functions:none
>sp|P28032|ADH2_SOLLC Alcohol dehydrogenase 2 OS=Solanum lycopersicum OX=4081 GN=ADH2 PE=2 SV=2_13_Asp-N Endopeptidase_287_11_1222.39628_4.27_0_Proline-endopeptidase_0_11_1222.39628_4.27
functions:AIP
>sp|P28032|ADH2_SOLLC Alcohol dehydrogenase 2 OS=Solanum lycopersicum OX=4081 GN=ADH2 PE=2 SV=2_14_Asp-N Endopeptidase_330_43_4828.55678_8.26_0_Proline-endopeptidase_22_22_2343.71378_7.16
functions:AIP
>sp|P28032|ADH2_SOLLC Alcohol dehydrogenase 2 OS=Solanum lycopersicum OX=4081 GN=ADH2 PE=2 SV=2_14_Asp-N Endopeptidase_330_43_4828.55678_8.26_1_Proline-endopeptidase_41_19_2259.59258_8.32
functions:AIP
>sp|P28032|ADH2_SOLLC Alcohol dehydrogenase 2 OS=Solanum lycopersicum OX=4081 GN=ADH2 PE=2 SV=2_16_Asp-N Endopeptidase_379_16_1764.18968_6.17_0_Proline-endopeptidase_0_16_1764.18968_6.17
functions:AIP
>AAK95687.1 transcription factor JERF1 [Solanum lycopersicum]_0_Asp-N Endopeptidase_8_8_750.92628_5.46_0_Proline-endopeptidase_0_8_750.92628_5.46
functions:ADP
>AAK95687.1 transcription factor JERF1 [Solanum lycopersicum]_1_Asp-N Endopeptidase_22_14_1580.85088_11.19_0_Proline-endopeptidase_0_14_1580.85088_11.19
functions:AIP
>AAK95687.1 transcription factor JERF1 [Solanum lycopersicum]_2_Asp-N Endopeptidase_29_7_824.88828_3.48_0_Proline-endopeptidase_0_7_824.88828_3.48
functions:ADP
>AAK95687.1 transcription factor JERF1 [Solanum lycopersicum]_3_Asp-N Endopeptidase_51_22_2643.08728_8.78_0_Proline-endopeptidase_16_16_1898.15208_8.39
functions:AIP
>AAK95687.1 transcription factor JERF1 [Solanum lycopersicum]_3_Asp-N Endopeptidase_51_22_2643.08728_8.78_1_Proline-endopeptidase_22_6_762.95048_9.93
functions:AHP
>AAK95687.1 transcription factor JERF1 [Solanum lycopersicum]_6_Asp-N Endopeptidase_65_6_820.90298_7.08_0_Proline-endopeptidase_0_6_820.90298_7.08
functions:AHP
>AAK95687.1 transcription factor JERF1 [Solanum lycopersicum]_12_Asp-N Endopeptidase_85_13_1347.53708_8.4_0_Proline-endopeptidase_0_13_1347.53708_8.4
functions:AIP
>AAK95687.1 transcription factor JERF1 [Solanum lycopersicum]_13_Asp-N Endopeptidase_91_6_637.61898_3.38_0_Proline-endopeptidase_0_6_637.61898_3.38
functions:AHP
>AAK95687.1 transcription factor JERF1 [Solanum lycopersicum]_14_Asp-N Endopeptidase_119_28_3528.04918_11.37_0_Proline-endopeptidase_19_19_2429.77678_11.49
functions:AMP
>AAK95687.1 transcription factor JERF1 [Solanum lycopersicum]_14_Asp-N Endopeptidase_119_28_3528.04918_11.37_1_Proline-endopeptidase_28_9_1116.28768_8.06
functions:ACP
>AAK95687.1 transcription factor JERF1 [Solanum lycopersicum]_15_Asp-N Endopeptidase_142_23_2607.91148_7.99_0_Proline-endopeptidase_0_23_2607.91148_7.99
functions:AMP
>AAK95687.1 transcription factor JERF1 [Solanum lycopersicum]_16_Asp-N Endopeptidase_159_17_1956.28158_9.86_0_Proline-endopeptidase_0_17_1956.28158_9.86
functions:AIP
>AAK95687.1 transcription factor JERF1 [Solanum lycopersicum]_20_Asp-N Endopeptidase_227_25_2876.12828_4.4_0_Proline-endopeptidase_10_10_1232.31188_4.05
functions:ADP
>AAK95687.1 transcription factor JERF1 [Solanum lycopersicum]_20_Asp-N Endopeptidase_227_25_2876.12828_4.4_1_Proline-endopeptidase_25_15_1661.83168_6.12
functions:AIP
>AAK95687.1 transcription factor JERF1 [Solanum lycopersicum]_21_Asp-N Endopeptidase_246_19_1876.02478_3.48_0_Proline-endopeptidase_0_19_1876.02478_3.48
functions:AIP
>AAK95687.1 transcription factor JERF1 [Solanum lycopersicum]_22_Asp-N Endopeptidase_253_7_782.76188_3.38_0_Proline-endopeptidase_0_7_782.76188_3.38
functions:AHP
>AAK95687.1 transcription factor JERF1 [Solanum lycopersicum]_24_Asp-N Endopeptidase_285_29_3265.55518_4.12_0_Proline-endopeptidase_0_29_3265.55518_4.12
functions:AMP
>AAK95687.1 transcription factor JERF1 [Solanum lycopersicum]_27_Asp-N Endopeptidase_305_18_1966.23728_8.09_1_Proline-endopeptidase_18_14_1510.76628_8.09
functions:AIP
>AAK95687.1 transcription factor JERF1 [Solanum lycopersicum]_30_Asp-N Endopeptidase_350_10_1079.17468_3.48_0_Proline-endopeptidase_0_10_1079.17468_3.48
functions:none
>AAK95687.1 transcription factor JERF1 [Solanum lycopersicum]_31_Asp-N Endopeptidase_356_6_563.58288_3.48_0_Proline-endopeptidase_0_6_563.58288_3.48
functions:AHP
>AAK95687.1 transcription factor JERF1 [Solanum lycopersicum]_34_Asp-N Endopeptidase_372_10_1009.14198_3.48_0_Proline-endopeptidase_0_10_1009.14198_3.48
functions:ADP
>NP_001234157.2 glutathione S-transferase-like protein [Solanum lycopersicum]_1_Asp-N Endopeptidase_9_6_700.83018_3.38_0_Proline-endopeptidase_0_6_700.83018_3.38
functions:AHP
>NP_001234157.2 glutathione S-transferase-like protein [Solanum lycopersicum]_2_Asp-N Endopeptidase_34_25_3166.70608_7.72_0_Proline-endopeptidase_0_25_3166.70608_7.72
functions:none
>NP_001234157.2 glutathione S-transferase-like protein [Solanum lycopersicum]_4_Asp-N Endopeptidase_75_39_4435.35548_7.94_0_Proline-endopeptidase_28_28_3214.90938_8.73
functions:AMP
>NP_001234157.2 glutathione S-transferase-like protein [Solanum lycopersicum]_4_Asp-N Endopeptidase_75_39_4435.35548_7.94_1_Proline-endopeptidase_39_11_1238.46138_3.56
functions:none
>NP_001234157.2 glutathione S-transferase-like protein [Solanum lycopersicum]_6_Asp-N Endopeptidase_88_8_839.98718_5.87_0_Proline-endopeptidase_0_8_839.98718_5.87
functions:ADP
>NP_001234157.2 glutathione S-transferase-like protein [Solanum lycopersicum]_7_Asp-N Endopeptidase_100_12_1509.64398_6.27_0_Proline-endopeptidase_0_12_1509.64398_6.27
functions:none
>NP_001234157.2 glutathione S-transferase-like protein [Solanum lycopersicum]_9_Asp-N Endopeptidase_119_16_1716.95188_8.05_0_Proline-endopeptidase_0_16_1716.95188_8.05
functions:AIP
>NP_001234157.2 glutathione S-transferase-like protein [Solanum lycopersicum]_10_Asp-N Endopeptidase_127_8_903.94448_4.67_0_Proline-endopeptidase_0_8_903.94448_4.67
functions:AHP
>NP_001234157.2 glutathione S-transferase-like protein [Solanum lycopersicum]_11_Asp-N Endopeptidase_148_21_2297.63308_4.4_0_Proline-endopeptidase_17_17_1857.17728_4.4
functions:AIP
>NP_001234157.2 glutathione S-transferase-like protein [Solanum lycopersicum]_12_Asp-N Endopeptidase_154_6_655.66468_3.48_0_Proline-endopeptidase_0_6_655.66468_3.48
functions:AHP
>NP_001234157.2 glutathione S-transferase-like protein [Solanum lycopersicum]_14_Asp-N Endopeptidase_201_8_829.94878_5.87_0_Proline-endopeptidase_0_8_829.94878_5.87
functions:AHP
>NP_001234157.2 glutathione S-transferase-like protein [Solanum lycopersicum]_15_Asp-N Endopeptidase_220_19_2308.74948_6.94_0_Proline-endopeptidase_0_19_2308.74948_6.94
functions:AIP
>sp|P35135|UBC4_SOLLC Ubiquitin-conjugating enzyme E2-17 kDa OS=Solanum lycopersicum OX=4081 PE=2 SV=1_0_Asp-N Endopeptidase_11_11_1316.66838_8.59_0_Proline-endopeptidase_0_11_1316.66838_8.59
functions:none
>sp|P35135|UBC4_SOLLC Ubiquitin-conjugating enzyme E2-17 kDa OS=Solanum lycopersicum OX=4081 PE=2 SV=1_2_Asp-N Endopeptidase_28_13_1230.31188_3.38_0_Proline-endopeptidase_0_13_1230.31188_3.38
functions:AMP
>sp|P35135|UBC4_SOLLC Ubiquitin-conjugating enzyme E2-17 kDa OS=Solanum lycopersicum OX=4081 PE=2 SV=1_3_Asp-N Endopeptidase_41_13_1534.76768_5.22_0_Proline-endopeptidase_0_13_1534.76768_5.22
functions:none
>sp|P35135|UBC4_SOLLC Ubiquitin-conjugating enzyme E2-17 kDa OS=Solanum lycopersicum OX=4081 PE=2 SV=1_4_Asp-N Endopeptidase_58_17_1803.04728_5.22_0_Proline-endopeptidase_0_17_1803.04728_5.22
functions:AIP
>sp|P35135|UBC4_SOLLC Ubiquitin-conjugating enzyme E2-17 kDa OS=Solanum lycopersicum OX=4081 PE=2 SV=1_5_Asp-N Endopeptidase_86_28_3190.71318_8.46_0_Proline-endopeptidase_18_18_2174.57648_8.5
functions:AIP
>sp|P35135|UBC4_SOLLC Ubiquitin-conjugating enzyme E2-17 kDa OS=Solanum lycopersicum OX=4081 PE=2 SV=1_5_Asp-N Endopeptidase_86_28_3190.71318_8.46_1_Proline-endopeptidase_28_10_1034.15198_5.46
functions:none
>sp|P35135|UBC4_SOLLC Ubiquitin-conjugating enzyme E2-17 kDa OS=Solanum lycopersicum OX=4081 PE=2 SV=1_6_Asp-N Endopeptidase_111_25_2772.33598_6.1_0_Proline-endopeptidase_0_25_2772.33598_6.1
functions:AMP
>sp|P35135|UBC4_SOLLC Ubiquitin-conjugating enzyme E2-17 kDa OS=Solanum lycopersicum OX=4081 PE=2 SV=1_9_Asp-N Endopeptidase_129_13_1513.77188_5.53_0_Proline-endopeptidase_0_13_1513.77188_5.53
functions:none
>sp|P35135|UBC4_SOLLC Ubiquitin-conjugating enzyme E2-17 kDa OS=Solanum lycopersicum OX=4081 PE=2 SV=1_10_Asp-N Endopeptidase_148_19_2263.51288_8.25_0_Proline-endopeptidase_0_19_2263.51288_8.25
functions:AIP
>NP_001294934.1 fructose-bisphosphate aldolase [Solanum lycopersicum]_0_Asp-N Endopeptidase_13_13_1317.60678_8.06_0_Proline-endopeptidase_0_13_1317.60678_8.06
functions:AIP
>NP_001294934.1 fructose-bisphosphate aldolase [Solanum lycopersicum]_2_Asp-N Endopeptidase_66_20_2071.46318_7.79_0_Proline-endopeptidase_0_20_2071.46318_7.79
functions:AIP
>NP_001294934.1 fructose-bisphosphate aldolase [Solanum lycopersicum]_4_Asp-N Endopeptidase_141_14_1522.80518_4.29_0_Proline-endopeptidase_0_14_1522.80518_4.29
functions:AIP
>NP_001294934.1 fructose-bisphosphate aldolase [Solanum lycopersicum]_5_Asp-N Endopeptidase_160_19_1988.20218_4.29_0_Proline-endopeptidase_0_19_1988.20218_4.29
functions:AIP
>NP_001294934.1 fructose-bisphosphate aldolase [Solanum lycopersicum]_7_Asp-N Endopeptidase_224_14_1520.78618_3.33_0_Proline-endopeptidase_0_14_1520.78618_3.33
functions:AIP
>NP_001294934.1 fructose-bisphosphate aldolase [Solanum lycopersicum]_8_Asp-N Endopeptidase_230_6_683.67558_4.27_0_Proline-endopeptidase_0_6_683.67558_4.27
functions:AHP
>NP_001294934.1 fructose-bisphosphate aldolase [Solanum lycopersicum]_9_Asp-N Endopeptidase_272_42_4808.60568_5.04_1_Proline-endopeptidase_42_10_1022.19958_6.12
functions:none
>NP_001294934.1 fructose-bisphosphate aldolase [Solanum lycopersicum]_10_Asp-N Endopeptidase_281_9_985.06478_5.98_0_Proline-endopeptidase_0_9_985.06478_5.98
functions:AHP
>NP_001294934.1 fructose-bisphosphate aldolase [Solanum lycopersicum]_11_Asp-N Endopeptidase_354_73_8073.17318_8.24_1_Proline-endopeptidase_73_7_758.82958_6.13
functions:AHP
>NP_001294934.1 fructose-bisphosphate aldolase [Solanum lycopersicum]_12_Asp-N Endopeptidase_378_24_2491.78368_6.23_0_Proline-endopeptidase_0_24_2491.78368_6.23
functions:AIP
>NP_001294934.1 fructose-bisphosphate aldolase [Solanum lycopersicum]_13_Asp-N Endopeptidase_392_14_1634.91068_7.59_0_Proline-endopeptidase_0_14_1634.91068_7.59
functions:AIP
>AAS48091.1 alcohol acyl transferase [Solanum lycopersicum]_0_Asp-N Endopeptidase_33_33_3703.35818_8.1_0_Proline-endopeptidase_14_14_1610.93468_8.02
functions:AIP
>AAS48091.1 alcohol acyl transferase [Solanum lycopersicum]_0_Asp-N Endopeptidase_33_33_3703.35818_8.1_1_Proline-endopeptidase_33_19_2110.43878_7.81
functions:AIP
>AAS48091.1 alcohol acyl transferase [Solanum lycopersicum]_2_Asp-N Endopeptidase_58_24_2878.44318_8.43_0_Proline-endopeptidase_0_24_2878.44318_8.43
functions:AIP
>AAS48091.1 alcohol acyl transferase [Solanum lycopersicum]_3_Asp-N Endopeptidase_65_7_800.00908_7.79_0_Proline-endopeptidase_0_7_800.00908_7.79
functions:AHP
>AAS48091.1 alcohol acyl transferase [Solanum lycopersicum]_5_Asp-N Endopeptidase_124_20_2229.57318_4.4_0_Proline-endopeptidase_0_20_2229.57318_4.4
functions:AIP
>AAS48091.1 alcohol acyl transferase [Solanum lycopersicum]_6_Asp-N Endopeptidase_134_10_1104.23078_6.42_0_Proline-endopeptidase_0_10_1104.23078_6.42
functions:none
>AAS48091.1 alcohol acyl transferase [Solanum lycopersicum]_9_Asp-N Endopeptidase_228_14_1695.81528_3.77_0_Proline-endopeptidase_0_14_1695.81528_3.77
functions:AIP
>AAS48091.1 alcohol acyl transferase [Solanum lycopersicum]_12_Asp-N Endopeptidase_349_12_1473.64568_4.66_0_Proline-endopeptidase_0_12_1473.64568_4.66
functions:AIP
>AAS48091.1 alcohol acyl transferase [Solanum lycopersicum]_13_Asp-N Endopeptidase_369_20_2321.71988_7.79_0_Proline-endopeptidase_9_9_1016.22378_8.06
functions:none
>AAS48091.1 alcohol acyl transferase [Solanum lycopersicum]_13_Asp-N Endopeptidase_369_20_2321.71988_7.79_1_Proline-endopeptidase_20_11_1323.51138_6.13
functions:none
>AAS48091.1 alcohol acyl transferase [Solanum lycopersicum]_14_Asp-N Endopeptidase_376_7_883.95908_5.97_0_Proline-endopeptidase_0_7_883.95908_5.97
functions:AHP
>AAS48091.1 alcohol acyl transferase [Solanum lycopersicum]_16_Asp-N Endopeptidase_406_27_2859.27678_7.79_0_Proline-endopeptidase_0_27_2859.27678_7.79
functions:AMP
>AAS48091.1 alcohol acyl transferase [Solanum lycopersicum]_17_Asp-N Endopeptidase_428_22_2349.90108_7.95_0_Proline-endopeptidase_0_22_2349.90108_7.95
functions:AIP
>AAS48091.1 alcohol acyl transferase [Solanum lycopersicum]_18_Asp-N Endopeptidase_442_14_1698.99768_5.97_0_Proline-endopeptidase_0_14_1698.99768_5.97
functions:AIP
>sp|P30264|CATA1_SOLLC Catalase isozyme 1 OS=Solanum lycopersicum OX=4081 GN=CAT1 PE=2 SV=1_1_Asp-N Endopeptidase_12_11_1270.36428_7.95_0_Proline-endopeptidase_7_7_861.95308_7.99
functions:AHP
>sp|P30264|CATA1_SOLLC Catalase isozyme 1 OS=Solanum lycopersicum OX=4081 GN=CAT1 PE=2 SV=1_3_Asp-N Endopeptidase_54_11_1375.58418_4.29_0_Proline-endopeptidase_0_11_1375.58418_4.29
functions:none
>sp|P30264|CATA1_SOLLC Catalase isozyme 1 OS=Solanum lycopersicum OX=4081 GN=CAT1 PE=2 SV=1_4_Asp-N Endopeptidase_79_25_2837.19388_7.84_0_Proline-endopeptidase_0_25_2837.19388_7.84
functions:AMP
>sp|P30264|CATA1_SOLLC Catalase isozyme 1 OS=Solanum lycopersicum OX=4081 GN=CAT1 PE=2 SV=1_5_Asp-N Endopeptidase_87_8_858.96468_5.22_0_Proline-endopeptidase_0_8_858.96468_5.22
functions:ADP
>sp|P30264|CATA1_SOLLC Catalase isozyme 1 OS=Solanum lycopersicum OX=4081 GN=CAT1 PE=2 SV=1_7_Asp-N Endopeptidase_133_16_1920.15778_7.99_0_Proline-endopeptidase_0_16_1920.15778_7.99
functions:AIP
>sp|P30264|CATA1_SOLLC Catalase isozyme 1 OS=Solanum lycopersicum OX=4081 GN=CAT1 PE=2 SV=1_8_Asp-N Endopeptidase_146_13_1490.68178_5.98_0_Proline-endopeptidase_0_13_1490.68178_5.98
functions:AIP
>sp|P30264|CATA1_SOLLC Catalase isozyme 1 OS=Solanum lycopersicum OX=4081 GN=CAT1 PE=2 SV=1_9_Asp-N Endopeptidase_152_6_663.72828_5.87_0_Proline-endopeptidase_0_6_663.72828_5.87
functions:AHP
>sp|P30264|CATA1_SOLLC Catalase isozyme 1 OS=Solanum lycopersicum OX=4081 GN=CAT1 PE=2 SV=1_10_Asp-N Endopeptidase_173_21_2529.92768_8.4_0_Proline-endopeptidase_8_8_913.08488_8.06
functions:AHP
>sp|P30264|CATA1_SOLLC Catalase isozyme 1 OS=Solanum lycopersicum OX=4081 GN=CAT1 PE=2 SV=1_10_Asp-N Endopeptidase_173_21_2529.92768_8.4_1_Proline-endopeptidase_21_13_1634.85808_8.07
functions:AIP
>sp|P30264|CATA1_SOLLC Catalase isozyme 1 OS=Solanum lycopersicum OX=4081 GN=CAT1 PE=2 SV=1_11_Asp-N Endopeptidase_190_17_2115.37188_4.27_0_Proline-endopeptidase_0_17_2115.37188_4.27
functions:AIP
>sp|P30264|CATA1_SOLLC Catalase isozyme 1 OS=Solanum lycopersicum OX=4081 GN=CAT1 PE=2 SV=1_13_Asp-N Endopeptidase_197_6_646.75648_3.48_0_Proline-endopeptidase_0_6_646.75648_3.48
functions:ADP
>sp|P30264|CATA1_SOLLC Catalase isozyme 1 OS=Solanum lycopersicum OX=4081 GN=CAT1 PE=2 SV=1_14_Asp-N Endopeptidase_253_56_6415.26668_7.77_1_Proline-endopeptidase_56_25_2645.96328_7.16
functions:none
>sp|P30264|CATA1_SOLLC Catalase isozyme 1 OS=Solanum lycopersicum OX=4081 GN=CAT1 PE=2 SV=1_16_Asp-N Endopeptidase_274_18_2084.37408_4.29_0_Proline-endopeptidase_0_18_2084.37408_4.29
functions:AIP
>sp|P30264|CATA1_SOLLC Catalase isozyme 1 OS=Solanum lycopersicum OX=4081 GN=CAT1 PE=2 SV=1_22_Asp-N Endopeptidase_295_8_975.06618_4.29_0_Proline-endopeptidase_0_8_975.06618_4.29
functions:AHP
>sp|P30264|CATA1_SOLLC Catalase isozyme 1 OS=Solanum lycopersicum OX=4081 GN=CAT1 PE=2 SV=1_23_Asp-N Endopeptidase_312_17_1915.35278_9.56_0_Proline-endopeptidase_0_17_1915.35278_9.56
functions:AIP
>sp|P30264|CATA1_SOLLC Catalase isozyme 1 OS=Solanum lycopersicum OX=4081 GN=CAT1 PE=2 SV=1_24_Asp-N Endopeptidase_337_25_2872.09918_3.93_0_Proline-endopeptidase_0_25_2872.09918_3.93
functions:AIP
>sp|P30264|CATA1_SOLLC Catalase isozyme 1 OS=Solanum lycopersicum OX=4081 GN=CAT1 PE=2 SV=1_25_Asp-N Endopeptidase_349_12_1438.68968_7.99_0_Proline-endopeptidase_0_12_1438.68968_7.99
functions:none
>sp|P30264|CATA1_SOLLC Catalase isozyme 1 OS=Solanum lycopersicum OX=4081 GN=CAT1 PE=2 SV=1_26_Asp-N Endopeptidase_377_28_3291.67808_9.37_0_Proline-endopeptidase_0_28_3291.67808_9.37
functions:AMP
>sp|P30264|CATA1_SOLLC Catalase isozyme 1 OS=Solanum lycopersicum OX=4081 GN=CAT1 PE=2 SV=1_27_Asp-N Endopeptidase_386_9_1032.15728_7.2_0_Proline-endopeptidase_0_9_1032.15728_7.2
functions:AHP
>sp|P30264|CATA1_SOLLC Catalase isozyme 1 OS=Solanum lycopersicum OX=4081 GN=CAT1 PE=2 SV=1_29_Asp-N Endopeptidase_397_7_896.99828_5.97_0_Proline-endopeptidase_0_7_896.99828_5.97
functions:ADP
>sp|P30264|CATA1_SOLLC Catalase isozyme 1 OS=Solanum lycopersicum OX=4081 GN=CAT1 PE=2 SV=1_32_Asp-N Endopeptidase_455_12_1509.68178_6.17_0_Proline-endopeptidase_0_12_1509.68178_6.17
functions:AIP
>sp|P30264|CATA1_SOLLC Catalase isozyme 1 OS=Solanum lycopersicum OX=4081 GN=CAT1 PE=2 SV=1_33_Asp-N Endopeptidase_474_19_2271.56078_7.18_0_Proline-endopeptidase_0_19_2271.56078_7.18
functions:AIP
>sp|P30264|CATA1_SOLLC Catalase isozyme 1 OS=Solanum lycopersicum OX=4081 GN=CAT1 PE=2 SV=1_34_Asp-N Endopeptidase_492_18_1949.31438_8.54_0_Proline-endopeptidase_16_16_1717.01668_8.54
functions:AIP
>ABB02390.1 temperature-induced lipocalin [Solanum lycopersicum]_0_Asp-N Endopeptidase_12_12_1362.70908_7.79_0_Proline-endopeptidase_0_12_1362.70908_7.79
functions:none
>ABB02390.1 temperature-induced lipocalin [Solanum lycopersicum]_1_Asp-N Endopeptidase_34_22_2776.21108_8.74_0_Proline-endopeptidase_0_22_2776.21108_8.74
functions:AIP
>ABB02390.1 temperature-induced lipocalin [Solanum lycopersicum]_3_Asp-N Endopeptidase_47_10_1141.20288_5.97_0_Proline-endopeptidase_0_10_1141.20288_5.97
functions:AHP
>ABB02390.1 temperature-induced lipocalin [Solanum lycopersicum]_4_Asp-N Endopeptidase_73_26_2867.18838_6.98_0_Proline-endopeptidase_0_26_2867.18838_6.98
functions:none
>ABB02390.1 temperature-induced lipocalin [Solanum lycopersicum]_6_Asp-N Endopeptidase_99_22_2500.02228_7.76_0_Proline-endopeptidase_0_22_2500.02228_7.76
functions:AIP
>ABB02390.1 temperature-induced lipocalin [Solanum lycopersicum]_7_Asp-N Endopeptidase_106_7_971.12048_3.48_0_Proline-endopeptidase_0_7_971.12048_3.48
functions:ADP
>ABB02390.1 temperature-induced lipocalin [Solanum lycopersicum]_9_Asp-N Endopeptidase_132_24_2997.45248_9.45_0_Proline-endopeptidase_0_24_2997.45248_9.45
functions:AIP
>ABB02390.1 temperature-induced lipocalin [Solanum lycopersicum]_11_Asp-N Endopeptidase_149_16_1928.08268_4.25_0_Proline-endopeptidase_0_16_1928.08268_4.25
functions:AIP
>ABB02390.1 temperature-induced lipocalin [Solanum lycopersicum]_12_Asp-N Endopeptidase_160_11_1239.39408_7.81_0_Proline-endopeptidase_0_11_1239.39408_7.81
functions:none
>ABB02390.1 temperature-induced lipocalin [Solanum lycopersicum]_16_Asp-N Endopeptidase_185_14_1644.97728_8.11_0_Proline-endopeptidase_0_14_1644.97728_8.11
functions:AMP
>sp|Q43517|FER1_SOLLC Ferredoxin-1, chloroplastic OS=Solanum lycopersicum OX=4081 GN=SEND33 PE=2 SV=1_0_Asp-N Endopeptidase_66_66_7004.27028_8.35_0_Proline-endopeptidase_18_18_1924.30398_9.93
functions:AIP
>sp|Q43517|FER1_SOLLC Ferredoxin-1, chloroplastic OS=Solanum lycopersicum OX=4081 GN=SEND33 PE=2 SV=1_3_Asp-N Endopeptidase_80_8_913.85288_3.93_0_Proline-endopeptidase_0_8_913.85288_3.93
functions:AHP
>sp|Q43517|FER1_SOLLC Ferredoxin-1, chloroplastic OS=Solanum lycopersicum OX=4081 GN=SEND33 PE=2 SV=1_4_Asp-N Endopeptidase_103_23_2219.48738_7.92_0_Proline-endopeptidase_0_23_2219.48738_7.92
functions:AMP
>sp|Q43517|FER1_SOLLC Ferredoxin-1, chloroplastic OS=Solanum lycopersicum OX=4081 GN=SEND33 PE=2 SV=1_8_Asp-N Endopeptidase_130_17_1769.00218_4.29_0_Proline-endopeptidase_0_17_1769.00218_4.29
functions:AIP
>sp|Q43517|FER1_SOLLC Ferredoxin-1, chloroplastic OS=Solanum lycopersicum OX=4081 GN=SEND33 PE=2 SV=1_9_Asp-N Endopeptidase_144_14_1614.72658_4.23_0_Proline-endopeptidase_0_14_1614.72658_4.23
functions:AIP
>NP_001234715.1 eukaryotic translation initiation factor 5A-4 [Solanum lycopersicum]_1_Asp-N Endopeptidase_12_10_1228.24028_4.86_0_Proline-endopeptidase_0_10_1228.24028_4.86
functions:none
>NP_001234715.1 eukaryotic translation initiation factor 5A-4 [Solanum lycopersicum]_2_Asp-N Endopeptidase_63_51_5439.30218_8.69_0_Proline-endopeptidase_27_27_2890.29498_8.83
functions:AMP
>NP_001234715.1 eukaryotic translation initiation factor 5A-4 [Solanum lycopersicum]_2_Asp-N Endopeptidase_63_51_5439.30218_8.69_1_Proline-endopeptidase_51_24_2567.02248_8.26
functions:AMP
>NP_001234715.1 eukaryotic translation initiation factor 5A-4 [Solanum lycopersicum]_3_Asp-N Endopeptidase_72_9_1077.24558_6.12_0_Proline-endopeptidase_0_9_1077.24558_6.12
functions:none
>NP_001234715.1 eukaryotic translation initiation factor 5A-4 [Solanum lycopersicum]_4_Asp-N Endopeptidase_81_9_971.05268_5.22_0_Proline-endopeptidase_0_9_971.05268_5.22
functions:none
>NP_001234715.1 eukaryotic translation initiation factor 5A-4 [Solanum lycopersicum]_5_Asp-N Endopeptidase_89_8_937.02328_7.2_0_Proline-endopeptidase_0_8_937.02328_7.2
functions:AHP
>NP_001234715.1 eukaryotic translation initiation factor 5A-4 [Solanum lycopersicum]_8_Asp-N Endopeptidase_112_14_1494.62128_4.29_0_Proline-endopeptidase_0_14_1494.62128_4.29
functions:AIP
>NP_001234715.1 eukaryotic translation initiation factor 5A-4 [Solanum lycopersicum]_10_Asp-N Endopeptidase_119_6_713.83198_5.98_0_Proline-endopeptidase_0_6_713.83198_5.98
functions:AHP
>NP_001234715.1 eukaryotic translation initiation factor 5A-4 [Solanum lycopersicum]_12_Asp-N Endopeptidase_135_15_1634.80638_4.67_0_Proline-endopeptidase_0_15_1634.80638_4.67
functions:AIP
>NP_001234715.1 eukaryotic translation initiation factor 5A-4 [Solanum lycopersicum]_13_Asp-N Endopeptidase_154_19_2023.40558_4.05_0_Proline-endopeptidase_0_19_2023.40558_4.05
functions:AIP
>NP_001234715.1 eukaryotic translation initiation factor 5A-4 [Solanum lycopersicum]_14_Asp-N Endopeptidase_160_6_633.69948_5.87_0_Proline-endopeptidase_0_6_633.69948_5.87
functions:AHP
>sp|P38416|LOXB_SOLLC Linoleate 9S-lipoxygenase B OS=Solanum lycopersicum OX=4081 GN=LOX1.2 PE=2 SV=1_0_Asp-N Endopeptidase_7_7_675.84128_5.46_0_Proline-endopeptidase_0_7_675.84128_5.46
functions:AHP
>sp|P38416|LOXB_SOLLC Linoleate 9S-lipoxygenase B OS=Solanum lycopersicum OX=4081 GN=LOX1.2 PE=2 SV=1_1_Asp-N Endopeptidase_13_6_615.72748_5.87_0_Proline-endopeptidase_0_6_615.72748_5.87
functions:AHP
>sp|P38416|LOXB_SOLLC Linoleate 9S-lipoxygenase B OS=Solanum lycopersicum OX=4081 GN=LOX1.2 PE=2 SV=1_3_Asp-N Endopeptidase_31_17_1994.51628_10.01_1_Proline-endopeptidase_17_14_1626.12348_10.17
functions:AIP
>sp|P38416|LOXB_SOLLC Linoleate 9S-lipoxygenase B OS=Solanum lycopersicum OX=4081 GN=LOX1.2 PE=2 SV=1_4_Asp-N Endopeptidase_41_10_1034.17718_3.48_0_Proline-endopeptidase_0_10_1034.17718_3.48
functions:none
>sp|P38416|LOXB_SOLLC Linoleate 9S-lipoxygenase B OS=Solanum lycopersicum OX=4081 GN=LOX1.2 PE=2 SV=1_6_Asp-N Endopeptidase_63_18_1934.21978_5.87_0_Proline-endopeptidase_0_18_1934.21978_5.87
functions:AIP
>sp|P38416|LOXB_SOLLC Linoleate 9S-lipoxygenase B OS=Solanum lycopersicum OX=4081 GN=LOX1.2 PE=2 SV=1_7_Asp-N Endopeptidase_81_18_1993.20038_4.05_0_Proline-endopeptidase_0_18_1993.20038_4.05
functions:AIP
>sp|P38416|LOXB_SOLLC Linoleate 9S-lipoxygenase B OS=Solanum lycopersicum OX=4081 GN=LOX1.2 PE=2 SV=1_8_Asp-N Endopeptidase_97_16_1685.84818_3.38_0_Proline-endopeptidase_0_16_1685.84818_3.38
functions:AIP
>sp|P38416|LOXB_SOLLC Linoleate 9S-lipoxygenase B OS=Solanum lycopersicum OX=4081 GN=LOX1.2 PE=2 SV=1_11_Asp-N Endopeptidase_128_27_3092.58468_4.87_0_Proline-endopeptidase_0_27_3092.58468_4.87
functions:ADP
>sp|P38416|LOXB_SOLLC Linoleate 9S-lipoxygenase B OS=Solanum lycopersicum OX=4081 GN=LOX1.2 PE=2 SV=1_12_Asp-N Endopeptidase_152_24_2891.29918_8.2_0_Proline-endopeptidase_0_24_2891.29918_8.2
functions:AMP
>sp|P38416|LOXB_SOLLC Linoleate 9S-lipoxygenase B OS=Solanum lycopersicum OX=4081 GN=LOX1.2 PE=2 SV=1_14_Asp-N Endopeptidase_193_9_1034.09048_4.05_0_Proline-endopeptidase_0_9_1034.09048_4.05
functions:AHP
>sp|P38416|LOXB_SOLLC Linoleate 9S-lipoxygenase B OS=Solanum lycopersicum OX=4081 GN=LOX1.2 PE=2 SV=1_16_Asp-N Endopeptidase_203_6_747.77728_3.48_0_Proline-endopeptidase_0_6_747.77728_3.48
functions:AHP
>sp|P38416|LOXB_SOLLC Linoleate 9S-lipoxygenase B OS=Solanum lycopersicum OX=4081 GN=LOX1.2 PE=2 SV=1_18_Asp-N Endopeptidase_240_32_3594.94888_8.21_0_Proline-endopeptidase_9_9_1064.11988_4.67
functions:AHP
>sp|P38416|LOXB_SOLLC Linoleate 9S-lipoxygenase B OS=Solanum lycopersicum OX=4081 GN=LOX1.2 PE=2 SV=1_18_Asp-N Endopeptidase_240_32_3594.94888_8.21_1_Proline-endopeptidase_32_23_2548.84428_9.25
functions:AMP
>sp|P38416|LOXB_SOLLC Linoleate 9S-lipoxygenase B OS=Solanum lycopersicum OX=4081 GN=LOX1.2 PE=2 SV=1_19_Asp-N Endopeptidase_254_14_1572.77118_4.29_0_Proline-endopeptidase_0_14_1572.77118_4.29
functions:AIP
>sp|P38416|LOXB_SOLLC Linoleate 9S-lipoxygenase B OS=Solanum lycopersicum OX=4081 GN=LOX1.2 PE=2 SV=1_20_Asp-N Endopeptidase_260_6_761.87608_5.97_0_Proline-endopeptidase_0_6_761.87608_5.97
functions:AHP
>sp|P38416|LOXB_SOLLC Linoleate 9S-lipoxygenase B OS=Solanum lycopersicum OX=4081 GN=LOX1.2 PE=2 SV=1_21_Asp-N Endopeptidase_270_10_1202.33548_7.81_0_Proline-endopeptidase_0_10_1202.33548_7.81
functions:none
>sp|P38416|LOXB_SOLLC Linoleate 9S-lipoxygenase B OS=Solanum lycopersicum OX=4081 GN=LOX1.2 PE=2 SV=1_22_Asp-N Endopeptidase_292_22_2383.82848_7.77_0_Proline-endopeptidase_0_22_2383.82848_7.77
functions:AIP
>sp|P38416|LOXB_SOLLC Linoleate 9S-lipoxygenase B OS=Solanum lycopersicum OX=4081 GN=LOX1.2 PE=2 SV=1_23_Asp-N Endopeptidase_303_11_1255.26278_3.38_0_Proline-endopeptidase_0_11_1255.26278_3.38
functions:none
>sp|P38416|LOXB_SOLLC Linoleate 9S-lipoxygenase B OS=Solanum lycopersicum OX=4081 GN=LOX1.2 PE=2 SV=1_24_Asp-N Endopeptidase_325_22_2426.83808_4.67_0_Proline-endopeptidase_0_22_2426.83808_4.67
functions:AIP
>sp|P38416|LOXB_SOLLC Linoleate 9S-lipoxygenase B OS=Solanum lycopersicum OX=4081 GN=LOX1.2 PE=2 SV=1_25_Asp-N Endopeptidase_334_9_1018.13188_4.29_0_Proline-endopeptidase_0_9_1018.13188_4.29
functions:AHP
>sp|P38416|LOXB_SOLLC Linoleate 9S-lipoxygenase B OS=Solanum lycopersicum OX=4081 GN=LOX1.2 PE=2 SV=1_27_Asp-N Endopeptidase_355_16_1713.95108_5.87_0_Proline-endopeptidase_0_16_1713.95108_5.87
functions:AIP
>sp|P38416|LOXB_SOLLC Linoleate 9S-lipoxygenase B OS=Solanum lycopersicum OX=4081 GN=LOX1.2 PE=2 SV=1_28_Asp-N Endopeptidase_362_7_876.96768_8.06_0_Proline-endopeptidase_0_7_876.96768_8.06
functions:AHP
>sp|P38416|LOXB_SOLLC Linoleate 9S-lipoxygenase B OS=Solanum lycopersicum OX=4081 GN=LOX1.2 PE=2 SV=1_29_Asp-N Endopeptidase_391_29_3288.76628_5.04_0_Proline-endopeptidase_0_29_3288.76628_5.04
functions:AMP
>sp|P38416|LOXB_SOLLC Linoleate 9S-lipoxygenase B OS=Solanum lycopersicum OX=4081 GN=LOX1.2 PE=2 SV=1_30_Asp-N Endopeptidase_409_18_2018.12408_4.27_0_Proline-endopeptidase_0_18_2018.12408_4.27
functions:AIP
>sp|P38416|LOXB_SOLLC Linoleate 9S-lipoxygenase B OS=Solanum lycopersicum OX=4081 GN=LOX1.2 PE=2 SV=1_31_Asp-N Endopeptidase_432_23_2647.03208_7.84_0_Proline-endopeptidase_0_23_2647.03208_7.84
functions:AIP
>sp|P38416|LOXB_SOLLC Linoleate 9S-lipoxygenase B OS=Solanum lycopersicum OX=4081 GN=LOX1.2 PE=2 SV=1_32_Asp-N Endopeptidase_460_28_3208.87128_8.93_0_Proline-endopeptidase_0_28_3208.87128_8.93
functions:AMP
>sp|P38416|LOXB_SOLLC Linoleate 9S-lipoxygenase B OS=Solanum lycopersicum OX=4081 GN=LOX1.2 PE=2 SV=1_34_Asp-N Endopeptidase_477_16_1800.13128_7.08_0_Proline-endopeptidase_6_6_728.84668_8.06
functions:AHP
>sp|P38416|LOXB_SOLLC Linoleate 9S-lipoxygenase B OS=Solanum lycopersicum OX=4081 GN=LOX1.2 PE=2 SV=1_34_Asp-N Endopeptidase_477_16_1800.13128_7.08_1_Proline-endopeptidase_16_10_1089.29988_5.48
functions:ADP
>sp|P38416|LOXB_SOLLC Linoleate 9S-lipoxygenase B OS=Solanum lycopersicum OX=4081 GN=LOX1.2 PE=2 SV=1_36_Asp-N Endopeptidase_492_13_1412.56228_5.87_0_Proline-endopeptidase_0_13_1412.56228_5.87
functions:AIP
>sp|P38416|LOXB_SOLLC Linoleate 9S-lipoxygenase B OS=Solanum lycopersicum OX=4081 GN=LOX1.2 PE=2 SV=1_37_Asp-N Endopeptidase_511_19_2082.30008_4.29_0_Proline-endopeptidase_0_19_2082.30008_4.29
functions:AIP
>sp|P38416|LOXB_SOLLC Linoleate 9S-lipoxygenase B OS=Solanum lycopersicum OX=4081 GN=LOX1.2 PE=2 SV=1_38_Asp-N Endopeptidase_570_59_6869.97928_8.13_1_Proline-endopeptidase_41_7_857.06648_8.1
functions:AHP
>sp|P38416|LOXB_SOLLC Linoleate 9S-lipoxygenase B OS=Solanum lycopersicum OX=4081 GN=LOX1.2 PE=2 SV=1_38_Asp-N Endopeptidase_570_59_6869.97928_8.13_2_Proline-endopeptidase_59_18_2165.45458_8.55
functions:AIP
>sp|P38416|LOXB_SOLLC Linoleate 9S-lipoxygenase B OS=Solanum lycopersicum OX=4081 GN=LOX1.2 PE=2 SV=1_39_Asp-N Endopeptidase_593_23_2501.80828_4.67_0_Proline-endopeptidase_0_23_2501.80828_4.67
functions:AIP
>sp|P38416|LOXB_SOLLC Linoleate 9S-lipoxygenase B OS=Solanum lycopersicum OX=4081 GN=LOX1.2 PE=2 SV=1_40_Asp-N Endopeptidase_604_11_1272.42288_3.38_0_Proline-endopeptidase_0_11_1272.42288_3.38
functions:none
>sp|P38416|LOXB_SOLLC Linoleate 9S-lipoxygenase B OS=Solanum lycopersicum OX=4081 GN=LOX1.2 PE=2 SV=1_41_Asp-N Endopeptidase_614_10_1099.29568_6.19_0_Proline-endopeptidase_0_10_1099.29568_6.19
functions:ADP
>sp|P38416|LOXB_SOLLC Linoleate 9S-lipoxygenase B OS=Solanum lycopersicum OX=4081 GN=LOX1.2 PE=2 SV=1_42_Asp-N Endopeptidase_627_13_1433.71388_7.2_0_Proline-endopeptidase_0_13_1433.71388_7.2
functions:none
>sp|P38416|LOXB_SOLLC Linoleate 9S-lipoxygenase B OS=Solanum lycopersicum OX=4081 GN=LOX1.2 PE=2 SV=1_43_Asp-N Endopeptidase_633_6_726.78398_3.48_0_Proline-endopeptidase_0_6_726.78398_3.48
functions:AHP
>sp|P38416|LOXB_SOLLC Linoleate 9S-lipoxygenase B OS=Solanum lycopersicum OX=4081 GN=LOX1.2 PE=2 SV=1_44_Asp-N Endopeptidase_656_23_2801.20878_6.17_0_Proline-endopeptidase_0_23_2801.20878_6.17
functions:AMP
>sp|P38416|LOXB_SOLLC Linoleate 9S-lipoxygenase B OS=Solanum lycopersicum OX=4081 GN=LOX1.2 PE=2 SV=1_45_Asp-N Endopeptidase_662_6_719.74668_4.05_0_Proline-endopeptidase_0_6_719.74668_4.05
functions:AHP
>sp|P38416|LOXB_SOLLC Linoleate 9S-lipoxygenase B OS=Solanum lycopersicum OX=4081 GN=LOX1.2 PE=2 SV=1_46_Asp-N Endopeptidase_679_17_2084.23218_4.6_0_Proline-endopeptidase_0_17_2084.23218_4.6
functions:AIP
>sp|P38416|LOXB_SOLLC Linoleate 9S-lipoxygenase B OS=Solanum lycopersicum OX=4081 GN=LOX1.2 PE=2 SV=1_48_Asp-N Endopeptidase_697_15_1956.19118_6.31_0_Proline-endopeptidase_0_15_1956.19118_6.31
functions:AIP
>sp|P38416|LOXB_SOLLC Linoleate 9S-lipoxygenase B OS=Solanum lycopersicum OX=4081 GN=LOX1.2 PE=2 SV=1_49_Asp-N Endopeptidase_751_54_5984.87118_5.0_1_Proline-endopeptidase_54_22_2451.74578_4.07
functions:AIP
>sp|P38416|LOXB_SOLLC Linoleate 9S-lipoxygenase B OS=Solanum lycopersicum OX=4081 GN=LOX1.2 PE=2 SV=1_50_Asp-N Endopeptidase_780_29_3319.84868_6.99_0_Proline-endopeptidase_0_29_3319.84868_6.99
functions:AMP
>sp|P38416|LOXB_SOLLC Linoleate 9S-lipoxygenase B OS=Solanum lycopersicum OX=4081 GN=LOX1.2 PE=2 SV=1_51_Asp-N Endopeptidase_788_8_979.05748_4.29_0_Proline-endopeptidase_0_8_979.05748_4.29
functions:AHP
>sp|P38416|LOXB_SOLLC Linoleate 9S-lipoxygenase B OS=Solanum lycopersicum OX=4081 GN=LOX1.2 PE=2 SV=1_52_Asp-N Endopeptidase_795_7_877.94938_4.29_0_Proline-endopeptidase_0_7_877.94938_4.29
functions:AHP
>sp|P38416|LOXB_SOLLC Linoleate 9S-lipoxygenase B OS=Solanum lycopersicum OX=4081 GN=LOX1.2 PE=2 SV=1_53_Asp-N Endopeptidase_811_16_1867.19338_6.24_0_Proline-endopeptidase_0_16_1867.19338_6.24
functions:AIP
>sp|O24031|GPX4_SOLLC Probable phospholipid hydroperoxide glutathione peroxidase OS=Solanum lycopersicum OX=4081 GN=GPXle-1 PE=2 SV=1_0_Asp-N Endopeptidase_12_12_1326.44378_5.45_0_Proline-endopeptidase_0_12_1326.44378_5.45
functions:none
>sp|O24031|GPX4_SOLLC Probable phospholipid hydroperoxide glutathione peroxidase OS=Solanum lycopersicum OX=4081 GN=GPXle-1 PE=2 SV=1_4_Asp-N Endopeptidase_51_27_2914.36658_7.73_0_Proline-endopeptidase_0_27_2914.36658_7.73
functions:AMP
>sp|O24031|GPX4_SOLLC Probable phospholipid hydroperoxide glutathione peroxidase OS=Solanum lycopersicum OX=4081 GN=GPXle-1 PE=2 SV=1_5_Asp-N Endopeptidase_61_10_1318.55078_7.59_0_Proline-endopeptidase_0_10_1318.55078_7.59
functions:none
>sp|O24031|GPX4_SOLLC Probable phospholipid hydroperoxide glutathione peroxidase OS=Solanum lycopersicum OX=4081 GN=GPXle-1 PE=2 SV=1_6_Asp-N Endopeptidase_84_23_2476.69948_3.27_0_Proline-endopeptidase_0_23_2476.69948_3.27
functions:AMP
>sp|O24031|GPX4_SOLLC Probable phospholipid hydroperoxide glutathione peroxidase OS=Solanum lycopersicum OX=4081 GN=GPXle-1 PE=2 SV=1_7_Asp-N Endopeptidase_101_17_2089.45498_6.17_0_Proline-endopeptidase_0_17_2089.45498_6.17
functions:AIP
>sp|O24031|GPX4_SOLLC Probable phospholipid hydroperoxide glutathione peroxidase OS=Solanum lycopersicum OX=4081 GN=GPXle-1 PE=2 SV=1_10_Asp-N Endopeptidase_127_19_2075.35438_8.32_0_Proline-endopeptidase_0_19_2075.35438_8.32
functions:AIP
>sp|O24031|GPX4_SOLLC Probable phospholipid hydroperoxide glutathione peroxidase OS=Solanum lycopersicum OX=4081 GN=GPXle-1 PE=2 SV=1_11_Asp-N Endopeptidase_139_12_1467.73058_7.79_0_Proline-endopeptidase_0_12_1467.73058_7.79
functions:AIP
>sp|O24031|GPX4_SOLLC Probable phospholipid hydroperoxide glutathione peroxidase OS=Solanum lycopersicum OX=4081 GN=GPXle-1 PE=2 SV=1_12_Asp-N Endopeptidase_146_7_782.85168_5.53_0_Proline-endopeptidase_0_7_782.85168_5.53
functions:AHP
>sp|O24031|GPX4_SOLLC Probable phospholipid hydroperoxide glutathione peroxidase OS=Solanum lycopersicum OX=4081 GN=GPXle-1 PE=2 SV=1_13_Asp-N Endopeptidase_160_14_1569.70658_6.17_0_Proline-endopeptidase_0_14_1569.70658_6.17
functions:AIP
>sp|O24031|GPX4_SOLLC Probable phospholipid hydroperoxide glutathione peroxidase OS=Solanum lycopersicum OX=4081 GN=GPXle-1 PE=2 SV=1_14_Asp-N Endopeptidase_169_9_956.19358_7.79_0_Proline-endopeptidase_0_9_956.19358_7.79
functions:none
>sp|P54767|DCE_SOLLC Glutamate decarboxylase OS=Solanum lycopersicum OX=4081 PE=2 SV=1_0_Asp-N Endopeptidase_9_9_1021.24028_9.71_0_Proline-endopeptidase_0_9_1021.24028_9.71
functions:AHP
>sp|P54767|DCE_SOLLC Glutamate decarboxylase OS=Solanum lycopersicum OX=4081 PE=2 SV=1_3_Asp-N Endopeptidase_73_20_2266.52818_4.05_0_Proline-endopeptidase_0_20_2266.52818_4.05
functions:AIP
>sp|P54767|DCE_SOLLC Glutamate decarboxylase OS=Solanum lycopersicum OX=4081 PE=2 SV=1_4_Asp-N Endopeptidase_86_13_1524.79548_7.76_0_Proline-endopeptidase_0_13_1524.79548_7.76
functions:AIP
>sp|P54767|DCE_SOLLC Glutamate decarboxylase OS=Solanum lycopersicum OX=4081 PE=2 SV=1_6_Asp-N Endopeptidase_114_26_2955.35598_5.5_0_Proline-endopeptidase_0_26_2955.35598_5.5
functions:none
>sp|P54767|DCE_SOLLC Glutamate decarboxylase OS=Solanum lycopersicum OX=4081 PE=2 SV=1_10_Asp-N Endopeptidase_200_9_941.09238_4.29_0_Proline-endopeptidase_0_9_941.09238_4.29
functions:ADP
>sp|P54767|DCE_SOLLC Glutamate decarboxylase OS=Solanum lycopersicum OX=4081 PE=2 SV=1_11_Asp-N Endopeptidase_220_20_2083.29468_3.27_0_Proline-endopeptidase_0_20_2083.29468_3.27
functions:AIP
>sp|P54767|DCE_SOLLC Glutamate decarboxylase OS=Solanum lycopersicum OX=4081 PE=2 SV=1_12_Asp-N Endopeptidase_244_24_2806.25478_6.88_0_Proline-endopeptidase_0_24_2806.25478_6.88
functions:none
>sp|P54767|DCE_SOLLC Glutamate decarboxylase OS=Solanum lycopersicum OX=4081 PE=2 SV=1_13_Asp-N Endopeptidase_258_14_1448.64088_3.48_0_Proline-endopeptidase_0_14_1448.64088_3.48
functions:AIP
>sp|P54767|DCE_SOLLC Glutamate decarboxylase OS=Solanum lycopersicum OX=4081 PE=2 SV=1_17_Asp-N Endopeptidase_310_12_1406.55778_4.27_0_Proline-endopeptidase_0_12_1406.55778_4.27
functions:AIP
>sp|P54767|DCE_SOLLC Glutamate decarboxylase OS=Solanum lycopersicum OX=4081 PE=2 SV=1_20_Asp-N Endopeptidase_382_12_1258.48338_5.98_0_Proline-endopeptidase_0_12_1258.48338_5.98
functions:AIP
>sp|P54767|DCE_SOLLC Glutamate decarboxylase OS=Solanum lycopersicum OX=4081 PE=2 SV=1_21_Asp-N Endopeptidase_410_28_3313.77828_7.06_0_Proline-endopeptidase_0_28_3313.77828_7.06
functions:AMP
>sp|P54767|DCE_SOLLC Glutamate decarboxylase OS=Solanum lycopersicum OX=4081 PE=2 SV=1_22_Asp-N Endopeptidase_424_14_1619.88458_5.67_0_Proline-endopeptidase_0_14_1619.88458_5.67
functions:AIP
>sp|P54767|DCE_SOLLC Glutamate decarboxylase OS=Solanum lycopersicum OX=4081 PE=2 SV=1_23_Asp-N Endopeptidase_436_12_1360.48938_5.53_0_Proline-endopeptidase_0_12_1360.48938_5.53
functions:AIP
>sp|P54767|DCE_SOLLC Glutamate decarboxylase OS=Solanum lycopersicum OX=4081 PE=2 SV=1_24_Asp-N Endopeptidase_445_9_1059.22478_4.05_0_Proline-endopeptidase_0_9_1059.22478_4.05
functions:ADP
>sp|P54767|DCE_SOLLC Glutamate decarboxylase OS=Solanum lycopersicum OX=4081 PE=2 SV=1_25_Asp-N Endopeptidase_465_20_2263.58238_8.06_0_Proline-endopeptidase_0_20_2263.58238_8.06
functions:AIP
>sp|P54767|DCE_SOLLC Glutamate decarboxylase OS=Solanum lycopersicum OX=4081 PE=2 SV=1_28_Asp-N Endopeptidase_477_8_993.10768_6.71_0_Proline-endopeptidase_0_8_993.10768_6.71
functions:ADP
>sp|P54767|DCE_SOLLC Glutamate decarboxylase OS=Solanum lycopersicum OX=4081 PE=2 SV=1_29_Asp-N Endopeptidase_484_7_819.86698_4.29_0_Proline-endopeptidase_0_7_819.86698_4.29
functions:AHP
>sp|P54767|DCE_SOLLC Glutamate decarboxylase OS=Solanum lycopersicum OX=4081 PE=2 SV=1_30_Asp-N Endopeptidase_502_18_2040.45758_8.66_0_Proline-endopeptidase_0_18_2040.45758_8.66
functions:AMP
>NP_001316598.1 A20/AN1 zinc finger protein SAP4 [Solanum lycopersicum]_4_Asp-N Endopeptidase_142_7_890.96608_5.53_0_Proline-endopeptidase_0_7_890.96608_5.53
functions:AHP
>NP_001316598.1 A20/AN1 zinc finger protein SAP4 [Solanum lycopersicum]_5_Asp-N Endopeptidase_149_7_836.90288_7.99_0_Proline-endopeptidase_0_7_836.90288_7.99
functions:AHP
>NP_001316598.1 A20/AN1 zinc finger protein SAP4 [Solanum lycopersicum]_6_Asp-N Endopeptidase_164_15_1566.86138_7.64_0_Proline-endopeptidase_0_15_1566.86138_7.64
functions:AIP
>NP_001234670.1 MADS-box transcription factor RIN isoform 1 [Solanum lycopersicum]_2_Asp-N Endopeptidase_114_29_3549.96338_6.98_0_Proline-endopeptidase_0_29_3549.96338_6.98
functions:AMP
>NP_001234670.1 MADS-box transcription factor RIN isoform 1 [Solanum lycopersicum]_3_Asp-N Endopeptidase_122_8_830.93638_5.87_0_Proline-endopeptidase_0_8_830.93638_5.87
functions:AHP
>NP_001234670.1 MADS-box transcription factor RIN isoform 1 [Solanum lycopersicum]_4_Asp-N Endopeptidase_131_9_1143.26198_4.05_0_Proline-endopeptidase_0_9_1143.26198_4.05
functions:ADP
>NP_001234670.1 MADS-box transcription factor RIN isoform 1 [Solanum lycopersicum]_5_Asp-N Endopeptidase_147_16_1883.13788_9.78_0_Proline-endopeptidase_0_16_1883.13788_9.78
functions:AIP
>NP_001234670.1 MADS-box transcription factor RIN isoform 1 [Solanum lycopersicum]_7_Asp-N Endopeptidase_231_13_1379.40568_4.27_0_Proline-endopeptidase_0_13_1379.40568_4.27
functions:AIP
>NP_001234670.1 MADS-box transcription factor RIN isoform 1 [Solanum lycopersicum]_8_Asp-N Endopeptidase_242_11_1145.33868_3.48_0_Proline-endopeptidase_0_11_1145.33868_3.48
functions:none
>sp|P93207|14310_SOLLC 14-3-3 protein 10 OS=Solanum lycopersicum OX=4081 GN=TFT10 PE=2 SV=2_2_Asp-N Endopeptidase_148_12_1537.73508_6.16_0_Proline-endopeptidase_0_12_1537.73508_6.16
functions:AIP
>sp|P93207|14310_SOLLC 14-3-3 protein 10 OS=Solanum lycopersicum OX=4081 GN=TFT10 PE=2 SV=2_3_Asp-N Endopeptidase_156_8_945.98478_4.67_0_Proline-endopeptidase_0_8_945.98478_4.67
functions:AHP
>sp|P93207|14310_SOLLC 14-3-3 protein 10 OS=Solanum lycopersicum OX=4081 GN=TFT10 PE=2 SV=2_4_Asp-N Endopeptidase_171_15_1655.84018_4.29_0_Proline-endopeptidase_0_15_1655.84018_4.29
functions:AIP
>sp|P93207|14310_SOLLC 14-3-3 protein 10 OS=Solanum lycopersicum OX=4081 GN=TFT10 PE=2 SV=2_5_Asp-N Endopeptidase_198_27_3061.53028_5.53_0_Proline-endopeptidase_7_7_775.85958_5.22
functions:AHP
>sp|P93207|14310_SOLLC 14-3-3 protein 10 OS=Solanum lycopersicum OX=4081 GN=TFT10 PE=2 SV=2_5_Asp-N Endopeptidase_198_27_3061.53028_5.53_1_Proline-endopeptidase_27_20_2303.68598_6.21
functions:AIP
>sp|P93207|14310_SOLLC 14-3-3 protein 10 OS=Solanum lycopersicum OX=4081 GN=TFT10 PE=2 SV=2_6_Asp-N Endopeptidase_216_18_1955.22828_4.4_0_Proline-endopeptidase_0_18_1955.22828_4.4
functions:AIP
>sp|P93207|14310_SOLLC 14-3-3 protein 10 OS=Solanum lycopersicum OX=4081 GN=TFT10 PE=2 SV=2_7_Asp-N Endopeptidase_225_9_1041.07958_4.05_0_Proline-endopeptidase_0_9_1041.07958_4.05
functions:AHP
>sp|P93207|14310_SOLLC 14-3-3 protein 10 OS=Solanum lycopersicum OX=4081 GN=TFT10 PE=2 SV=2_8_Asp-N Endopeptidase_235_10_1189.43558_5.98_0_Proline-endopeptidase_0_10_1189.43558_5.98
functions:ADP
>sp|P93207|14310_SOLLC 14-3-3 protein 10 OS=Solanum lycopersicum OX=4081 GN=TFT10 PE=2 SV=2_9_Asp-N Endopeptidase_243_8_949.02808_3.48_0_Proline-endopeptidase_0_8_949.02808_3.48
functions:none
>sp|P31542|CLPAB_SOLLC ATP-dependent Clp protease ATP-binding subunit ClpA homolog CD4B, chloroplastic OS=Solanum lycopersicum OX=4081 GN=CD4B PE=3 SV=1_1_Asp-N Endopeptidase_58_11_1166.31708_5.97_0_Proline-endopeptidase_0_11_1166.31708_5.97
functions:AMP
>sp|P31542|CLPAB_SOLLC ATP-dependent Clp protease ATP-binding subunit ClpA homolog CD4B, chloroplastic OS=Solanum lycopersicum OX=4081 GN=CD4B PE=3 SV=1_2_Asp-N Endopeptidase_147_89_9788.56498_8.78_0_Proline-endopeptidase_23_23_2518.85598_8.8
functions:AIP
>sp|P31542|CLPAB_SOLLC ATP-dependent Clp protease ATP-binding subunit ClpA homolog CD4B, chloroplastic OS=Solanum lycopersicum OX=4081 GN=CD4B PE=3 SV=1_6_Asp-N Endopeptidase_334_14_1541.80528_4.67_0_Proline-endopeptidase_0_14_1541.80528_4.67
functions:AIP
>sp|P31542|CLPAB_SOLLC ATP-dependent Clp protease ATP-binding subunit ClpA homolog CD4B, chloroplastic OS=Solanum lycopersicum OX=4081 GN=CD4B PE=3 SV=1_7_Asp-N Endopeptidase_363_29_3399.96868_6.32_0_Proline-endopeptidase_0_29_3399.96868_6.32
functions:AMP
>sp|P31542|CLPAB_SOLLC ATP-dependent Clp protease ATP-binding subunit ClpA homolog CD4B, chloroplastic OS=Solanum lycopersicum OX=4081 GN=CD4B PE=3 SV=1_8_Asp-N Endopeptidase_370_7_862.03358_3.38_0_Proline-endopeptidase_0_7_862.03358_3.38
functions:AHP
>sp|P31542|CLPAB_SOLLC ATP-dependent Clp protease ATP-binding subunit ClpA homolog CD4B, chloroplastic OS=Solanum lycopersicum OX=4081 GN=CD4B PE=3 SV=1_9_Asp-N Endopeptidase_386_16_1523.66278_4.05_0_Proline-endopeptidase_0_16_1523.66278_4.05
functions:AIP
>sp|P31542|CLPAB_SOLLC ATP-dependent Clp protease ATP-binding subunit ClpA homolog CD4B, chloroplastic OS=Solanum lycopersicum OX=4081 GN=CD4B PE=3 SV=1_10_Asp-N Endopeptidase_409_23_2339.73538_6.17_0_Proline-endopeptidase_8_8_840.97488_5.87
functions:ADP
>sp|P31542|CLPAB_SOLLC ATP-dependent Clp protease ATP-binding subunit ClpA homolog CD4B, chloroplastic OS=Solanum lycopersicum OX=4081 GN=CD4B PE=3 SV=1_10_Asp-N Endopeptidase_409_23_2339.73538_6.17_1_Proline-endopeptidase_23_15_1516.77578_6.23
functions:AMP
>sp|P31542|CLPAB_SOLLC ATP-dependent Clp protease ATP-binding subunit ClpA homolog CD4B, chloroplastic OS=Solanum lycopersicum OX=4081 GN=CD4B PE=3 SV=1_11_Asp-N Endopeptidase_418_9_1217.34708_6.98_0_Proline-endopeptidase_0_9_1217.34708_6.98
functions:none
>sp|P31542|CLPAB_SOLLC ATP-dependent Clp protease ATP-binding subunit ClpA homolog CD4B, chloroplastic OS=Solanum lycopersicum OX=4081 GN=CD4B PE=3 SV=1_12_Asp-N Endopeptidase_436_18_2078.39918_6.31_0_Proline-endopeptidase_0_18_2078.39918_6.31
functions:AIP
>sp|P31542|CLPAB_SOLLC ATP-dependent Clp protease ATP-binding subunit ClpA homolog CD4B, chloroplastic OS=Solanum lycopersicum OX=4081 GN=CD4B PE=3 SV=1_13_Asp-N Endopeptidase_459_23_2912.34448_7.79_0_Proline-endopeptidase_0_23_2912.34448_7.79
functions:AIP
>sp|P31542|CLPAB_SOLLC ATP-dependent Clp protease ATP-binding subunit ClpA homolog CD4B, chloroplastic OS=Solanum lycopersicum OX=4081 GN=CD4B PE=3 SV=1_15_Asp-N Endopeptidase_475_14_1541.72088_3.48_0_Proline-endopeptidase_0_14_1541.72088_3.48
functions:AIP
>sp|P31542|CLPAB_SOLLC ATP-dependent Clp protease ATP-binding subunit ClpA homolog CD4B, chloroplastic OS=Solanum lycopersicum OX=4081 GN=CD4B PE=3 SV=1_20_Asp-N Endopeptidase_535_9_1064.16318_4.67_0_Proline-endopeptidase_0_9_1064.16318_4.67
functions:AHP
>sp|P31542|CLPAB_SOLLC ATP-dependent Clp protease ATP-binding subunit ClpA homolog CD4B, chloroplastic OS=Solanum lycopersicum OX=4081 GN=CD4B PE=3 SV=1_22_Asp-N Endopeptidase_549_10_1085.30898_5.87_0_Proline-endopeptidase_0_10_1085.30898_5.87
functions:none
>sp|P31542|CLPAB_SOLLC ATP-dependent Clp protease ATP-binding subunit ClpA homolog CD4B, chloroplastic OS=Solanum lycopersicum OX=4081 GN=CD4B PE=3 SV=1_23_Asp-N Endopeptidase_563_14_1505.60188_4.89_0_Proline-endopeptidase_0_14_1505.60188_4.89
functions:AIP
>sp|P31542|CLPAB_SOLLC ATP-dependent Clp protease ATP-binding subunit ClpA homolog CD4B, chloroplastic OS=Solanum lycopersicum OX=4081 GN=CD4B PE=3 SV=1_24_Asp-N Endopeptidase_572_9_901.96898_3.38_0_Proline-endopeptidase_0_9_901.96898_3.38
functions:ADP
>sp|P31542|CLPAB_SOLLC ATP-dependent Clp protease ATP-binding subunit ClpA homolog CD4B, chloroplastic OS=Solanum lycopersicum OX=4081 GN=CD4B PE=3 SV=1_25_Asp-N Endopeptidase_591_19_2096.36788_5.53_0_Proline-endopeptidase_0_19_2096.36788_5.53
functions:AIP
>sp|P31542|CLPAB_SOLLC ATP-dependent Clp protease ATP-binding subunit ClpA homolog CD4B, chloroplastic OS=Solanum lycopersicum OX=4081 GN=CD4B PE=3 SV=1_27_Asp-N Endopeptidase_611_17_2053.40748_7.08_0_Proline-endopeptidase_0_17_2053.40748_7.08
functions:AIP
>sp|P31542|CLPAB_SOLLC ATP-dependent Clp protease ATP-binding subunit ClpA homolog CD4B, chloroplastic OS=Solanum lycopersicum OX=4081 GN=CD4B PE=3 SV=1_28_Asp-N Endopeptidase_670_59_6366.39538_8.89_0_Proline-endopeptidase_24_24_2688.13478_11.31
functions:AMP
>sp|P31542|CLPAB_SOLLC ATP-dependent Clp protease ATP-binding subunit ClpA homolog CD4B, chloroplastic OS=Solanum lycopersicum OX=4081 GN=CD4B PE=3 SV=1_29_Asp-N Endopeptidase_714_44_4975.67218_7.05_1_Proline-endopeptidase_44_6_740.89758_5.45
functions:AHP
>sp|P31542|CLPAB_SOLLC ATP-dependent Clp protease ATP-binding subunit ClpA homolog CD4B, chloroplastic OS=Solanum lycopersicum OX=4081 GN=CD4B PE=3 SV=1_30_Asp-N Endopeptidase_722_8_938.00498_4.66_0_Proline-endopeptidase_0_8_938.00498_4.66
functions:AHP
>sp|P31542|CLPAB_SOLLC ATP-dependent Clp protease ATP-binding subunit ClpA homolog CD4B, chloroplastic OS=Solanum lycopersicum OX=4081 GN=CD4B PE=3 SV=1_31_Asp-N Endopeptidase_733_11_1352.62648_3.38_0_Proline-endopeptidase_0_11_1352.62648_3.38
functions:AHP
>sp|P31542|CLPAB_SOLLC ATP-dependent Clp protease ATP-binding subunit ClpA homolog CD4B, chloroplastic OS=Solanum lycopersicum OX=4081 GN=CD4B PE=3 SV=1_33_Asp-N Endopeptidase_745_7_761.83328_8.06_0_Proline-endopeptidase_0_7_761.83328_8.06
functions:AHP
>sp|P31542|CLPAB_SOLLC ATP-dependent Clp protease ATP-binding subunit ClpA homolog CD4B, chloroplastic OS=Solanum lycopersicum OX=4081 GN=CD4B PE=3 SV=1_34_Asp-N Endopeptidase_772_27_2940.41058_8.4_0_Proline-endopeptidase_0_27_2940.41058_8.4
functions:AMP
>sp|P31542|CLPAB_SOLLC ATP-dependent Clp protease ATP-binding subunit ClpA homolog CD4B, chloroplastic OS=Solanum lycopersicum OX=4081 GN=CD4B PE=3 SV=1_38_Asp-N Endopeptidase_806_27_3346.79058_7.75_0_Proline-endopeptidase_21_21_2573.88838_7.75
functions:AIP
>sp|P31542|CLPAB_SOLLC ATP-dependent Clp protease ATP-binding subunit ClpA homolog CD4B, chloroplastic OS=Solanum lycopersicum OX=4081 GN=CD4B PE=3 SV=1_38_Asp-N Endopeptidase_806_27_3346.79058_7.75_1_Proline-endopeptidase_27_6_790.91748_6.23
functions:AHP
>sp|P31542|CLPAB_SOLLC ATP-dependent Clp protease ATP-binding subunit ClpA homolog CD4B, chloroplastic OS=Solanum lycopersicum OX=4081 GN=CD4B PE=3 SV=1_39_Asp-N Endopeptidase_824_18_2162.57268_4.89_0_Proline-endopeptidase_0_18_2162.57268_4.89
functions:AIP
>sp|P31542|CLPAB_SOLLC ATP-dependent Clp protease ATP-binding subunit ClpA homolog CD4B, chloroplastic OS=Solanum lycopersicum OX=4081 GN=CD4B PE=3 SV=1_40_Asp-N Endopeptidase_849_25_3149.74258_6.36_0_Proline-endopeptidase_0_25_3149.74258_6.36
functions:AIP
>sp|P31542|CLPAB_SOLLC ATP-dependent Clp protease ATP-binding subunit ClpA homolog CD4B, chloroplastic OS=Solanum lycopersicum OX=4081 GN=CD4B PE=3 SV=1_42_Asp-N Endopeptidase_875_22_2577.94388_8.36_0_Proline-endopeptidase_12_12_1325.35688_4.29
functions:AMP
>sp|P31542|CLPAB_SOLLC ATP-dependent Clp protease ATP-binding subunit ClpA homolog CD4B, chloroplastic OS=Solanum lycopersicum OX=4081 GN=CD4B PE=3 SV=1_42_Asp-N Endopeptidase_875_22_2577.94388_8.36_1_Proline-endopeptidase_22_10_1270.60228_11.19
functions:none
>sp|P31542|CLPAB_SOLLC ATP-dependent Clp protease ATP-binding subunit ClpA homolog CD4B, chloroplastic OS=Solanum lycopersicum OX=4081 GN=CD4B PE=3 SV=1_43_Asp-N Endopeptidase_890_15_1665.89408_4.4_0_Proline-endopeptidase_0_15_1665.89408_4.4
functions:AIP
>sp|P31542|CLPAB_SOLLC ATP-dependent Clp protease ATP-binding subunit ClpA homolog CD4B, chloroplastic OS=Solanum lycopersicum OX=4081 GN=CD4B PE=3 SV=1_47_Asp-N Endopeptidase_914_15_1404.45328_3.48_0_Proline-endopeptidase_0_15_1404.45328_3.48
functions:AIP
>sp|P31542|CLPAB_SOLLC ATP-dependent Clp protease ATP-binding subunit ClpA homolog CD4B, chloroplastic OS=Solanum lycopersicum OX=4081 GN=CD4B PE=3 SV=1_48_Asp-N Endopeptidase_923_9_934.05698_3.38_0_Proline-endopeptidase_0_9_934.05698_3.38
functions:AHP
>sp|P36181|HSP80_SOLLC Heat shock cognate protein 80 OS=Solanum lycopersicum OX=4081 GN=HSC80 PE=2 SV=1_3_Asp-N Endopeptidase_52_9_1108.25968_6.19_0_Proline-endopeptidase_0_9_1108.25968_6.19
functions:AHP
>sp|P36181|HSP80_SOLLC Heat shock cognate protein 80 OS=Solanum lycopersicum OX=4081 GN=HSC80 PE=2 SV=1_5_Asp-N Endopeptidase_69_12_1378.59068_4.27_0_Proline-endopeptidase_0_12_1378.59068_4.27
functions:none
>sp|P36181|HSP80_SOLLC Heat shock cognate protein 80 OS=Solanum lycopersicum OX=4081 GN=HSC80 PE=2 SV=1_6_Asp-N Endopeptidase_79_10_1102.25278_5.87_0_Proline-endopeptidase_0_10_1102.25278_5.87
functions:AHP
>sp|P36181|HSP80_SOLLC Heat shock cognate protein 80 OS=Solanum lycopersicum OX=4081 GN=HSC80 PE=2 SV=1_7_Asp-N Endopeptidase_88_9_878.99588_5.87_0_Proline-endopeptidase_0_9_878.99588_5.87
functions:AHP
>sp|P36181|HSP80_SOLLC Heat shock cognate protein 80 OS=Solanum lycopersicum OX=4081 GN=HSC80 PE=2 SV=1_8_Asp-N Endopeptidase_113_25_2549.88158_4.67_0_Proline-endopeptidase_0_25_2549.88158_4.67
functions:AIP
>sp|P36181|HSP80_SOLLC Heat shock cognate protein 80 OS=Solanum lycopersicum OX=4081 GN=HSC80 PE=2 SV=1_9_Asp-N Endopeptidase_142_29_3160.63528_6.98_0_Proline-endopeptidase_0_29_3160.63528_6.98
functions:AMP
>sp|P36181|HSP80_SOLLC Heat shock cognate protein 80 OS=Solanum lycopersicum OX=4081 GN=HSC80 PE=2 SV=1_11_Asp-N Endopeptidase_161_18_2060.16398_4.05_0_Proline-endopeptidase_0_18_2060.16398_4.05
functions:AIP
>sp|P36181|HSP80_SOLLC Heat shock cognate protein 80 OS=Solanum lycopersicum OX=4081 GN=HSC80 PE=2 SV=1_12_Asp-N Endopeptidase_180_19_2111.39788_6.23_0_Proline-endopeptidase_0_19_2111.39788_6.23
functions:AIP
>sp|P36181|HSP80_SOLLC Heat shock cognate protein 80 OS=Solanum lycopersicum OX=4081 GN=HSC80 PE=2 SV=1_13_Asp-N Endopeptidase_192_12_1591.78438_4.89_0_Proline-endopeptidase_0_12_1591.78438_4.89
functions:none
>sp|P36181|HSP80_SOLLC Heat shock cognate protein 80 OS=Solanum lycopersicum OX=4081 GN=HSC80 PE=2 SV=1_14_Asp-N Endopeptidase_219_27_3233.75218_5.8_0_Proline-endopeptidase_0_27_3233.75218_5.8
functions:AMP
>sp|P36181|HSP80_SOLLC Heat shock cognate protein 80 OS=Solanum lycopersicum OX=4081 GN=HSC80 PE=2 SV=1_16_Asp-N Endopeptidase_228_8_1035.02958_4.12_0_Proline-endopeptidase_0_8_1035.02958_4.12
functions:AHP
>sp|P36181|HSP80_SOLLC Heat shock cognate protein 80 OS=Solanum lycopersicum OX=4081 GN=HSC80 PE=2 SV=1_17_Asp-N Endopeptidase_237_9_1033.05708_3.83_0_Proline-endopeptidase_0_9_1033.05708_3.83
functions:AHP
>sp|P36181|HSP80_SOLLC Heat shock cognate protein 80 OS=Solanum lycopersicum OX=4081 GN=HSC80 PE=2 SV=1_18_Asp-N Endopeptidase_289_52_6373.28608_7.36_0_Proline-endopeptidase_29_29_3543.03518_7.49
functions:AMP
>sp|P36181|HSP80_SOLLC Heat shock cognate protein 80 OS=Solanum lycopersicum OX=4081 GN=HSC80 PE=2 SV=1_18_Asp-N Endopeptidase_289_52_6373.28608_7.36_1_Proline-endopeptidase_35_6_830.05878_9.93
functions:AHP
>sp|P36181|HSP80_SOLLC Heat shock cognate protein 80 OS=Solanum lycopersicum OX=4081 GN=HSC80 PE=2 SV=1_18_Asp-N Endopeptidase_289_52_6373.28608_7.36_2_Proline-endopeptidase_52_17_2036.22268_4.52
functions:AIP
>sp|P36181|HSP80_SOLLC Heat shock cognate protein 80 OS=Solanum lycopersicum OX=4081 GN=HSC80 PE=2 SV=1_21_Asp-N Endopeptidase_342_19_2363.89328_9.1_0_Proline-endopeptidase_6_6_715.84798_8.11
functions:AHP
>sp|P36181|HSP80_SOLLC Heat shock cognate protein 80 OS=Solanum lycopersicum OX=4081 GN=HSC80 PE=2 SV=1_21_Asp-N Endopeptidase_342_19_2363.89328_9.1_1_Proline-endopeptidase_19_13_1666.06058_10.21
functions:AIP
>sp|P36181|HSP80_SOLLC Heat shock cognate protein 80 OS=Solanum lycopersicum OX=4081 GN=HSC80 PE=2 SV=1_23_Asp-N Endopeptidase_360_15_1722.01118_4.05_0_Proline-endopeptidase_0_15_1722.01118_4.05
functions:AIP
>sp|P36181|HSP80_SOLLC Heat shock cognate protein 80 OS=Solanum lycopersicum OX=4081 GN=HSC80 PE=2 SV=1_26_Asp-N Endopeptidase_422_19_2316.59818_6.92_0_Proline-endopeptidase_0_19_2316.59818_6.92
functions:AIP
>sp|P36181|HSP80_SOLLC Heat shock cognate protein 80 OS=Solanum lycopersicum OX=4081 GN=HSC80 PE=2 SV=1_27_Asp-N Endopeptidase_442_20_2308.53878_8.32_0_Proline-endopeptidase_0_20_2308.53878_8.32
functions:AIP
>sp|P36181|HSP80_SOLLC Heat shock cognate protein 80 OS=Solanum lycopersicum OX=4081 GN=HSC80 PE=2 SV=1_28_Asp-N Endopeptidase_449_7_822.92878_4.29_0_Proline-endopeptidase_0_7_822.92878_4.29
functions:ADP
>sp|P36181|HSP80_SOLLC Heat shock cognate protein 80 OS=Solanum lycopersicum OX=4081 GN=HSC80 PE=2 SV=1_29_Asp-N Endopeptidase_460_11_1340.47368_6.17_0_Proline-endopeptidase_0_11_1340.47368_6.17
functions:none
>sp|P36181|HSP80_SOLLC Heat shock cognate protein 80 OS=Solanum lycopersicum OX=4081 GN=HSC80 PE=2 SV=1_32_Asp-N Endopeptidase_522_26_2911.34528_6.24_0_Proline-endopeptidase_0_26_2911.34528_6.24
functions:AIP
>sp|P36181|HSP80_SOLLC Heat shock cognate protein 80 OS=Solanum lycopersicum OX=4081 GN=HSC80 PE=2 SV=1_34_Asp-N Endopeptidase_547_21_2568.04208_7.29_0_Proline-endopeptidase_0_21_2568.04208_7.29
functions:AIP
>sp|P36181|HSP80_SOLLC Heat shock cognate protein 80 OS=Solanum lycopersicum OX=4081 GN=HSC80 PE=2 SV=1_36_Asp-N Endopeptidase_560_9_1016.20298_6.12_0_Proline-endopeptidase_0_9_1016.20298_6.12
functions:ADP
>sp|P36181|HSP80_SOLLC Heat shock cognate protein 80 OS=Solanum lycopersicum OX=4081 GN=HSC80 PE=2 SV=1_38_Asp-N Endopeptidase_591_27_3044.52658_6.3_0_Proline-endopeptidase_0_27_3044.52658_6.3
functions:AMP
>sp|P36181|HSP80_SOLLC Heat shock cognate protein 80 OS=Solanum lycopersicum OX=4081 GN=HSC80 PE=2 SV=1_39_Asp-N Endopeptidase_614_23_2551.89938_4.67_0_Proline-endopeptidase_0_23_2551.89938_4.67
functions:AIP
>sp|P36181|HSP80_SOLLC Heat shock cognate protein 80 OS=Solanum lycopersicum OX=4081 GN=HSC80 PE=2 SV=1_40_Asp-N Endopeptidase_621_7_887.00668_8.06_0_Proline-endopeptidase_0_7_887.00668_8.06
functions:AHP
>sp|P36181|HSP80_SOLLC Heat shock cognate protein 80 OS=Solanum lycopersicum OX=4081 GN=HSC80 PE=2 SV=1_48_Asp-N Endopeptidase_684_6_674.76688_3.38_0_Proline-endopeptidase_0_6_674.76688_3.38
functions:ADP,AHP
>sp|P36181|HSP80_SOLLC Heat shock cognate protein 80 OS=Solanum lycopersicum OX=4081 GN=HSC80 PE=2 SV=1_50_Asp-N Endopeptidase_698_10_1094.15858_3.93_0_Proline-endopeptidase_0_10_1094.15858_3.93
functions:ADP
>sp|Q9AXQ6|IF5A1_SOLLC Eukaryotic translation initiation factor 5A-1 OS=Solanum lycopersicum OX=4081 PE=2 SV=1_1_Asp-N Endopeptidase_12_10_1228.24028_4.86_0_Proline-endopeptidase_0_10_1228.24028_4.86
functions:none
>sp|Q9AXQ6|IF5A1_SOLLC Eukaryotic translation initiation factor 5A-1 OS=Solanum lycopersicum OX=4081 PE=2 SV=1_2_Asp-N Endopeptidase_63_51_5413.26728_8.74_0_Proline-endopeptidase_27_27_2864.26008_9.03
functions:AMP
>sp|Q9AXQ6|IF5A1_SOLLC Eukaryotic translation initiation factor 5A-1 OS=Solanum lycopersicum OX=4081 PE=2 SV=1_2_Asp-N Endopeptidase_63_51_5413.26728_8.74_1_Proline-endopeptidase_51_24_2567.02248_8.26
functions:AMP
>sp|Q9AXQ6|IF5A1_SOLLC Eukaryotic translation initiation factor 5A-1 OS=Solanum lycopersicum OX=4081 PE=2 SV=1_3_Asp-N Endopeptidase_72_9_1050.21998_6.12_0_Proline-endopeptidase_0_9_1050.21998_6.12
functions:none
>sp|Q9AXQ6|IF5A1_SOLLC Eukaryotic translation initiation factor 5A-1 OS=Solanum lycopersicum OX=4081 PE=2 SV=1_4_Asp-N Endopeptidase_81_9_971.05268_5.22_0_Proline-endopeptidase_0_9_971.05268_5.22
functions:none
>sp|Q9AXQ6|IF5A1_SOLLC Eukaryotic translation initiation factor 5A-1 OS=Solanum lycopersicum OX=4081 PE=2 SV=1_5_Asp-N Endopeptidase_89_8_937.02328_7.2_0_Proline-endopeptidase_0_8_937.02328_7.2
functions:AHP
>sp|Q9AXQ6|IF5A1_SOLLC Eukaryotic translation initiation factor 5A-1 OS=Solanum lycopersicum OX=4081 PE=2 SV=1_8_Asp-N Endopeptidase_112_14_1494.62128_4.29_0_Proline-endopeptidase_0_14_1494.62128_4.29
functions:AIP
>sp|Q9AXQ6|IF5A1_SOLLC Eukaryotic translation initiation factor 5A-1 OS=Solanum lycopersicum OX=4081 PE=2 SV=1_10_Asp-N Endopeptidase_119_6_713.83198_5.98_0_Proline-endopeptidase_0_6_713.83198_5.98
functions:AHP
>sp|Q9AXQ6|IF5A1_SOLLC Eukaryotic translation initiation factor 5A-1 OS=Solanum lycopersicum OX=4081 PE=2 SV=1_12_Asp-N Endopeptidase_128_8_887.04398_5.87_0_Proline-endopeptidase_0_8_887.04398_5.87
functions:none
>sp|Q9AXQ6|IF5A1_SOLLC Eukaryotic translation initiation factor 5A-1 OS=Solanum lycopersicum OX=4081 PE=2 SV=1_13_Asp-N Endopeptidase_135_7_722.75268_4.29_0_Proline-endopeptidase_0_7_722.75268_4.29
functions:AHP
>sp|Q9AXQ6|IF5A1_SOLLC Eukaryotic translation initiation factor 5A-1 OS=Solanum lycopersicum OX=4081 PE=2 SV=1_14_Asp-N Endopeptidase_154_19_2023.40548_4.05_0_Proline-endopeptidase_0_19_2023.40548_4.05
functions:AIP
>AAB18280.1 aspartic protease precursor [Solanum lycopersicum]_1_Asp-N Endopeptidase_25_24_2439.91638_7.79_0_Proline-endopeptidase_0_24_2439.91638_7.79
functions:none
>AAB18280.1 aspartic protease precursor [Solanum lycopersicum]_2_Asp-N Endopeptidase_37_12_1495.83428_9.89_0_Proline-endopeptidase_0_12_1495.83428_9.89
functions:none
>AAB18280.1 aspartic protease precursor [Solanum lycopersicum]_4_Asp-N Endopeptidase_51_12_1299.53628_8.4_0_Proline-endopeptidase_0_12_1299.53628_8.4
functions:AIP
>AAB18280.1 aspartic protease precursor [Solanum lycopersicum]_5_Asp-N Endopeptidase_66_15_1717.90228_8.09_0_Proline-endopeptidase_0_15_1717.90228_8.09
functions:AIP
>AAB18280.1 aspartic protease precursor [Solanum lycopersicum]_7_Asp-N Endopeptidase_79_11_1365.63538_7.73_0_Proline-endopeptidase_0_11_1365.63538_7.73
functions:AHP
>AAB18280.1 aspartic protease precursor [Solanum lycopersicum]_8_Asp-N Endopeptidase_100_21_2357.69108_6.1_0_Proline-endopeptidase_0_21_2357.69108_6.1
functions:none
>AAB18280.1 aspartic protease precursor [Solanum lycopersicum]_10_Asp-N Endopeptidase_156_20_2091.25448_5.53_0_Proline-endopeptidase_0_20_2091.25448_5.53
functions:none
>AAB18280.1 aspartic protease precursor [Solanum lycopersicum]_11_Asp-N Endopeptidase_162_6_630.65548_3.48_0_Proline-endopeptidase_0_6_630.65548_3.48
functions:AHP
>AAB18280.1 aspartic protease precursor [Solanum lycopersicum]_13_Asp-N Endopeptidase_187_20_2311.66308_4.67_0_Proline-endopeptidase_0_20_2311.66308_4.67
functions:AIP
>AAB18280.1 aspartic protease precursor [Solanum lycopersicum]_15_Asp-N Endopeptidase_242_15_1462.57918_4.05_0_Proline-endopeptidase_0_15_1462.57918_4.05
functions:AIP
>AAB18280.1 aspartic protease precursor [Solanum lycopersicum]_16_Asp-N Endopeptidase_267_25_2934.34248_8.07_0_Proline-endopeptidase_0_25_2934.34248_8.07
functions:AMP
>AAB18280.1 aspartic protease precursor [Solanum lycopersicum]_17_Asp-N Endopeptidase_287_20_1933.18108_3.48_0_Proline-endopeptidase_0_20_1933.18108_3.48
functions:AMP
>AAB18280.1 aspartic protease precursor [Solanum lycopersicum]_19_Asp-N Endopeptidase_339_9_969.14898_5.98_0_Proline-endopeptidase_0_9_969.14898_5.98
functions:AHP
>AAB18280.1 aspartic protease precursor [Solanum lycopersicum]_20_Asp-N Endopeptidase_351_12_1283.47978_3.48_0_Proline-endopeptidase_0_12_1283.47978_3.48
functions:none
>AAB18280.1 aspartic protease precursor [Solanum lycopersicum]_22_Asp-N Endopeptidase_432_9_1022.15908_5.97_0_Proline-endopeptidase_0_9_1022.15908_5.97
functions:AHP
>AAB18280.1 aspartic protease precursor [Solanum lycopersicum]_23_Asp-N Endopeptidase_439_7_836.98358_5.87_0_Proline-endopeptidase_0_7_836.98358_5.87
functions:AHP
>AAB18280.1 aspartic protease precursor [Solanum lycopersicum]_25_Asp-N Endopeptidase_482_13_1416.68598_5.98_0_Proline-endopeptidase_0_13_1416.68598_5.98
functions:AMP
>AAB18280.1 aspartic protease precursor [Solanum lycopersicum]_26_Asp-N Endopeptidase_493_11_1312.50568_5.22_0_Proline-endopeptidase_0_11_1312.50568_5.22
functions:none
>AAB18280.1 aspartic protease precursor [Solanum lycopersicum]_27_Asp-N Endopeptidase_506_13_1342.42778_4.29_0_Proline-endopeptidase_0_13_1342.42778_4.29
functions:AIP
>ABQ42184.1 S-adenosylmethionine decarboxylase [Solanum lycopersicum]_1_Asp-N Endopeptidase_30_27_2968.39918_4.25_0_Proline-endopeptidase_0_27_2968.39918_4.25
functions:none
>ABQ42184.1 S-adenosylmethionine decarboxylase [Solanum lycopersicum]_2_Asp-N Endopeptidase_45_15_1597.83488_8.4_0_Proline-endopeptidase_0_15_1597.83488_8.4
functions:AIP
>ABQ42184.1 S-adenosylmethionine decarboxylase [Solanum lycopersicum]_3_Asp-N Endopeptidase_57_12_1259.43698_3.33_0_Proline-endopeptidase_0_12_1259.43698_3.33
functions:AIP
>ABQ42184.1 S-adenosylmethionine decarboxylase [Solanum lycopersicum]_7_Asp-N Endopeptidase_140_29_3350.74378_7.35_0_Proline-endopeptidase_0_29_3350.74378_7.35
functions:AMP
>ABQ42184.1 S-adenosylmethionine decarboxylase [Solanum lycopersicum]_8_Asp-N Endopeptidase_159_19_1896.19138_7.76_0_Proline-endopeptidase_0_19_1896.19138_7.76
functions:AIP
>ABQ42184.1 S-adenosylmethionine decarboxylase [Solanum lycopersicum]_9_Asp-N Endopeptidase_178_19_2123.32768_7.77_0_Proline-endopeptidase_0_19_2123.32768_7.77
functions:AIP
>ABQ42184.1 S-adenosylmethionine decarboxylase [Solanum lycopersicum]_11_Asp-N Endopeptidase_253_27_2945.22178_3.83_0_Proline-endopeptidase_0_27_2945.22178_3.83
functions:AMP
>ABQ42184.1 S-adenosylmethionine decarboxylase [Solanum lycopersicum]_12_Asp-N Endopeptidase_266_13_1428.47438_3.38_0_Proline-endopeptidase_0_13_1428.47438_3.38
functions:AIP
>ABQ42184.1 S-adenosylmethionine decarboxylase [Solanum lycopersicum]_13_Asp-N Endopeptidase_295_29_3167.62708_4.6_0_Proline-endopeptidase_0_29_3167.62708_4.6
functions:AMP
>ABQ42184.1 S-adenosylmethionine decarboxylase [Solanum lycopersicum]_14_Asp-N Endopeptidase_308_13_1413.65208_5.53_0_Proline-endopeptidase_0_13_1413.65208_5.53
functions:AIP
>sp|P42652|14334_SOLLC 14-3-3 protein 4 OS=Solanum lycopersicum OX=4081 GN=TFT4 PE=2 SV=1_3_Asp-N Endopeptidase_95_15_1803.00498_6.98_0_Proline-endopeptidase_0_15_1803.00498_6.98
functions:AIP
>sp|P42652|14334_SOLLC 14-3-3 protein 4 OS=Solanum lycopersicum OX=4081 GN=TFT4 PE=2 SV=1_4_Asp-N Endopeptidase_101_6_677.81378_5.87_0_Proline-endopeptidase_0_6_677.81378_5.87
functions:AHP
>sp|P42652|14334_SOLLC 14-3-3 protein 4 OS=Solanum lycopersicum OX=4081 GN=TFT4 PE=2 SV=1_5_Asp-N Endopeptidase_130_29_3086.59388_6.92_0_Proline-endopeptidase_0_29_3086.59388_6.92
functions:AMP
>sp|P42652|14334_SOLLC 14-3-3 protein 4 OS=Solanum lycopersicum OX=4081 GN=TFT4 PE=2 SV=1_7_Asp-N Endopeptidase_192_32_3559.12218_4.66_0_Proline-endopeptidase_12_12_1247.41358_4.27
functions:AIP
>sp|P42652|14334_SOLLC 14-3-3 protein 4 OS=Solanum lycopersicum OX=4081 GN=TFT4 PE=2 SV=1_7_Asp-N Endopeptidase_192_32_3559.12218_4.66_1_Proline-endopeptidase_32_20_2329.72388_6.21
functions:AIP
>sp|P42652|14334_SOLLC 14-3-3 protein 4 OS=Solanum lycopersicum OX=4081 GN=TFT4 PE=2 SV=1_8_Asp-N Endopeptidase_203_11_1236.41118_8.02_0_Proline-endopeptidase_0_11_1236.41118_8.02
functions:none
>sp|P42652|14334_SOLLC 14-3-3 protein 4 OS=Solanum lycopersicum OX=4081 GN=TFT4 PE=2 SV=1_9_Asp-N Endopeptidase_210_7_775.81068_3.33_0_Proline-endopeptidase_0_7_775.81068_3.33
functions:AHP
>sp|P42652|14334_SOLLC 14-3-3 protein 4 OS=Solanum lycopersicum OX=4081 GN=TFT4 PE=2 SV=1_10_Asp-N Endopeptidase_219_9_1041.07958_4.05_0_Proline-endopeptidase_0_9_1041.07958_4.05
functions:AHP
>sp|P42652|14334_SOLLC 14-3-3 protein 4 OS=Solanum lycopersicum OX=4081 GN=TFT4 PE=2 SV=1_11_Asp-N Endopeptidase_229_10_1189.43558_5.98_0_Proline-endopeptidase_0_10_1189.43558_5.98
functions:ADP
>sp|P42652|14334_SOLLC 14-3-3 protein 4 OS=Solanum lycopersicum OX=4081 GN=TFT4 PE=2 SV=1_12_Asp-N Endopeptidase_237_8_949.02808_3.48_0_Proline-endopeptidase_0_8_949.02808_3.48
functions:none
>sp|P42652|14334_SOLLC 14-3-3 protein 4 OS=Solanum lycopersicum OX=4081 GN=TFT4 PE=2 SV=1_17_Asp-N Endopeptidase_260_15_1602.67508_4.4_0_Proline-endopeptidase_8_8_887.00068_6.12
functions:AHP
>sp|P42652|14334_SOLLC 14-3-3 protein 4 OS=Solanum lycopersicum OX=4081 GN=TFT4 PE=2 SV=1_17_Asp-N Endopeptidase_260_15_1602.67508_4.4_1_Proline-endopeptidase_15_7_733.68968_3.56
functions:AHP
>sp|P43280|METK1_SOLLC S-adenosylmethionine synthase 1 OS=Solanum lycopersicum OX=4081 GN=SAM1 PE=2 SV=1_0_Asp-N Endopeptidase_16_16_1824.97968_4.23_0_Proline-endopeptidase_0_16_1824.97968_4.23
functions:AIP
>sp|P43280|METK1_SOLLC S-adenosylmethionine synthase 1 OS=Solanum lycopersicum OX=4081 GN=SAM1 PE=2 SV=1_4_Asp-N Endopeptidase_34_6_677.72708_3.38_0_Proline-endopeptidase_0_6_677.72708_3.38
functions:AHP
>sp|P43280|METK1_SOLLC S-adenosylmethionine synthase 1 OS=Solanum lycopersicum OX=4081 GN=SAM1 PE=2 SV=1_5_Asp-N Endopeptidase_63_29_3128.66178_4.89_0_Proline-endopeptidase_0_29_3128.66178_4.89
functions:AMP
>sp|P43280|METK1_SOLLC S-adenosylmethionine synthase 1 OS=Solanum lycopersicum OX=4081 GN=SAM1 PE=2 SV=1_6_Asp-N Endopeptidase_70_7_922.04898_6.17_0_Proline-endopeptidase_0_7_922.04898_6.17
functions:AHP
>sp|P43280|METK1_SOLLC S-adenosylmethionine synthase 1 OS=Solanum lycopersicum OX=4081 GN=SAM1 PE=2 SV=1_7_Asp-N Endopeptidase_80_10_1111.23778_5.97_0_Proline-endopeptidase_0_10_1111.23778_5.97
functions:none
>sp|P43280|METK1_SOLLC S-adenosylmethionine synthase 1 OS=Solanum lycopersicum OX=4081 GN=SAM1 PE=2 SV=1_11_Asp-N Endopeptidase_101_14_1635.85238_4.29_0_Proline-endopeptidase_0_14_1635.85238_4.29
functions:AIP
>sp|P43280|METK1_SOLLC S-adenosylmethionine synthase 1 OS=Solanum lycopersicum OX=4081 GN=SAM1 PE=2 SV=1_12_Asp-N Endopeptidase_121_20_2085.30718_6.42_0_Proline-endopeptidase_14_14_1528.73418_8.1
functions:AIP
>sp|P43280|METK1_SOLLC S-adenosylmethionine synthase 1 OS=Solanum lycopersicum OX=4081 GN=SAM1 PE=2 SV=1_12_Asp-N Endopeptidase_121_20_2085.30718_6.42_1_Proline-endopeptidase_20_6_574.58828_3.56
functions:AHP
>sp|P43280|METK1_SOLLC S-adenosylmethionine synthase 1 OS=Solanum lycopersicum OX=4081 GN=SAM1 PE=2 SV=1_13_Asp-N Endopeptidase_131_10_1126.20858_5.22_0_Proline-endopeptidase_0_10_1126.20858_5.22
functions:none
>sp|P43280|METK1_SOLLC S-adenosylmethionine synthase 1 OS=Solanum lycopersicum OX=4081 GN=SAM1 PE=2 SV=1_15_Asp-N Endopeptidase_178_12_1340.40948_4.29_0_Proline-endopeptidase_0_12_1340.40948_4.29
functions:none
>sp|P43280|METK1_SOLLC S-adenosylmethionine synthase 1 OS=Solanum lycopersicum OX=4081 GN=SAM1 PE=2 SV=1_16_Asp-N Endopeptidase_197_19_2088.41248_7.38_0_Proline-endopeptidase_0_19_2088.41248_7.38
functions:AIP
>sp|P43280|METK1_SOLLC S-adenosylmethionine synthase 1 OS=Solanum lycopersicum OX=4081 GN=SAM1 PE=2 SV=1_17_Asp-N Endopeptidase_203_6_677.66598_3.38_0_Proline-endopeptidase_0_6_677.66598_3.38
functions:AHP
>sp|P43280|METK1_SOLLC S-adenosylmethionine synthase 1 OS=Solanum lycopersicum OX=4081 GN=SAM1 PE=2 SV=1_19_Asp-N Endopeptidase_224_16_1921.31048_6.92_0_Proline-endopeptidase_9_9_1078.27678_6.99
functions:AHP
>sp|P43280|METK1_SOLLC S-adenosylmethionine synthase 1 OS=Solanum lycopersicum OX=4081 GN=SAM1 PE=2 SV=1_19_Asp-N Endopeptidase_224_16_1921.31048_6.92_1_Proline-endopeptidase_16_7_861.04898_6.12
functions:AHP
>sp|P43280|METK1_SOLLC S-adenosylmethionine synthase 1 OS=Solanum lycopersicum OX=4081 GN=SAM1 PE=2 SV=1_20_Asp-N Endopeptidase_245_21_2264.48498_6.43_0_Proline-endopeptidase_0_21_2264.48498_6.43
functions:AIP
>sp|P43280|METK1_SOLLC S-adenosylmethionine synthase 1 OS=Solanum lycopersicum OX=4081 GN=SAM1 PE=2 SV=1_21_Asp-N Endopeptidase_256_11_1156.39078_8.06_0_Proline-endopeptidase_0_11_1156.39078_8.06
functions:none
>sp|P43280|METK1_SOLLC S-adenosylmethionine synthase 1 OS=Solanum lycopersicum OX=4081 GN=SAM1 PE=2 SV=1_22_Asp-N Endopeptidase_273_17_1624.68908_7.06_0_Proline-endopeptidase_0_17_1624.68908_7.06
functions:AIP
>sp|P43280|METK1_SOLLC S-adenosylmethionine synthase 1 OS=Solanum lycopersicum OX=4081 GN=SAM1 PE=2 SV=1_25_Asp-N Endopeptidase_329_9_951.04408_5.87_0_Proline-endopeptidase_0_9_951.04408_5.87
functions:AHP
>sp|P43280|METK1_SOLLC S-adenosylmethionine synthase 1 OS=Solanum lycopersicum OX=4081 GN=SAM1 PE=2 SV=1_26_Asp-N Endopeptidase_341_12_1503.76178_6.24_0_Proline-endopeptidase_0_12_1503.76178_6.24
functions:none
>sp|P43280|METK1_SOLLC S-adenosylmethionine synthase 1 OS=Solanum lycopersicum OX=4081 GN=SAM1 PE=2 SV=1_27_Asp-N Endopeptidase_352_11_1280.52258_5.98_1_Proline-endopeptidase_11_7_764.95318_5.46
functions:AHP
>sp|P43280|METK1_SOLLC S-adenosylmethionine synthase 1 OS=Solanum lycopersicum OX=4081 GN=SAM1 PE=2 SV=1_28_Asp-N Endopeptidase_373_21_2420.76528_11.03_0_Proline-endopeptidase_0_21_2420.76528_11.03
functions:AMP
>sp|P43280|METK1_SOLLC S-adenosylmethionine synthase 1 OS=Solanum lycopersicum OX=4081 GN=SAM1 PE=2 SV=1_31_Asp-N Endopeptidase_392_16_2030.35398_6.19_0_Proline-endopeptidase_9_9_1120.27028_4.29
functions:AHP
>sp|P43280|METK1_SOLLC S-adenosylmethionine synthase 1 OS=Solanum lycopersicum OX=4081 GN=SAM1 PE=2 SV=1_31_Asp-N Endopeptidase_392_16_2030.35398_6.19_1_Proline-endopeptidase_15_6_799.96828_7.79
functions:AHP
>CAH60890.1 carbonic anhydrase [Solanum lycopersicum]_0_Asp-N Endopeptidase_15_15_1731.01218_6.28_0_Proline-endopeptidase_0_15_1731.01218_6.28
functions:AIP
>CAH60890.1 carbonic anhydrase [Solanum lycopersicum]_2_Asp-N Endopeptidase_36_17_1871.16118_4.89_0_Proline-endopeptidase_0_17_1871.16118_4.89
functions:AIP
>CAH60890.1 carbonic anhydrase [Solanum lycopersicum]_3_Asp-N Endopeptidase_53_17_1757.96148_4.67_0_Proline-endopeptidase_0_17_1757.96148_4.67
functions:AIP
>CAH60890.1 carbonic anhydrase [Solanum lycopersicum]_10_Asp-N Endopeptidase_179_6_593.59138_5.87_0_Proline-endopeptidase_0_6_593.59138_5.87
functions:AHP
>CAH60890.1 carbonic anhydrase [Solanum lycopersicum]_11_Asp-N Endopeptidase_201_22_2545.99448_6.21_0_Proline-endopeptidase_0_22_2545.99448_6.21
functions:AMP
>CAH60890.1 carbonic anhydrase [Solanum lycopersicum]_14_Asp-N Endopeptidase_258_12_1470.55778_3.33_0_Proline-endopeptidase_0_12_1470.55778_3.33
functions:AIP
>CAH60890.1 carbonic anhydrase [Solanum lycopersicum]_15_Asp-N Endopeptidase_268_10_1090.28478_5.87_0_Proline-endopeptidase_0_10_1090.28478_5.87
functions:none
>AAC97494.1 annexin p34 [Solanum lycopersicum]_0_Asp-N Endopeptidase_15_15_1500.72738_3.56_0_Proline-endopeptidase_0_15_1500.72738_3.56
functions:AIP
>AAC97494.1 annexin p34 [Solanum lycopersicum]_2_Asp-N Endopeptidase_65_6_729.87168_4.29_0_Proline-endopeptidase_0_6_729.87168_4.29
functions:AHP
>AAC97494.1 annexin p34 [Solanum lycopersicum]_3_Asp-N Endopeptidase_71_6_769.81248_5.53_0_Proline-endopeptidase_0_6_769.81248_5.53
functions:AHP
>AAC97494.1 annexin p34 [Solanum lycopersicum]_4_Asp-N Endopeptidase_82_11_1348.60498_4.29_0_Proline-endopeptidase_0_11_1348.60498_4.29
functions:none
>AAC97494.1 annexin p34 [Solanum lycopersicum]_7_Asp-N Endopeptidase_143_8_862.89448_5.22_0_Proline-endopeptidase_0_8_862.89448_5.22
functions:AHP
>AAC97494.1 annexin p34 [Solanum lycopersicum]_8_Asp-N Endopeptidase_160_17_1960.26638_8.61_0_Proline-endopeptidase_0_17_1960.26638_8.61
functions:AIP
>AAC97494.1 annexin p34 [Solanum lycopersicum]_10_Asp-N Endopeptidase_180_17_1937.26998_7.66_0_Proline-endopeptidase_0_17_1937.26998_7.66
functions:AIP
>AAC97494.1 annexin p34 [Solanum lycopersicum]_13_Asp-N Endopeptidase_209_23_2655.05238_8.32_0_Proline-endopeptidase_0_23_2655.05238_8.32
functions:AIP
>AAC97494.1 annexin p34 [Solanum lycopersicum]_15_Asp-N Endopeptidase_221_7_858.00238_4.29_0_Proline-endopeptidase_0_7_858.00238_4.29
functions:AHP
>AAC97494.1 annexin p34 [Solanum lycopersicum]_17_Asp-N Endopeptidase_249_26_3078.60448_5.75_0_Proline-endopeptidase_0_26_3078.60448_5.75
functions:AMP
>AAC97494.1 annexin p34 [Solanum lycopersicum]_18_Asp-N Endopeptidase_259_10_1160.20888_4.67_0_Proline-endopeptidase_0_10_1160.20888_4.67
functions:none
>AAC97494.1 annexin p34 [Solanum lycopersicum]_19_Asp-N Endopeptidase_272_13_1480.68728_7.2_0_Proline-endopeptidase_0_13_1480.68728_7.2
functions:AIP
>AAC97494.1 annexin p34 [Solanum lycopersicum]_20_Asp-N Endopeptidase_284_12_1478.66828_7.76_0_Proline-endopeptidase_0_12_1478.66828_7.76
functions:none
>AAC97494.1 annexin p34 [Solanum lycopersicum]_21_Asp-N Endopeptidase_295_11_1126.32128_8.06_0_Proline-endopeptidase_0_11_1126.32128_8.06
functions:none
>AAC97494.1 annexin p34 [Solanum lycopersicum]_23_Asp-N Endopeptidase_314_15_1752.91048_3.23_0_Proline-endopeptidase_0_15_1752.91048_3.23
functions:AIP
>AAC63088.1 expansin [Solanum lycopersicum]_0_Asp-N Endopeptidase_13_13_1490.99398_5.46_0_Proline-endopeptidase_0_13_1490.99398_5.46
functions:AIP
>AAC63088.1 expansin [Solanum lycopersicum]_3_Asp-N Endopeptidase_135_13_1496.62258_7.18_0_Proline-endopeptidase_11_11_1212.30488_5.97
functions:AMP
>AAC63088.1 expansin [Solanum lycopersicum]_6_Asp-N Endopeptidase_261_28_3336.73448_8.42_0_Proline-endopeptidase_0_28_3336.73448_8.42
functions:AMP
>AAV36519.1 phosphosulfolactate synthase-related protein [Solanum lycopersicum]_0_Asp-N Endopeptidase_10_10_1273.47488_8.8_0_Proline-endopeptidase_0_10_1273.47488_8.8
functions:none
>AAV36519.1 phosphosulfolactate synthase-related protein [Solanum lycopersicum]_3_Asp-N Endopeptidase_41_28_3296.75168_8.25_2_Proline-endopeptidase_28_22_2573.95258_8.61
functions:AIP
>AAV36519.1 phosphosulfolactate synthase-related protein [Solanum lycopersicum]_4_Asp-N Endopeptidase_51_10_1133.28438_4.27_0_Proline-endopeptidase_0_10_1133.28438_4.27
functions:none
>AAV36519.1 phosphosulfolactate synthase-related protein [Solanum lycopersicum]_5_Asp-N Endopeptidase_57_6_647.78748_5.87_0_Proline-endopeptidase_0_6_647.78748_5.87
functions:AHP
>AAV36519.1 phosphosulfolactate synthase-related protein [Solanum lycopersicum]_6_Asp-N Endopeptidase_73_16_1819.06268_6.98_0_Proline-endopeptidase_0_16_1819.06268_6.98
functions:AIP
>AAV36519.1 phosphosulfolactate synthase-related protein [Solanum lycopersicum]_7_Asp-N Endopeptidase_86_13_1444.58488_7.23_0_Proline-endopeptidase_0_13_1444.58488_7.23
functions:AIP
>AAV36519.1 phosphosulfolactate synthase-related protein [Solanum lycopersicum]_9_Asp-N Endopeptidase_112_23_2719.12258_4.89_0_Proline-endopeptidase_0_23_2719.12258_4.89
functions:AIP
>AAV36519.1 phosphosulfolactate synthase-related protein [Solanum lycopersicum]_11_Asp-N Endopeptidase_154_37_4148.86198_8.62_0_Proline-endopeptidase_28_28_3082.63708_8.32
functions:AMP
>AAV36519.1 phosphosulfolactate synthase-related protein [Solanum lycopersicum]_11_Asp-N Endopeptidase_154_37_4148.86198_8.62_1_Proline-endopeptidase_37_9_1084.24018_8.4
functions:none
>AAV36519.1 phosphosulfolactate synthase-related protein [Solanum lycopersicum]_12_Asp-N Endopeptidase_160_6_592.64938_3.48_0_Proline-endopeptidase_0_6_592.64938_3.48
functions:AHP
>AAV36519.1 phosphosulfolactate synthase-related protein [Solanum lycopersicum]_13_Asp-N Endopeptidase_179_19_2081.32788_4.05_0_Proline-endopeptidase_0_19_2081.32788_4.05
functions:AIP
>AAV36519.1 phosphosulfolactate synthase-related protein [Solanum lycopersicum]_15_Asp-N Endopeptidase_196_15_1671.93528_6.41_0_Proline-endopeptidase_0_15_1671.93528_6.41
functions:AIP
>AAV36519.1 phosphosulfolactate synthase-related protein [Solanum lycopersicum]_16_Asp-N Endopeptidase_203_7_806.99048_3.48_0_Proline-endopeptidase_0_7_806.99048_3.48
functions:AHP
>AAV36519.1 phosphosulfolactate synthase-related protein [Solanum lycopersicum]_18_Asp-N Endopeptidase_215_11_1231.43548_8.69_0_Proline-endopeptidase_0_11_1231.43548_8.69
functions:ACP
>AAV36519.1 phosphosulfolactate synthase-related protein [Solanum lycopersicum]_20_Asp-N Endopeptidase_261_6_715.77908_5.22_0_Proline-endopeptidase_0_6_715.77908_5.22
functions:AHP
>AAV36519.1 phosphosulfolactate synthase-related protein [Solanum lycopersicum]_21_Asp-N Endopeptidase_286_25_2848.23198_8.44_0_Proline-endopeptidase_0_25_2848.23198_8.44
functions:AIP
>sp|P38546|RAN1_SOLLC GTP-binding nuclear protein Ran1 OS=Solanum lycopersicum OX=4081 GN=RAN1 PE=2 SV=1_0_Asp-N Endopeptidase_9_9_1001.16568_5.46_0_Proline-endopeptidase_0_9_1001.16568_5.46
functions:none
>sp|P38546|RAN1_SOLLC GTP-binding nuclear protein Ran1 OS=Solanum lycopersicum OX=4081 GN=RAN1 PE=2 SV=1_1_Asp-N Endopeptidase_20_11_1237.46138_5.87_0_Proline-endopeptidase_0_11_1237.46138_5.87
functions:none
>sp|P38546|RAN1_SOLLC GTP-binding nuclear protein Ran1 OS=Solanum lycopersicum OX=4081 GN=RAN1 PE=2 SV=1_3_Asp-N Endopeptidase_67_14_1800.08228_7.95_0_Proline-endopeptidase_0_14_1800.08228_7.95
functions:AMP
>sp|P38546|RAN1_SOLLC GTP-binding nuclear protein Ran1 OS=Solanum lycopersicum OX=4081 GN=RAN1 PE=2 SV=1_4_Asp-N Endopeptidase_79_12_1278.38728_6.19_0_Proline-endopeptidase_0_12_1278.38728_6.19
functions:AIP
>sp|P38546|RAN1_SOLLC GTP-binding nuclear protein Ran1 OS=Solanum lycopersicum OX=4081 GN=RAN1 PE=2 SV=1_5_Asp-N Endopeptidase_93_14_1630.89648_5.22_0_Proline-endopeptidase_0_14_1630.89648_5.22
functions:AIP
>sp|P38546|RAN1_SOLLC GTP-binding nuclear protein Ran1 OS=Solanum lycopersicum OX=4081 GN=RAN1 PE=2 SV=1_6_Asp-N Endopeptidase_109_16_1957.22248_8.8_0_Proline-endopeptidase_0_16_1957.22248_8.8
functions:AIP
>sp|P38546|RAN1_SOLLC GTP-binding nuclear protein Ran1 OS=Solanum lycopersicum OX=4081 GN=RAN1 PE=2 SV=1_7_Asp-N Endopeptidase_127_18_1988.40898_6.17_0_Proline-endopeptidase_0_18_1988.40898_6.17
functions:AMP
>sp|P38546|RAN1_SOLLC GTP-binding nuclear protein Ran1 OS=Solanum lycopersicum OX=4081 GN=RAN1 PE=2 SV=1_8_Asp-N Endopeptidase_173_46_5534.41248_8.69_1_Proline-endopeptidase_46_10_1151.41718_8.8
functions:ACP
>sp|P38546|RAN1_SOLLC GTP-binding nuclear protein Ran1 OS=Solanum lycopersicum OX=4081 GN=RAN1 PE=2 SV=1_9_Asp-N Endopeptidase_192_19_2042.27868_4.66_0_Proline-endopeptidase_0_19_2042.27868_4.66
functions:AIP
>sp|P38546|RAN1_SOLLC GTP-binding nuclear protein Ran1 OS=Solanum lycopersicum OX=4081 GN=RAN1 PE=2 SV=1_10_Asp-N Endopeptidase_213_21_2286.48308_3.93_0_Proline-endopeptidase_0_21_2286.48308_3.93
functions:AIP
>AAB65766.1 lipoxygenase [Solanum lycopersicum]_2_Asp-N Endopeptidase_107_16_1754.14278_4.29_0_Proline-endopeptidase_0_16_1754.14278_4.29
functions:AIP
>AAB65766.1 lipoxygenase [Solanum lycopersicum]_3_Asp-N Endopeptidase_126_19_2165.43978_8.33_0_Proline-endopeptidase_9_9_1024.14178_6.99
functions:AHP
>AAB65766.1 lipoxygenase [Solanum lycopersicum]_3_Asp-N Endopeptidase_126_19_2165.43978_8.33_1_Proline-endopeptidase_19_10_1159.31328_10.18
functions:none
>AAB65766.1 lipoxygenase [Solanum lycopersicum]_6_Asp-N Endopeptidase_136_6_760.75528_3.38_0_Proline-endopeptidase_0_6_760.75528_3.38
functions:AHP
>AAB65766.1 lipoxygenase [Solanum lycopersicum]_7_Asp-N Endopeptidase_142_6_748.78758_3.33_0_Proline-endopeptidase_0_6_748.78758_3.33
functions:AHP
>AAB65766.1 lipoxygenase [Solanum lycopersicum]_8_Asp-N Endopeptidase_167_25_2884.29968_5.0_0_Proline-endopeptidase_0_25_2884.29968_5.0
functions:AIP
>AAB65766.1 lipoxygenase [Solanum lycopersicum]_9_Asp-N Endopeptidase_190_23_2586.90748_7.16_0_Proline-endopeptidase_0_23_2586.90748_7.16
functions:AIP
>AAB65766.1 lipoxygenase [Solanum lycopersicum]_11_Asp-N Endopeptidase_236_13_1567.76498_6.3_0_Proline-endopeptidase_0_13_1567.76498_6.3
functions:AIP
>AAB65766.1 lipoxygenase [Solanum lycopersicum]_14_Asp-N Endopeptidase_251_9_945.98168_3.38_0_Proline-endopeptidase_0_9_945.98168_3.38
functions:AHP
>AAB65766.1 lipoxygenase [Solanum lycopersicum]_16_Asp-N Endopeptidase_279_27_3166.79098_11.2_1_Proline-endopeptidase_27_22_2599.14528_11.33
functions:AMP
>AAB65766.1 lipoxygenase [Solanum lycopersicum]_17_Asp-N Endopeptidase_294_15_1843.06938_6.27_0_Proline-endopeptidase_0_15_1843.06938_6.27
functions:AIP
>AAB65766.1 lipoxygenase [Solanum lycopersicum]_20_Asp-N Endopeptidase_339_10_1113.28108_5.22_0_Proline-endopeptidase_0_10_1113.28108_5.22
functions:ADP
>AAB65766.1 lipoxygenase [Solanum lycopersicum]_21_Asp-N Endopeptidase_347_8_849.93898_3.48_0_Proline-endopeptidase_0_8_849.93898_3.48
functions:ADP
>AAB65766.1 lipoxygenase [Solanum lycopersicum]_22_Asp-N Endopeptidase_353_6_590.63098_3.48_0_Proline-endopeptidase_0_6_590.63098_3.48
functions:AHP
>AAB65766.1 lipoxygenase [Solanum lycopersicum]_23_Asp-N Endopeptidase_375_22_2460.89978_8.31_0_Proline-endopeptidase_0_22_2460.89978_8.31
functions:AMP
>AAB65766.1 lipoxygenase [Solanum lycopersicum]_24_Asp-N Endopeptidase_388_13_1543.78318_4.29_0_Proline-endopeptidase_0_13_1543.78318_4.29
functions:AIP
>AAB65766.1 lipoxygenase [Solanum lycopersicum]_25_Asp-N Endopeptidase_395_7_985.11008_8.06_0_Proline-endopeptidase_0_7_985.11008_8.06
functions:ADP
>AAB65766.1 lipoxygenase [Solanum lycopersicum]_26_Asp-N Endopeptidase_424_29_3359.83258_6.41_0_Proline-endopeptidase_0_29_3359.83258_6.41
functions:AMP
>AAB65766.1 lipoxygenase [Solanum lycopersicum]_29_Asp-N Endopeptidase_511_45_5035.99148_8.06_1_Proline-endopeptidase_45_10_1122.37318_6.23
functions:none
>AAB65766.1 lipoxygenase [Solanum lycopersicum]_31_Asp-N Endopeptidase_544_32_3776.27428_7.95_1_Proline-endopeptidase_32_29_3435.89488_8.1
functions:AMP
>AAB65766.1 lipoxygenase [Solanum lycopersicum]_32_Asp-N Endopeptidase_632_88_10212.63718_7.44_1_Proline-endopeptidase_41_7_911.11478_8.57
functions:AHP
>AAB65766.1 lipoxygenase [Solanum lycopersicum]_33_Asp-N Endopeptidase_649_17_1883.04508_3.93_0_Proline-endopeptidase_0_17_1883.04508_3.93
functions:AIP
>AAB65766.1 lipoxygenase [Solanum lycopersicum]_34_Asp-N Endopeptidase_662_13_1432.59618_4.66_0_Proline-endopeptidase_0_13_1432.59618_4.66
functions:AIP
>AAB65766.1 lipoxygenase [Solanum lycopersicum]_35_Asp-N Endopeptidase_668_6_725.75578_3.48_0_Proline-endopeptidase_0_6_725.75578_3.48
functions:AHP
>AAB65766.1 lipoxygenase [Solanum lycopersicum]_36_Asp-N Endopeptidase_674_6_701.82038_3.48_0_Proline-endopeptidase_0_6_701.82038_3.48
functions:AHP
>AAB65766.1 lipoxygenase [Solanum lycopersicum]_37_Asp-N Endopeptidase_697_23_2839.15648_5.53_0_Proline-endopeptidase_0_23_2839.15648_5.53
functions:AIP
>AAB65766.1 lipoxygenase [Solanum lycopersicum]_38_Asp-N Endopeptidase_714_17_1997.19728_5.65_0_Proline-endopeptidase_0_17_1997.19728_5.65
functions:AIP
>AAB65766.1 lipoxygenase [Solanum lycopersicum]_40_Asp-N Endopeptidase_729_12_1511.65378_4.05_0_Proline-endopeptidase_0_12_1511.65378_4.05
functions:none
>AAB65766.1 lipoxygenase [Solanum lycopersicum]_41_Asp-N Endopeptidase_774_45_4955.58198_7.95_1_Proline-endopeptidase_45_10_1121.27398_8.06
functions:ADP
>AAB65766.1 lipoxygenase [Solanum lycopersicum]_42_Asp-N Endopeptidase_809_35_4135.76228_4.44_0_Proline-endopeptidase_14_14_1761.90798_3.93
functions:AIP
>AAB65766.1 lipoxygenase [Solanum lycopersicum]_42_Asp-N Endopeptidase_809_35_4135.76228_4.44_1_Proline-endopeptidase_35_21_2391.86958_6.27
functions:AIP
>AAB65766.1 lipoxygenase [Solanum lycopersicum]_43_Asp-N Endopeptidase_817_8_867.91388_5.22_0_Proline-endopeptidase_0_8_867.91388_5.22
functions:AHP
>AAB65766.1 lipoxygenase [Solanum lycopersicum]_44_Asp-N Endopeptidase_832_15_1870.98688_3.77_0_Proline-endopeptidase_0_15_1870.98688_3.77
functions:AIP
>AAB65766.1 lipoxygenase [Solanum lycopersicum]_45_Asp-N Endopeptidase_854_22_2389.77408_4.4_0_Proline-endopeptidase_0_22_2389.77408_4.4
functions:AIP
>AAB65766.1 lipoxygenase [Solanum lycopersicum]_47_Asp-N Endopeptidase_896_37_3952.49448_7.58_0_Proline-endopeptidase_20_20_2216.54008_7.76
functions:AIP
>AAB65766.1 lipoxygenase [Solanum lycopersicum]_47_Asp-N Endopeptidase_896_37_3952.49448_7.58_1_Proline-endopeptidase_37_17_1753.96968_6.12
functions:AIP
>CAA12232.1 histone H1 [Solanum lycopersicum]_1_Asp-N Endopeptidase_72_40_4651.44828_8.13_0_Proline-endopeptidase_26_26_2997.45098_8.36
functions:AMP
>CAA12232.1 histone H1 [Solanum lycopersicum]_1_Asp-N Endopeptidase_72_40_4651.44828_8.13_1_Proline-endopeptidase_40_14_1672.01258_6.2
functions:AIP
>CAA12232.1 histone H1 [Solanum lycopersicum]_2_Asp-N Endopeptidase_87_15_1687.86698_6.1_0_Proline-endopeptidase_0_15_1687.86698_6.1
functions:AIP
>CAA12232.1 histone H1 [Solanum lycopersicum]_3_Asp-N Endopeptidase_271_184_19123.49278_10.94_1_Proline-endopeptidase_68_13_1340.63228_8.84
functions:AIP
>CAA12232.1 histone H1 [Solanum lycopersicum]_3_Asp-N Endopeptidase_271_184_19123.49278_10.94_4_Proline-endopeptidase_89_17_1725.10828_8.92
functions:AIP
>CAA12232.1 histone H1 [Solanum lycopersicum]_3_Asp-N Endopeptidase_271_184_19123.49278_10.94_6_Proline-endopeptidase_99_8_782.98178_8.4
functions:AHP
>CAA12232.1 histone H1 [Solanum lycopersicum]_3_Asp-N Endopeptidase_271_184_19123.49278_10.94_8_Proline-endopeptidase_110_7_711.90298_8.4
functions:AHP
>CAA12232.1 histone H1 [Solanum lycopersicum]_3_Asp-N Endopeptidase_271_184_19123.49278_10.94_9_Proline-endopeptidase_116_6_612.77038_8.4
functions:AHP
>CAA12232.1 histone H1 [Solanum lycopersicum]_3_Asp-N Endopeptidase_271_184_19123.49278_10.94_10_Proline-endopeptidase_128_12_1207.52548_8.73
functions:none
>CAA12232.1 histone H1 [Solanum lycopersicum]_3_Asp-N Endopeptidase_271_184_19123.49278_10.94_11_Proline-endopeptidase_135_7_756.85708_7.79
functions:AHP
>CAA12232.1 histone H1 [Solanum lycopersicum]_3_Asp-N Endopeptidase_271_184_19123.49278_10.94_12_Proline-endopeptidase_155_20_2110.44788_11.79
functions:AIP
>CAA12232.1 histone H1 [Solanum lycopersicum]_3_Asp-N Endopeptidase_271_184_19123.49278_10.94_13_Proline-endopeptidase_184_29_3050.77238_10.37
functions:AMP
>AAL29690.1 profilin [Solanum lycopersicum]_0_Asp-N Endopeptidase_7_7_914.04368_5.45_0_Proline-endopeptidase_0_7_914.04368_5.45
functions:AHP
>AAL29690.1 profilin [Solanum lycopersicum]_3_Asp-N Endopeptidase_28_15_1538.67728_4.27_0_Proline-endopeptidase_0_15_1538.67728_4.27
functions:AIP
>AAL29690.1 profilin [Solanum lycopersicum]_4_Asp-N Endopeptidase_52_24_2680.97158_4.05_0_Proline-endopeptidase_16_16_1778.94148_5.87
functions:AIP
>AAL29690.1 profilin [Solanum lycopersicum]_4_Asp-N Endopeptidase_52_24_2680.97158_4.05_1_Proline-endopeptidase_24_8_920.04538_3.56
functions:none
>AAL29690.1 profilin [Solanum lycopersicum]_6_Asp-N Endopeptidase_123_17_1890.17458_4.05_0_Proline-endopeptidase_0_17_1890.17458_4.05
functions:AIP
>AAL29690.1 profilin [Solanum lycopersicum]_7_Asp-N Endopeptidase_131_8_950.05618_3.38_0_Proline-endopeptidase_0_8_950.05618_3.38
functions:AHP
>sp|P37222|MAOC_SOLLC NADP-dependent malic enzyme, chloroplastic (Fragment) OS=Solanum lycopersicum OX=4081 PE=2 SV=1_0_Asp-N Endopeptidase_12_12_1283.40688_7.2_0_Proline-endopeptidase_0_12_1283.40688_7.2
functions:none
>sp|P37222|MAOC_SOLLC NADP-dependent malic enzyme, chloroplastic (Fragment) OS=Solanum lycopersicum OX=4081 PE=2 SV=1_4_Asp-N Endopeptidase_72_16_1817.12098_7.35_0_Proline-endopeptidase_0_16_1817.12098_7.35
functions:AIP
>sp|P37222|MAOC_SOLLC NADP-dependent malic enzyme, chloroplastic (Fragment) OS=Solanum lycopersicum OX=4081 PE=2 SV=1_5_Asp-N Endopeptidase_86_14_1754.13898_8.5_0_Proline-endopeptidase_0_14_1754.13898_8.5
functions:AIP
>sp|P37222|MAOC_SOLLC NADP-dependent malic enzyme, chloroplastic (Fragment) OS=Solanum lycopersicum OX=4081 PE=2 SV=1_6_Asp-N Endopeptidase_97_11_1354.66338_5.97_0_Proline-endopeptidase_0_11_1354.66338_5.97
functions:AHP
>sp|P37222|MAOC_SOLLC NADP-dependent malic enzyme, chloroplastic (Fragment) OS=Solanum lycopersicum OX=4081 PE=2 SV=1_7_Asp-N Endopeptidase_112_15_1925.27318_4.67_0_Proline-endopeptidase_0_15_1925.27318_4.67
functions:AIP
>sp|P37222|MAOC_SOLLC NADP-dependent malic enzyme, chloroplastic (Fragment) OS=Solanum lycopersicum OX=4081 PE=2 SV=1_8_Asp-N Endopeptidase_172_60_6986.23388_7.59_0_Proline-endopeptidase_29_29_3366.87948_4.89
functions:AMP
>sp|P37222|MAOC_SOLLC NADP-dependent malic enzyme, chloroplastic (Fragment) OS=Solanum lycopersicum OX=4081 PE=2 SV=1_9_Asp-N Endopeptidase_181_9_929.04078_4.29_0_Proline-endopeptidase_0_9_929.04078_4.29
functions:ADP
>sp|P37222|MAOC_SOLLC NADP-dependent malic enzyme, chloroplastic (Fragment) OS=Solanum lycopersicum OX=4081 PE=2 SV=1_10_Asp-N Endopeptidase_214_33_3287.94158_7.95_0_Proline-endopeptidase_25_25_2502.97258_7.98
functions:AMP
>sp|P37222|MAOC_SOLLC NADP-dependent malic enzyme, chloroplastic (Fragment) OS=Solanum lycopersicum OX=4081 PE=2 SV=1_10_Asp-N Endopeptidase_214_33_3287.94158_7.95_1_Proline-endopeptidase_33_8_802.98428_5.46
functions:ADP
>sp|P37222|MAOC_SOLLC NADP-dependent malic enzyme, chloroplastic (Fragment) OS=Solanum lycopersicum OX=4081 PE=2 SV=1_11_Asp-N Endopeptidase_223_9_1024.20008_5.87_0_Proline-endopeptidase_0_9_1024.20008_5.87
functions:AHP
>sp|P37222|MAOC_SOLLC NADP-dependent malic enzyme, chloroplastic (Fragment) OS=Solanum lycopersicum OX=4081 PE=2 SV=1_13_Asp-N Endopeptidase_245_21_2544.80638_4.89_0_Proline-endopeptidase_0_21_2544.80638_4.89
functions:AIP
>sp|P37222|MAOC_SOLLC NADP-dependent malic enzyme, chloroplastic (Fragment) OS=Solanum lycopersicum OX=4081 PE=2 SV=1_14_Asp-N Endopeptidase_265_20_2451.77628_4.4_0_Proline-endopeptidase_0_20_2451.77628_4.4
functions:AIP
>sp|P37222|MAOC_SOLLC NADP-dependent malic enzyme, chloroplastic (Fragment) OS=Solanum lycopersicum OX=4081 PE=2 SV=1_15_Asp-N Endopeptidase_287_22_2493.76358_7.23_0_Proline-endopeptidase_0_22_2493.76358_7.23
functions:AIP
>sp|P37222|MAOC_SOLLC NADP-dependent malic enzyme, chloroplastic (Fragment) OS=Solanum lycopersicum OX=4081 PE=2 SV=1_18_Asp-N Endopeptidase_378_23_2795.31918_8.59_0_Proline-endopeptidase_20_20_2400.88608_8.59
functions:AIP
>sp|P37222|MAOC_SOLLC NADP-dependent malic enzyme, chloroplastic (Fragment) OS=Solanum lycopersicum OX=4081 PE=2 SV=1_19_Asp-N Endopeptidase_495_117_12409.97398_5.83_0_Proline-endopeptidase_17_17_1903.16568_5.65
functions:AIP
>sp|P37222|MAOC_SOLLC NADP-dependent malic enzyme, chloroplastic (Fragment) OS=Solanum lycopersicum OX=4081 PE=2 SV=1_19_Asp-N Endopeptidase_495_117_12409.97398_5.83_1_Proline-endopeptidase_45_28_2940.36448_7.79
functions:AMP
>sp|P37222|MAOC_SOLLC NADP-dependent malic enzyme, chloroplastic (Fragment) OS=Solanum lycopersicum OX=4081 PE=2 SV=1_21_Asp-N Endopeptidase_507_11_1132.33738_3.38_0_Proline-endopeptidase_0_11_1132.33738_3.38
functions:ADP
>sp|P37222|MAOC_SOLLC NADP-dependent malic enzyme, chloroplastic (Fragment) OS=Solanum lycopersicum OX=4081 PE=2 SV=1_23_Asp-N Endopeptidase_573_19_2245.50948_6.23_0_Proline-endopeptidase_0_19_2245.50948_6.23
functions:AIP
>sp|Q41344|PROF1_SOLLC Profilin-1 OS=Solanum lycopersicum OX=4081 GN=PRO1 PE=2 SV=1_0_Asp-N Endopeptidase_7_7_914.04368_5.45_0_Proline-endopeptidase_0_7_914.04368_5.45
functions:AHP
>sp|Q41344|PROF1_SOLLC Profilin-1 OS=Solanum lycopersicum OX=4081 GN=PRO1 PE=2 SV=1_3_Asp-N Endopeptidase_30_17_1724.89058_5.38_0_Proline-endopeptidase_0_17_1724.89058_5.38
functions:AIP
>sp|Q41344|PROF1_SOLLC Profilin-1 OS=Solanum lycopersicum OX=4081 GN=PRO1 PE=2 SV=1_4_Asp-N Endopeptidase_54_24_2738.11028_6.19_0_Proline-endopeptidase_0_24_2738.11028_6.19
functions:AMP
>sp|P62980|RS27A_SOLLC Ubiquitin-ribosomal protein eS31 fusion protein OS=Solanum lycopersicum OX=4081 GN=UBI3 PE=1 SV=2_0_Asp-N Endopeptidase_20_20_2225.62588_6.21_0_Proline-endopeptidase_0_20_2225.62588_6.21
functions:AIP
>sp|P62980|RS27A_SOLLC Ubiquitin-ribosomal protein eS31 fusion protein OS=Solanum lycopersicum OX=4081 GN=UBI3 PE=1 SV=2_2_Asp-N Endopeptidase_31_8_915.05738_7.79_0_Proline-endopeptidase_0_8_915.05738_7.79
functions:AHP
>sp|P62980|RS27A_SOLLC Ubiquitin-ribosomal protein eS31 fusion protein OS=Solanum lycopersicum OX=4081 GN=UBI3 PE=1 SV=2_3_Asp-N Endopeptidase_38_7_754.83818_4.29_0_Proline-endopeptidase_0_7_754.83818_4.29
functions:AHP
>sp|P62980|RS27A_SOLLC Ubiquitin-ribosomal protein eS31 fusion protein OS=Solanum lycopersicum OX=4081 GN=UBI3 PE=1 SV=2_4_Asp-N Endopeptidase_51_13_1545.75858_6.19_0_Proline-endopeptidase_0_13_1545.75858_6.19
functions:AIP
>sp|P62980|RS27A_SOLLC Ubiquitin-ribosomal protein eS31 fusion protein OS=Solanum lycopersicum OX=4081 GN=UBI3 PE=1 SV=2_5_Asp-N Endopeptidase_57_6_631.68658_5.98_0_Proline-endopeptidase_0_6_631.68658_5.98
functions:AHP
>sp|P62980|RS27A_SOLLC Ubiquitin-ribosomal protein eS31 fusion protein OS=Solanum lycopersicum OX=4081 GN=UBI3 PE=1 SV=2_6_Asp-N Endopeptidase_108_51_6108.49668_9.17_1_Proline-endopeptidase_51_20_2455.16138_8.95
functions:AMP
>sp|P62980|RS27A_SOLLC Ubiquitin-ribosomal protein eS31 fusion protein OS=Solanum lycopersicum OX=4081 GN=UBI3 PE=1 SV=2_8_Asp-N Endopeptidase_136_27_2981.37188_7.79_0_Proline-endopeptidase_0_27_2981.37188_7.79
functions:AMP
>sp|P62980|RS27A_SOLLC Ubiquitin-ribosomal protein eS31 fusion protein OS=Solanum lycopersicum OX=4081 GN=UBI3 PE=1 SV=2_9_Asp-N Endopeptidase_155_19_2105.37358_8.17_0_Proline-endopeptidase_0_19_2105.37358_8.17
functions:AIP
>sp|P27065|RBL_SOLLC Ribulose bisphosphate carboxylase large chain OS=Solanum lycopersicum OX=4081 GN=rbcL PE=1 SV=4_3_Asp-N Endopeptidase_77_6_604.65788_3.48_0_Proline-endopeptidase_0_6_604.65788_3.48
functions:AHP
>sp|P27065|RBL_SOLLC Ribulose bisphosphate carboxylase large chain OS=Solanum lycopersicum OX=4081 GN=rbcL PE=1 SV=4_4_Asp-N Endopeptidase_94_17_2127.45228_8.66_0_Proline-endopeptidase_0_17_2127.45228_8.66
functions:AIP
>sp|P27065|RBL_SOLLC Ribulose bisphosphate carboxylase large chain OS=Solanum lycopersicum OX=4081 GN=rbcL PE=1 SV=4_5_Asp-N Endopeptidase_105_11_1315.48828_3.48_0_Proline-endopeptidase_0_11_1315.48828_3.48
functions:AIP
>sp|P27065|RBL_SOLLC Ribulose bisphosphate carboxylase large chain OS=Solanum lycopersicum OX=4081 GN=rbcL PE=1 SV=4_7_Asp-N Endopeptidase_159_23_2619.02148_8.02_0_Proline-endopeptidase_0_23_2619.02148_8.02
functions:AIP
>sp|P27065|RBL_SOLLC Ribulose bisphosphate carboxylase large chain OS=Solanum lycopersicum OX=4081 GN=rbcL PE=1 SV=4_8_Asp-N Endopeptidase_197_38_4166.95908_8.74_0_Proline-endopeptidase_9_9_1090.24738_8.32
functions:AHP
>sp|P27065|RBL_SOLLC Ribulose bisphosphate carboxylase large chain OS=Solanum lycopersicum OX=4081 GN=rbcL PE=1 SV=4_8_Asp-N Endopeptidase_197_38_4166.95908_8.74_1_Proline-endopeptidase_17_8_844.08008_8.02
functions:AHP
>sp|P27065|RBL_SOLLC Ribulose bisphosphate carboxylase large chain OS=Solanum lycopersicum OX=4081 GN=rbcL PE=1 SV=4_8_Asp-N Endopeptidase_197_38_4166.95908_8.74_2_Proline-endopeptidase_38_21_2268.66218_8.67
functions:AMP
>sp|P27065|RBL_SOLLC Ribulose bisphosphate carboxylase large chain OS=Solanum lycopersicum OX=4081 GN=rbcL PE=1 SV=4_11_Asp-N Endopeptidase_215_13_1678.84258_6.28_0_Proline-endopeptidase_0_13_1678.84258_6.28
functions:none
>sp|P27065|RBL_SOLLC Ribulose bisphosphate carboxylase large chain OS=Solanum lycopersicum OX=4081 GN=rbcL PE=1 SV=4_13_Asp-N Endopeptidase_285_18_2004.20428_7.16_0_Proline-endopeptidase_0_18_2004.20428_7.16
functions:none
>sp|P27065|RBL_SOLLC Ribulose bisphosphate carboxylase large chain OS=Solanum lycopersicum OX=4081 GN=rbcL PE=1 SV=4_14_Asp-N Endopeptidase_301_16_1810.15018_7.47_0_Proline-endopeptidase_0_16_1810.15018_7.47
functions:AIP
>sp|P27065|RBL_SOLLC Ribulose bisphosphate carboxylase large chain OS=Solanum lycopersicum OX=4081 GN=rbcL PE=1 SV=4_15_Asp-N Endopeptidase_323_22_2491.90278_11.19_0_Proline-endopeptidase_0_22_2491.90278_11.19
functions:none
>sp|P27065|RBL_SOLLC Ribulose bisphosphate carboxylase large chain OS=Solanum lycopersicum OX=4081 GN=rbcL PE=1 SV=4_16_Asp-N Endopeptidase_339_16_1733.90168_6.42_0_Proline-endopeptidase_0_16_1733.90168_6.42
functions:AIP
>sp|P27065|RBL_SOLLC Ribulose bisphosphate carboxylase large chain OS=Solanum lycopersicum OX=4081 GN=rbcL PE=1 SV=4_17_Asp-N Endopeptidase_346_7_763.88888_3.48_0_Proline-endopeptidase_0_7_763.88888_3.48
functions:AHP
>sp|P27065|RBL_SOLLC Ribulose bisphosphate carboxylase large chain OS=Solanum lycopersicum OX=4081 GN=rbcL PE=1 SV=4_21_Asp-N Endopeptidase_366_10_1242.35678_8.55_0_Proline-endopeptidase_0_10_1242.35678_8.55
functions:AHP
>sp|P27065|RBL_SOLLC Ribulose bisphosphate carboxylase large chain OS=Solanum lycopersicum OX=4081 GN=rbcL PE=1 SV=4_22_Asp-N Endopeptidase_395_29_3086.60138_5.38_0_Proline-endopeptidase_0_29_3086.60138_5.38
functions:AMP
>sp|P27065|RBL_SOLLC Ribulose bisphosphate carboxylase large chain OS=Solanum lycopersicum OX=4081 GN=rbcL PE=1 SV=4_24_Asp-N Endopeptidase_435_39_3976.44468_8.05_0_Proline-endopeptidase_14_14_1384.51128_5.22
functions:AIP
>sp|P27065|RBL_SOLLC Ribulose bisphosphate carboxylase large chain OS=Solanum lycopersicum OX=4081 GN=rbcL PE=1 SV=4_24_Asp-N Endopeptidase_435_39_3976.44468_8.05_1_Proline-endopeptidase_39_25_2609.94868_8.93
functions:AIP
>sp|Q2MI98|RR4_SOLLC Small ribosomal subunit protein uS4c OS=Solanum lycopersicum OX=4081 GN=rps4 PE=3 SV=1_0_Asp-N Endopeptidase_30_30_3443.12638_11.79_0_Proline-endopeptidase_26_26_3041.70368_11.67
functions:AMP
>sp|Q2MI98|RR4_SOLLC Small ribosomal subunit protein uS4c OS=Solanum lycopersicum OX=4081 GN=rps4 PE=3 SV=1_3_Asp-N Endopeptidase_133_10_1234.43878_8.67_0_Proline-endopeptidase_9_9_1078.25128_7.98
functions:AHP
>sp|Q2MI98|RR4_SOLLC Small ribosomal subunit protein uS4c OS=Solanum lycopersicum OX=4081 GN=rps4 PE=3 SV=1_4_Asp-N Endopeptidase_139_6_659.78068_5.87_0_Proline-endopeptidase_0_6_659.78068_5.87
functions:AHP
>sp|Q2MI98|RR4_SOLLC Small ribosomal subunit protein uS4c OS=Solanum lycopersicum OX=4081 GN=rps4 PE=3 SV=1_5_Asp-N Endopeptidase_152_13_1500.71518_6.19_0_Proline-endopeptidase_0_13_1500.71518_6.19
functions:AIP
>sp|Q2MI98|RR4_SOLLC Small ribosomal subunit protein uS4c OS=Solanum lycopersicum OX=4081 GN=rps4 PE=3 SV=1_6_Asp-N Endopeptidase_179_27_3118.49598_5.5_0_Proline-endopeptidase_0_27_3118.49598_5.5
functions:AMP
>sp|Q2MI98|RR4_SOLLC Small ribosomal subunit protein uS4c OS=Solanum lycopersicum OX=4081 GN=rps4 PE=3 SV=1_7_Asp-N Endopeptidase_201_22_2641.01908_6.23_0_Proline-endopeptidase_0_22_2641.01908_6.23
functions:AIP
>sp|K4D422|U73C4_SOLLC UDP-glycosyltransferase 73C4 OS=Solanum lycopersicum OX=4081 GN=UGT73C4 PE=2 SV=1_0_Asp-N Endopeptidase_13_13_1478.84878_8.02_0_Proline-endopeptidase_0_13_1478.84878_8.02
functions:AIP
>sp|K4D422|U73C4_SOLLC UDP-glycosyltransferase 73C4 OS=Solanum lycopersicum OX=4081 GN=UGT73C4 PE=2 SV=1_1_Asp-N Endopeptidase_23_10_1205.28658_3.93_0_Proline-endopeptidase_0_10_1205.28658_3.93
functions:none
>sp|K4D422|U73C4_SOLLC UDP-glycosyltransferase 73C4 OS=Solanum lycopersicum OX=4081 GN=UGT73C4 PE=2 SV=1_2_Asp-N Endopeptidase_34_11_1343.50178_4.29_0_Proline-endopeptidase_0_11_1343.50178_4.29
functions:none
>sp|K4D422|U73C4_SOLLC UDP-glycosyltransferase 73C4 OS=Solanum lycopersicum OX=4081 GN=UGT73C4 PE=2 SV=1_3_Asp-N Endopeptidase_78_44_5171.85048_5.37_0_Proline-endopeptidase_16_16_1768.00288_7.79
functions:AIP
>sp|K4D422|U73C4_SOLLC UDP-glycosyltransferase 73C4 OS=Solanum lycopersicum OX=4081 GN=UGT73C4 PE=2 SV=1_3_Asp-N Endopeptidase_78_44_5171.85048_5.37_1_Proline-endopeptidase_44_28_3421.86288_4.9
functions:none
>sp|K4D422|U73C4_SOLLC UDP-glycosyltransferase 73C4 OS=Solanum lycopersicum OX=4081 GN=UGT73C4 PE=2 SV=1_5_Asp-N Endopeptidase_121_11_1173.24798_4.67_0_Proline-endopeptidase_0_11_1173.24798_4.67
functions:AIP
>sp|K4D422|U73C4_SOLLC UDP-glycosyltransferase 73C4 OS=Solanum lycopersicum OX=4081 GN=UGT73C4 PE=2 SV=1_6_Asp-N Endopeptidase_130_9_1157.30918_5.53_0_Proline-endopeptidase_0_9_1157.30918_5.53
functions:none
>sp|K4D422|U73C4_SOLLC UDP-glycosyltransferase 73C4 OS=Solanum lycopersicum OX=4081 GN=UGT73C4 PE=2 SV=1_7_Asp-N Endopeptidase_176_46_5239.02978_7.2_1_Proline-endopeptidase_46_9_1174.42908_9.73
functions:none
>sp|K4D422|U73C4_SOLLC UDP-glycosyltransferase 73C4 OS=Solanum lycopersicum OX=4081 GN=UGT73C4 PE=2 SV=1_8_Asp-N Endopeptidase_186_10_1308.41008_3.93_0_Proline-endopeptidase_0_10_1308.41008_3.93
functions:none
>sp|K4D422|U73C4_SOLLC UDP-glycosyltransferase 73C4 OS=Solanum lycopersicum OX=4081 GN=UGT73C4 PE=2 SV=1_9_Asp-N Endopeptidase_253_67_7443.64678_5.71_0_Proline-endopeptidase_26_26_2959.44398_7.08
functions:none
>sp|K4D422|U73C4_SOLLC UDP-glycosyltransferase 73C4 OS=Solanum lycopersicum OX=4081 GN=UGT73C4 PE=2 SV=1_10_Asp-N Endopeptidase_282_29_3221.67658_6.32_0_Proline-endopeptidase_0_29_3221.67658_6.32
functions:AMP
>sp|K4D422|U73C4_SOLLC UDP-glycosyltransferase 73C4 OS=Solanum lycopersicum OX=4081 GN=UGT73C4 PE=2 SV=1_12_Asp-N Endopeptidase_293_10_1202.47488_6.12_0_Proline-endopeptidase_0_10_1202.47488_6.12
functions:none
>sp|K4D422|U73C4_SOLLC UDP-glycosyltransferase 73C4 OS=Solanum lycopersicum OX=4081 GN=UGT73C4 PE=2 SV=1_14_Asp-N Endopeptidase_344_12_1372.64288_6.12_0_Proline-endopeptidase_11_11_1241.45028_6.12
functions:none
>sp|P49037|SUS_SOLLC Sucrose synthase OS=Solanum lycopersicum OX=4081 PE=2 SV=1_0_Asp-N Endopeptidase_16_16_2021.41798_11.31_0_Proline-endopeptidase_0_16_2021.41798_11.31
functions:AIP
>sp|P49037|SUS_SOLLC Sucrose synthase OS=Solanum lycopersicum OX=4081 PE=2 SV=1_1_Asp-N Endopeptidase_51_35_3972.62058_6.68_0_Proline-endopeptidase_28_28_3132.67428_7.83
functions:AMP
>sp|P49037|SUS_SOLLC Sucrose synthase OS=Solanum lycopersicum OX=4081 PE=2 SV=1_1_Asp-N Endopeptidase_51_35_3972.62058_6.68_1_Proline-endopeptidase_35_7_857.96158_4.52
functions:none
>sp|P49037|SUS_SOLLC Sucrose synthase OS=Solanum lycopersicum OX=4081 PE=2 SV=1_6_Asp-N Endopeptidase_135_12_1235.31578_3.38_0_Proline-endopeptidase_0_12_1235.31578_3.38
functions:AIP
>sp|P49037|SUS_SOLLC Sucrose synthase OS=Solanum lycopersicum OX=4081 PE=2 SV=1_7_Asp-N Endopeptidase_170_35_3965.54168_7.69_0_Proline-endopeptidase_12_12_1382.53548_4.29
functions:AHP
>sp|P49037|SUS_SOLLC Sucrose synthase OS=Solanum lycopersicum OX=4081 PE=2 SV=1_7_Asp-N Endopeptidase_170_35_3965.54168_7.69_1_Proline-endopeptidase_35_23_2601.02148_8.42
functions:AMP
>sp|P49037|SUS_SOLLC Sucrose synthase OS=Solanum lycopersicum OX=4081 PE=2 SV=1_8_Asp-N Endopeptidase_195_25_2961.50818_7.68_0_Proline-endopeptidase_0_25_2961.50818_7.68
functions:AMP
>sp|P49037|SUS_SOLLC Sucrose synthase OS=Solanum lycopersicum OX=4081 PE=2 SV=1_10_Asp-N Endopeptidase_255_14_1622.97368_4.05_0_Proline-endopeptidase_0_14_1622.97368_4.05
functions:AIP
>sp|P49037|SUS_SOLLC Sucrose synthase OS=Solanum lycopersicum OX=4081 PE=2 SV=1_11_Asp-N Endopeptidase_261_6_656.73368_3.38_0_Proline-endopeptidase_0_6_656.73368_3.38
functions:AHP
>sp|P49037|SUS_SOLLC Sucrose synthase OS=Solanum lycopersicum OX=4081 PE=2 SV=1_13_Asp-N Endopeptidase_307_10_1064.20348_3.48_0_Proline-endopeptidase_0_10_1064.20348_3.48
functions:none
>sp|P49037|SUS_SOLLC Sucrose synthase OS=Solanum lycopersicum OX=4081 PE=2 SV=1_14_Asp-N Endopeptidase_326_19_2253.64518_6.31_0_Proline-endopeptidase_0_19_2253.64518_6.31
functions:AIP
>sp|P49037|SUS_SOLLC Sucrose synthase OS=Solanum lycopersicum OX=4081 PE=2 SV=1_15_Asp-N Endopeptidase_340_14_1632.06578_9.56_0_Proline-endopeptidase_0_14_1632.06578_9.56
functions:AIP
>sp|P49037|SUS_SOLLC Sucrose synthase OS=Solanum lycopersicum OX=4081 PE=2 SV=1_17_Asp-N Endopeptidase_406_14_1498.69648_4.67_0_Proline-endopeptidase_0_14_1498.69648_4.67
functions:AIP
>sp|P49037|SUS_SOLLC Sucrose synthase OS=Solanum lycopersicum OX=4081 PE=2 SV=1_20_Asp-N Endopeptidase_453_7_999.17728_7.76_0_Proline-endopeptidase_0_7_999.17728_7.76
functions:AHP
>sp|P49037|SUS_SOLLC Sucrose synthase OS=Solanum lycopersicum OX=4081 PE=2 SV=1_21_Asp-N Endopeptidase_465_12_1459.53478_5.53_0_Proline-endopeptidase_0_12_1459.53478_5.53
functions:AIP
>sp|P49037|SUS_SOLLC Sucrose synthase OS=Solanum lycopersicum OX=4081 PE=2 SV=1_22_Asp-N Endopeptidase_473_8_914.04408_5.22_0_Proline-endopeptidase_0_8_914.04408_5.22
functions:AHP
>sp|P49037|SUS_SOLLC Sucrose synthase OS=Solanum lycopersicum OX=4081 PE=2 SV=1_23_Asp-N Endopeptidase_488_15_1656.85288_4.29_0_Proline-endopeptidase_0_15_1656.85288_4.29
functions:AIP
>sp|P49037|SUS_SOLLC Sucrose synthase OS=Solanum lycopersicum OX=4081 PE=2 SV=1_24_Asp-N Endopeptidase_515_27_3069.50278_6.42_0_Proline-endopeptidase_0_27_3069.50278_6.42
functions:AMP
>sp|P49037|SUS_SOLLC Sucrose synthase OS=Solanum lycopersicum OX=4081 PE=2 SV=1_25_Asp-N Endopeptidase_526_11_1144.29268_5.87_0_Proline-endopeptidase_0_11_1144.29268_5.87
functions:none
>sp|P49037|SUS_SOLLC Sucrose synthase OS=Solanum lycopersicum OX=4081 PE=2 SV=1_26_Asp-N Endopeptidase_548_22_2669.97338_4.87_0_Proline-endopeptidase_20_20_2427.69848_5.67
functions:AIP
>sp|P49037|SUS_SOLLC Sucrose synthase OS=Solanum lycopersicum OX=4081 PE=2 SV=1_27_Asp-N Endopeptidase_554_6_738.79238_3.38_0_Proline-endopeptidase_0_6_738.79238_3.38
functions:AHP
>sp|P49037|SUS_SOLLC Sucrose synthase OS=Solanum lycopersicum OX=4081 PE=2 SV=1_29_Asp-N Endopeptidase_566_8_956.12478_5.53_0_Proline-endopeptidase_0_8_956.12478_5.53
functions:ADP
>sp|P49037|SUS_SOLLC Sucrose synthase OS=Solanum lycopersicum OX=4081 PE=2 SV=1_30_Asp-N Endopeptidase_579_13_1561.90608_9.78_1_Proline-endopeptidase_13_8_964.23408_9.71
functions:ADP
>sp|P49037|SUS_SOLLC Sucrose synthase OS=Solanum lycopersicum OX=4081 PE=2 SV=1_32_Asp-N Endopeptidase_616_7_918.02078_8.4_0_Proline-endopeptidase_0_7_918.02078_8.4
functions:AHP
>sp|P49037|SUS_SOLLC Sucrose synthase OS=Solanum lycopersicum OX=4081 PE=2 SV=1_35_Asp-N Endopeptidase_719_9_986.99338_4.27_0_Proline-endopeptidase_0_9_986.99338_4.27
functions:AHP
>sp|P49037|SUS_SOLLC Sucrose synthase OS=Solanum lycopersicum OX=4081 PE=2 SV=1_38_Asp-N Endopeptidase_805_29_3547.19418_7.72_0_Proline-endopeptidase_0_29_3547.19418_7.72
functions:AMP
>sp|Q84K11|PPP5_SOLLC Serine/threonine-protein phosphatase 5 OS=Solanum lycopersicum OX=4081 GN=PP5 PE=1 SV=1_2_Asp-N Endopeptidase_77_8_873.96148_4.29_0_Proline-endopeptidase_0_8_873.96148_4.29
functions:ADP
>sp|Q84K11|PPP5_SOLLC Serine/threonine-protein phosphatase 5 OS=Solanum lycopersicum OX=4081 GN=PP5 PE=1 SV=1_3_Asp-N Endopeptidase_99_22_2599.00828_8.93_0_Proline-endopeptidase_0_22_2599.00828_8.93
functions:AMP
>sp|Q84K11|PPP5_SOLLC Serine/threonine-protein phosphatase 5 OS=Solanum lycopersicum OX=4081 GN=PP5 PE=1 SV=1_5_Asp-N Endopeptidase_114_11_1319.54138_7.77_0_Proline-endopeptidase_0_11_1319.54138_7.77
functions:none
>sp|Q84K11|PPP5_SOLLC Serine/threonine-protein phosphatase 5 OS=Solanum lycopersicum OX=4081 GN=PP5 PE=1 SV=1_10_Asp-N Endopeptidase_241_25_2814.10408_4.6_0_Proline-endopeptidase_0_25_2814.10408_4.6
functions:AIP
>sp|Q84K11|PPP5_SOLLC Serine/threonine-protein phosphatase 5 OS=Solanum lycopersicum OX=4081 GN=PP5 PE=1 SV=1_12_Asp-N Endopeptidase_253_7_880.11328_7.79_0_Proline-endopeptidase_0_7_880.11328_7.79
functions:AHP
>sp|Q84K11|PPP5_SOLLC Serine/threonine-protein phosphatase 5 OS=Solanum lycopersicum OX=4081 GN=PP5 PE=1 SV=1_15_Asp-N Endopeptidase_299_14_1500.73278_5.53_0_Proline-endopeptidase_0_14_1500.73278_5.53
functions:AIP
>sp|Q84K11|PPP5_SOLLC Serine/threonine-protein phosphatase 5 OS=Solanum lycopersicum OX=4081 GN=PP5 PE=1 SV=1_16_Asp-N Endopeptidase_306_7_864.91278_5.22_0_Proline-endopeptidase_0_7_864.91278_5.22
functions:AHP
>sp|Q84K11|PPP5_SOLLC Serine/threonine-protein phosphatase 5 OS=Solanum lycopersicum OX=4081 GN=PP5 PE=1 SV=1_17_Asp-N Endopeptidase_320_14_1573.76288_3.33_0_Proline-endopeptidase_0_14_1573.76288_3.33
functions:AIP
>sp|Q84K11|PPP5_SOLLC Serine/threonine-protein phosphatase 5 OS=Solanum lycopersicum OX=4081 GN=PP5 PE=1 SV=1_18_Asp-N Endopeptidase_328_8_938.99208_3.48_0_Proline-endopeptidase_0_8_938.99208_3.48
functions:AHP
>sp|Q84K11|PPP5_SOLLC Serine/threonine-protein phosphatase 5 OS=Solanum lycopersicum OX=4081 GN=PP5 PE=1 SV=1_21_Asp-N Endopeptidase_422_6_617.70008_5.87_0_Proline-endopeptidase_0_6_617.70008_5.87
functions:AHP
>sp|Q84K11|PPP5_SOLLC Serine/threonine-protein phosphatase 5 OS=Solanum lycopersicum OX=4081 GN=PP5 PE=1 SV=1_23_Asp-N Endopeptidase_445_18_2154.45508_3.83_0_Proline-endopeptidase_0_18_2154.45508_3.83
functions:AIP
>sp|Q84K11|PPP5_SOLLC Serine/threonine-protein phosphatase 5 OS=Solanum lycopersicum OX=4081 GN=PP5 PE=1 SV=1_24_Asp-N Endopeptidase_466_21_2094.31758_9.78_0_Proline-endopeptidase_0_21_2094.31758_9.78
functions:AIP
>sp|Q84K11|PPP5_SOLLC Serine/threonine-protein phosphatase 5 OS=Solanum lycopersicum OX=4081 GN=PP5 PE=1 SV=1_25_Asp-N Endopeptidase_478_12_1476.65238_6.19_0_Proline-endopeptidase_0_12_1476.65238_6.19
functions:AIP
>sp|Q84K11|PPP5_SOLLC Serine/threonine-protein phosphatase 5 OS=Solanum lycopersicum OX=4081 GN=PP5 PE=1 SV=1_26_Asp-N Endopeptidase_488_10_1181.35748_7.08_0_Proline-endopeptidase_0_10_1181.35748_7.08
functions:AHP
>sp|Q84K11|PPP5_SOLLC Serine/threonine-protein phosphatase 5 OS=Solanum lycopersicum OX=4081 GN=PP5 PE=1 SV=1_27_Asp-N Endopeptidase_496_8_990.97878_3.93_0_Proline-endopeptidase_0_8_990.97878_3.93
functions:AHP
>sp|Q84K11|PPP5_SOLLC Serine/threonine-protein phosphatase 5 OS=Solanum lycopersicum OX=4081 GN=PP5 PE=1 SV=1_28_Asp-N Endopeptidase_510_14_1527.75528_5.86_0_Proline-endopeptidase_0_14_1527.75528_5.86
functions:AIP
>sp|Q84K11|PPP5_SOLLC Serine/threonine-protein phosphatase 5 OS=Solanum lycopersicum OX=4081 GN=PP5 PE=1 SV=1_29_Asp-N Endopeptidase_525_15_1680.89878_6.19_0_Proline-endopeptidase_0_15_1680.89878_6.19
functions:AIP
>sp|Q84K11|PPP5_SOLLC Serine/threonine-protein phosphatase 5 OS=Solanum lycopersicum OX=4081 GN=PP5 PE=1 SV=1_30_Asp-N Endopeptidase_540_15_1652.92888_7.08_1_Proline-endopeptidase_15_11_1181.35688_7.2
functions:AIP
>sp|Q84K11|PPP5_SOLLC Serine/threonine-protein phosphatase 5 OS=Solanum lycopersicum OX=4081 GN=PP5 PE=1 SV=1_31_Asp-N Endopeptidase_556_16_1904.23198_7.99_1_Proline-endopeptidase_16_12_1464.71998_8.55
functions:AIP
