# Supplementary material for: A Novel Workflow for In Silico Prediction of Bioactive Peptides: An Exploration of Solanum lycopersicum By-Products
Source: Biomolecules. 2024 Jul 31;14(8):930. doi: 10.3390/biom14080930 (PMC11352670; doi:10.3390/biom14080930)
Supplement: Supplementary file 1 [file biomolecules-14-00930-s001.zip › Supplementary_data-files/AMP/2.Multi-Label Deep Learning-result_filtered_output_file_43_35/total_AMP_43_35.fasta]

>sp|P05349|RBS4_SOLLC Ribulose bisphosphate carboxylase small subunit, chloroplastic 4 OS=Solanum lycopersicum OX=4081 GN=RBCS4 PE=3 SV=1_4_Asp-N Endopeptidase_135_16_1992.35858_7.98_0_Proline-endopeptidase_0_16_1992.35858_7.98
DGRYWTMWKLPMFGCT
>sp|P29000|INVA_SOLLC Acid beta-fructofuranosidase OS=Solanum lycopersicum OX=4081 GN=TIV1 PE=2 SV=1_8_Asp-N Endopeptidase_137_20_2509.76498_7.2_0_Proline-endopeptidase_0_20_2509.76498_7.2
DPNGPLYHKGWYHLFYQYNP
>sp|P29000|INVA_SOLLC Acid beta-fructofuranosidase OS=Solanum lycopersicum OX=4081 GN=TIV1 PE=2 SV=1_18_Asp-N Endopeptidase_238_20_2147.59148_8.11_0_Proline-endopeptidase_0_20_2147.59148_8.11
DWVKFKGNPVLVPPPGIGVK
>sp|P29000|INVA_SOLLC Acid beta-fructofuranosidase OS=Solanum lycopersicum OX=4081 GN=TIV1 PE=2 SV=1_40_Asp-N Endopeptidase_509_28_2676.04228_7.18_0_Proline-endopeptidase_0_28_2676.04228_7.18
DHVGFSCSTSGGAASRGILGPFGVIVIA
>sp|P29000|INVA_SOLLC Acid beta-fructofuranosidase OS=Solanum lycopersicum OX=4081 GN=TIV1 PE=2 SV=1_43_Asp-N Endopeptidase_560_23_2361.59398_6.17_0_Proline-endopeptidase_0_23_2361.59398_6.17
DQTRSSEAPGVGKQVYGSSVPVL
>sp|Q6DUX3|TCTP_SOLLC Translationally-controlled tumor protein homolog OS=Solanum lycopersicum OX=4081 GN=TCTP PE=2 SV=1_3_Asp-N Endopeptidase_41_26_2964.32718_4.4_0_Proline-endopeptidase_0_26_2964.32718_4.4
DSFPYKEVENGVLWEVQGKWVVQGAV
>tr|Q43511|Q43511_SOLLC H1 histone-like protein OS=Solanum lycopersicum OX=4081 PE=2 SV=1_3_Asp-N Endopeptidase_207_66_7078.50548_11.33_1_Proline-endopeptidase_31_25_2654.10898_10.1
RSTRATSTAAKKTEVPKKAKATPKP
>sp|P08196|PSY1_SOLLC Phytoene synthase 1, chloroplastic OS=Solanum lycopersicum OX=4081 GN=PSY1 PE=1 SV=2_7_Asp-N Endopeptidase_177_13_1289.40748_3.48_0_Proline-endopeptidase_0_13_1289.40748_3.48
DGPNASYITPAAL
>sp|P10967|ACCH3_SOLLC 1-aminocyclopropane-1-carboxylate oxidase homolog OS=Solanum lycopersicum OX=4081 GN=ACO3 PE=2 SV=1_20_Asp-N Endopeptidase_237_28_3246.71018_5.38_0_Proline-endopeptidase_0_28_3246.71018_5.38
DCFHLFCSCNYYPPCPQPELTMGTIQHT
>sp|Q43779|SODC2_SOLLC Superoxide dismutase [Cu-Zn] 2 OS=Solanum lycopersicum OX=4081 GN=SODCC.5 PE=3 SV=3_2_Asp-N Endopeptidase_74_24_2471.61498_5.5_0_Proline-endopeptidase_0_24_2471.61498_5.5
DTTNGCMSTGPHYNPAGKEHGAPE
>sp|Q43779|SODC2_SOLLC Superoxide dismutase [Cu-Zn] 2 OS=Solanum lycopersicum OX=4081 GN=SODCC.5 PE=3 SV=3_9_Asp-N Endopeptidase_152_29_2767.11208_7.8_0_Proline-endopeptidase_0_29_2767.11208_7.8
DLGKGGHELSKSTGNAGGRIACGIIGLQG
>sp|Q40158|MT2B_SOLLC Metallothionein-like protein type 2 B OS=Solanum lycopersicum OX=4081 GN=MTB PE=2 SV=1_0_Asp-N Endopeptidase_27_27_2568.00918_8.13_0_Proline-endopeptidase_0_27_2568.00918_8.13
MSCCGGNCGCGSSCKCGNGCGGCKMYP
>NP_001234021.1 polygalacturonase-2 precursor [Solanum lycopersicum]_0_Asp-N Endopeptidase_27_27_3005.67068_10.32_0_Proline-endopeptidase_0_27_3005.67068_10.32
MVIQRNSILLLIIIFASSISTCRSNVI
>NP_001234021.1 polygalacturonase-2 precursor [Solanum lycopersicum]_20_Asp-N Endopeptidase_449_52_5648.23668_4.67_0_Proline-endopeptidase_25_25_2668.00348_3.93
DCSTNFPCEGIIMENINLVGESGKP
>sp|P28032|ADH2_SOLLC Alcohol dehydrogenase 2 OS=Solanum lycopersicum OX=4081 GN=ADH2 PE=2 SV=2_0_Asp-N Endopeptidase_28_28_3004.57128_6.3_0_Proline-endopeptidase_22_22_2303.72308_8.35
MSTTVGQVIRCKAAVAWEAGKP
>sp|P28032|ADH2_SOLLC Alcohol dehydrogenase 2 OS=Solanum lycopersicum OX=4081 GN=ADH2 PE=2 SV=2_8_Asp-N Endopeptidase_226_56_5256.16738_8.48_0_Proline-endopeptidase_23_23_2232.63858_7.76
DKVCVLSCGISTGLGASLNVAKP
>AAK95687.1 transcription factor JERF1 [Solanum lycopersicum]_14_Asp-N Endopeptidase_119_28_3528.04918_11.37_0_Proline-endopeptidase_19_19_2429.77678_11.49
DRSSKRKRKNQYRGIRQRP
>AAK95687.1 transcription factor JERF1 [Solanum lycopersicum]_15_Asp-N Endopeptidase_142_23_2607.91148_7.99_0_Proline-endopeptidase_0_23_2607.91148_7.99
DPRKGIRVWLGTFNSAEEAARAY
>AAK95687.1 transcription factor JERF1 [Solanum lycopersicum]_24_Asp-N Endopeptidase_285_29_3265.55518_4.12_0_Proline-endopeptidase_0_29_3265.55518_4.12
DFGWAEPCARTPEISSVLSEVLETNETHF
>NP_001234157.2 glutathione S-transferase-like protein [Solanum lycopersicum]_4_Asp-N Endopeptidase_75_39_4435.35548_7.94_0_Proline-endopeptidase_28_28_3214.90938_8.73
DLRNKSPLLLQMNPIHKKIPVLIHNGKP
>sp|P35135|UBC4_SOLLC Ubiquitin-conjugating enzyme E2-17 kDa OS=Solanum lycopersicum OX=4081 PE=2 SV=1_2_Asp-N Endopeptidase_28_13_1230.31188_3.38_0_Proline-endopeptidase_0_13_1230.31188_3.38
DPPTSCSAGPVAE
>sp|P35135|UBC4_SOLLC Ubiquitin-conjugating enzyme E2-17 kDa OS=Solanum lycopersicum OX=4081 PE=2 SV=1_6_Asp-N Endopeptidase_111_25_2772.33598_6.1_0_Proline-endopeptidase_0_25_2772.33598_6.1
DILKEQWSPALTISKVLLSICSLLT
>AAS48091.1 alcohol acyl transferase [Solanum lycopersicum]_16_Asp-N Endopeptidase_406_27_2859.27678_7.79_0_Proline-endopeptidase_0_27_2859.27678_7.79
DFGWGNPIFGGILKAISFTSFGVSVKN
>sp|P30264|CATA1_SOLLC Catalase isozyme 1 OS=Solanum lycopersicum OX=4081 GN=CAT1 PE=2 SV=1_4_Asp-N Endopeptidase_79_25_2837.19388_7.84_0_Proline-endopeptidase_0_25_2837.19388_7.84
DREKIPERVVHARGASAKGFFEVTH
>sp|P30264|CATA1_SOLLC Catalase isozyme 1 OS=Solanum lycopersicum OX=4081 GN=CAT1 PE=2 SV=1_26_Asp-N Endopeptidase_377_28_3291.67808_9.37_0_Proline-endopeptidase_0_28_3291.67808_9.37
DTQRHRIGPNYMQLPVNAPKCGHHNNHR
>ABB02390.1 temperature-induced lipocalin [Solanum lycopersicum]_16_Asp-N Endopeptidase_185_14_1644.97728_8.11_0_Proline-endopeptidase_0_14_1644.97728_8.11
DTKGIWWIKSILGK
>sp|Q43517|FER1_SOLLC Ferredoxin-1, chloroplastic OS=Solanum lycopersicum OX=4081 GN=SEND33 PE=2 SV=1_4_Asp-N Endopeptidase_103_23_2219.48738_7.92_0_Proline-endopeptidase_0_23_2219.48738_7.92
DLPYSCRAGSCSSCAGKVTAGSV
>NP_001234715.1 eukaryotic translation initiation factor 5A-4 [Solanum lycopersicum]_2_Asp-N Endopeptidase_63_51_5439.30218_8.69_0_Proline-endopeptidase_27_27_2890.29498_8.83
DAGASKTYPQQAGTIRKNGYIVIKGRP
>NP_001234715.1 eukaryotic translation initiation factor 5A-4 [Solanum lycopersicum]_2_Asp-N Endopeptidase_63_51_5439.30218_8.69_1_Proline-endopeptidase_51_24_2567.02248_8.26
CKVVEVSTSKTGKHGHAKCHFVAI
>sp|P38416|LOXB_SOLLC Linoleate 9S-lipoxygenase B OS=Solanum lycopersicum OX=4081 GN=LOX1.2 PE=2 SV=1_12_Asp-N Endopeptidase_152_24_2891.29918_8.2_0_Proline-endopeptidase_0_24_2891.29918_8.2
DVPNYGKIHFVCNSWVYPAFRYKS
>sp|P38416|LOXB_SOLLC Linoleate 9S-lipoxygenase B OS=Solanum lycopersicum OX=4081 GN=LOX1.2 PE=2 SV=1_18_Asp-N Endopeptidase_240_32_3594.94888_8.21_1_Proline-endopeptidase_32_23_2548.84428_9.25
ILGGSSEYPYPRRGRTGREPTKA
>sp|P38416|LOXB_SOLLC Linoleate 9S-lipoxygenase B OS=Solanum lycopersicum OX=4081 GN=LOX1.2 PE=2 SV=1_29_Asp-N Endopeptidase_391_29_3288.76628_5.04_0_Proline-endopeptidase_0_29_3288.76628_5.04
DEEFGREMLAGSNPVLISRLQEFPPKSKL
>sp|P38416|LOXB_SOLLC Linoleate 9S-lipoxygenase B OS=Solanum lycopersicum OX=4081 GN=LOX1.2 PE=2 SV=1_32_Asp-N Endopeptidase_460_28_3208.87128_8.93_0_Proline-endopeptidase_0_28_3208.87128_8.93
DIVMPLLRKINMSANTKAYASRTLLFLQ
>sp|P38416|LOXB_SOLLC Linoleate 9S-lipoxygenase B OS=Solanum lycopersicum OX=4081 GN=LOX1.2 PE=2 SV=1_44_Asp-N Endopeptidase_656_23_2801.20878_6.17_0_Proline-endopeptidase_0_23_2801.20878_6.17
DGLEIWAAIKSWVTEYCKFYYKS
>sp|P38416|LOXB_SOLLC Linoleate 9S-lipoxygenase B OS=Solanum lycopersicum OX=4081 GN=LOX1.2 PE=2 SV=1_50_Asp-N Endopeptidase_780_29_3319.84868_6.99_0_Proline-endopeptidase_0_29_3319.84868_6.99
DKVFLKTFVPQLQSLLEISIFEVSSRHAS
>sp|O24031|GPX4_SOLLC Probable phospholipid hydroperoxide glutathione peroxidase OS=Solanum lycopersicum OX=4081 GN=GPXle-1 PE=2 SV=1_4_Asp-N Endopeptidase_51_27_2914.36658_7.73_0_Proline-endopeptidase_0_27_2914.36658_7.73
DLSIYKGKVLIIVNVASQCGLTNSNYT
>sp|O24031|GPX4_SOLLC Probable phospholipid hydroperoxide glutathione peroxidase OS=Solanum lycopersicum OX=4081 GN=GPXle-1 PE=2 SV=1_6_Asp-N Endopeptidase_84_23_2476.69948_3.27_0_Proline-endopeptidase_0_23_2476.69948_3.27
DQGLEILAFPCNQFGGQEPGNIE
>sp|P54767|DCE_SOLLC Glutamate decarboxylase OS=Solanum lycopersicum OX=4081 PE=2 SV=1_21_Asp-N Endopeptidase_410_28_3313.77828_7.06_0_Proline-endopeptidase_0_28_3313.77828_7.06
DSSKYTVFEVSEHLRRFGWIVPAYTMPP
>sp|P54767|DCE_SOLLC Glutamate decarboxylase OS=Solanum lycopersicum OX=4081 PE=2 SV=1_30_Asp-N Endopeptidase_502_18_2040.45758_8.66_0_Proline-endopeptidase_0_18_2040.45758_8.66
DIIKHWRKIAGKKTSGVC
>NP_001234670.1 MADS-box transcription factor RIN isoform 1 [Solanum lycopersicum]_2_Asp-N Endopeptidase_114_29_3549.96338_6.98_0_Proline-endopeptidase_0_29_3549.96338_6.98
DSQNNYQEYLKLKTRVEMLQQSQRHLLGE
>sp|P31542|CLPAB_SOLLC ATP-dependent Clp protease ATP-binding subunit ClpA homolog CD4B, chloroplastic OS=Solanum lycopersicum OX=4081 GN=CD4B PE=3 SV=1_1_Asp-N Endopeptidase_58_11_1166.31708_5.97_0_Proline-endopeptidase_0_11_1166.31708_5.97
DFTGLRGCNAI
>sp|P31542|CLPAB_SOLLC ATP-dependent Clp protease ATP-binding subunit ClpA homolog CD4B, chloroplastic OS=Solanum lycopersicum OX=4081 GN=CD4B PE=3 SV=1_7_Asp-N Endopeptidase_363_29_3399.96868_6.32_0_Proline-endopeptidase_0_29_3399.96868_6.32
DMGLLVAGTKYRGEFEERLKKLMEEIKQS
>sp|P31542|CLPAB_SOLLC ATP-dependent Clp protease ATP-binding subunit ClpA homolog CD4B, chloroplastic OS=Solanum lycopersicum OX=4081 GN=CD4B PE=3 SV=1_10_Asp-N Endopeptidase_409_23_2339.73538_6.17_1_Proline-endopeptidase_23_15_1516.77578_6.23
ALARGELQCIGATTL
>sp|P31542|CLPAB_SOLLC ATP-dependent Clp protease ATP-binding subunit ClpA homolog CD4B, chloroplastic OS=Solanum lycopersicum OX=4081 GN=CD4B PE=3 SV=1_28_Asp-N Endopeptidase_670_59_6366.39538_8.89_0_Proline-endopeptidase_24_24_2688.13478_11.31
DEAVKAISRAIRRARVGLKNPNRP
>sp|P31542|CLPAB_SOLLC ATP-dependent Clp protease ATP-binding subunit ClpA homolog CD4B, chloroplastic OS=Solanum lycopersicum OX=4081 GN=CD4B PE=3 SV=1_34_Asp-N Endopeptidase_772_27_2940.41058_8.4_0_Proline-endopeptidase_0_27_2940.41058_8.4
DFKNTLLIMTSNVGSSVIEKGGRRIGF
>sp|P31542|CLPAB_SOLLC ATP-dependent Clp protease ATP-binding subunit ClpA homolog CD4B, chloroplastic OS=Solanum lycopersicum OX=4081 GN=CD4B PE=3 SV=1_42_Asp-N Endopeptidase_875_22_2577.94388_8.36_0_Proline-endopeptidase_12_12_1325.35688_4.29
DEGYNPSYGARP
>sp|P36181|HSP80_SOLLC Heat shock cognate protein 80 OS=Solanum lycopersicum OX=4081 GN=HSC80 PE=2 SV=1_9_Asp-N Endopeptidase_142_29_3160.63528_6.98_0_Proline-endopeptidase_0_29_3160.63528_6.98
DVSMIGQFGVGFYSAYLVAEKVVVTTKHN
>sp|P36181|HSP80_SOLLC Heat shock cognate protein 80 OS=Solanum lycopersicum OX=4081 GN=HSC80 PE=2 SV=1_14_Asp-N Endopeptidase_219_27_3233.75218_5.8_0_Proline-endopeptidase_0_27_3233.75218_5.8
DLIKKHSEFISYPISLWVEKTIEKEIS
>sp|P36181|HSP80_SOLLC Heat shock cognate protein 80 OS=Solanum lycopersicum OX=4081 GN=HSC80 PE=2 SV=1_18_Asp-N Endopeptidase_289_52_6373.28608_7.36_0_Proline-endopeptidase_29_29_3543.03518_7.49
DEEKEKEEKKKKKVKEVSNEWSLVNKQKP
>sp|P36181|HSP80_SOLLC Heat shock cognate protein 80 OS=Solanum lycopersicum OX=4081 GN=HSC80 PE=2 SV=1_38_Asp-N Endopeptidase_591_27_3044.52658_6.3_0_Proline-endopeptidase_0_27_3044.52658_6.3
DSPCCLVTGEYGWTANMERIMKAQALR
>sp|Q9AXQ6|IF5A1_SOLLC Eukaryotic translation initiation factor 5A-1 OS=Solanum lycopersicum OX=4081 PE=2 SV=1_2_Asp-N Endopeptidase_63_51_5413.26728_8.74_0_Proline-endopeptidase_27_27_2864.26008_9.03
DAGASKTYPQQAGTIRKGGHIVIKNRP
>sp|Q9AXQ6|IF5A1_SOLLC Eukaryotic translation initiation factor 5A-1 OS=Solanum lycopersicum OX=4081 PE=2 SV=1_2_Asp-N Endopeptidase_63_51_5413.26728_8.74_1_Proline-endopeptidase_51_24_2567.02248_8.26
CKVVEVSTSKTGKHGHAKCHFVAI
>AAB18280.1 aspartic protease precursor [Solanum lycopersicum]_16_Asp-N Endopeptidase_267_25_2934.34248_8.07_0_Proline-endopeptidase_0_25_2934.34248_8.07
DPKHFKGNHTCVPLTQKGYWQFNMG
>AAB18280.1 aspartic protease precursor [Solanum lycopersicum]_17_Asp-N Endopeptidase_287_20_1933.18108_3.48_0_Proline-endopeptidase_0_20_1933.18108_3.48
DFLIGNTSTGYCAGGCAAIV
>AAB18280.1 aspartic protease precursor [Solanum lycopersicum]_25_Asp-N Endopeptidase_482_13_1416.68598_5.98_0_Proline-endopeptidase_0_13_1416.68598_5.98
DVPPPRGPLWILG
>ABQ42184.1 S-adenosylmethionine decarboxylase [Solanum lycopersicum]_7_Asp-N Endopeptidase_140_29_3350.74378_7.35_0_Proline-endopeptidase_0_29_3350.74378_7.35
DVRYTRGSFIFPGAQSFPHRHFSEEVAVL
>ABQ42184.1 S-adenosylmethionine decarboxylase [Solanum lycopersicum]_11_Asp-N Endopeptidase_253_27_2945.22178_3.83_0_Proline-endopeptidase_0_27_2945.22178_3.83
DFEFEPCGYSMNSIEGAAVSTIHITPE
>ABQ42184.1 S-adenosylmethionine decarboxylase [Solanum lycopersicum]_13_Asp-N Endopeptidase_295_29_3167.62708_4.6_0_Proline-endopeptidase_0_29_3167.62708_4.6
DPKTNELGPLVERVLACFEPAEFSIALHA
>sp|P42652|14334_SOLLC 14-3-3 protein 4 OS=Solanum lycopersicum OX=4081 GN=TFT4 PE=2 SV=1_5_Asp-N Endopeptidase_130_29_3086.59388_6.92_0_Proline-endopeptidase_0_29_3086.59388_6.92
DGILSLLESNLIPSASTAESKVFHLKMKG
>sp|P43280|METK1_SOLLC S-adenosylmethionine synthase 1 OS=Solanum lycopersicum OX=4081 GN=SAM1 PE=2 SV=1_5_Asp-N Endopeptidase_63_29_3128.66178_4.89_0_Proline-endopeptidase_0_29_3128.66178_4.89
DPESKVACETCTKTNLVMVFGEITTKAIV
>sp|P43280|METK1_SOLLC S-adenosylmethionine synthase 1 OS=Solanum lycopersicum OX=4081 GN=SAM1 PE=2 SV=1_28_Asp-N Endopeptidase_373_21_2420.76528_11.03_0_Proline-endopeptidase_0_21_2420.76528_11.03
DLKRGGNRRFLKTAAYGHFGR
>CAH60890.1 carbonic anhydrase [Solanum lycopersicum]_11_Asp-N Endopeptidase_201_22_2545.99448_6.21_0_Proline-endopeptidase_0_22_2545.99448_6.21
DFIEEWVKICSTAKAKVKAEFC
>AAC97494.1 annexin p34 [Solanum lycopersicum]_17_Asp-N Endopeptidase_249_26_3078.60448_5.75_0_Proline-endopeptidase_0_26_3078.60448_5.75
DEFVALLRATIKGLVYPEHYFVEVLR
>AAC63088.1 expansin [Solanum lycopersicum]_3_Asp-N Endopeptidase_135_13_1496.62258_7.18_0_Proline-endopeptidase_11_11_1212.30488_5.97
DNGGWCNPPRP
>AAC63088.1 expansin [Solanum lycopersicum]_6_Asp-N Endopeptidase_261_28_3336.73448_8.42_0_Proline-endopeptidase_0_28_3336.73448_8.42
DHRSSTSWNMVPSHWQFGQTFIGKNFKI
>AAV36519.1 phosphosulfolactate synthase-related protein [Solanum lycopersicum]_11_Asp-N Endopeptidase_154_37_4148.86198_8.62_0_Proline-endopeptidase_28_28_3082.63708_8.32
DVASLGLPEETLLRYVRLIKSSGLRAKP
>sp|P38546|RAN1_SOLLC GTP-binding nuclear protein Ran1 OS=Solanum lycopersicum OX=4081 GN=RAN1 PE=2 SV=1_3_Asp-N Endopeptidase_67_14_1800.08228_7.95_0_Proline-endopeptidase_0_14_1800.08228_7.95
DFFTNCGKIRFYCW
>sp|P38546|RAN1_SOLLC GTP-binding nuclear protein Ran1 OS=Solanum lycopersicum OX=4081 GN=RAN1 PE=2 SV=1_7_Asp-N Endopeptidase_127_18_1988.40898_6.17_0_Proline-endopeptidase_0_18_1988.40898_6.17
DLCRVCENIPIVLCGNKV
>AAB65766.1 lipoxygenase [Solanum lycopersicum]_16_Asp-N Endopeptidase_279_27_3166.79098_11.2_1_Proline-endopeptidase_27_22_2599.14528_11.33
ILGGKKLPYPRRCRTGRQRSKK
>AAB65766.1 lipoxygenase [Solanum lycopersicum]_23_Asp-N Endopeptidase_375_22_2460.89978_8.31_0_Proline-endopeptidase_0_22_2460.89978_8.31
DKKSSLFNIVPRLIKSISETGK
>AAB65766.1 lipoxygenase [Solanum lycopersicum]_26_Asp-N Endopeptidase_424_29_3359.83258_6.41_0_Proline-endopeptidase_0_29_3359.83258_6.41
DVEFARQTLAGLNPYSIRLVTEWPLRSNL
>AAB65766.1 lipoxygenase [Solanum lycopersicum]_31_Asp-N Endopeptidase_544_32_3776.27428_7.95_1_Proline-endopeptidase_32_29_3435.89488_8.1
QWKEVYSPNNWNATGAWLWKLAKAHVLSH
>CAA12232.1 histone H1 [Solanum lycopersicum]_1_Asp-N Endopeptidase_72_40_4651.44828_8.13_0_Proline-endopeptidase_26_26_2997.45098_8.36
DEPKKEKEIKAKKSSAPRKRNPPTHP
>CAA12232.1 histone H1 [Solanum lycopersicum]_3_Asp-N Endopeptidase_271_184_19123.49278_10.94_13_Proline-endopeptidase_184_29_3050.77238_10.37
AVKKAPVKSVKSKTVKSPAKKASARKAKK
>sp|P37222|MAOC_SOLLC NADP-dependent malic enzyme, chloroplastic (Fragment) OS=Solanum lycopersicum OX=4081 PE=2 SV=1_8_Asp-N Endopeptidase_172_60_6986.23388_7.59_0_Proline-endopeptidase_29_29_3366.87948_4.89
DNVEELLPIVYTPTVGEACQKYGWIFKRP
>sp|P37222|MAOC_SOLLC NADP-dependent malic enzyme, chloroplastic (Fragment) OS=Solanum lycopersicum OX=4081 PE=2 SV=1_10_Asp-N Endopeptidase_214_33_3287.94158_7.95_0_Proline-endopeptidase_25_25_2502.97258_7.98
DLGCQGMGIPVGKLSLYSALGGIRP
>sp|P37222|MAOC_SOLLC NADP-dependent malic enzyme, chloroplastic (Fragment) OS=Solanum lycopersicum OX=4081 PE=2 SV=1_19_Asp-N Endopeptidase_495_117_12409.97398_5.83_1_Proline-endopeptidase_45_28_2940.36448_7.79
TVLIGSSGAGRTFTKEVVQAMATFNEKP
>sp|Q41344|PROF1_SOLLC Profilin-1 OS=Solanum lycopersicum OX=4081 GN=PRO1 PE=2 SV=1_4_Asp-N Endopeptidase_54_24_2738.11028_6.19_0_Proline-endopeptidase_0_24_2738.11028_6.19
DGSVWAQSPNFPKFKAEEITNIMK
>sp|P62980|RS27A_SOLLC Ubiquitin-ribosomal protein eS31 fusion protein OS=Solanum lycopersicum OX=4081 GN=UBI3 PE=1 SV=2_6_Asp-N Endopeptidase_108_51_6108.49668_9.17_1_Proline-endopeptidase_51_20_2455.16138_8.95
KKIKHKKKKVKLAVLQFYKV
>sp|P62980|RS27A_SOLLC Ubiquitin-ribosomal protein eS31 fusion protein OS=Solanum lycopersicum OX=4081 GN=UBI3 PE=1 SV=2_8_Asp-N Endopeptidase_136_27_2981.37188_7.79_0_Proline-endopeptidase_0_27_2981.37188_7.79
DTGKVQRLRKECPNAECGAGTFMANHF
>sp|P27065|RBL_SOLLC Ribulose bisphosphate carboxylase large chain OS=Solanum lycopersicum OX=4081 GN=rbcL PE=1 SV=4_8_Asp-N Endopeptidase_197_38_4166.95908_8.74_2_Proline-endopeptidase_38_21_2268.66218_8.67
KLGLSAKNYGRAVYECLRGGL
>sp|P27065|RBL_SOLLC Ribulose bisphosphate carboxylase large chain OS=Solanum lycopersicum OX=4081 GN=rbcL PE=1 SV=4_22_Asp-N Endopeptidase_395_29_3086.60138_5.38_0_Proline-endopeptidase_0_29_3086.60138_5.38
DWVSLPGVLPVASGGIHVWHMPALTEIFG
>sp|Q2MI98|RR4_SOLLC Small ribosomal subunit protein uS4c OS=Solanum lycopersicum OX=4081 GN=rps4 PE=3 SV=1_0_Asp-N Endopeptidase_30_30_3443.12638_11.79_0_Proline-endopeptidase_26_26_3041.70368_11.67
MSRYRGPRFKKIRRLGALPGLTNKKP
>sp|Q2MI98|RR4_SOLLC Small ribosomal subunit protein uS4c OS=Solanum lycopersicum OX=4081 GN=rps4 PE=3 SV=1_6_Asp-N Endopeptidase_179_27_3118.49598_5.5_0_Proline-endopeptidase_0_27_3118.49598_5.5
DSSPHEELPNHLTLQPFQYKGLVNQII
>sp|K4D422|U73C4_SOLLC UDP-glycosyltransferase 73C4 OS=Solanum lycopersicum OX=4081 GN=UGT73C4 PE=2 SV=1_10_Asp-N Endopeptidase_282_29_3221.67658_6.32_0_Proline-endopeptidase_0_29_3221.67658_6.32
DVLKTGVRSGIERQVMFGEEEKLGTQVSK
>sp|P49037|SUS_SOLLC Sucrose synthase OS=Solanum lycopersicum OX=4081 PE=2 SV=1_1_Asp-N Endopeptidase_51_35_3972.62058_6.68_0_Proline-endopeptidase_28_28_3132.67428_7.83
DATLCAHRNEILLFLSRIESHGKGILKP
>sp|P49037|SUS_SOLLC Sucrose synthase OS=Solanum lycopersicum OX=4081 PE=2 SV=1_7_Asp-N Endopeptidase_170_35_3965.54168_7.69_1_Proline-endopeptidase_35_23_2601.02148_8.42
TLTKSIGNGVEFLNRHLSAKMFH
>sp|P49037|SUS_SOLLC Sucrose synthase OS=Solanum lycopersicum OX=4081 PE=2 SV=1_8_Asp-N Endopeptidase_195_25_2961.50818_7.68_0_Proline-endopeptidase_0_25_2961.50818_7.68
DKESMAPLLEFLRAHHYKGKTMMLN
>sp|P49037|SUS_SOLLC Sucrose synthase OS=Solanum lycopersicum OX=4081 PE=2 SV=1_24_Asp-N Endopeptidase_515_27_3069.50278_6.42_0_Proline-endopeptidase_0_27_3069.50278_6.42
DTVGQYESHMAFTMPGLYRVVHGINVF
>sp|P49037|SUS_SOLLC Sucrose synthase OS=Solanum lycopersicum OX=4081 PE=2 SV=1_38_Asp-N Endopeptidase_805_29_3547.19418_7.72_0_Proline-endopeptidase_0_29_3547.19418_7.72
DRLEIRRYLEMFYALKYRKMAEAVPLAAE
>sp|Q84K11|PPP5_SOLLC Serine/threonine-protein phosphatase 5 OS=Solanum lycopersicum OX=4081 GN=PP5 PE=1 SV=1_3_Asp-N Endopeptidase_99_22_2599.00828_8.93_0_Proline-endopeptidase_0_22_2599.00828_8.93
DPRYSKGYYRRGAAYLAMGKFK
