# Supplementary material for: A Novel Workflow for In Silico Prediction of Bioactive Peptides: An Exploration of Solanum lycopersicum By-Products
Source: Biomolecules. 2024 Jul 31;14(8):930. doi: 10.3390/biom14080930 (PMC11352670; doi:10.3390/biom14080930)
Supplement: Supplementary file 1 [file biomolecules-14-00930-s001.zip › Supplementary_data-files/AMP/3.Screening_Generated_BAPs&Selection_of_Best_in_class_BAPs-ZZZ.csv]

Peptide_Sequence	ToxinPred3	iBitter	PlifePred	HLP	CAMP
DNGGWCNPPRP	Toxin	Bitter	832.61	High	AMP
DFTGLRGCNAI	Toxin	Bitter	712.21	High	AMP
DEGYNPSYGARP	Non-Toxin	Non-Bitter	757.51	High	NAMP
DGPNASYITPAAL	Non-Toxin	Non-Bitter	827.51	High	AMP
DVPPPRGPLWILG	Toxin	Bitter	842.61	High	AMP
DPPTSCSAGPVAE	Toxin	Bitter	1023.31	High	NAMP
DFFTNCGKIRFYCW	Non-Toxin	Non-Bitter	668.01	Normal	AMP
DTKGIWWIKSILGK	Toxin	Bitter	1049.01	High	AMP
ALARGELQCIGATTL	Non-Toxin	Bitter	1280.81	Normal	AMP
DGRYWTMWKLPMFGCT	Non-Toxin	Non-Bitter	999.31	High	NAMP
DLCRVCENIPIVLCGNKV	Non-Toxin	Bitter	715.31	Normal	AMP
DIIKHWRKIAGKKTSGVC	Toxin	Non-Bitter	1421.91	Normal	AMP
DRSSKRKRKNQYRGIRQRP	Non-Toxin	Non-Bitter	1112.91	Normal	NAMP
KKIKHKKKKVKLAVLQFYKV	Non-Toxin	Non-Bitter	736.91	Normal	AMP
DFLIGNTSTGYCAGGCAAIV	Non-Toxin	Non-Bitter	1171.31	High	AMP
DWVKFKGNPVLVPPPGIGVK	Non-Toxin	Non-Bitter	810.81	Normal	AMP
DPNGPLYHKGWYHLFYQYNP	Non-Toxin	Bitter	780.41	Normal	NAMP
KLGLSAKNYGRAVYECLRGGL	Non-Toxin	Bitter	782.51	Normal	AMP
DLKRGGNRRFLKTAAYGHFGR	Non-Toxin	Bitter	1269.21	Low	AMP
DPRYSKGYYRRGAAYLAMGKFK	Non-Toxin	Bitter	1091.31	Normal	NAMP
DKKSSLFNIVPRLIKSISETGK	Non-Toxin	Bitter	1468.91	Normal	NAMP
ILGGKKLPYPRRCRTGRQRSKK	Toxin	Bitter	1228.51	Normal	AMP
DFIEEWVKICSTAKAKVKAEFC	Toxin	Non-Bitter	827.41	Normal	AMP
MSTTVGQVIRCKAAVAWEAGKP	Non-Toxin	Non-Bitter	953.31	Normal	NAMP
TLTKSIGNGVEFLNRHLSAKMFH	Non-Toxin	Non-Bitter	379.41	Normal	NAMP
DQTRSSEAPGVGKQVYGSSVPVL	Non-Toxin	Non-Bitter	1461.51	Normal	NAMP
DQGLEILAFPCNQFGGQEPGNIE	Non-Toxin	Non-Bitter	777.21	High	NAMP
DGLEIWAAIKSWVTEYCKFYYKS	Non-Toxin	Non-Bitter	1663.91	Normal	AMP
ILGGSSEYPYPRRGRTGREPTKA	Non-Toxin	Non-Bitter	1104.01	High	NAMP
DLPYSCRAGSCSSCAGKVTAGSV	Toxin	Non-Bitter	1355.91	High	AMP
DPRKGIRVWLGTFNSAEEAARAY	Non-Toxin	Non-Bitter	976.51	Low	NAMP
DKVCVLSCGISTGLGASLNVAKP	Non-Toxin	Non-Bitter	1100.71	High	AMP
DGSVWAQSPNFPKFKAEEITNIMK	Non-Toxin	Non-Bitter	1900.91	Normal	NAMP
CKVVEVSTSKTGKHGHAKCHFVAI	Non-Toxin	Bitter	771.01	Normal	AMP
DEAVKAISRAIRRARVGLKNPNRP	Non-Toxin	Non-Bitter	890.71	Low	AMP
DVPNYGKIHFVCNSWVYPAFRYKS	Toxin	Non-Bitter	637.11	Low	AMP
CKVVEVSTSKTGKHGHAKCHFVAI	Non-Toxin	Bitter	771.01	Normal	AMP
DTTNGCMSTGPHYNPAGKEHGAPE	Non-Toxin	Non-Bitter	1061.91	High	NAMP
DKESMAPLLEFLRAHHYKGKTMMLN	Non-Toxin	Bitter	833.71	Low	NAMP
DLGCQGMGIPVGKLSLYSALGGIRP	Non-Toxin	Non-Bitter	1244.51	High	AMP
RSTRATSTAAKKTEVPKKAKATPKP	Non-Toxin	Non-Bitter	796.71	Normal	AMP
DPKHFKGNHTCVPLTQKGYWQFNMG	Non-Toxin	Non-Bitter	1424.31	High	NAMP
DREKIPERVVHARGASAKGFFEVTH	Non-Toxin	Bitter	376.61	Low	NAMP
DILKEQWSPALTISKVLLSICSLLT	Non-Toxin	Bitter	1017.81	Normal	AMP
DCSTNFPCEGIIMENINLVGESGKP	Non-Toxin	Non-Bitter	796.01	High	NAMP
MSRYRGPRFKKIRRLGALPGLTNKKP	Non-Toxin	Bitter	1240.81	Normal	AMP
DEPKKEKEIKAKKSSAPRKRNPPTHP	Non-Toxin	Non-Bitter	857.51	Normal	NAMP
DEFVALLRATIKGLVYPEHYFVEVLR	Non-Toxin	Non-Bitter	514.91	Low	NAMP
DSFPYKEVENGVLWEVQGKWVVQGAV	Non-Toxin	Bitter	639.31	Low	NAMP
DTVGQYESHMAFTMPGLYRVVHGINVF	Non-Toxin	Non-Bitter	278.81	Low	NAMP
DSSPHEELPNHLTLQPFQYKGLVNQII	Non-Toxin	Non-Bitter	1444.41	Normal	NAMP
DTGKVQRLRKECPNAECGAGTFMANHF	Toxin	Non-Bitter	674.11	Normal	NAMP
DFEFEPCGYSMNSIEGAAVSTIHITPE	Non-Toxin	Non-Bitter	755.81	High	NAMP
DAGASKTYPQQAGTIRKGGHIVIKNRP	Non-Toxin	Non-Bitter	2742.61	High	AMP
DSPCCLVTGEYGWTANMERIMKAQALR	Non-Toxin	Non-Bitter	1515.91	Normal	NAMP
DLIKKHSEFISYPISLWVEKTIEKEIS	Non-Toxin	Bitter	1266.61	Low	NAMP
DFKNTLLIMTSNVGSSVIEKGGRRIGF	Non-Toxin	Bitter	438.21	Normal	NAMP
DLSIYKGKVLIIVNVASQCGLTNSNYT	Non-Toxin	Non-Bitter	544.81	Normal	AMP
DAGASKTYPQQAGTIRKNGYIVIKGRP	Non-Toxin	Non-Bitter	2407.41	High	AMP
DFGWGNPIFGGILKAISFTSFGVSVKN	Non-Toxin	Non-Bitter	855.21	High	AMP
MVIQRNSILLLIIIFASSISTCRSNVI	Non-Toxin	Bitter	976.61	Low	AMP
MSCCGGNCGCGSSCKCGNGCGGCKMYP	Toxin	Bitter	819.31	High	AMP
DCFHLFCSCNYYPPCPQPELTMGTIQHT	Toxin	Non-Bitter	686.11	High	NAMP
DATLCAHRNEILLFLSRIESHGKGILKP	Non-Toxin	Non-Bitter	907.61	Normal	AMP
TVLIGSSGAGRTFTKEVVQAMATFNEKP	Non-Toxin	Non-Bitter	443.61	Normal	NAMP
DVASLGLPEETLLRYVRLIKSSGLRAKP	Non-Toxin	Non-Bitter	1573.91	Low	AMP
DHRSSTSWNMVPSHWQFGQTFIGKNFKI	Non-Toxin	Non-Bitter	1440.71	Normal	NAMP
DHVGFSCSTSGGAASRGILGPFGVIVIA	Non-Toxin	Non-Bitter	1323.51	High	AMP
DSSKYTVFEVSEHLRRFGWIVPAYTMPP	Non-Toxin	Bitter	1013.71	Low	NAMP
DIVMPLLRKINMSANTKAYASRTLLFLQ	Non-Toxin	Non-Bitter	426.01	Low	NAMP
DTQRHRIGPNYMQLPVNAPKCGHHNNHR	Non-Toxin	Bitter	831.91	Low	NAMP
DLRNKSPLLLQMNPIHKKIPVLIHNGKP	Non-Toxin	Non-Bitter	909.71	Normal	AMP
DRLEIRRYLEMFYALKYRKMAEAVPLAAE	Non-Toxin	Non-Bitter	1384.51	Low	NAMP
DVLKTGVRSGIERQVMFGEEEKLGTQVSK	Non-Toxin	Non-Bitter	430.21	Normal	NAMP
DWVSLPGVLPVASGGIHVWHMPALTEIFG	Non-Toxin	Non-Bitter	863.01	Normal	NAMP
DNVEELLPIVYTPTVGEACQKYGWIFKRP	Non-Toxin	Bitter	695.41	Normal	NAMP
AVKKAPVKSVKSKTVKSPAKKASARKAKK	Toxin	Non-Bitter	802.91	Normal	AMP
QWKEVYSPNNWNATGAWLWKLAKAHVLSH	Non-Toxin	Non-Bitter	1179.41	Low	NAMP
DVEFARQTLAGLNPYSIRLVTEWPLRSNL	Non-Toxin	Non-Bitter	1949.41	Normal	NAMP
DPESKVACETCTKTNLVMVFGEITTKAIV	Toxin	Non-Bitter	670.91	Normal	NAMP
DGILSLLESNLIPSASTAESKVFHLKMKG	Non-Toxin	Non-Bitter	1125.91	Normal	NAMP
DPKTNELGPLVERVLACFEPAEFSIALHA	Non-Toxin	Bitter	761.11	Low	NAMP
DVRYTRGSFIFPGAQSFPHRHFSEEVAVL	Non-Toxin	Bitter	384.91	Normal	NAMP
DEEKEKEEKKKKKVKEVSNEWSLVNKQKP	Non-Toxin	Non-Bitter	826.01	Normal	NAMP
DVSMIGQFGVGFYSAYLVAEKVVVTTKHN	Non-Toxin	Bitter	360.31	Low	NAMP
DMGLLVAGTKYRGEFEERLKKLMEEIKQS	Non-Toxin	Non-Bitter	808.41	Low	NAMP
DSQNNYQEYLKLKTRVEMLQQSQRHLLGE	Non-Toxin	Non-Bitter	1715.21	Low	NAMP
DKVFLKTFVPQLQSLLEISIFEVSSRHAS	Non-Toxin	Bitter	1197.11	Low	NAMP
DEEFGREMLAGSNPVLISRLQEFPPKSKL	Non-Toxin	Bitter	1136.91	Low	NAMP
DFGWAEPCARTPEISSVLSEVLETNETHF	Non-Toxin	Bitter	714.31	Normal	NAMP
DLGKGGHELSKSTGNAGGRIACGIIGLQG	Non-Toxin	Non-Bitter	1199.51	High	AMP
